# Supplementary material for: The effect of electrical muscle stimulation on intentional binding and explicit sense of agency
Source: PeerJ. 2024 Sep 19;12:e17977. doi: 10.7717/peerj.17977 (PMC11416759; doi:10.7717/peerj.17977)
Supplement: Supplemental Information 1 [file peerj-12-17977-s001.zip]

Archive with 95 entries (92 files):
- RawData/Experiment1/
- RawData/Experiment1/Participant1.csv
- RawData/Experiment1/Participant10.csv
- RawData/Experiment1/Participant11.csv
- RawData/Experiment1/Participant12.csv
- RawData/Experiment1/Participant13.csv
- RawData/Experiment1/Participant14.csv
- RawData/Experiment1/Participant15.csv
- RawData/Experiment1/Participant16.csv
- RawData/Experiment1/Participant17.csv
- RawData/Experiment1/Participant18.csv
- RawData/Experiment1/Participant19.csv
- RawData/Experiment1/Participant2.csv
- RawData/Experiment1/Participant20.csv
- RawData/Experiment1/Participant21.csv
- RawData/Experiment1/Participant22.csv
- RawData/Experiment1/Participant23.csv
- RawData/Experiment1/Participant24.csv
- RawData/Experiment1/Participant25.csv
- RawData/Experiment1/Participant26.csv
- RawData/Experiment1/Participant27.csv
- RawData/Experiment1/Participant28.csv
- RawData/Experiment1/Participant29.csv
- RawData/Experiment1/Participant3.csv
- RawData/Experiment1/Participant30.csv
- RawData/Experiment1/Participant31.csv
- RawData/Experiment1/Participant32.csv
- RawData/Experiment1/Participant33.csv
- RawData/Experiment1/Participant34.csv
- RawData/Experiment1/Participant35.csv
- RawData/Experiment1/Participant36.csv
- RawData/Experiment1/Participant37.csv
- RawData/Experiment1/Participant38.csv
- RawData/Experiment1/Participant39.csv
- RawData/Experiment1/Participant4.csv
- RawData/Experiment1/Participant40.csv
- RawData/Experiment1/Participant41.csv
- RawData/Experiment1/Participant42.csv
- RawData/Experiment1/Participant43.csv
- RawData/Experiment1/Participant44.csv
- RawData/Experiment1/Participant45.csv
- RawData/Experiment1/Participant46.csv
- RawData/Experiment1/Participant47.csv
- RawData/Experiment1/Participant48.csv
- RawData/Experiment1/Participant5.csv
- RawData/Experiment1/Participant6.csv
- RawData/Experiment1/Participant7.csv
- RawData/Experiment1/Participant8.csv
- RawData/Experiment1/Participant9.csv
- RawData/Experiment2/
- RawData/Experiment2/Participant49.csv
- RawData/Experiment2/Participant49_SoA.csv
- RawData/Experiment2/Participant50.csv
- RawData/Experiment2/Participant50_SoA.csv
- RawData/Experiment2/Participant51.csv
- RawData/Experiment2/Participant51_SoA.csv
- RawData/Experiment2/Participant52.csv
- RawData/Experiment2/Participant52_SoA.csv
- RawData/Experiment2/Participant53.csv
- RawData/Experiment2/Participant53_SoA.csv
- RawData/Experiment2/Participant54.csv
- RawData/Experiment2/Participant54_SoA.csv
- RawData/Experiment2/Participant55.csv
- RawData/Experiment2/Participant55_SoA.csv
- RawData/Experiment2/Participant56.csv
- RawData/Experiment2/Participant56_SoA.csv
- RawData/Experiment2/Participant57.csv
- RawData/Experiment2/Participant57_SoA.csv
- RawData/Experiment2/Participant58.csv
- RawData/Experiment2/Participant58_SoA.csv
- RawData/Experiment2/Participant59.csv
- RawData/Experiment2/Participant59_SoA.csv
- RawData/Experiment2/Participant60.csv
- RawData/Experiment2/Participant60_SoA.csv
- RawData/Experiment2/Participant61.csv
- RawData/Experiment2/Participant61_SoA.csv
- RawData/Experiment2/Participant62.csv
- RawData/Experiment2/Participant62_SoA.csv
- RawData/Experiment2/Participant63.csv
- RawData/Experiment2/Participant63_SoA.csv
- RawData/Experiment2/Participant64.csv
- RawData/Experiment2/Participant64_SoA.csv
- RawData/Experiment2/Participant65.csv
- RawData/Experiment2/Participant65_SoA.csv
- RawData/Experiment3/
- RawData/Experiment3/Participant66.csv
- RawData/Experiment3/Participant67.csv
- RawData/Experiment3/Participant68.csv
- RawData/Experiment3/Participant69.csv
- RawData/Experiment3/Participant70.csv
- RawData/Experiment3/Participant71.csv
- RawData/Experiment3/Participant72.csv
- RawData/Experiment3/Participant73.csv
- RawData/Experiment3/Participant74.csv
- RawData/Experiment3/Participant75.csv
