# Supplementary material for: The effect of electrical muscle stimulation on intentional binding and explicit sense of agency
Source: PeerJ. 2024 Sep 19;12:e17977. doi: 10.7717/peerj.17977 (PMC11416759; doi:10.7717/peerj.17977)
Supplement: Supplemental Information 1 [file peerj-12-17977-s001.zip › RawData/Experiment1/Participant1.csv]

Action type (0=Voluntary, 1=Involuntary, 2=Sham, 3=Tone)	Condition (0=Baseline, 1=Operant)	Judgment event (0=Action, 1=Tone)	Trial	Stimulation	Tone	Switch release	Switch push	Switch release	Switch push	Switch release	Switch push	Switch release	Switch push	Switch release	Answer of participant	Judgement error on clock	Judgement error[ms]	SW1 Release to Push[ms]
0	0	0	1	0	0	0	12.4921875	8.1796875	0	0	0	0	0	0	9	-3.4921875	-149.0000116	184.0000144
0	0	0	2	0	0	0	36.8203125	34.6171875	0	0	0	0	0	0	33	-3.8203125	-163.0000127	94.00000734
0	0	0	3	0	0	0	47.953125	46.21875	0	0	0	0	0	0	42	-5.953125	-254.0000198	74.00000578
0	0	0	4	0	0	0	8.578125	5.9296875	0	0	0	0	0	0	4	-4.578125	-195.3333486	113.0000088
0	0	0	5	0	0	0	18.28125	15.9375	0	0	0	0	0	0	7	-11.28125	-481.3333709	100.0000078
0	0	0	6	0	0	0	19.265625	17.578125	0	0	0	0	0	0	16	-3.265625	-139.3333442	72.00000563
0	0	0	7	0	0	0	33.4453125	31.4296875	0	0	0	0	0	0	30	-3.4453125	-147.0000115	86.00000672
0	0	0	8	0	0	0	42.140625	40.1953125	0	0	0	0	0	0	44	1.859375	79.33333953	83.00000648
0	0	0	9	0	0	0	24.6328125	22.875	0	0	0	0	0	0	19	-5.6328125	-240.3333521	75.00000586
0	0	0	10	0	0	0	42.5859375	40.6171875	0	0	0	0	0	0	39	-3.5859375	-153.000012	84.00000656
0	0	0	11	0	0	0	48.796875	47.1328125	0	0	0	0	0	0	44	-4.796875	-204.6666827	71.00000555
0	0	0	12	0	0	0	27.890625	25.6171875	0	0	0	0	0	0	23	-4.890625	-208.666683	97.00000758
0	0	0	13	0	0	0	45.4453125	42.8671875	0	0	0	0	0	0	39	-6.4453125	-275.0000215	110.0000086
0	0	0	14	0	0	0	29.4609375	26.0859375	0	0	0	0	0	0	26	-3.4609375	-147.6666782	144.0000113
0	0	0	15	0	0	0	53.6484375	51.4453125	0	0	0	0	0	0	47	-6.6484375	-283.6666888	94.00000734
0	0	0	16	0	0	0	25.3828125	23.296875	0	0	0	0	0	0	16	-9.3828125	-400.3333646	89.00000695
0	0	0	17	0	0	0	54.5625	52.59375	0	0	0	0	0	0	47	-7.5625	-322.6666919	84.00000656
0	0	0	18	0	0	0	24.6796875	22.875	0	0	0	0	0	0	23	-1.6796875	-71.66667227	77.00000602
0	0	0	19	0	0	0	30.3984375	28.3359375	0	0	0	0	0	0	27.5	-2.8984375	-123.6666763	88.00000688
0	0	0	20	0	0	0	27.8671875	25.78125	0	0	0	0	0	0	26	-1.8671875	-79.66667289	89.00000695
0	1	0	1	0	35.71875	0	29.859375	27.65625	0	0	0	0	0	0	27	-2.859375	-122.0000095	94.00000734
0	1	0	2	0	9.375	0	3.515625	1.921875	0	0	0	0	0	0	2	-1.515625	-64.66667172	68.00000531
0	1	0	3	0	30.3984375	0	24.5390625	22.96875	0	0	0	0	0	0	22	-2.5390625	-108.3333418	67.00000523
0	1	0	4	0	54.8203125	0	48.9609375	47.484375	0	0	0	0	0	0	45	-3.9609375	-169.0000132	63.00000492
0	1	0	5	0	35.1328125	0	29.2734375	27.890625	0	0	0	0	0	0	27	-2.2734375	-97.00000758	59.00000461
0	1	0	6	0	38.7421875	0	32.8828125	31.171875	0	0	0	0	0	0	30	-2.8828125	-123.0000096	73.0000057
0	1	0	7	0	5.1796875	0	59.3203125	58.3359375	0	0	0	0	0	0	56	-3.3203125	-141.6666777	42.00000328
0	1	0	8	0	21.8203125	0	15.9609375	13.5703125	0	0	0	0	0	0	12	-3.9609375	-169.0000132	102.000008
0	1	0	9	0	52.59375	0	46.734375	44.6953125	0	0	0	0	0	0	43	-3.734375	-159.3333458	87.0000068
0	1	0	10	0	2.5546875	0	56.6953125	54.1640625	0	0	0	0	0	0	50	-6.6953125	-285.666689	108.0000084
0	1	0	11	0	41.4609375	0	35.6015625	33.46875	0	0	0	0	0	0	32	-3.6015625	-153.6666787	91.00000711
0	1	0	12	0	8.859375	0	3	0.5859375	0	0	0	0	0	0	59	-4	-170.66668	103.000008
0	1	0	13	0	32.109375	0	26.2265625	24.1640625	0	0	0	0	0	0	25	-1.2265625	-52.33333742	88.00000688
0	1	0	14	0	49.0546875	0	43.1953125	41.1796875	0	0	0	0	0	0	39	-4.1953125	-179.000014	86.00000672
0	1	0	15	0	4.03125	0	58.171875	56.0625	0	0	0	0	0	0	54	-4.171875	-178.0000139	90.00000703
0	1	0	16	0	27.3984375	0	21.5390625	19.21875	0	0	0	0	0	0	16	-5.5390625	-236.3333518	99.00000773
0	1	0	17	0	4.125	0	58.265625	56.15625	0	0	0	0	0	0	54	-4.265625	-182.0000142	90.00000703
0	1	0	18	0	37.59375	0	31.734375	29.53125	0	0	0	0	0	0	24	-7.734375	-330.0000258	94.00000734
0	1	0	19	0	18.140625	0	12.28125	10.0078125	0	0	0	0	0	0	9	-3.28125	-140.0000109	97.00000758
0	1	0	20	0	40.171875	0	34.3125	31.7578125	0	0	0	0	0	0	30	-4.3125	-184.0000144	109.0000085
0	1	1	1	0	57.9609375	0	52.1015625	49.6171875	0	0	0	0	0	0	60	2.0390625	87.0000068	106.0000083
0	1	1	2	0	20.5078125	0	14.6484375	11.765625	0	0	0	0	0	0	20	-0.5078125	-21.66666836	123.0000096
0	1	1	3	0	55.3828125	0	49.5	46.640625	0	0	0	0	0	0	57	1.6171875	69.00000539	122.0000095
0	1	1	4	0	2.109375	0	56.25	52.2890625	0	0	0	0	0	0	4	1.890625	80.66667297	169.0000132
0	1	1	5	0	30.6328125	0	24.7734375	22.03125	0	0	0	0	0	0	33	2.3671875	101.0000079	117.0000091
0	1	1	6	0	55.1015625	0	49.2421875	46.875	0	0	0	0	0	0	58	2.8984375	123.6666763	101.0000079
0	1	1	7	0	18.9609375	0	13.1015625	10.2421875	0	0	0	0	0	0	20	1.0390625	44.3333368	122.0000095
0	1	1	8	0	36.8671875	0	31.0078125	28.21875	0	0	0	0	0	0	35	-1.8671875	-79.66667289	119.0000093
0	1	1	9	0	0.2578125	0	54.3984375	51.984375	0	0	0	0	0	0	2	1.7421875	74.33333914	103.000008
0	1	1	10	0	15.703125	0	9.84375	6.984375	0	0	0	0	0	0	18	2.296875	98.00000766	122.0000095
0	1	1	11	0	31.96875	0	26.109375	23.53125	0	0	0	0	0	0	35	3.03125	129.3333434	110.0000086
0	1	1	12	0	47.390625	0	41.53125	39.28125	0	0	0	0	0	0	50	2.609375	111.333342	96.0000075
0	1	1	13	0	19.875	0	14.015625	11.296875	0	0	0	0	0	0	20	0.125	5.33333375	116.0000091
0	1	1	14	0	38.109375	0	32.25	29.90625	0	0	0	0	0	0	40	1.890625	80.66667297	100.0000078
0	1	1	15	0	39.609375	0	33.75	31.3359375	0	0	0	0	0	0	40	0.390625	16.66666797	103.000008
0	1	1	16	0	25.125	0	19.265625	16.3359375	0	0	0	0	0	0	25	-0.125	-5.33333375	125.0000098
0	1	1	17	0	44.25	0	38.390625	35.015625	0	0	0	0	0	0	47	2.75	117.3333425	144.0000113
0	1	1	18	0	52.078125	0	46.21875	43.359375	0	0	0	0	0	0	55	2.921875	124.6666764	122.0000095
0	1	1	19	0	18.796875	0	12.9375	10.828125	0	0	0	0	0	0	23	4.203125	179.3333473	90.00000703
0	1	1	20	0	40.1484375	0	34.2890625	31.828125	0	0	0	0	0	0	43	2.8515625	121.6666762	105.0000082
1	0	0	1	34.8046875	0	41.4140625	35.765625	0	0	0	0	0	0	0	34	-1.765625	-75.33333922	0
1	0	0	2	53.53125	0	0.28125	54.4453125	0	0	0	0	0	0	0	59	4.5546875	194.3333485	0
1	0	0	3	56.953125	0	3.6328125	57.7734375	0	0	0	0	0	0	0	57	-0.7734375	-33.00000258	0
1	0	0	4	35.8125	0	41.8828125	36.7265625	0	0	0	0	0	0	0	34	-2.7265625	-116.3333424	0
1	0	0	5	23.3671875	0	30.1640625	24.234375	0	0	0	0	0	0	0	24	-0.234375	-10.00000078	0
1	0	0	6	34.40625	0	41.578125	35.25	0	0	0	0	0	0	0	33	-2.25	-96.0000075	0
1	0	0	7	20.109375	0	28.96875	20.90625	0	0	0	0	0	0	0	19	-1.90625	-81.33333969	0
1	0	0	8	12.0234375	0	22.078125	12.8203125	0	0	0	0	0	0	0	10	-2.8203125	-120.3333427	0
1	0	0	9	53.4375	0	4.1015625	54.234375	0	0	0	0	0	0	0	55	0.765625	32.66666922	0
1	0	0	10	52.59375	0	3.3984375	53.390625	0	0	0	0	0	0	0	52	-1.390625	-59.33333797	0
1	0	0	11	48.890625	0	0.84375	49.7109375	0	0	0	0	0	0	0	47	-2.7109375	-115.6666757	0
1	0	0	12	34.5	0	57.3046875	35.2734375	0	0	0	0	0	0	0	34	-1.2734375	-54.33333758	0
1	0	0	13	36.6328125	0	6.2109375	37.4296875	0	0	0	0	0	0	0	34	-3.4296875	-146.3333448	0
1	0	0	14	46.59375	0	57.5390625	47.34375	0	0	0	0	0	0	0	46	-1.34375	-57.33333781	0
1	0	0	15	39.6796875	0	53.6484375	40.4296875	0	0	0	0	0	0	0	38	-2.4296875	-103.6666748	0
1	0	0	16	36.6796875	0	7.359375	37.4296875	0	0	0	0	0	0	0	37	-0.4296875	-18.33333477	0
1	0	0	17	38.7890625	0	59.5546875	39.5625	0	0	0	0	0	0	0	36	-3.5625	-152.0000119	0
1	0	0	18	36.6796875	0	52.265625	37.4765625	0	0	0	0	0	0	0	36	-1.4765625	-63.00000492	0
1	0	0	19	17.0859375	0	27.375	17.8359375	0	0	0	0	0	0	0	14	-3.8359375	-163.6666795	0
1	0	0	20	11.3203125	0	17.625	12.0703125	0	0	0	0	0	0	0	11	-1.0703125	-45.66667023	0
1	1	0	1	7.875	14.6953125	14.15625	8.8359375	0	0	0	0	0	0	0	10	1.1640625	49.66667055	0
1	1	0	2	42.2109375	48.9609375	48.09375	43.1015625	0	0	0	0	0	0	0	45	1.8984375	81.00000633	0
1	1	0	3	27.09375	33.84375	33.2578125	27.984375	0	0	0	0	0	0	0	29	1.015625	43.33333672	0
1	1	0	4	29.8125	36.5625	35.390625	30.703125	0	0	0	0	0	0	0	30	-0.703125	-30.00000234	0
1	1	0	5	21.3046875	28.0078125	27.609375	22.1484375	0	0	0	0	0	0	0	23	0.8515625	36.33333617	0
1	1	0	6	39.6796875	46.4296875	45.6328125	40.5703125	0	0	0	0	0	0	0	41	0.4296875	18.33333477	0
1	1	0	7	46.3125	53.015625	52.4296875	47.15625	0	0	0	0	0	0	0	48	0.84375	36.00000281	0
1	1	0	8	16.8046875	23.53125	22.8984375	17.671875	0	0	0	0	0	0	0	24	6.328125	270.0000211	0
1	1	0	9	11.8125	18.4921875	19.03125	12.6328125	0	0	0	0	0	0	0	12	-0.6328125	-27.00000211	0
1	1	0	10	57.3515625	4.1015625	3.5625	58.2421875	0	0	0	0	0	0	0	59	0.7578125	32.33333586	0
1	1	0	11	40.4765625	47.1796875	47.8125	41.3203125	0	0	0	0	0	0	0	45	3.6796875	157.0000123	0
1	1	0	12	38.6484375	45.328125	46.40625	39.46875	0	0	0	0	0	0	0	41	1.53125	65.33333844	0
1	1	0	13	35.5078125	42.2109375	41.765625	36.3515625	0	0	0	0	0	0	0	40	3.6484375	155.6666788	0
1	1	0	14	4.4765625	11.2265625	10.9453125	5.3671875	0	0	0	0	0	0	0	5	-0.3671875	-15.66666789	0
1	1	0	15	42.3046875	49.03125	48.8203125	43.171875	0	0	0	0	0	0	0	42	-1.171875	-50.00000391	0
1	1	0	16	40.7578125	47.5078125	47.4140625	41.6484375	0	0	0	0	0	0	0	43	1.3515625	57.66667117	0
1	1	0	17	39.1640625	45.890625	45.046875	40.03125	0	0	0	0	0	0	0	40	-0.03125	-1.333333438	0
1	1	0	18	14.3203125	21.515625	21.1171875	15.65625	0	0	0	0	0	0	0	15	-0.65625	-28.00000219	0
1	1	0	19	16.3359375	23.53125	22.3125	17.671875	0	0	0	0	0	0	0	20	2.328125	99.33334109	0
1	1	0	20	26.25	33.328125	32.2734375	27.46875	0	0	0	0	0	0	0	30	2.53125	108.0000084	0
1	1	1	1	16.9453125	23.7421875	23.4375	17.859375	0	0	0	0	0	0	0	25	1.2578125	53.66667086	0
1	1	1	2	53.8125	0.5390625	2.4140625	54.6796875	0	0	0	0	0	0	0	2	1.4609375	62.3333382	0
1	1	1	3	26.625	33.3046875	36.5390625	27.4453125	0	0	0	0	0	0	0	34	0.6953125	29.66666898	0
1	1	1	4	42.0703125	48.75	49.8046875	42.890625	0	0	0	0	0	0	0	47	-1.75	-74.6666725	0
1	1	1	5	48.421875	55.1015625	55.6875	49.2421875	0	0	0	0	0	0	0	54	-1.1015625	-47.00000367	0
1	1	1	6	41.6015625	48.28125	48.4921875	42.421875	0	0	0	0	0	0	0	50	1.71875	73.33333906	0
1	1	1	7	43.3828125	50.109375	51.328125	44.2265625	0	0	0	0	0	0	0	55	4.890625	208.666683	0
1	1	1	8	43.6640625	50.34375	50.34375	44.484375	0	0	0	0	0	0	0	50	-0.34375	-14.66666781	0
1	1	1	9	12.5390625	19.1953125	20.9296875	13.3359375	0	0	0	0	0	0	0	20	0.8046875	34.33333602	0
1	1	1	10	0.9609375	7.6171875	7.1953125	1.7578125	0	0	0	0	0	0	0	10	2.3828125	101.6666746	0
1	1	1	11	19.5234375	26.203125	37.4296875	20.34375	0	0	0	0	0	0	0	25	-1.203125	-51.33333734	0
1	1	1	12	14.25	20.90625	22.078125	15.046875	0	0	0	0	0	0	0	20	-0.90625	-38.66666969	0
1	1	1	13	23.0625	29.71875	30.4453125	23.859375	0	0	0	0	0	0	0	30	0.28125	12.00000094	0
1	1	1	14	52.125	58.8046875	58.6640625	52.9453125	0	0	0	0	0	0	0	60	1.1953125	51.00000398	0
1	1	1	15	16.3125	22.9921875	23.0859375	17.1328125	0	0	0	0	0	0	0	25	2.0078125	85.66667336	0
1	1	1	16	57.890625	4.5703125	4.7578125	58.7109375	0	0	0	0	0	0	0	5	0.4296875	18.33333477	0
1	1	1	17	13.96875	20.6484375	19.9921875	14.7890625	0	0	0	0	0	0	0	23	2.3515625	100.3333412	0
1	1	1	18	58.5234375	5.203125	5.15625	59.34375	0	0	0	0	0	0	0	10	4.796875	204.6666827	0
1	1	1	19	50.0859375	56.765625	56.25	50.90625	0	0	0	0	0	0	0	60	3.234375	138.0000108	0
1	1	1	20	57.375	4.0546875	3.9609375	58.1953125	0	0	0	0	0	0	0	5	0.9453125	40.33333648	0
2	0	0	1	28.40625	0	0	0	0	0	0	0	0	0	0	30	1.59375	68.00000531	0
2	0	0	2	22.828125	0	0	0	0	0	0	0	0	0	0	21	-1.828125	-78.00000609	0
2	0	0	3	2.4375	0	0	0	0	0	0	0	0	0	0	1	-1.4375	-61.33333813	0
2	0	0	4	53.203125	0	0	0	0	0	0	0	0	0	0	53.5	0.296875	12.66666766	0
2	0	0	5	28.9921875	0	0	0	0	0	0	0	0	0	0	28	-0.9921875	-42.33333664	0
2	0	0	6	5.4375	0	0	0	0	0	0	0	0	0	0	4	-1.4375	-61.33333813	0
2	0	0	7	30.7734375	0	0	0	0	0	0	0	0	0	0	27	-3.7734375	-161.0000126	0
2	0	0	8	36.7734375	0	0	0	0	0	0	0	0	0	0	34	-2.7734375	-118.3333426	0
2	0	0	9	26.0625	0	0	0	0	0	0	0	0	0	0	24	-2.0625	-88.00000688	0
2	0	0	10	30.84375	0	0	0	0	0	0	0	0	0	0	28	-2.84375	-121.3333428	0
2	0	0	11	3.2578125	0	0	0	0	0	0	0	0	0	0	3.5	0.2421875	10.33333414	0
2	0	0	12	1.3359375	0	0	0	0	0	0	0	0	0	0	1	-0.3359375	-14.33333445	0
2	0	0	13	53.90625	0	0	0	0	0	0	0	0	0	0	54	0.09375	4.000000313	0
2	0	0	14	36.0234375	0	0	0	0	0	0	0	0	0	0	34	-2.0234375	-86.33334008	0
2	0	0	15	13.171875	0	0	0	0	0	0	0	0	0	0	9	-4.171875	-178.0000139	0
2	0	0	16	54.7734375	0	0	0	0	0	0	0	0	0	0	56	1.2265625	52.33333742	0
2	0	0	17	53.6484375	0	0	0	0	0	0	0	0	0	0	53	-0.6484375	-27.66666883	0
2	0	0	18	0.84375	0	0	0	0	0	0	0	0	0	0	60	-0.84375	-36.00000281	0
2	0	0	19	19.5234375	0	0	0	0	0	0	0	0	0	0	18	-1.5234375	-65.00000508	0
2	0	0	20	23.0625	0	0	0	0	0	0	0	0	0	0	19	-4.0625	-173.3333469	0
2	1	0	1	39.84375	45.703125	0	0	0	0	0	0	0	0	0	36	-3.84375	-164.0000128	0
2	1	0	2	53.4140625	59.25	0	0	0	0	0	0	0	0	0	53.5	0.0859375	3.666666953	0
2	1	0	3	53.7421875	59.6015625	0	0	0	0	0	0	0	0	0	54	0.2578125	11.00000086	0
2	1	0	4	25.1953125	31.0546875	0	0	0	0	0	0	0	0	0	24	-1.1953125	-51.00000398	0
2	1	0	5	25.546875	31.40625	0	0	0	0	0	0	0	0	0	23	-2.546875	-108.6666752	0
2	1	0	6	11.015625	16.875	0	0	0	0	0	0	0	0	0	8	-3.015625	-128.6666767	0
2	1	0	7	7.734375	13.59375	0	0	0	0	0	0	0	0	0	7	-0.734375	-31.33333578	0
2	1	0	8	49.2890625	55.1484375	0	0	0	0	0	0	0	0	0	48	-1.2890625	-55.0000043	0
2	1	0	9	31.453125	37.3125	0	0	0	0	0	0	0	0	0	27.5	-3.953125	-168.6666798	0
2	1	0	10	2.5078125	8.3671875	0	0	0	0	0	0	0	0	0	2	-0.5078125	-21.66666836	0
2	1	0	11	14.2734375	20.1328125	0	0	0	0	0	0	0	0	0	13	-1.2734375	-54.33333758	0
2	1	0	12	9.328125	15.1875	0	0	0	0	0	0	0	0	0	7	-2.328125	-99.33334109	0
2	1	0	13	19.875	25.734375	0	0	0	0	0	0	0	0	0	18	-1.875	-80.00000625	0
2	1	0	14	58.4765625	4.3359375	0	0	0	0	0	0	0	0	0	57	-1.4765625	-63.00000492	0
2	1	0	15	2.5078125	8.3671875	0	0	0	0	0	0	0	0	0	1	-1.5078125	-64.33333836	0
2	1	0	16	1.0546875	6.9140625	0	0	0	0	0	0	0	0	0	59	-2.0546875	-87.66667352	0
2	1	0	17	48.9609375	54.8203125	0	0	0	0	0	0	0	0	0	46	-2.9609375	-126.3333432	0
2	1	0	18	31.8046875	37.6640625	0	0	0	0	0	0	0	0	0	31	-0.8046875	-34.33333602	0
2	1	0	19	19.265625	25.125	0	0	0	0	0	0	0	0	0	18	-1.265625	-54.00000422	0
2	1	0	20	23.7890625	29.6484375	0	0	0	0	0	0	0	0	0	21	-2.7890625	-119.0000093	0
2	1	1	1	38.4609375	44.3203125	0	0	0	0	0	0	0	0	0	43	-1.3203125	-56.33333773	0
2	1	1	2	49.125	54.984375	0	0	0	0	0	0	0	0	0	53	-1.984375	-84.66667328	0
2	1	1	3	3.46875	9.328125	0	0	0	0	0	0	0	0	0	8	-1.328125	-56.66667109	0
2	1	1	4	30.515625	36.375	0	0	0	0	0	0	0	0	0	36	-0.375	-16.00000125	0
2	1	1	5	50.0859375	55.9453125	0	0	0	0	0	0	0	0	0	55	-0.9453125	-40.33333648	0
2	1	1	6	16.5	22.359375	0	0	0	0	0	0	0	0	0	25	2.640625	112.6666755	0
2	1	1	7	34.453125	40.3125	0	0	0	0	0	0	0	0	0	45	4.6875	200.0000156	0
2	1	1	8	54.7734375	0.6328125	0	0	0	0	0	0	0	0	0	60	-0.6328125	-27.00000211	0
2	1	1	9	46.921875	52.78125	0	0	0	0	0	0	0	0	0	53	0.21875	9.333334063	0
2	1	1	10	48	53.859375	0	0	0	0	0	0	0	0	0	55	1.140625	48.66667047	0
2	1	1	11	36.140625	42	0	0	0	0	0	0	0	0	0	45	3	128.00001	0
2	1	1	12	32.3671875	38.2265625	0	0	0	0	0	0	0	0	0	40	1.7734375	75.66667258	0
2	1	1	13	24.8671875	30.7265625	0	0	0	0	0	0	0	0	0	30	-0.7265625	-31.00000242	0
2	1	1	14	38.625	44.484375	0	0	0	0	0	0	0	0	0	45	0.515625	22.00000172	0
2	1	1	15	17.296875	23.15625	0	0	0	0	0	0	0	0	0	25	1.84375	78.66667281	0
2	1	1	16	47.484375	53.34375	0	0	0	0	0	0	0	0	0	55	1.65625	70.66667219	0
2	1	1	17	31.96875	37.828125	0	0	0	0	0	0	0	0	0	40	2.171875	92.66667391	0
2	1	1	18	1.1953125	7.0546875	0	0	0	0	0	0	0	0	0	10	2.9453125	125.6666765	0
2	1	1	19	40.9453125	46.8046875	0	0	0	0	0	0	0	0	0	50	3.1953125	136.333344	0
2	1	1	20	51.5390625	57.3984375	0	0	0	0	0	0	0	0	0	60	2.6015625	111.0000087	0
3	0	1	1	0	30.0234375	0	0	0	0	0	0	0	0	0	35	4.9765625	212.3333499	0
3	0	1	2	0	18.1875	0	0	0	0	0	0	0	0	0	17	-1.1875	-50.66667063	0
3	0	1	3	0	36.890625	0	0	0	0	0	0	0	0	0	35	-1.890625	-80.66667297	0
3	0	1	4	0	57.5859375	0	0	0	0	0	0	0	0	0	56	-1.5859375	-67.66667195	0
3	0	1	5	0	37.6171875	0	0	0	0	0	0	0	0	0	37	-0.6171875	-26.33333539	0
3	0	1	6	0	59.625	0	0	0	0	0	0	0	0	0	59	-0.625	-26.66666875	0
3	0	1	7	0	21.6328125	0	0	0	0	0	0	0	0	0	20	-1.6328125	-69.66667211	0
3	0	1	8	0	30.4921875	0	0	0	0	0	0	0	0	0	29	-1.4921875	-63.66667164	0
3	0	1	9	0	24.75	0	0	0	0	0	0	0	0	0	25	0.25	10.6666675	0
3	0	1	10	0	42.3984375	0	0	0	0	0	0	0	0	0	43	0.6015625	25.66666867	0
3	0	1	11	0	57.5390625	0	0	0	0	0	0	0	0	0	58	0.4609375	19.6666682	0
3	0	1	12	0	14.9765625	0	0	0	0	0	0	0	0	0	11	-3.9765625	-169.6666799	0
3	0	1	13	0	6.796875	0	0	0	0	0	0	0	0	0	7	0.203125	8.666667344	0
3	0	1	14	0	52.3828125	0	0	0	0	0	0	0	0	0	53	0.6171875	26.33333539	0
3	0	1	15	0	0.65625	0	0	0	0	0	0	0	0	0	60	-0.65625	-28.00000219	0
3	0	1	16	0	39.28125	0	0	0	0	0	0	0	0	0	39	-0.28125	-12.00000094	0
3	0	1	17	0	54.140625	0	0	0	0	0	0	0	0	0	54	-0.140625	-6.000000469	0
3	0	1	18	0	47.2734375	0	0	0	0	0	0	0	0	0	48	0.7265625	31.00000242	0
3	0	1	19	0	2.1796875	0	0	0	0	0	0	0	0	0	2	-0.1796875	-7.666667266	0
3	0	1	20	0	7.1953125	0	0	0	0	0	0	0	0	0	8	0.8046875	34.33333602	0
