# Supplementary material for: The effect of electrical muscle stimulation on intentional binding and explicit sense of agency
Source: PeerJ. 2024 Sep 19;12:e17977. doi: 10.7717/peerj.17977 (PMC11416759; doi:10.7717/peerj.17977)
Supplement: Supplemental Information 1 [file peerj-12-17977-s001.zip › RawData/Experiment1/Participant10.csv]

Action type (0=Voluntary, 1=Involuntary, 2=Sham, 3=Tone)	Condition (0=Baseline, 1=Operant)	Judgment event (0=Action, 1=Tone)	Trial	Stimulation	Tone	Switch release	Switch push	Switch release	Switch push	Switch release	Switch push	Switch release	Switch push	Switch release	Answer of participant	Judgement error on clock	Judgement error[ms]	SW1 Release to Push[ms]
0	0	0	1	0	0	0	18.1640625	15.0234375	0	0	0	0	0	0	19	0.8359375	35.66666945	134.0000105
0	0	0	2	0	0	0	42.09375	39.09375	0	0	0	0	0	0	41	-1.09375	-46.66667031	128.00001
0	0	0	3	0	0	0	25.3359375	22.3125	0	0	0	0	0	0	23.5	-1.8359375	-78.33333945	129.0000101
0	0	0	4	0	0	0	23.9765625	21.046875	0	0	0	0	0	0	21.5	-2.4765625	-105.6666749	125.0000098
0	0	0	5	0	0	0	0.7734375	57.75	0	0	0	0	0	0	59.5	-1.2734375	-54.33333758	129.0000101
0	0	0	6	0	0	0	18.1875	15.28125	0	0	0	0	0	0	16.5	-1.6875	-72.00000563	124.0000097
0	0	0	7	0	0	0	30.046875	26.578125	0	0	0	0	0	0	28	-2.046875	-87.33334016	148.0000116
0	0	0	8	0	0	0	47.1796875	43.78125	0	0	0	0	0	0	44	-3.1796875	-135.6666773	145.0000113
0	0	0	9	0	0	0	51.703125	48.984375	0	0	0	0	0	0	47.5	-4.203125	-179.3333473	116.0000091
0	0	0	10	0	0	0	22.78125	19.7578125	0	0	0	0	0	0	19.8	-2.98125	-127.2000099	129.0000101
0	0	0	11	0	0	0	4.1953125	0.8671875	0	0	0	0	0	0	60	-4.1953125	-179.000014	142.0000111
0	0	0	12	0	0	0	59.1796875	56.5078125	0	0	0	0	0	0	56.8	-2.3796875	-101.5333413	114.0000089
0	0	0	13	0	0	0	14.8125	11.859375	0	0	0	0	0	0	10.8	-4.0125	-171.2000134	126.0000098
0	0	0	14	0	0	0	11.7890625	8.90625	0	0	0	0	0	0	8	-3.7890625	-161.6666793	123.0000096
0	0	0	15	0	0	0	35.0390625	32.0625	0	0	0	0	0	0	32.3	-2.7390625	-116.8666758	127.0000099
0	0	0	16	0	0	0	55.4296875	52.875	0	0	0	0	0	0	52.8	-2.6296875	-112.2000088	109.0000085
0	0	0	17	0	0	0	26.3203125	23.4375	0	0	0	0	0	0	23	-3.3203125	-141.6666777	123.0000096
0	0	0	18	0	0	0	6.2578125	3.609375	0	0	0	0	0	0	4.5	-1.7578125	-75.00000586	113.0000088
0	0	0	19	0	0	0	44.8828125	41.3671875	0	0	0	0	0	0	41.5	-3.3828125	-144.3333446	150.0000117
0	0	0	20	0	0	0	51.5390625	48.4921875	0	0	0	0	0	0	48	-3.5390625	-151.0000118	130.0000102
0	1	0	1	0	56.9296875	0	51.0703125	47.765625	0	0	0	0	0	0	48.5	-2.5703125	-109.6666752	141.000011
0	1	0	2	0	7.4765625	0	1.6171875	58.5	0	0	0	0	0	0	59.5	-2.1171875	-90.33334039	133.0000104
0	1	0	3	0	4.8984375	0	59.0390625	56.1328125	0	0	0	0	0	0	57	-2.0390625	-87.0000068	124.0000097
0	1	0	4	0	41.4140625	0	35.5546875	32.9765625	0	0	0	0	0	0	33	-2.5546875	-109.0000085	110.0000086
0	1	0	5	0	47.625	0	41.7421875	38.7890625	0	0	0	0	0	0	39.7	-2.0421875	-87.13334014	126.0000098
0	1	0	6	0	30.1875	0	24.328125	21.6328125	0	0	0	0	0	0	21	-3.328125	-142.0000111	115.000009
0	1	0	7	0	20.859375	0	15	12.1875	0	0	0	0	0	0	13.2	-1.8	-76.800006	120.0000094
0	1	0	8	0	6.4921875	0	0.6328125	57.984375	0	0	0	0	0	0	58.5	-2.1328125	-91.00000711	113.0000088
0	1	0	9	0	30.84375	0	24.984375	22.1484375	0	0	0	0	0	0	21.3	-3.684375	-157.2000123	121.0000095
0	1	0	10	0	9.4453125	0	3.5859375	0.8203125	0	0	0	0	0	0	0.7	-2.8859375	-123.133343	118.0000092
0	1	0	11	0	44.15625	0	38.296875	35.6484375	0	0	0	0	0	0	35	-3.296875	-140.6666777	113.0000088
0	1	0	12	0	26.4609375	0	20.6015625	17.015625	0	0	0	0	0	0	16.3	-4.3015625	-183.5333477	153.000012
0	1	0	13	0	4.2421875	0	58.3828125	55.1953125	0	0	0	0	0	0	55	-3.3828125	-144.3333446	136.0000106
0	1	0	14	0	36.2109375	0	30.3515625	26.90625	0	0	0	0	0	0	26	-4.3515625	-185.6666812	147.0000115
0	1	0	15	0	30.75	0	24.890625	21.09375	0	0	0	0	0	0	21.3	-3.590625	-153.200012	162.0000127
0	1	0	16	0	44.4140625	0	38.5546875	35.4375	0	0	0	0	0	0	35.7	-2.8546875	-121.8000095	133.0000104
0	1	0	17	0	29.3203125	0	23.4609375	20.1796875	0	0	0	0	0	0	18.5	-4.9609375	-211.6666832	140.0000109
0	1	0	18	0	41.859375	0	36	32.5546875	0	0	0	0	0	0	31.8	-4.2	-179.200014	147.0000115
0	1	0	19	0	31.40625	0	25.546875	22.4765625	0	0	0	0	0	0	23.3	-2.246875	-95.86667416	131.0000102
0	1	0	20	0	39.5390625	0	33.6796875	30.2109375	0	0	0	0	0	0	30	-3.6796875	-157.0000123	148.0000116
0	1	1	1	0	38.2734375	0	32.4140625	28.78125	0	0	0	0	0	0	36.8	-1.4734375	-62.86667158	155.0000121
0	1	1	2	0	57.9140625	0	52.0546875	48.5625	0	0	0	0	0	0	58	0.0859375	3.666666953	149.0000116
0	1	1	3	0	18.796875	0	12.9375	10.125	0	0	0	0	0	0	18.3	-0.496875	-21.20000166	120.0000094
0	1	1	4	0	49.078125	0	43.21875	31.96875	0	0	0	0	0	0	47.5	-1.578125	-67.33333859	480.0000375
0	1	1	5	0	53.15625	0	47.296875	44.15625	0	0	0	0	0	0	52.5	-0.65625	-28.00000219	134.0000105
0	1	1	6	0	15.9140625	0	10.0546875	6.4453125	0	0	0	0	0	0	14.5	-1.4140625	-60.33333805	154.000012
0	1	1	7	0	8.90625	0	3.046875	59.484375	0	0	0	0	0	0	7.8	-1.10625	-47.20000369	152.0000119
0	1	1	8	0	22.5703125	0	16.7109375	13.6640625	0	0	0	0	0	0	23.5	0.9296875	39.66666977	130.0000102
0	1	1	9	0	36.890625	0	31.03125	27.9609375	0	0	0	0	0	0	36.5	-0.390625	-16.66666797	131.0000102
0	1	1	10	0	25.4765625	0	19.6171875	16.3359375	0	0	0	0	0	0	24.8	-0.6765625	-28.86666892	140.0000109
0	1	1	11	0	58.359375	0	52.5	49.0078125	0	0	0	0	0	0	57.8	-0.559375	-23.86666853	149.0000116
0	1	1	12	0	6.9140625	0	1.0546875	57.984375	0	0	0	0	0	0	6.7	-0.2140625	-9.133334047	131.0000102
0	1	1	13	0	22.0078125	0	16.1484375	12.5859375	0	0	0	0	0	0	20.5	-1.5078125	-64.33333836	152.0000119
0	1	1	14	0	17.6953125	0	11.8125	8.3671875	0	0	0	0	0	0	17	-0.6953125	-29.66666898	147.0000115
0	1	1	15	0	5.0390625	0	59.15625	55.359375	0	0	0	0	0	0	3.5	-1.5390625	-65.6666718	162.0000127
0	1	1	16	0	50.5078125	0	44.6484375	41.4609375	0	0	0	0	0	0	48.5	-2.0078125	-85.66667336	136.0000106
0	1	1	17	0	58.125	0	52.265625	49.1953125	0	0	0	0	0	0	57.5	-0.625	-26.66666875	131.0000102
0	1	1	18	0	23.9765625	0	18.1171875	14.3203125	0	0	0	0	0	0	24.5	0.5234375	22.33333508	162.0000127
0	1	1	19	0	0.3515625	0	54.4921875	51.984375	0	0	0	0	0	0	59.5	-0.8515625	-36.33333617	107.0000084
0	1	1	20	0	33.9375	0	28.078125	25.5	0	0	0	0	0	0	32.5	-1.4375	-61.33333813	110.0000086
1	0	0	1	7.7109375	0	16.0078125	8.765625	0	0	0	0	0	0	0	9	0.234375	10.00000078	0
1	0	0	2	10.078125	0	16.59375	11.15625	0	0	0	0	0	0	0	11.3	0.14375	6.133333813	0
1	0	0	3	13.5703125	0	20.0625	14.53125	0	0	0	0	0	0	0	17	2.46875	105.3333416	0
1	0	0	4	10.8515625	0	17.53125	11.90625	0	0	0	0	0	0	0	12.2	0.29375	12.53333431	0
1	0	0	5	13.0078125	0	26.625	14.1796875	0	0	0	0	0	0	0	13.2	-0.9796875	-41.80000327	0
1	0	0	6	4.359375	0	13.2890625	5.296875	0	0	0	0	0	0	0	8.3	3.003125	128.1333433	0
1	0	0	7	49.1015625	0	54.7734375	50.859375	0	0	0	0	0	0	0	51	0.140625	6.000000469	0
1	0	0	8	37.734375	0	1.59375	39.0234375	0	0	0	0	0	0	0	41.8	2.7765625	118.4666759	0
1	0	0	9	53.5078125	0	11.6015625	54.4921875	0	0	0	0	0	0	0	56	1.5078125	64.33333836	0
1	0	0	10	57.5625	0	4.546875	58.5703125	0	0	0	0	0	0	0	1.5	2.9296875	125.0000098	0
1	0	0	11	14.25	0	27.6328125	15.140625	0	0	0	0	0	0	0	15.7	0.559375	23.86666853	0
1	0	0	12	45.6796875	0	57.1640625	46.875	0	0	0	0	0	0	0	47.5	0.625	26.66666875	0
1	0	0	13	41.0625	0	47.0859375	42.4921875	0	0	0	0	0	0	0	43.5	1.0078125	43.00000336	0
1	0	0	14	23.578125	0	30.3046875	24.4921875	0	0	0	0	0	0	0	27.8	3.3078125	141.1333444	0
1	0	0	15	24.6796875	0	30.9609375	25.8046875	0	0	0	0	0	0	0	28	2.1953125	93.66667398	0
1	0	0	16	42.28125	0	19.3125	43.1953125	0	0	0	0	0	0	0	44.8	1.6046875	68.46667202	0
1	0	0	17	41.015625	0	50.3671875	42.0234375	0	0	0	0	0	0	0	45	2.9765625	127.0000099	0
1	0	0	18	1.21875	0	10.640625	2.0859375	0	0	0	0	0	0	0	3	0.9140625	39.00000305	0
1	0	0	19	34.8984375	0	41.25	35.9296875	0	0	0	0	0	0	0	36.5	0.5703125	24.33333523	0
1	0	0	20	15.4921875	0	24.09375	16.5	0	0	0	0	0	0	0	19	2.5	106.666675	0
1	1	0	1	52.1953125	59.1328125	9.5625	53.2734375	0	0	0	0	0	0	0	55	1.7265625	73.66667242	0
1	1	0	2	50.015625	57.046875	59.296875	51.1875	0	0	0	0	0	0	0	52	0.8125	34.66666938	0
1	1	0	3	9.515625	16.4765625	19.1015625	10.6171875	0	0	0	0	0	0	0	12.2	1.5828125	67.53333861	0
1	1	0	4	18.75	26.53125	24.8203125	20.671875	0	0	0	0	0	0	0	21.8	1.128125	48.13333709	0
1	1	0	5	0.84375	8.015625	7.4296875	2.15625	0	0	0	0	0	0	0	3.5	1.34375	57.33333781	0
1	1	0	6	37.21875	44.296875	46.78125	38.4375	0	0	0	0	0	0	0	38.5	0.0625	2.666666875	0
1	1	0	7	56.765625	4.1484375	3.5859375	58.2890625	0	0	0	0	0	0	0	58	-0.2890625	-12.3333343	0
1	1	0	8	52.734375	59.5078125	59.5546875	53.6484375	0	0	0	0	0	0	0	54	0.3515625	15.00000117	0
1	1	0	9	32.6953125	39.5625	39.1171875	33.703125	0	0	0	0	0	0	0	35.8	2.096875	89.46667366	0
1	1	0	10	0.890625	7.9453125	24.0703125	2.0859375	0	0	0	0	0	0	0	2.8	0.7140625	30.46666905	0
1	1	0	11	46.828125	54.140625	53.1796875	48.28125	0	0	0	0	0	0	0	48.5	0.21875	9.333334063	0
1	1	0	12	28.2890625	35.578125	34.2421875	29.71875	0	0	0	0	0	0	0	34.7	4.98125	212.5333499	0
1	1	0	13	14.2734375	21.890625	21.046875	16.03125	0	0	0	0	0	0	0	18	1.96875	84.00000656	0
1	1	0	14	9.421875	16.6875	15.2109375	10.828125	0	0	0	0	0	0	0	10.5	-0.328125	-14.00000109	0
1	1	0	15	27.703125	34.8046875	34.8515625	28.9453125	0	0	0	0	0	0	0	30	1.0546875	45.00000352	0
1	1	0	16	20.53125	27.46875	50.5546875	21.609375	0	0	0	0	0	0	0	22.5	0.890625	38.00000297	0
1	1	0	17	19.5	26.34375	51.703125	20.484375	0	0	0	0	0	0	0	22	1.515625	64.66667172	0
1	1	0	18	7.8515625	15.1171875	46.3828125	9.2578125	0	0	0	0	0	0	0	11.2	1.9421875	82.86667314	0
1	1	0	19	13.921875	21.09375	20.6484375	15.234375	0	0	0	0	0	0	0	15	-0.234375	-10.00000078	0
1	1	0	20	17.296875	24.2578125	44.3671875	18.3984375	0	0	0	0	0	0	0	18	-0.3984375	-17.00000133	0
1	1	1	1	20.34375	27.2578125	27.0703125	21.3984375	0	0	0	0	0	0	0	28.2	0.9421875	40.20000314	0
1	1	1	2	8.1328125	15.09375	14.6015625	9.2109375	0	0	0	0	0	0	0	15.2	0.10625	4.533333687	0
1	1	1	3	39.9140625	46.921875	46.546875	41.0625	0	0	0	0	0	0	0	46	-0.921875	-39.33333641	0
1	1	1	4	39.84375	47.71875	45.4453125	41.859375	0	0	0	0	0	0	0	46.5	-1.21875	-52.00000406	0
1	1	1	5	25.6875	33.1875	32.1328125	27.328125	0	0	0	0	0	0	0	35	1.8125	77.33333938	0
1	1	1	6	22.546875	30.4921875	28.734375	24.6328125	0	0	0	0	0	0	0	34.8	4.3078125	183.8000144	0
1	1	1	7	16.9921875	24.1640625	25.125	18.3046875	0	0	0	0	0	0	0	26.3	2.1359375	91.13334045	0
1	1	1	8	59.4140625	6.1875	17.0390625	0.328125	0	0	0	0	0	0	0	6.8	0.6125	26.13333538	0
1	1	1	9	55.59375	2.3203125	15.0234375	56.4609375	0	0	0	0	0	0	0	4	1.6796875	71.66667227	0
1	1	1	10	43.921875	50.765625	53.71875	44.90625	0	0	0	0	0	0	0	51.2	0.434375	18.53333478	0
1	1	1	11	37.640625	44.5078125	43.9921875	38.6484375	0	0	0	0	0	0	0	43.8	-0.7078125	-30.20000236	0
1	1	1	12	16.8046875	23.6484375	24	17.7890625	0	0	0	0	0	0	0	24.5	0.8515625	36.33333617	0
1	1	1	13	33.2109375	40.171875	39.5390625	34.3125	0	0	0	0	0	0	0	41.8	1.628125	69.46667209	0
1	1	1	14	43.2421875	49.96875	9.28125	44.109375	0	0	0	0	0	0	0	48	-1.96875	-84.00000656	0
1	1	1	15	51.09375	57.9375	0.5859375	52.078125	0	0	0	0	0	0	0	58.5	0.5625	24.00000188	0
1	1	1	16	50.2734375	56.8828125	17.109375	51.0234375	0	0	0	0	0	0	0	56	-0.8828125	-37.66666961	0
1	1	1	17	44.6953125	51.3046875	5.9296875	45.4453125	0	0	0	0	0	0	0	49.7	-1.6046875	-68.46667202	0
1	1	1	18	9.5859375	16.3125	25.078125	10.453125	0	0	0	0	0	0	0	16.2	-0.1125	-4.800000375	0
1	1	1	19	27.7265625	34.5	36.75	28.6171875	0	0	0	0	0	0	0	36	1.5	64.000005	0
1	1	1	20	13.453125	21.0234375	23.953125	15.1640625	0	0	0	0	0	0	0	21.7	0.6765625	28.86666892	0
2	0	0	1	21.5625	0	0	0	0	0	0	0	0	0	0	26.8	5.2375	223.4666841	0
2	0	0	2	16.0546875	0	0	0	0	0	0	0	0	0	0	17.5	1.4453125	61.66667148	0
2	0	0	3	41.484375	0	0	0	0	0	0	0	0	0	0	43.5	2.015625	86.00000672	0
2	0	0	4	36	0	0	0	0	0	0	0	0	0	0	36.5	0.5	21.333335	0
2	0	0	5	15.5859375	0	0	0	0	0	0	0	0	0	0	18	2.4140625	103.000008	0
2	0	0	6	42.5390625	0	0	0	0	0	0	0	0	0	0	42.8	0.2609375	11.1333342	0
2	0	0	7	18.9609375	0	0	0	0	0	0	0	0	0	0	21	2.0390625	87.0000068	0
2	0	0	8	44.3203125	0	0	0	0	0	0	0	0	0	0	44.5	0.1796875	7.666667266	0
2	0	0	9	50.34375	0	0	0	0	0	0	0	0	0	0	52.3	1.95625	83.46667319	0
2	0	0	10	39.5390625	0	0	0	0	0	0	0	0	0	0	39.2	-0.3390625	-14.4666678	0
2	0	0	11	17.1328125	0	0	0	0	0	0	0	0	0	0	56	-21.1328125	-901.6667371	0
2	0	0	12	15.2578125	0	0	0	0	0	0	0	0	0	0	15.8	0.5421875	23.13333514	0
2	0	0	13	49.78125	0	0	0	0	0	0	0	0	0	0	51.8	2.01875	86.13334006	0
2	0	0	14	8.6953125	0	0	0	0	0	0	0	0	0	0	11	2.3046875	98.33334102	0
2	0	0	15	7.265625	0	0	0	0	0	0	0	0	0	0	8.5	1.234375	52.66667078	0
2	0	0	16	14.2734375	0	0	0	0	0	0	0	0	0	0	15.8	1.5265625	65.13333842	0
2	0	0	17	33.046875	0	0	0	0	0	0	0	0	0	0	36.3	3.253125	138.8000108	0
2	0	0	18	36.421875	0	0	0	0	0	0	0	0	0	0	38.8	2.378125	101.4666746	0
2	0	0	19	15.2578125	0	0	0	0	0	0	0	0	0	0	18.2	2.9421875	125.5333431	0
2	0	0	20	59.4375	0	0	0	0	0	0	0	0	0	0	3.5	4.0625	173.3333469	0
2	1	0	1	7.265625	13.125	0	0	0	0	0	0	0	0	0	8.8	1.534375	65.46667178	0
2	1	0	2	26.484375	32.3203125	0	0	0	0	0	0	0	0	0	26.5	0.015625	0.666666719	0
2	1	0	3	15.2578125	21.1171875	0	0	0	0	0	0	0	0	0	15.2	-0.0578125	-2.466666859	0
2	1	0	4	54.5625	0.421875	0	0	0	0	0	0	0	0	0	55.2	0.6375	27.20000213	0
2	1	0	5	24.703125	30.5625	0	0	0	0	0	0	0	0	0	28.7	3.996875	170.5333467	0
2	1	0	6	14.34375	20.203125	0	0	0	0	0	0	0	0	0	15.5	1.15625	49.33333719	0
2	1	0	7	4.125	9.984375	0	0	0	0	0	0	0	0	0	6.2	2.075	88.53334025	0
2	1	0	8	2.2265625	8.0859375	0	0	0	0	0	0	0	0	0	4	1.7734375	75.66667258	0
2	1	0	9	38.1796875	44.0390625	0	0	0	0	0	0	0	0	0	40.8	2.6203125	111.8000087	0
2	1	0	10	57.609375	3.46875	0	0	0	0	0	0	0	0	0	3.3	5.690625	242.800019	0
2	1	0	11	36.1640625	42.0234375	0	0	0	0	0	0	0	0	0	36.5	0.3359375	14.33333445	0
2	1	0	12	59.0859375	4.9453125	0	0	0	0	0	0	0	0	0	59.8	0.7140625	30.46666905	0
2	1	0	13	14.671875	20.53125	0	0	0	0	0	0	0	0	0	14.5	-0.171875	-7.333333906	0
2	1	0	14	48.8671875	54.7265625	0	0	0	0	0	0	0	0	0	48.8	-0.0671875	-2.866666891	0
2	1	0	15	2.53125	8.390625	0	0	0	0	0	0	0	0	0	4.7	2.16875	92.53334056	0
2	1	0	16	51.421875	57.28125	0	0	0	0	0	0	0	0	0	54.2	2.778125	118.5333426	0
2	1	0	17	37.96875	43.828125	0	0	0	0	0	0	0	0	0	41	3.03125	129.3333434	0
2	1	0	18	39.8203125	45.65625	0	0	0	0	0	0	0	0	0	43.2	3.3796875	144.2000113	0
2	1	0	19	23.203125	29.0625	0	0	0	0	0	0	0	0	0	24.5	1.296875	55.33333766	0
2	1	0	20	8.953125	14.8125	0	0	0	0	0	0	0	0	0	9	0.046875	2.000000156	0
2	1	1	1	16.828125	22.6875	0	0	0	0	0	0	0	0	0	25	2.3125	98.66667438	0
2	1	1	2	32.9765625	38.8359375	0	0	0	0	0	0	0	0	0	38.5	-0.3359375	-14.33333445	0
2	1	1	3	42.9140625	48.7734375	0	0	0	0	0	0	0	0	0	48.2	-0.5734375	-24.46666858	0
2	1	1	4	54.234375	0.09375	0	0	0	0	0	0	0	0	0	0.5	0.40625	17.33333469	0
2	1	1	5	11.0859375	16.9453125	0	0	0	0	0	0	0	0	0	19.5	2.5546875	109.0000085	0
2	1	1	6	48.3984375	54.2578125	0	0	0	0	0	0	0	0	0	55.3	1.0421875	44.46667014	0
2	1	1	7	49.7578125	55.6171875	0	0	0	0	0	0	0	0	0	56	0.3828125	16.33333461	0
2	1	1	8	44.953125	50.8125	0	0	0	0	0	0	0	0	0	51	0.1875	8.000000625	0
2	1	1	9	12.75	18.609375	0	0	0	0	0	0	0	0	0	21	2.390625	102.000008	0
2	1	1	10	39.09375	44.953125	0	0	0	0	0	0	0	0	0	44.8	-0.153125	-6.533333844	0
2	1	1	11	5.109375	10.9453125	0	0	0	0	0	0	0	0	0	11.8	0.8546875	36.46666952	0
2	1	1	12	18	23.859375	0	0	0	0	0	0	0	0	0	25.3	1.440625	61.46667147	0
2	1	1	13	51.8671875	57.7265625	0	0	0	0	0	0	0	0	0	60	2.2734375	97.00000758	0
2	1	1	14	3.5390625	9.375	0	0	0	0	0	0	0	0	0	9.5	0.125	5.33333375	0
2	1	1	15	34.2421875	40.1015625	0	0	0	0	0	0	0	0	0	41.2	1.0984375	46.86667033	0
2	1	1	16	36.3515625	42.2109375	0	0	0	0	0	0	0	0	0	42.5	0.2890625	12.3333343	0
2	1	1	17	33.3984375	39.2578125	0	0	0	0	0	0	0	0	0	41	1.7421875	74.33333914	0
2	1	1	18	51.1640625	57.0234375	0	0	0	0	0	0	0	0	0	58	0.9765625	41.66666992	0
2	1	1	19	30.4921875	36.3515625	0	0	0	0	0	0	0	0	0	36.5	0.1484375	6.333333828	0
2	1	1	20	28.5	34.359375	0	0	0	0	0	0	0	0	0	34	-0.359375	-15.33333453	0
3	0	1	1	0	23.671875	0	0	0	0	0	0	0	0	0	26	2.328125	99.33334109	0
3	0	1	2	0	7.40625	0	0	0	0	0	0	0	0	0	6.8	-0.60625	-25.86666869	0
3	0	1	3	0	31.125	0	0	0	0	0	0	0	0	0	32.5	1.375	58.66667125	0
3	0	1	4	0	43.21875	0	0	0	0	0	0	0	0	0	46.7	3.48125	148.5333449	0
3	0	1	5	0	48.7734375	0	0	0	0	0	0	0	0	0	48.5	-0.2734375	-11.66666758	0
3	0	1	6	0	52.0078125	0	0	0	0	0	0	0	0	0	52	-0.0078125	-0.333333359	0
3	0	1	7	0	46.5234375	0	0	0	0	0	0	0	0	0	46	-0.5234375	-22.33333508	0
3	0	1	8	0	6.6796875	0	0	0	0	0	0	0	0	0	6.8	0.1203125	5.133333734	0
3	0	1	9	0	32.015625	0	0	0	0	0	0	0	0	0	33	0.984375	42.00000328	0
3	0	1	10	0	2.5078125	0	0	0	0	0	0	0	0	0	3.2	0.6921875	29.53333564	0
3	0	1	11	0	13.6171875	0	0	0	0	0	0	0	0	0	13.7	0.0828125	3.533333609	0
3	0	1	12	0	39.65625	0	0	0	0	0	0	0	0	0	40	0.34375	14.66666781	0
3	0	1	13	0	6.046875	0	0	0	0	0	0	0	0	0	7	0.953125	40.66666984	0
3	0	1	14	0	9.2109375	0	0	0	0	0	0	0	0	0	10.7	1.4890625	63.5333383	0
3	0	1	15	0	40.6171875	0	0	0	0	0	0	0	0	0	41.2	0.5828125	24.86666861	0
3	0	1	16	0	51.2109375	0	0	0	0	0	0	0	0	0	51	-0.2109375	-9.000000703	0
3	0	1	17	0	28.9921875	0	0	0	0	0	0	0	0	0	29.7	0.7078125	30.20000236	0
3	0	1	18	0	1.9921875	0	0	0	0	0	0	0	0	0	3	1.0078125	43.00000336	0
3	0	1	19	0	23.3203125	0	0	0	0	0	0	0	0	0	26	2.6796875	114.3333423	0
3	0	1	20	0	5.7890625	0	0	0	0	0	0	0	0	0	5	-0.7890625	-33.6666693	0
