# Supplementary material for: The effect of electrical muscle stimulation on intentional binding and explicit sense of agency
Source: PeerJ. 2024 Sep 19;12:e17977. doi: 10.7717/peerj.17977 (PMC11416759; doi:10.7717/peerj.17977)
Supplement: Supplemental Information 1 [file peerj-12-17977-s001.zip › RawData/Experiment1/Participant11.csv]

Action type (0=Voluntary, 1=Involuntary, 2=Sham, 3=Tone)	Condition (0=Baseline, 1=Operant)	Judgment event (0=Action, 1=Tone)	Trial	Stimulation	Tone	Switch release	Switch push	Switch release	Switch push	Switch release	Switch push	Switch release	Switch push	Switch release	Answer of participant	Judgement error on clock	Judgement error[ms]	SW1 Release to Push[ms]
0	0	0	1	0	0	0	20.0625	17.15625	0	0	0	0	0	0	15.9	-4.1625	-177.6000139	124.0000097
0	0	0	2	0	0	0	13.0546875	10.734375	0	0	0	0	0	0	8.6	-4.4546875	-190.0666815	99.00000773
0	0	0	3	0	0	0	23.1796875	20.859375	0	0	0	0	0	0	19.9	-3.2796875	-139.9333443	99.00000773
0	0	0	4	0	0	0	41.015625	38.53125	0	0	0	0	0	0	38.8	-2.215625	-94.53334072	106.0000083
0	0	0	5	0	0	0	53.671875	50.859375	0	0	0	0	0	0	51	-2.671875	-114.0000089	120.0000094
0	0	0	6	0	0	0	32.859375	30.703125	0	0	0	0	0	0	28.8	-4.059375	-173.2000135	92.00000719
0	0	0	7	0	0	0	23.90625	20.9765625	0	0	0	0	0	0	19	-4.90625	-209.3333497	125.0000098
0	0	0	8	0	0	0	14.3671875	11.8359375	0	0	0	0	0	0	11.4	-2.9671875	-126.6000099	108.0000084
0	0	0	9	0	0	0	44.625	42.1171875	0	0	0	0	0	0	42.3	-2.325	-99.20000775	107.0000084
0	0	0	10	0	0	0	16.5703125	14.5078125	0	0	0	0	0	0	13.4	-3.1703125	-135.2666772	88.00000688
0	0	0	11	0	0	0	40.9921875	38.1796875	0	0	0	0	0	0	40.9	-0.0921875	-3.933333641	120.0000094
0	0	0	12	0	0	0	23.4609375	21.515625	0	0	0	0	0	0	21.8	-1.6609375	-70.8666722	83.00000648
0	0	0	13	0	0	0	12.328125	9.5859375	0	0	0	0	0	0	7.1	-5.228125	-223.0666841	117.0000091
0	0	0	14	0	0	0	25.0078125	22.3359375	0	0	0	0	0	0	21.8	-3.2078125	-136.8666774	114.0000089
0	0	0	15	0	0	0	28.7578125	26.1796875	0	0	0	0	0	0	26.5	-2.2578125	-96.33334086	110.0000086
0	0	0	16	0	0	0	41.8359375	39.5625	0	0	0	0	0	0	39.3	-2.5359375	-108.2000085	97.00000758
0	0	0	17	0	0	0	51.3984375	49.0546875	0	0	0	0	0	0	42.3	-9.0984375	-388.2000303	100.0000078
0	0	0	18	0	0	0	34.5234375	32.6953125	0	0	0	0	0	0	32.9	-1.6234375	-69.26667208	78.00000609
0	0	0	19	0	0	0	16.7109375	14.8359375	0	0	0	0	0	0	13.2	-3.5109375	-149.8000117	80.00000625
0	0	0	20	0	0	0	36.7734375	33.46875	0	0	0	0	0	0	34.6	-2.1734375	-92.73334058	141.000011
0	1	0	1	0	5.2265625	0	59.3671875	56.671875	0	0	0	0	0	0	54	-5.3671875	-229.0000179	115.000009
0	1	0	2	0	13.21875	0	7.359375	4.921875	0	0	0	0	0	0	2.5	-4.859375	-207.3333495	104.0000081
0	1	0	3	0	35.71875	0	29.859375	27.4453125	0	0	0	0	0	0	21.8	-8.059375	-343.8666935	103.000008
0	1	0	4	0	16.734375	0	10.875	8.3203125	0	0	0	0	0	0	6.4	-4.475	-190.9333483	109.0000085
0	1	0	5	0	51.1875	0	45.328125	43.1484375	0	0	0	0	0	0	41.4	-3.928125	-167.6000131	93.00000727
0	1	0	6	0	38.0625	0	32.1796875	29.9765625	0	0	0	0	0	0	22.5	-9.6796875	-413.0000323	94.00000734
0	1	0	7	0	23.109375	0	17.25	14.53125	0	0	0	0	0	0	11.7	-5.55	-236.8000185	116.0000091
0	1	0	8	0	54.4453125	0	48.5859375	46.3359375	0	0	0	0	0	0	6.9	18.3140625	781.400061	96.0000075
0	1	0	9	0	57.28125	0	51.421875	49.1953125	0	0	0	0	0	0	46.7	-4.721875	-201.4666824	95.00000742
0	1	0	10	0	28.5234375	0	22.6640625	20.2734375	0	0	0	0	0	0	21.1	-1.5640625	-66.73333855	102.000008
0	1	0	11	0	48.5390625	0	42.6796875	40.546875	0	0	0	0	0	0	40.6	-2.0796875	-88.73334027	91.00000711
0	1	0	12	0	29.203125	0	23.34375	20.8828125	0	0	0	0	0	0	21.2	-2.14375	-91.46667381	105.0000082
0	1	0	13	0	39.1171875	0	33.2578125	30.984375	0	0	0	0	0	0	30.5	-2.7578125	-117.6666759	97.00000758
0	1	0	14	0	19.6875	0	13.828125	11.625	0	0	0	0	0	0	9.6	-4.228125	-180.4000141	94.00000734
0	1	0	15	0	43.3125	0	37.453125	34.875	0	0	0	0	0	0	33.4	-4.053125	-172.9333468	110.0000086
0	1	0	16	0	49.265625	0	43.40625	40.875	0	0	0	0	0	0	39.9	-3.50625	-149.6000117	108.0000084
0	1	0	17	0	55.21875	0	49.359375	46.7109375	0	0	0	0	0	0	44.3	-5.059375	-215.8666835	113.0000088
0	1	0	18	0	52.359375	0	46.5	43.640625	0	0	0	0	0	0	41.8	-4.7	-200.533349	122.0000095
0	1	0	19	0	56.4609375	0	50.6015625	47.71875	0	0	0	0	0	0	45	-5.6015625	-239.0000187	123.0000096
0	1	0	20	0	37.0546875	0	31.1953125	28.828125	0	0	0	0	0	0	27.5	-3.6953125	-157.666679	101.0000079
0	1	1	1	0	48.0703125	0	42.2109375	39.3515625	0	0	0	0	0	0	45.9	-2.1703125	-92.60000723	122.0000095
0	1	1	2	0	32.2265625	0	26.3671875	24.1875	0	0	0	0	0	0	30.5	-1.7265625	-73.66667242	93.00000727
0	1	1	3	0	11.6953125	0	5.8359375	3.46875	0	0	0	0	0	0	11.5	-0.1953125	-8.333333984	101.0000079
0	1	1	4	0	37.40625	0	31.546875	29.2734375	0	0	0	0	0	0	35.9	-1.50625	-64.26667169	97.00000758
0	1	1	5	0	48.890625	0	43.03125	40.359375	0	0	0	0	0	0	53.9	5.009375	213.73335	114.0000089
0	1	1	6	0	47.015625	0	41.15625	39.234375	0	0	0	0	0	0	44	-3.015625	-128.6666767	82.00000641
0	1	1	7	0	30.0703125	0	24.2109375	22.40625	0	0	0	0	0	0	28.6	-1.4703125	-62.73333823	77.00000602
0	1	1	8	0	7.7578125	0	1.8984375	59.9296875	0	0	0	0	0	0	7.4	-0.3578125	-15.26666786	84.00000656
0	1	1	9	0	1.78125	0	55.921875	53.71875	0	0	0	0	0	0	1.6	-0.18125	-7.733333938	94.00000734
0	1	1	10	0	26.5078125	0	20.6484375	18.46875	0	0	0	0	0	0	27.4	0.8921875	38.06666964	93.00000727
0	1	1	11	0	3.8671875	0	58.0078125	56.0625	0	0	0	0	0	0	2.1	-1.7671875	-75.40000589	83.00000648
0	1	1	12	0	31.453125	0	25.59375	23.4140625	0	0	0	0	0	0	30.6	-0.853125	-36.40000284	93.00000727
0	1	1	13	0	22.359375	0	16.5	14.671875	0	0	0	0	0	0	20.7	-1.659375	-70.80000553	78.00000609
0	1	1	14	0	44.8359375	0	38.953125	36.9609375	0	0	0	0	0	0	41	-3.8359375	-163.6666795	85.00000664
0	1	1	15	0	16.9453125	0	11.0859375	9.0234375	0	0	0	0	0	0	16.1	-0.8453125	-36.06666948	88.00000688
0	1	1	16	0	13.5	0	7.640625	5.6015625	0	0	0	0	0	0	11.3	-2.2	-93.866674	87.0000068
0	1	1	17	0	17.578125	0	11.71875	9.84375	0	0	0	0	0	0	14.8	-2.778125	-118.5333426	80.00000625
0	1	1	18	0	30.5625	0	24.703125	22.640625	0	0	0	0	0	0	27.8	-2.7625	-117.8666759	88.00000688
0	1	1	19	0	54.046875	0	48.1875	46.1015625	0	0	0	0	0	0	51.8	-2.246875	-95.86667416	89.00000695
0	1	1	20	0	12.0703125	0	6.2109375	3.9375	0	0	0	0	0	0	9.8	-2.2703125	-96.86667423	97.00000758
1	0	0	1	1.8046875	0	9.609375	2.6484375	0	0	0	0	0	0	0	3.8	1.1515625	49.13333717	0
1	0	0	2	50.484375	0	59.25	51.3515625	0	0	0	0	0	0	0	49.9	-1.4515625	-61.93333817	0
1	0	0	3	6.28125	0	11.6953125	7.1484375	0	0	0	0	0	0	0	3.9	-3.2484375	-138.6000108	0
1	0	0	4	10.453125	0	16.03125	11.25	0	0	0	0	0	0	0	11	-0.25	-10.6666675	0
1	0	0	5	27.3984375	0	39.46875	28.21875	0	0	0	0	0	0	0	27.8	-0.41875	-17.86666806	0
1	0	0	6	58.828125	0	4.5	59.6015625	0	0	0	0	0	0	0	58.5	-1.1015625	-47.00000367	0
1	0	0	7	54.328125	0	59.9765625	55.0078125	0	0	0	0	0	0	0	54.7	-0.3078125	-13.13333436	0
1	0	0	8	36.6796875	0	44.578125	37.4296875	0	0	0	0	0	0	0	35.5	-1.9296875	-82.33333977	0
1	0	0	9	37.96875	0	51.5625	38.71875	0	0	0	0	0	0	0	36.5	-2.21875	-94.66667406	0
1	0	0	10	55.4765625	0	1.40625	56.2265625	0	0	0	0	0	0	0	56	-0.2265625	-9.666667422	0
1	0	0	11	54.3515625	0	1.453125	55.0546875	0	0	0	0	0	0	0	54	-1.0546875	-45.00000352	0
1	0	0	12	14.71875	0	44.3671875	15.4921875	0	0	0	0	0	0	0	15.1	-0.3921875	-16.73333464	0
1	0	0	13	48.6796875	0	2.6015625	49.40625	0	0	0	0	0	0	0	48.4	-1.00625	-42.93333669	0
1	0	0	14	29.390625	0	35.6015625	30.1171875	0	0	0	0	0	0	0	27	-3.1171875	-133.0000104	0
1	0	0	15	36.1640625	0	43.921875	36.9140625	0	0	0	0	0	0	0	35.5	-1.4140625	-60.33333805	0
1	0	0	16	4.03125	0	10.78125	4.734375	0	0	0	0	0	0	0	4	-0.734375	-31.33333578	0
1	0	0	17	9.6796875	0	17.9765625	10.453125	0	0	0	0	0	0	0	9.8	-0.653125	-27.86666884	0
1	0	0	18	27.5390625	0	35.53125	28.2421875	0	0	0	0	0	0	0	27.8	-0.4421875	-18.86666814	0
1	0	0	19	24.8671875	0	33.2109375	25.59375	0	0	0	0	0	0	0	23.4	-2.19375	-93.60000731	0
1	0	0	20	16.03125	0	25.4765625	16.734375	0	0	0	0	0	0	0	15.9	-0.834375	-35.60000278	0
1	1	0	1	10.3828125	17.2265625	17.6953125	11.34375	0	0	0	0	0	0	0	11.5	0.15625	6.666667188	0
1	1	0	2	54.1875	0.9140625	2.25	55.0546875	0	0	0	0	0	0	0	55.8	0.7453125	31.80000248	0
1	1	0	3	40.7109375	47.484375	49.1484375	41.625	0	0	0	0	0	0	0	40.5	-1.125	-48.00000375	0
1	1	0	4	27.2578125	34.03125	31.21875	28.171875	0	0	0	0	0	0	0	27.5	-0.671875	-28.66666891	0
1	1	0	5	37.2421875	43.96875	39.8671875	38.109375	0	0	0	0	0	0	0	37.4	-0.709375	-30.26666903	0
1	1	0	6	57.4921875	4.171875	0.1640625	58.2890625	0	0	0	0	0	0	0	58	-0.2890625	-12.3333343	0
1	1	0	7	11.9296875	18.5859375	14.25	12.7265625	0	0	0	0	0	0	0	12.8	0.0734375	3.133333578	0
1	1	0	8	13.03125	19.6640625	24.75	13.8046875	0	0	0	0	0	0	0	14.1	0.2953125	12.60000098	0
1	1	0	9	45.328125	51.890625	51.65625	46.03125	0	0	0	0	0	0	0	44.4	-1.63125	-69.60000544	0
1	1	0	10	46.546875	53.203125	49.8515625	47.34375	0	0	0	0	0	0	0	45.4	-1.94375	-82.93333981	0
1	1	0	11	32.8359375	39.515625	39.515625	33.65625	0	0	0	0	0	0	0	35.4	1.74375	74.40000581	0
1	1	0	12	30.328125	36.984375	37.59375	31.125	0	0	0	0	0	0	0	31.9	0.775	33.06666925	0
1	1	0	13	12.8671875	19.5703125	20.4140625	13.6875	0	0	0	0	0	0	0	12.6	-1.0875	-46.40000363	0
1	1	0	14	55.9921875	2.6015625	9.6796875	56.7421875	0	0	0	0	0	0	0	53.6	-3.1421875	-134.0666771	0
1	1	0	15	27.703125	34.3125	39.28125	28.453125	0	0	0	0	0	0	0	28	-0.453125	-19.33333484	0
1	1	0	16	36.375	43.0078125	50.25	37.1484375	0	0	0	0	0	0	0	37.2	0.0515625	2.200000172	0
1	1	0	17	48.0234375	54.5859375	1.2890625	48.7265625	0	0	0	0	0	0	0	49.6	0.8734375	37.26666958	0
1	1	0	18	27.0703125	33.65625	29.6484375	27.796875	0	0	0	0	0	0	0	27.9	0.103125	4.400000344	0
1	1	0	19	31.6640625	38.25	35.2734375	32.390625	0	0	0	0	0	0	0	31.9	-0.490625	-20.93333497	0
1	1	0	20	19.6171875	26.109375	43.640625	20.25	0	0	0	0	0	0	0	18.5	-1.75	-74.6666725	0
1	1	1	1	33.1171875	39.7265625	42.5390625	33.8671875	0	0	0	0	0	0	0	37	-2.7265625	-116.3333424	0
1	1	1	2	20.9765625	27.5859375	29.71875	21.7265625	0	0	0	0	0	0	0	22	-5.5859375	-238.333352	0
1	1	1	3	24.375	30.9375	31.3125	25.078125	0	0	0	0	0	0	0	28	-2.9375	-125.3333431	0
1	1	1	4	56.578125	3.1640625	3.6796875	57.3046875	0	0	0	0	0	0	0	59.8	-3.3640625	-143.5333445	0
1	1	1	5	44.5078125	51.09375	50.484375	45.234375	0	0	0	0	0	0	0	48.1	-2.99375	-127.7333433	0
1	1	1	6	37.8984375	44.484375	44.4375	38.625	0	0	0	0	0	0	0	39.9	-4.584375	-195.6000153	0
1	1	1	7	16.7109375	23.25	23.6953125	17.390625	0	0	0	0	0	0	0	19.5	-3.75	-160.0000125	0
1	1	1	8	42.5859375	49.171875	49.9453125	43.3125	0	0	0	0	0	0	0	45	-4.171875	-178.0000139	0
1	1	1	9	13.5703125	20.109375	20.6953125	14.25	0	0	0	0	0	0	0	17.5	-2.609375	-111.333342	0
1	1	1	10	43.03125	49.59375	49.921875	43.7109375	0	0	0	0	0	0	0	45	-4.59375	-196.0000153	0
1	1	1	11	8.1796875	14.7421875	15.3515625	8.8828125	0	0	0	0	0	0	0	11.6	-3.1421875	-134.0666771	0
1	1	1	12	41.0390625	47.625	47.3671875	41.765625	0	0	0	0	0	0	0	43	-4.625	-197.3333488	0
1	1	1	13	42	48.5625	49.3359375	42.703125	0	0	0	0	0	0	0	42	-6.5625	-280.0000219	0
1	1	1	14	40.1015625	46.640625	45.984375	40.78125	0	0	0	0	0	0	0	41	-5.640625	-240.6666855	0
1	1	1	15	21.9375	28.4296875	28.8984375	22.5703125	0	0	0	0	0	0	0	28.5	0.0703125	3.000000234	0
1	1	1	16	3.09375	9.65625	9.0703125	3.796875	0	0	0	0	0	0	0	8	-1.65625	-70.66667219	0
1	1	1	17	15.0703125	21.609375	23.2265625	15.75	0	0	0	0	0	0	0	19.9	-1.709375	-72.93333903	0
1	1	1	18	49.8515625	56.3671875	57.8671875	50.5078125	0	0	0	0	0	0	0	53	-3.3671875	-143.6666779	0
1	1	1	19	58.1484375	4.6640625	5.296875	58.8046875	0	0	0	0	0	0	0	3.8	-0.8640625	-36.86666955	0
1	1	1	20	36.4453125	43.0078125	44.90625	37.1484375	0	0	0	0	0	0	0	40.5	-2.5078125	-107.0000084	0
2	0	0	1	58.9453125	0	0	0	0	0	0	0	0	0	0	4.5	5.5546875	237.0000185	0
2	0	0	2	38.9765625	0	0	0	0	0	0	0	0	0	0	37.4	-1.5765625	-67.26667192	0
2	0	0	3	25.40625	0	0	0	0	0	0	0	0	0	0	25.5	0.09375	4.000000313	0
2	0	0	4	32.859375	0	0	0	0	0	0	0	0	0	0	34.5	1.640625	70.00000547	0
2	0	0	5	17.71875	0	0	0	0	0	0	0	0	0	0	20.1	2.38125	101.6000079	0
2	0	0	6	6.3984375	0	0	0	0	0	0	0	0	0	0	7.8	1.4015625	59.80000467	0
2	0	0	7	22.1484375	0	0	0	0	0	0	0	0	0	0	28.4	6.2515625	266.7333542	0
2	0	0	8	26.203125	0	0	0	0	0	0	0	0	0	0	27.9	1.696875	72.40000566	0
2	0	0	9	32.0625	0	0	0	0	0	0	0	0	0	0	37	4.9375	210.6666831	0
2	0	0	10	52.1953125	0	0	0	0	0	0	0	0	0	0	56	3.8046875	162.333346	0
2	0	0	11	53.390625	0	0	0	0	0	0	0	0	0	0	57	3.609375	154.000012	0
2	0	0	12	10.7578125	0	0	0	0	0	0	0	0	0	0	10.6	-0.1578125	-6.733333859	0
2	0	0	13	9.5625	0	0	0	0	0	0	0	0	0	0	14	4.4375	189.3333481	0
2	0	0	14	29.90625	0	0	0	0	0	0	0	0	0	0	31	1.09375	46.66667031	0
2	0	0	15	3.890625	0	0	0	0	0	0	0	0	0	0	6.6	2.709375	115.600009	0
2	0	0	16	44.625	0	0	0	0	0	0	0	0	0	0	44.5	-0.125	-5.33333375	0
2	0	0	17	51.3984375	0	0	0	0	0	0	0	0	0	0	54	2.6015625	111.0000087	0
2	0	0	18	50.1796875	0	0	0	0	0	0	0	0	0	0	52	1.8203125	77.66667273	0
2	0	0	19	31.59375	0	0	0	0	0	0	0	0	0	0	39.4	7.80625	333.0666927	0
2	0	0	20	11.4375	0	0	0	0	0	0	0	0	0	0	12.4	0.9625	41.06666988	0
2	1	0	1	11.53125	17.390625	0	0	0	0	0	0	0	0	0	14.8	3.26875	139.4666776	0
2	1	0	2	46.21875	52.078125	0	0	0	0	0	0	0	0	0	48	1.78125	76.00000594	0
2	1	0	3	48.375	54.234375	0	0	0	0	0	0	0	0	0	51.8	3.425	146.1333448	0
2	1	0	4	3.2578125	9.1171875	0	0	0	0	0	0	0	0	0	6.9	3.6421875	155.4000121	0
2	1	0	5	57.6796875	3.5390625	0	0	0	0	0	0	0	0	0	2.8	5.1203125	218.4666837	0
2	1	0	6	42.1171875	47.9765625	0	0	0	0	0	0	0	0	0	45.1	2.9828125	127.2666766	0
2	1	0	7	35.25	41.109375	0	0	0	0	0	0	0	0	0	34.9	-0.35	-14.9333345	0
2	1	0	8	47.484375	53.34375	0	0	0	0	0	0	0	0	0	49.4	1.915625	81.73333972	0
2	1	0	9	54.890625	0.75	0	0	0	0	0	0	0	0	0	55.5	0.609375	26.00000203	0
2	1	0	10	55.8046875	1.6640625	0	0	0	0	0	0	0	0	0	56.5	0.6953125	29.66666898	0
2	1	0	11	36.9375	42.796875	0	0	0	0	0	0	0	0	0	36.9	-0.0375	-1.600000125	0
2	1	0	12	6.9375	12.796875	0	0	0	0	0	0	0	0	0	11.5	4.5625	194.6666819	0
2	1	0	13	21.140625	27	0	0	0	0	0	0	0	0	0	23	1.859375	79.33333953	0
2	1	0	14	14.578125	20.4375	0	0	0	0	0	0	0	0	0	15	0.421875	18.00000141	0
2	1	0	15	16.9453125	22.8046875	0	0	0	0	0	0	0	0	0	21.5	4.5546875	194.3333485	0
2	1	0	16	54.046875	59.90625	0	0	0	0	0	0	0	0	0	53.4	-0.646875	-27.60000216	0
2	1	0	17	55.4296875	1.2890625	0	0	0	0	0	0	0	0	0	58	2.5703125	109.6666752	0
2	1	0	18	12.375	18.234375	0	0	0	0	0	0	0	0	0	11.8	-0.575	-24.53333525	0
2	1	0	19	47.0859375	52.9453125	0	0	0	0	0	0	0	0	0	45	-2.0859375	-89.00000695	0
2	1	0	20	12.984375	18.84375	0	0	0	0	0	0	0	0	0	11.6	-1.384375	-59.06667128	0
2	1	1	1	10.7578125	16.6171875	0	0	0	0	0	0	0	0	0	15	-1.6171875	-69.00000539	0
2	1	1	2	4.3125	10.171875	0	0	0	0	0	0	0	0	0	8	-2.171875	-92.66667391	0
2	1	1	3	9.7265625	15.5859375	0	0	0	0	0	0	0	0	0	12.4	-3.1859375	-135.933344	0
2	1	1	4	27.3984375	33.2578125	0	0	0	0	0	0	0	0	0	29.5	-3.7578125	-160.3333459	0
2	1	1	5	34.546875	40.3828125	0	0	0	0	0	0	0	0	0	37	-3.3828125	-144.3333446	0
2	1	1	6	53.8125	59.671875	0	0	0	0	0	0	0	0	0	58	-1.671875	-71.33333891	0
2	1	1	7	42.6328125	48.46875	0	0	0	0	0	0	0	0	0	45.9	-2.56875	-109.6000086	0
2	1	1	8	20.6953125	26.5546875	0	0	0	0	0	0	0	0	0	24.5	-2.0546875	-87.66667352	0
2	1	1	9	42.5390625	48.3984375	0	0	0	0	0	0	0	0	0	44.8	-3.5984375	-153.5333453	0
2	1	1	10	32.3203125	38.1796875	0	0	0	0	0	0	0	0	0	36.5	-1.6796875	-71.66667227	0
2	1	1	11	30.375	36.234375	0	0	0	0	0	0	0	0	0	36	-0.234375	-10.00000078	0
2	1	1	12	25.78125	31.6171875	0	0	0	0	0	0	0	0	0	32.5	0.8828125	37.66666961	0
2	1	1	13	26.859375	32.71875	0	0	0	0	0	0	0	0	0	34.5	1.78125	76.00000594	0
2	1	1	14	26.7890625	32.6484375	0	0	0	0	0	0	0	0	0	32.8	0.1515625	6.466667172	0
2	1	1	15	42.515625	48.375	0	0	0	0	0	0	0	0	0	49	0.625	26.66666875	0
2	1	1	16	16.59375	22.453125	0	0	0	0	0	0	0	0	0	19.7	-2.753125	-117.4666758	0
2	1	1	17	25.7109375	31.5703125	0	0	0	0	0	0	0	0	0	31	-0.5703125	-24.33333523	0
2	1	1	18	30.0234375	35.859375	0	0	0	0	0	0	0	0	0	34	-1.859375	-79.33333953	0
2	1	1	19	18.890625	24.75	0	0	0	0	0	0	0	0	0	22.8	-1.95	-83.2000065	0
2	1	1	20	7.5	13.359375	0	0	0	0	0	0	0	0	0	11.4	-1.959375	-83.60000653	0
3	0	1	1	0	53.671875	0	0	0	0	0	0	0	0	0	51.8	-1.871875	-79.86667291	0
3	0	1	2	0	20.34375	0	0	0	0	0	0	0	0	0	20.3	-0.04375	-1.866666812	0
3	0	1	3	0	27.2109375	0	0	0	0	0	0	0	0	0	27.5	0.2890625	12.3333343	0
3	0	1	4	0	53.9765625	0	0	0	0	0	0	0	0	0	52	-1.9765625	-84.33333992	0
3	0	1	5	0	5.8828125	0	0	0	0	0	0	0	0	0	6.1	0.2171875	9.266667391	0
3	0	1	6	0	11.2734375	0	0	0	0	0	0	0	0	0	10.8	-0.4734375	-20.20000158	0
3	0	1	7	0	14.625	0	0	0	0	0	0	0	0	0	13.2	-1.425	-60.80000475	0
3	0	1	8	0	9.375	0	0	0	0	0	0	0	0	0	6.8	-2.575	-109.8666753	0
3	0	1	9	0	29.484375	0	0	0	0	0	0	0	0	0	28.8	-0.684375	-29.20000228	0
3	0	1	10	0	55.0546875	0	0	0	0	0	0	0	0	0	53.9	-1.1546875	-49.26667052	0
3	0	1	11	0	25.453125	0	0	0	0	0	0	0	0	0	25.7	0.246875	10.53333416	0
3	0	1	12	0	36.46875	0	0	0	0	0	0	0	0	0	36.2	-0.26875	-11.46666756	0
3	0	1	13	0	2.765625	0	0	0	0	0	0	0	0	0	3.4	0.634375	27.06666878	0
3	0	1	14	0	29.109375	0	0	0	0	0	0	0	0	0	28.8	-0.309375	-13.20000103	0
3	0	1	15	0	32.3203125	0	0	0	0	0	0	0	0	0	32.1	-0.2203125	-9.400000734	0
3	0	1	16	0	3.9140625	0	0	0	0	0	0	0	0	0	2.9	-1.0140625	-43.26667005	0
3	0	1	17	0	14.7890625	0	0	0	0	0	0	0	0	0	15.8	1.0109375	43.1333367	0
3	0	1	18	0	52.40625	0	0	0	0	0	0	0	0	0	51.8	-0.60625	-25.86666869	0
3	0	1	19	0	29.5078125	0	0	0	0	0	0	0	0	0	22.9	-6.6078125	-281.9333554	0
3	0	1	20	0	33.4921875	0	0	0	0	0	0	0	0	0	33.4	-0.0921875	-3.933333641	0
