# Supplementary material for: The effect of electrical muscle stimulation on intentional binding and explicit sense of agency
Source: PeerJ. 2024 Sep 19;12:e17977. doi: 10.7717/peerj.17977 (PMC11416759; doi:10.7717/peerj.17977)
Supplement: Supplemental Information 1 [file peerj-12-17977-s001.zip › RawData/Experiment1/Participant12.csv]

Action type (0=Voluntary, 1=Involuntary, 2=Sham, 3=Tone)	Condition (0=Baseline, 1=Operant)	Judgment event (0=Action, 1=Tone)	Trial	Stimulation	Tone	Switch release	Switch push	Switch release	Switch push	Switch release	Switch push	Switch release	Switch push	Switch release	Answer of participant	Judgement error on clock	Judgement error[ms]	SW1 Release to Push[ms]
0	0	0	1	0	0	0	37.828125	34.5234375	0	0	0	0	0	0	37.6	-0.228125	-9.733334094	141.000011
0	0	0	2	0	0	0	5.625	3.7734375	0	0	0	0	0	0	5.8	0.175	7.46666725	79.00000617
0	0	0	3	0	0	0	29.7421875	27.7734375	0	0	0	0	0	0	27.1	-2.6421875	-112.7333421	84.00000656
0	0	0	4	0	0	0	46.640625	44.25	0	0	0	0	0	0	43.9	-2.740625	-116.9333425	102.000008
0	0	0	5	0	0	0	58.6875	56.109375	0	0	0	0	0	0	54.3	-4.3875	-187.2000146	110.0000086
0	0	0	6	0	0	0	17.5078125	15.8203125	0	0	0	0	0	0	13.7	-3.8078125	-162.4666794	72.00000563
0	0	0	7	0	0	0	32.6484375	29.6953125	0	0	0	0	0	0	26.8	-5.8484375	-249.5333528	126.0000098
0	0	0	8	0	0	0	52.359375	49.828125	0	0	0	0	0	0	47.1	-5.259375	-224.4000175	108.0000084
0	0	0	9	0	0	0	39.1875	37.40625	0	0	0	0	0	0	33.7	-5.4875	-234.1333516	76.00000594
0	0	0	10	0	0	0	45.515625	42.8671875	0	0	0	0	0	0	37.6	-7.915625	-337.7333597	113.0000088
0	0	0	11	0	0	0	54.3984375	52.0078125	0	0	0	0	0	0	53.1	-1.2984375	-55.40000433	102.000008
0	0	0	12	0	0	0	1.4765625	59.71875	0	0	0	0	0	0	56.2	-5.2765625	-225.1333509	75.00000586
0	0	0	13	0	0	0	13.125	10.6640625	0	0	0	0	0	0	8.5	-4.625	-197.3333488	105.0000082
0	0	0	14	0	0	0	16.1953125	13.359375	0	0	0	0	0	0	10.8	-5.3953125	-230.200018	121.0000095
0	0	0	15	0	0	0	25.96875	23.7421875	0	0	0	0	0	0	27.8	1.83125	78.13333944	95.00000742
0	0	0	16	0	0	0	37.03125	34.6640625	0	0	0	0	0	0	32.4	-4.63125	-197.6000154	101.0000079
0	0	0	17	0	0	0	47.25	44.53125	0	0	0	0	0	0	37.9	-9.35	-398.9333645	116.0000091
0	0	0	18	0	0	0	58.1953125	55.078125	0	0	0	0	0	0	51.7	-6.4953125	-277.133355	133.0000104
0	0	0	19	0	0	0	11.90625	8.953125	0	0	0	0	0	0	6.7	-5.20625	-222.1333507	126.0000098
0	0	0	20	0	0	0	40.1484375	37.8515625	0	0	0	0	0	0	42.2	2.0515625	87.53334017	98.00000766
0	1	0	1	0	11.7890625	0	5.9296875	2.625	0	0	0	0	0	0	3.2	-2.7296875	-116.4666758	141.000011
0	1	0	2	0	30.3515625	0	24.4921875	22.125	0	0	0	0	0	0	21.2	-3.2921875	-140.4666776	101.0000079
0	1	0	3	0	44.7421875	0	38.859375	37.2890625	0	0	0	0	0	0	36.1	-2.759375	-117.7333425	67.00000523
0	1	0	4	0	13.4765625	0	7.6171875	5.71875	0	0	0	0	0	0	3.7	-3.9171875	-167.1333464	81.00000633
0	1	0	5	0	32.953125	0	27.09375	25.0546875	0	0	0	0	0	0	24.7	-2.39375	-102.1333413	87.0000068
0	1	0	6	0	58.171875	0	52.3125	49.4296875	0	0	0	0	0	0	46.9	-5.4125	-230.9333514	123.0000096
0	1	0	7	0	25.6171875	0	19.7578125	18.46875	0	0	0	0	0	0	15.3	-4.4578125	-190.2000149	55.0000043
0	1	0	8	0	39.3984375	0	33.5390625	31.875	0	0	0	0	0	0	29.7	-3.8390625	-163.8000128	71.00000555
0	1	0	9	0	1.8515625	0	55.9921875	53.4609375	0	0	0	0	0	0	52.4	-3.5921875	-153.2666786	108.0000084
0	1	0	10	0	29.671875	0	23.7890625	22.1484375	0	0	0	0	0	0	20.8	-2.9890625	-127.5333433	70.00000547
0	1	0	11	0	5.8125	0	59.953125	56.9296875	0	0	0	0	0	0	53.8	-6.153125	-262.5333538	129.0000101
0	1	0	12	0	18.140625	0	12.28125	10.265625	0	0	0	0	0	0	9.2	-3.08125	-131.4666769	86.00000672
0	1	0	13	0	41.6484375	0	35.7890625	34.21875	0	0	0	0	0	0	31.6	-4.1890625	-178.7333473	67.00000523
0	1	0	14	0	11.71875	0	5.859375	3.046875	0	0	0	0	0	0	1.9	-3.959375	-168.9333465	120.0000094
0	1	0	15	0	36.7734375	0	30.9140625	29.390625	0	0	0	0	0	0	26.8	-4.1140625	-175.533347	65.00000508
0	1	0	16	0	41.671875	0	35.8125	33.890625	0	0	0	0	0	0	31.2	-4.6125	-196.8000154	82.00000641
0	1	0	17	0	59.71875	0	53.859375	52.3828125	0	0	0	0	0	0	48	-5.859375	-250.0000195	63.00000492
0	1	0	18	0	24.2578125	0	18.3984375	17.8125	0	0	0	0	0	0	17.5	-0.8984375	-38.33333633	25.00000195
0	1	0	19	0	39.6328125	0	33.7734375	32.625	0	0	0	0	0	0	35.6	1.8265625	77.93333942	49.00000383
0	1	0	20	0	46.0078125	0	40.1484375	39.3515625	0	0	0	0	0	0	40.5	0.3515625	15.00000117	34.00000266
0	1	1	1	0	58.6171875	0	52.7578125	50.109375	0	0	0	0	0	0	55	-3.6171875	-154.3333454	113.0000088
0	1	1	2	0	0.1640625	0	54.3046875	51.9375	0	0	0	0	0	0	57.2	-2.9640625	-126.4666765	101.0000079
0	1	1	3	0	7.6875	0	1.828125	58.4765625	0	0	0	0	0	0	6.7	-0.9875	-42.13333663	143.0000112
0	1	1	4	0	28.8984375	0	23.0390625	20.3671875	0	0	0	0	0	0	29.1	0.2015625	8.600000672	114.0000089
0	1	1	5	0	40.828125	0	34.96875	32.7890625	0	0	0	0	0	0	44	3.171875	135.3333439	93.00000727
0	1	1	6	0	45.4921875	0	39.6328125	37.1953125	0	0	0	0	0	0	43	-2.4921875	-106.3333416	104.0000081
0	1	1	7	0	4.9921875	0	59.1328125	56.4609375	0	0	0	0	0	0	3.8	-1.1921875	-50.86667064	114.0000089
0	1	1	8	0	6.1875	0	0.328125	58.03125	0	0	0	0	0	0	4.1	-2.0875	-89.06667363	98.00000766
0	1	1	9	0	14.0390625	0	8.1796875	5.625	0	0	0	0	0	0	12.6	-1.4390625	-61.4000048	109.0000085
0	1	1	10	0	25.3359375	0	19.4765625	17.2734375	0	0	0	0	0	0	23.8	-1.5359375	-65.53333845	94.00000734
0	1	1	11	0	32.1328125	0	26.2734375	24.1875	0	0	0	0	0	0	30.9	-1.2328125	-52.60000411	89.00000695
0	1	1	12	0	29.015625	0	23.15625	21.28125	0	0	0	0	0	0	26.7	-2.315625	-98.80000772	80.00000625
0	1	1	13	0	24.5390625	0	18.6796875	16.3125	0	0	0	0	0	0	23.6	-0.9390625	-40.0666698	101.0000079
0	1	1	14	0	24.3515625	0	18.4921875	16.1015625	0	0	0	0	0	0	22.7	-1.6515625	-70.46667217	102.000008
0	1	1	15	0	28.96875	0	23.109375	20.390625	0	0	0	0	0	0	28.2	-0.76875	-32.80000256	116.0000091
0	1	1	16	0	39.140625	0	33.28125	31.171875	0	0	0	0	0	0	38	-1.140625	-48.66667047	90.00000703
0	1	1	17	0	55.40625	0	49.546875	47.2265625	0	0	0	0	0	0	53.2	-2.20625	-94.13334069	99.00000773
0	1	1	18	0	7.1953125	0	1.3125	59.15625	0	0	0	0	0	0	5.2	-1.9953125	-85.13333998	92.00000719
0	1	1	19	0	32.15625	0	26.296875	24.421875	0	0	0	0	0	0	30	-2.15625	-92.00000719	80.00000625
0	1	1	20	0	40.7109375	0	34.8515625	32.71875	0	0	0	0	0	0	37.8	-2.9109375	-124.2000097	91.00000711
1	0	0	1	8.015625	0	15.6328125	9.28125	0	0	0	0	0	0	0	11	1.71875	73.33333906	0
1	0	0	2	15.6796875	0	23.7421875	16.828125	0	0	0	0	0	0	0	17.8	0.971875	41.46666991	0
1	0	0	3	9.984375	0	17.671875	11.015625	0	0	0	0	0	0	0	12	0.984375	42.00000328	0
1	0	0	4	35.5078125	0	44.5078125	36.4453125	0	0	0	0	0	0	0	35	-1.4453125	-61.66667148	0
1	0	0	5	29.90625	0	37.8046875	30.8203125	0	0	0	0	0	0	0	29.8	-1.0203125	-43.53333673	0
1	0	0	6	9.5859375	0	18.75	10.4296875	0	0	0	0	0	0	0	11.9	1.4703125	62.73333823	0
1	0	0	7	0.5625	0	11.109375	1.3828125	0	0	0	0	0	0	0	1.3	-0.0828125	-3.533333609	0
1	0	0	8	36.4453125	0	44.390625	37.2890625	0	0	0	0	0	0	0	33.2	-4.0890625	-174.4666803	0
1	0	0	9	12.703125	0	20.0625	13.6171875	0	0	0	0	0	0	0	12.2	-1.4171875	-60.46667139	0
1	0	0	10	37.828125	0	46.265625	38.7421875	0	0	0	0	0	0	0	38.1	-0.6421875	-27.40000214	0
1	0	0	11	44.015625	0	53.2734375	44.859375	0	0	0	0	0	0	0	43.1	-1.759375	-75.06667253	0
1	0	0	12	33.2578125	0	42.5859375	34.078125	0	0	0	0	0	0	0	32.3	-1.778125	-75.86667259	0
1	0	0	13	38.4140625	0	0	39.2109375	0	0	0	0	0	0	0	38.2	-1.0109375	-43.1333367	0
1	0	0	14	8.9765625	0	16.8984375	9.890625	0	0	0	0	0	0	0	11.2	1.309375	55.86667103	0
1	0	0	15	6.9609375	0	14.8359375	7.8515625	0	0	0	0	0	0	0	7.2	-0.6515625	-27.80000217	0
1	0	0	16	59.6015625	0	7.4765625	0.421875	0	0	0	0	0	0	0	60.2	-0.221875	-9.466667406	0
1	0	0	17	41.4140625	0	49.125	42.3515625	0	0	0	0	0	0	0	41.2	-1.1515625	-49.13333717	0
1	0	0	18	18.609375	0	28.8046875	19.4296875	0	0	0	0	0	0	0	20.3	0.8703125	37.13333623	0
1	0	0	19	0.1640625	0	7.3828125	0.9375	0	0	0	0	0	0	0	59.6	-1.3375	-57.06667112	0
1	0	0	20	58.9921875	0	7.59375	59.859375	0	0	0	0	0	0	0	58.4	-1.459375	-62.26667153	0
1	1	0	1	33.09375	38.953125	39.1875	34.5	0	0	0	0	0	0	0	33.8	-0.7	-29.866669	0
1	1	0	2	12.6328125	18.4921875	18.9140625	13.96875	0	0	0	0	0	0	0	11.9	-2.06875	-88.26667356	0
1	1	0	3	34.8984375	40.7578125	41.3203125	36.1875	0	0	0	0	0	0	0	34.5	-1.6875	-72.00000563	0
1	1	0	4	10.5703125	16.4296875	16.2890625	11.9296875	0	0	0	0	0	0	0	12.1	0.1703125	7.266667234	0
1	1	0	5	5.7890625	11.6484375	12.6328125	6.984375	0	0	0	0	0	0	0	6.9	-0.084375	-3.600000281	0
1	1	0	6	53.109375	58.96875	59.296875	54.3046875	0	0	0	0	0	0	0	52.2	-2.1046875	-89.80000702	0
1	1	0	7	45.65625	51.515625	52.734375	46.78125	0	0	0	0	0	0	0	43.3	-3.48125	-148.5333449	0
1	1	0	8	23.578125	29.4375	31.1484375	24.65625	0	0	0	0	0	0	0	24	-0.65625	-28.00000219	0
1	1	0	9	39.2578125	45.1171875	46.8515625	40.2421875	0	0	0	0	0	0	0	37.6	-2.6421875	-112.7333421	0
1	1	0	10	48.140625	54	55.453125	49.1953125	0	0	0	0	0	0	0	47.4	-1.7953125	-76.60000598	0
1	1	0	11	55.03125	0.890625	2.625	55.9453125	0	0	0	0	0	0	0	53.6	-2.3453125	-100.0666745	0
1	1	0	12	53.015625	58.875	59.7890625	53.8828125	0	0	0	0	0	0	0	50.5	-3.3828125	-144.3333446	0
1	1	0	13	16.8515625	22.7109375	25.453125	17.765625	0	0	0	0	0	0	0	21.8	4.034375	172.1333468	0
1	1	0	14	45.890625	51.75	52.9921875	47.015625	0	0	0	0	0	0	0	46.3	-0.715625	-30.53333572	0
1	1	0	15	48.984375	54.84375	56.6015625	49.96875	0	0	0	0	0	0	0	48.1	-1.86875	-79.73333956	0
1	1	0	16	9.4921875	15.3515625	16.2890625	10.5234375	0	0	0	0	0	0	0	10.2	-0.3234375	-13.80000108	0
1	1	0	17	26.6484375	32.5078125	33.5859375	27.7734375	0	0	0	0	0	0	0	26.3	-1.4734375	-62.86667158	0
1	1	0	18	41.3671875	47.2265625	48.46875	42.4921875	0	0	0	0	0	0	0	40.3	-2.1921875	-93.53334064	0
1	1	0	19	10.8515625	16.6875	17.390625	12.0703125	0	0	0	0	0	0	0	11.5	-0.5703125	-24.33333523	0
1	1	0	20	40.7578125	46.6171875	47.7421875	41.953125	0	0	0	0	0	0	0	39.8	-2.153125	-91.86667384	0
1	1	1	1	48.234375	55.171875	54.75	49.3125	0	0	0	0	0	0	0	55.6	0.428125	18.26666809	0
1	1	1	2	37.125	44.0390625	46.1015625	38.1796875	0	0	0	0	0	0	0	43	-1.0390625	-44.3333368	0
1	1	1	3	19.3125	26.1796875	26.671875	20.3203125	0	0	0	0	0	0	0	23	-3.1796875	-135.6666773	0
1	1	1	4	48.7265625	55.546875	0	49.6875	0	0	0	0	0	0	0	52.5	-3.046875	-130.0000102	0
1	1	1	5	51.3984375	58.5703125	58.4296875	52.7109375	0	0	0	0	0	0	0	56.9	-1.6703125	-71.26667223	0
1	1	1	6	7.125	14.4140625	13.453125	8.5546875	0	0	0	0	0	0	0	11.2	-3.2140625	-137.133344	0
1	1	1	7	1.7109375	8.6953125	8.390625	2.8359375	0	0	0	0	0	0	0	6.3	-2.3953125	-102.200008	0
1	1	1	8	6.515625	13.453125	13.640625	7.59375	0	0	0	0	0	0	0	9.4	-4.053125	-172.9333468	0
1	1	1	9	6.1875	13.0546875	14.203125	7.1953125	0	0	0	0	0	0	0	8	-5.0546875	-215.6666835	0
1	1	1	10	44.34375	51.140625	52.6171875	45.28125	0	0	0	0	0	0	0	48.1	-3.040625	-129.7333435	0
1	1	1	11	56.2265625	2.90625	47.671875	57.046875	0	0	0	0	0	0	0	58.2	-4.70625	-200.8000157	0
1	1	1	12	47.3671875	54	56.765625	48.140625	0	0	0	0	0	0	0	49	-5	-213.33335	0
1	1	1	13	40.2890625	46.9453125	53.8125	41.0859375	0	0	0	0	0	0	0	43.5	-3.4453125	-147.0000115	0
1	1	1	14	5.6484375	12.28125	15.703125	6.421875	0	0	0	0	0	0	0	11.6	-0.68125	-29.06666894	0
1	1	1	15	41.0859375	47.765625	48.984375	41.90625	0	0	0	0	0	0	0	44.3	-3.465625	-147.8666782	0
1	1	1	16	7.828125	14.6015625	15.3046875	8.7421875	0	0	0	0	0	0	0	12.4	-2.2015625	-93.93334067	0
1	1	1	17	59.5078125	6.2578125	6.328125	0.3984375	0	0	0	0	0	0	0	4.3	-1.9578125	-83.53333986	0
1	1	1	18	55.03125	1.828125	2.390625	55.96875	0	0	0	0	0	0	0	59.6	-2.228125	-95.06667409	0
1	1	1	19	17.5078125	24.2578125	25.0078125	18.3984375	0	0	0	0	0	0	0	22.8	-1.4578125	-62.20000486	0
1	1	1	20	28.5234375	35.2265625	37.5234375	29.3671875	0	0	0	0	0	0	0	33	-2.2265625	-95.00000742	0
2	0	0	1	40.9921875	0	0	0	0	0	0	0	0	0	0	40.1	-0.8921875	-38.06666964	0
2	0	0	2	52.125	0	0	0	0	0	0	0	0	0	0	52.4	0.275	11.73333425	0
2	0	0	3	23.5546875	0	0	0	0	0	0	0	0	0	0	22.9	-0.6546875	-27.93333552	0
2	0	0	4	20.6015625	0	0	0	0	0	0	0	0	0	0	18	-2.6015625	-111.0000087	0
2	0	0	5	1.4296875	0	0	0	0	0	0	0	0	0	0	1.8	0.3703125	15.80000123	0
2	0	0	6	2.8828125	0	0	0	0	0	0	0	0	0	0	6.3	3.4171875	145.8000114	0
2	0	0	7	20.4140625	0	0	0	0	0	0	0	0	0	0	21.1	0.6859375	29.26666895	0
2	0	0	8	19.1015625	0	0	0	0	0	0	0	0	0	0	18	-1.1015625	-47.00000367	0
2	0	0	9	39.5625	0	0	0	0	0	0	0	0	0	0	37.8	-1.7625	-75.20000588	0
2	0	0	10	13.546875	0	0	0	0	0	0	0	0	0	0	7.9	-5.646875	-240.9333522	0
2	0	0	11	54.1171875	0	0	0	0	0	0	0	0	0	0	53.3	-0.8171875	-34.86666939	0
2	0	0	12	1.078125	0	0	0	0	0	0	0	0	0	0	1.7	0.621875	26.53333541	0
2	0	0	13	28.9921875	0	0	0	0	0	0	0	0	0	0	27.8	-1.1921875	-50.86667064	0
2	0	0	14	34.921875	0	0	0	0	0	0	0	0	0	0	33.1	-1.821875	-77.73333941	0
2	0	0	15	59.8359375	0	0	0	0	0	0	0	0	0	0	57.5	-2.3359375	-99.66667445	0
2	0	0	16	52.78125	0	0	0	0	0	0	0	0	0	0	51.8	-0.98125	-41.86666994	0
2	0	0	17	50.0390625	0	0	0	0	0	0	0	0	0	0	48.9	-1.1390625	-48.6000038	0
2	0	0	18	41.390625	0	0	0	0	0	0	0	0	0	0	40.3	-1.090625	-46.53333697	0
2	0	0	19	6.375	0	0	0	0	0	0	0	0	0	0	4.8	-1.575	-67.20000525	0
2	0	0	20	47.6953125	0	0	0	0	0	0	0	0	0	0	45.7	-1.9953125	-85.13333998	0
2	1	0	1	25.265625	31.125	0	0	0	0	0	0	0	0	0	26.1	0.834375	35.60000278	0
2	1	0	2	36.9140625	42.7734375	0	0	0	0	0	0	0	0	0	37.2	0.2859375	12.20000095	0
2	1	0	3	53.8359375	59.6953125	0	0	0	0	0	0	0	0	0	53	-0.8359375	-35.66666945	0
2	1	0	4	31.2890625	37.1484375	0	0	0	0	0	0	0	0	0	30.2	-1.0890625	-46.4666703	0
2	1	0	5	32.578125	38.4375	0	0	0	0	0	0	0	0	0	31.2	-1.378125	-58.80000459	0
2	1	0	6	20.6953125	26.5546875	0	0	0	0	0	0	0	0	0	23	2.3046875	98.33334102	0
2	1	0	7	27.7265625	33.5859375	0	0	0	0	0	0	0	0	0	25.9	-1.8265625	-77.93333942	0
2	1	0	8	51.234375	57.09375	0	0	0	0	0	0	0	0	0	50.4	-0.834375	-35.60000278	0
2	1	0	9	56.0390625	1.8984375	0	0	0	0	0	0	0	0	0	55.2	-0.8390625	-35.8000028	0
2	1	0	10	22.2890625	28.1484375	0	0	0	0	0	0	0	0	0	24.6	2.3109375	98.6000077	0
2	1	0	11	2.0390625	7.8984375	0	0	0	0	0	0	0	0	0	2	-0.0390625	-1.666666797	0
2	1	0	12	48.703125	54.5625	0	0	0	0	0	0	0	0	0	46.3	-2.403125	-102.5333413	0
2	1	0	13	1.5	7.359375	0	0	0	0	0	0	0	0	0	59	-2.5	-106.666675	0
2	1	0	14	35.4375	41.296875	0	0	0	0	0	0	0	0	0	31.6	-3.8375	-163.7333461	0
2	1	0	15	46.9453125	52.8046875	0	0	0	0	0	0	0	0	0	44.8	-2.1453125	-91.53334048	0
2	1	0	16	17.8125	23.671875	0	0	0	0	0	0	0	0	0	17.6	-0.2125	-9.066667375	0
2	1	0	17	16.5703125	22.4296875	0	0	0	0	0	0	0	0	0	15.2	-1.3703125	-58.46667123	0
2	1	0	18	19.96875	25.828125	0	0	0	0	0	0	0	0	0	19.8	-0.16875	-7.200000562	0
2	1	0	19	15.09375	20.953125	0	0	0	0	0	0	0	0	0	13.6	-1.49375	-63.73333831	0
2	1	0	20	45.9609375	51.8203125	0	0	0	0	0	0	0	0	0	44.6	-1.3609375	-58.0666712	0
2	1	1	1	1.6171875	59.2734375	7.5703125	3.65625	0	0	0	0	0	0	0	59.8	0.5265625	22.46666842	0
2	1	1	2	7.4765625	5.1328125	0	0	0	0	0	0	0	0	0	6	0.8671875	37.00000289	0
2	1	1	3	48.8671875	46.5234375	0	0	0	0	0	0	0	0	0	47.2	0.6765625	28.86666892	0
2	1	1	4	38.859375	36.515625	0	0	0	0	0	0	0	0	0	34.8	-1.715625	-73.20000572	0
2	1	1	5	52.1953125	49.8515625	0	0	0	0	0	0	0	0	0	47.7	-2.1515625	-91.80000717	0
2	1	1	6	40.2421875	37.8984375	0	0	0	0	0	0	0	0	0	38.3	0.4015625	17.13333467	0
2	1	1	7	34.5234375	32.1796875	0	0	0	0	0	0	0	0	0	32	-0.1796875	-7.666667266	0
2	1	1	8	18.3984375	16.0546875	0	0	0	0	0	0	0	0	0	15	-1.0546875	-45.00000352	0
2	1	1	9	19.5703125	17.2265625	0	0	0	0	0	0	0	0	0	16.8	-0.4265625	-18.20000142	0
2	1	1	10	18.234375	15.890625	0	0	0	0	0	0	0	0	0	14.8	-1.090625	-46.53333697	0
2	1	1	11	6.1875	3.84375	0	0	0	0	0	0	0	0	0	3.4	-0.44375	-18.93333481	0
2	1	1	12	10.921875	8.5546875	0	0	0	0	0	0	0	0	0	8.9	0.3453125	14.73333448	0
2	1	1	13	23.296875	20.953125	0	0	0	0	0	0	0	0	0	21.9	0.946875	40.40000316	0
2	1	1	14	18.8203125	16.4765625	0	0	0	0	0	0	0	0	0	17.2	0.7234375	30.86666908	0
2	1	1	15	18.4453125	16.078125	0	0	0	0	0	0	0	0	0	16	-0.078125	-3.333333594	0
2	1	1	16	22.8046875	20.4609375	0	0	0	0	0	0	0	0	0	20.4	-0.0609375	-2.600000203	0
2	1	1	17	23.1328125	20.7890625	0	0	0	0	0	0	0	0	0	20.5	-0.2890625	-12.3333343	0
2	1	1	18	6	3.65625	0	0	0	0	0	0	0	0	0	3.3	-0.35625	-15.20000119	0
2	1	1	19	2.578125	0.234375	0	0	0	0	0	0	0	0	0	58.4	-1.834375	-78.26667278	0
2	1	1	20	42.6328125	40.2890625	0	0	0	0	0	0	0	0	0	37.4	-2.8890625	-123.2666763	0
3	0	1	1	0	0.0703125	0	0	0	0	0	0	0	0	0	58.9	-1.1703125	-49.93333723	0
3	0	1	2	0	10.078125	0	0	0	0	0	0	0	0	0	9.8	-0.278125	-11.86666759	0
3	0	1	3	0	6.65625	0	0	0	0	0	0	0	0	0	5.2	-1.45625	-62.13333819	0
3	0	1	4	0	34.640625	0	0	0	0	0	0	0	0	0	33	-1.640625	-70.00000547	0
3	0	1	5	0	31.4765625	0	0	0	0	0	0	0	0	0	28.8	-2.6765625	-114.2000089	0
3	0	1	6	0	13.3125	0	0	0	0	0	0	0	0	0	12.8	-0.5125	-21.86666838	0
3	0	1	7	0	6.609375	0	0	0	0	0	0	0	0	0	4.9	-1.709375	-72.93333903	0
3	0	1	8	0	44.6015625	0	0	0	0	0	0	0	0	0	42.3	-2.3015625	-98.20000767	0
3	0	1	9	0	23.109375	0	0	0	0	0	0	0	0	0	21.8	-1.309375	-55.86667103	0
3	0	1	10	0	50.5546875	0	0	0	0	0	0	0	0	0	48.8	-1.7546875	-74.86667252	0
3	0	1	11	0	59.015625	0	0	0	0	0	0	0	0	0	57.1	-1.915625	-81.73333972	0
3	0	1	12	0	57.796875	0	0	0	0	0	0	0	0	0	51.9	-5.896875	-251.6000197	0
3	0	1	13	0	32.7890625	0	0	0	0	0	0	0	0	0	31.4	-1.3890625	-59.2666713	0
3	0	1	14	0	33.2578125	0	0	0	0	0	0	0	0	0	31.9	-1.3578125	-57.93333786	0
3	0	1	15	0	28.265625	0	0	0	0	0	0	0	0	0	27.4	-0.865625	-36.93333622	0
3	0	1	16	0	12.46875	0	0	0	0	0	0	0	0	0	12.3	-0.16875	-7.200000562	0
3	0	1	17	0	51.6796875	0	0	0	0	0	0	0	0	0	49.7	-1.9796875	-84.46667327	0
3	0	1	18	0	35.6953125	0	0	0	0	0	0	0	0	0	33.1	-2.5953125	-110.733342	0
3	0	1	19	0	36.75	0	0	0	0	0	0	0	0	0	35.6	-1.15	-49.0666705	0
3	0	1	20	0	46.3828125	0	0	0	0	0	0	0	0	0	43.6	-2.7828125	-118.7333426	0
