# Supplementary material for: The effect of electrical muscle stimulation on intentional binding and explicit sense of agency
Source: PeerJ. 2024 Sep 19;12:e17977. doi: 10.7717/peerj.17977 (PMC11416759; doi:10.7717/peerj.17977)
Supplement: Supplemental Information 1 [file peerj-12-17977-s001.zip › RawData/Experiment1/Participant13.csv]

Action type (0=Voluntary, 1=Involuntary, 2=Sham, 3=Tone)	Condition (0=Baseline, 1=Operant)	Judgment event (0=Action, 1=Tone)	Trial	Stimulation	Tone	Switch release	Switch push	Switch release	Switch push	Switch release	Switch push	Switch release	Switch push	Switch release	Answer of participant	Judgement error on clock	Judgement error[ms]	SW1 Release to Push[ms]
0	0	0	1	0	0	21.9140625	17.484375	14.71875	0	0	0	0	0	0	19.1	1.615625	68.93333872	118.0000092
0	0	0	2	0	0	57.7265625	53.953125	51.2109375	0	0	0	0	0	0	54.3	0.346875	14.80000116	117.0000091
0	0	0	3	0	0	6.84375	4.2890625	1.875	0	0	0	0	0	0	3.9	-0.3890625	-16.6000013	103.000008
0	0	0	4	0	0	26.5078125	24.09375	21.65625	0	0	0	0	0	0	24.3	0.20625	8.800000688	104.0000081
0	0	0	5	0	0	54.7265625	50.9296875	48.46875	0	0	0	0	0	0	52.4	1.4703125	62.73333823	105.0000082
0	0	0	6	0	0	13.265625	10.921875	8.25	0	0	0	0	0	0	9.4	-1.521875	-64.93333841	114.0000089
0	0	0	7	0	0	51.3515625	47.578125	45.421875	0	0	0	0	0	0	47.5	-0.078125	-3.333333594	92.00000719
0	0	0	8	0	0	33.5859375	30.75	28.3359375	0	0	0	0	0	0	31.1	0.35	14.9333345	103.000008
0	0	0	9	0	0	20.34375	16.6640625	13.875	0	0	0	0	0	0	17.8	1.1359375	48.46667045	119.0000093
0	0	0	10	0	0	35.71875	31.96875	28.4765625	0	0	0	0	0	0	33.6	1.63125	69.60000544	149.0000116
0	0	0	11	0	0	55.8046875	51.6328125	49.078125	0	0	0	0	0	0	51.2	-0.4328125	-18.46666811	109.0000085
0	0	0	12	0	0	29.8125	26.15625	23.4140625	0	0	0	0	0	0	28	1.84375	78.66667281	117.0000091
0	0	0	13	0	0	7.5703125	3.2109375	0	0	0	0	0	0	0	3.7	0.4890625	20.8666683	137.0000107
0	0	0	14	0	0	25.5	21.7265625	18.7734375	0	0	0	0	0	0	23.5	1.7734375	75.66667258	126.0000098
0	0	0	15	0	0	55.078125	50.953125	46.7578125	0	0	0	0	0	0	49	-1.953125	-83.33333984	179.000014
0	0	0	16	0	0	25.7578125	21.65625	18.5859375	0	0	0	0	0	0	24.9	3.24375	138.4000108	131.0000102
0	0	0	17	0	0	52.3828125	48.5859375	45.09375	0	0	0	0	0	0	47.5	-1.0859375	-46.33333695	149.0000116
0	0	0	18	0	0	33.6796875	28.921875	26.296875	0	0	0	0	0	0	29.2	0.278125	11.86666759	112.0000088
0	0	0	19	0	0	57.5859375	53.5546875	50.5546875	0	0	0	0	0	0	53	-0.5546875	-23.66666852	128.00001
0	0	0	20	0	0	21.2578125	17.578125	15.0703125	0	0	0	0	0	0	18	0.421875	18.00000141	107.0000084
0	1	0	1	0	8.9765625	6.328125	3.1171875	0.4921875	0	0	0	0	0	0	3.6	0.4828125	20.60000161	112.0000088
0	1	0	2	0	39.375	36.046875	33.515625	30.6796875	0	0	0	0	0	0	33.9	0.384375	16.40000128	121.0000095
0	1	0	3	0	53.71875	51.140625	47.859375	45.8671875	0	0	0	0	0	0	48	0.140625	6.000000469	85.00000664
0	1	0	4	0	11.203125	13.265625	9.234375	6.234375	5.34375	2.859375	0	0	0	0	9.1	3.75625	160.2666792	106.0000083
0	1	0	5	0	38.90625	36.515625	33.046875	30.609375	0	0	0	0	0	0	32.7	-0.346875	-14.80000116	104.0000081
0	1	0	6	0	45.515625	43.5703125	39.65625	36.9140625	0	0	0	0	0	0	39.6	-0.05625	-2.400000187	117.0000091
0	1	0	7	0	51.0703125	47.5546875	45.2109375	42.375	0	0	0	0	0	0	46.1	0.8890625	37.9333363	121.0000095
0	1	0	8	0	19.6171875	17.15625	13.7578125	11.1328125	0	0	0	0	0	0	16.2	2.4421875	104.2000081	112.0000088
0	1	0	9	0	27.8671875	25.40625	22.0078125	19.5703125	0	0	0	0	0	0	22.4	0.3921875	16.73333464	104.0000081
0	1	0	10	0	39.375	35.859375	33.515625	30.7265625	0	0	0	0	0	0	32.2	-1.315625	-56.13333772	119.0000093
0	1	0	11	0	48.609375	45.984375	42.75	40.6640625	0	0	0	0	0	0	42.1	-0.65	-27.7333355	89.00000695
0	1	0	12	0	58.5	55.7109375	52.6171875	50.0859375	0	0	0	0	0	0	51.6	-1.0171875	-43.40000339	108.0000084
0	1	0	13	0	13.3359375	10.40625	7.4765625	4.125	0	0	0	0	0	0	8.2	0.7234375	30.86666908	143.0000112
0	1	0	14	0	38.8125	35.53125	32.953125	31.5	0	0	0	0	0	0	33	0.046875	2.000000156	62.00000484
0	1	0	15	0	33.1875	30.7734375	27.328125	25.0078125	0	0	0	0	0	0	29.4	2.071875	88.40000691	99.00000773
0	1	0	16	0	35.0390625	32.15625	29.1796875	26.1796875	0	0	0	0	0	0	29	-0.1796875	-7.666667266	128.00001
0	1	0	17	0	53.9296875	52.265625	48.0703125	45.8671875	0	0	0	0	0	0	47.5	-0.5703125	-24.33333523	94.00000734
0	1	0	18	0	4.828125	1.6640625	58.96875	56.0625	0	0	0	0	0	0	57.5	-1.46875	-62.66667156	124.0000097
0	1	0	19	0	35.109375	32.578125	29.2265625	27.28125	0	0	0	0	0	0	28.7	-0.5265625	-22.46666842	83.00000648
0	1	0	20	0	6.3046875	2.625	0.4453125	58.265625	0	0	0	0	0	0	2.4	1.9546875	83.40000652	93.00000727
0	1	1	1	0	31.7109375	28.78125	25.8515625	22.7578125	0	0	0	0	0	0	30.1	-1.6109375	-68.7333387	132.0000103
0	1	1	2	0	49.828125	47.671875	43.96875	41.5546875	0	0	0	0	0	0	46.7	-3.128125	-133.4666771	103.000008
0	1	1	3	0	10.4296875	7.1953125	4.5703125	2.2265625	0	0	0	0	0	0	9.2	-1.2296875	-52.46667077	100.0000078
0	1	1	4	0	33.1171875	29.625	27.2578125	24.7734375	0	0	0	0	0	0	31	-2.1171875	-90.33334039	106.0000083
0	1	1	5	0	59.0390625	56.859375	53.1796875	51	0	0	0	0	0	0	56.9	-2.1390625	-91.2666738	93.00000727
0	1	1	6	0	22.546875	19.96875	16.6640625	14.25	0	0	0	0	0	0	22.3	-0.246875	-10.53333416	103.000008
0	1	1	7	0	4.640625	1.7578125	58.7578125	56.15625	0	0	0	0	0	0	4.2	-0.440625	-18.80000147	111.0000087
0	1	1	8	0	47.484375	43.6640625	41.625	38.5078125	0	0	0	0	0	0	45.3	-2.184375	-93.20000728	133.0000104
0	1	1	9	0	42.1171875	39.8203125	36.2578125	33.6796875	0	0	0	0	0	0	38.5	-3.6171875	-154.3333454	110.0000086
0	1	1	10	0	24.9609375	23.3671875	19.078125	16.4765625	0	0	0	0	0	0	24.8	-0.1609375	-6.866667203	111.0000087
0	1	1	11	0	41.2734375	38.2734375	35.4140625	32.90625	0	0	0	0	0	0	37.4	-3.8734375	-165.2666796	107.0000084
0	1	1	12	0	47.578125	45.1640625	41.71875	39.1640625	0	0	0	0	0	0	44.8	-2.778125	-118.5333426	109.0000085
0	1	1	13	0	17.1796875	14.625	11.3203125	8.0859375	0	0	0	0	0	0	14.6	-2.5796875	-110.0666753	138.0000108
0	1	1	14	0	38.203125	35.90625	32.3203125	30.28125	0	0	0	0	0	0	34	-4.203125	-179.3333473	87.0000068
0	1	1	15	0	20.7421875	17.5078125	14.8828125	11.6484375	0	0	0	0	0	0	16.3	-4.4421875	-189.5333481	138.0000108
0	1	1	16	0	10.03125	7.6640625	4.171875	1.640625	0	0	0	0	0	0	7.1	-2.93125	-125.0666764	108.0000084
0	1	1	17	0	46.359375	44.5078125	40.5	37.359375	0	0	0	0	0	0	40.8	-5.559375	-237.2000185	134.0000105
0	1	1	18	0	22.03125	19.3125	16.171875	13.453125	0	0	0	0	0	0	18.3	-3.73125	-159.2000124	116.0000091
0	1	1	19	0	7.9453125	5.390625	2.0859375	0.09375	0	0	0	0	0	0	4.9	-3.0453125	-129.9333435	85.00000664
0	1	1	20	0	48.984375	47.5546875	43.125	40.734375	0	0	0	0	0	0	44.5	-4.484375	-191.3333483	102.000008
1	0	0	1	1.5234375	0	10.078125	2.5546875	0	0	0	0	0	0	0	6.2	3.6453125	155.5333455	0
1	0	0	2	3.9609375	0	12.421875	4.9921875	0	0	0	0	0	0	0	6	1.0078125	43.00000336	0
1	0	0	3	38.296875	0	46.453125	39.3515625	0	0	0	0	0	0	0	40	0.6484375	27.66666883	0
1	0	0	4	8.7890625	0	17.3203125	9.84375	0	0	0	0	0	0	0	9.1	-0.74375	-31.73333581	0
1	0	0	5	3.5859375	0	12	4.6640625	0	0	0	0	0	0	0	7.3	2.6359375	112.4666755	0
1	0	0	6	12.4921875	0	21.2109375	13.5703125	0	0	0	0	0	0	0	15	1.4296875	61.00000477	0
1	0	0	7	1.0078125	0	9.7734375	2.0625	0	0	0	0	0	0	0	2.8	0.7375	31.46666913	0
1	0	0	8	39.6796875	0	49.1015625	40.7109375	0	0	0	0	0	0	0	43.6	2.8890625	123.2666763	0
1	0	0	9	25.21875	0	34.734375	26.25	0	0	0	0	0	0	0	29.2	2.95	125.8666765	0
1	0	0	10	46.640625	0	55.828125	47.6953125	0	0	0	0	0	0	0	49.8	2.1046875	89.80000702	0
1	0	0	11	25.734375	0	0	26.671875	0	0	0	0	0	0	0	29.1	2.428125	103.6000081	0
1	0	0	12	27.703125	0	35.90625	28.734375	0	0	0	0	0	0	0	31.2	2.465625	105.2000082	0
1	0	0	13	35.2265625	0	44.4609375	36.234375	0	0	0	0	0	0	0	38.1	1.865625	79.60000622	0
1	0	0	14	17.15625	0	26.8125	18.28125	0	0	0	0	0	0	0	22	3.71875	158.6666791	0
1	0	0	15	52.546875	0	6.7734375	53.6015625	0	0	0	0	0	0	0	54.1	0.4984375	21.26666833	0
1	0	0	16	10.9453125	0	18.7734375	12.0703125	0	0	0	0	0	0	0	15.6	3.5296875	150.6000118	0
1	0	0	17	19.3125	0	28.8046875	20.5078125	0	0	0	0	0	0	0	24.1	3.5921875	153.2666786	0
1	0	0	18	6.8671875	0	14.7890625	8.0859375	0	0	0	0	0	0	0	9.8	1.7140625	73.13333905	0
1	0	0	19	4.921875	0	12.8203125	6.140625	0	0	0	0	0	0	0	7.4	1.259375	53.73333753	0
1	0	0	20	57.7265625	0	6.890625	58.8515625	0	0	0	0	0	0	0	59	0.1484375	6.333333828	0
1	1	0	1	3.5390625	10.8515625	11.484375	4.9921875	0	0	0	0	0	0	0	5.2	0.2078125	8.866667359	0
1	1	0	2	46.2421875	53.8828125	53.109375	48.0234375	0	0	0	0	0	0	0	49.6	1.5765625	67.26667192	0
1	1	0	3	39.6796875	47.1328125	47.53125	41.2734375	0	0	0	0	0	0	0	44	2.7265625	116.3333424	0
1	1	0	4	14.6015625	21.9140625	35.2265625	16.0546875	0	0	0	0	0	0	0	17.2	1.1453125	48.86667048	0
1	1	0	5	13.125	20.53125	20.5078125	14.671875	0	0	0	0	0	0	0	18	3.328125	142.0000111	0
1	1	0	6	8.953125	16.5	15.609375	10.640625	0	0	0	0	0	0	0	14.3	3.659375	156.1333455	0
1	1	0	7	43.1953125	50.8828125	50.6484375	45.0234375	0	0	0	0	0	0	0	47	1.9765625	84.33333992	0
1	1	0	8	50.109375	57.5625	57.7734375	51.703125	0	0	0	0	0	0	0	54.1	2.396875	102.2666747	0
1	1	0	9	55.640625	2.9296875	2.671875	57.0703125	0	0	0	0	0	0	0	59.8	2.7296875	116.4666758	0
1	1	0	10	7.640625	14.8828125	6.2109375	9.0234375	0	0	0	0	0	0	0	10.1	1.0765625	45.93333692	0
1	1	0	11	23.1796875	30.5625	3.0703125	24.703125	0	0	0	0	0	0	0	29	4.296875	183.3333477	0
1	1	0	12	51.9140625	59.390625	20.6484375	53.53125	0	0	0	0	0	0	0	55.2	1.66875	71.20000556	0
1	1	0	13	41.109375	48.4921875	53.0625	42.6328125	0	0	0	0	0	0	0	44.5	1.8671875	79.66667289	0
1	1	0	14	0.703125	8.203125	8.4140625	2.34375	0	0	0	0	0	0	0	8	5.65625	241.3333522	0
1	1	0	15	22.7109375	29.90625	47.0859375	24.046875	0	0	0	0	0	0	0	26.8	2.753125	117.4666758	0
1	1	0	16	16.1953125	23.4140625	38.109375	17.5546875	0	0	0	0	0	0	0	20.6	3.0453125	129.9333435	0
1	1	0	17	18.5859375	26.109375	27.0234375	20.25	0	0	0	0	0	0	0	24	3.75	160.0000125	0
1	1	0	18	8.578125	16.078125	16.8046875	10.21875	0	0	0	0	0	0	0	13.6	3.38125	144.2666779	0
1	1	0	19	6.515625	13.9921875	14.3203125	8.1328125	0	0	0	0	0	0	0	11.8	3.6671875	156.4666789	0
1	1	0	20	0.515625	7.875	9.1875	2.015625	0	0	0	0	0	0	0	4.5	2.484375	106.0000083	0
1	1	1	1	40.59375	47.6953125	48.9609375	41.8359375	0	0	0	0	0	0	0	45.2	-2.4953125	-106.466675	0
1	1	1	2	26.6484375	34.078125	33.7265625	28.21875	0	0	0	0	0	0	0	31	-3.078125	-131.3333436	0
1	1	1	3	21.7734375	29.203125	29.109375	23.34375	0	0	0	0	0	0	0	28.5	-0.703125	-30.00000234	0
1	1	1	4	40.171875	47.4140625	47.390625	41.5546875	0	0	0	0	0	0	0	45	-2.4140625	-103.000008	0
1	1	1	5	33.0703125	40.1953125	40.5703125	34.3359375	0	0	0	0	0	0	0	36.1	-4.0953125	-174.733347	0
1	1	1	6	32.2265625	39.2578125	18	33.3984375	0	0	0	0	0	0	0	35.3	-3.9578125	-168.8666799	0
1	1	1	7	20.7421875	27.796875	29.53125	21.9375	0	0	0	0	0	0	0	25.8	-1.996875	-85.20000666	0
1	1	1	8	26.6015625	33.75	34.7109375	27.890625	0	0	0	0	0	0	0	30.6	-3.15	-134.4000105	0
1	1	1	9	30.0234375	36.984375	42.796875	31.125	0	0	0	0	0	0	0	32.8	-4.184375	-178.5333473	0
1	1	1	10	22.5234375	29.390625	52.78125	23.53125	0	0	0	0	0	0	0	26.5	-2.890625	-123.333343	0
1	1	1	11	31.7109375	38.7421875	40.921875	32.8828125	0	0	0	0	0	0	0	33	-5.7421875	-245.0000191	0
1	1	1	12	48.9609375	56.15625	57.046875	50.296875	0	0	0	0	0	0	0	54.9	-1.25625	-53.60000419	0
1	1	1	13	49.4765625	56.6953125	56.7890625	50.8359375	0	0	0	0	0	0	0	55.2	-1.4953125	-63.80000498	0
1	1	1	14	53.625	0.8671875	1.0546875	55.0078125	0	0	0	0	0	0	0	53	-7.8671875	-335.6666929	0
1	1	1	15	3.0234375	10.453125	9.703125	4.5703125	0	0	0	0	0	0	0	7.2	-3.253125	-138.8000108	0
1	1	1	16	8.5546875	15.9609375	14.6484375	10.1015625	0	0	0	0	0	0	0	8.6	-7.3609375	-314.0666912	0
1	1	1	17	56.390625	3.9140625	3.1875	58.0546875	0	0	0	0	0	0	0	59.5	-4.4140625	-188.333348	0
1	1	1	18	58.21875	5.7421875	4.96875	59.8828125	0	0	0	0	0	0	0	2.8	-2.9421875	-125.5333431	0
1	1	1	19	43.6171875	51.140625	50.203125	45.28125	0	0	0	0	0	0	0	49	-2.140625	-91.33334047	0
1	1	1	20	23.1796875	30.609375	29.8828125	24.75	0	0	0	0	0	0	0	29.6	-1.009375	-43.06667003	0
2	0	0	1	25.4765625	0	0	0	0	0	0	0	0	0	0	29.5	4.0234375	171.6666801	0
2	0	0	2	19.8984375	0	0	0	0	0	0	0	0	0	0	23.2	3.3015625	140.8666777	0
2	0	0	3	45.5390625	0	0	0	0	0	0	0	0	0	0	48.8	3.2609375	139.1333442	0
2	0	0	4	39.9375	0	0	0	0	0	0	0	0	0	0	43	3.0625	130.6666769	0
2	0	0	5	19.546875	0	0	0	0	0	0	0	0	0	0	22.5	2.953125	126.0000098	0
2	0	0	6	10.6875	0	0	0	0	0	0	0	0	0	0	13.1	2.4125	102.9333414	0
2	0	0	7	46.4765625	0	0	0	0	0	0	0	0	0	0	49.2	2.7234375	116.2000091	0
2	0	0	8	22.875	0	0	0	0	0	0	0	0	0	0	25	2.125	90.66667375	0
2	0	0	9	47.8359375	0	0	0	0	0	0	0	0	0	0	47.7	-0.1359375	-5.800000453	0
2	0	0	10	53.859375	0	0	0	0	0	0	0	0	0	0	56.8	2.940625	125.4666765	0
2	0	0	11	43.21875	0	0	0	0	0	0	0	0	0	0	44.5	1.28125	54.66667094	0
2	0	0	12	48.09375	0	0	0	0	0	0	0	0	0	0	51.1	3.00625	128.2666767	0
2	0	0	13	20.578125	0	0	0	0	0	0	0	0	0	0	22.5	1.921875	82.00000641	0
2	0	0	14	18.8203125	0	0	0	0	0	0	0	0	0	0	21	2.1796875	93.00000727	0
2	0	0	15	11.390625	0	0	0	0	0	0	0	0	0	0	13.5	2.109375	90.00000703	0
2	0	0	16	53.53125	0	0	0	0	0	0	0	0	0	0	55.2	1.66875	71.20000556	0
2	0	0	17	12.46875	0	0	0	0	0	0	0	0	0	0	15.1	2.63125	112.2666754	0
2	0	0	18	11.203125	0	0	0	0	0	0	0	0	0	0	11	-0.203125	-8.666667344	0
2	0	0	19	18.3046875	0	0	0	0	0	0	0	0	0	0	21.8	3.4953125	149.133345	0
2	0	0	20	36.9140625	0	0	0	0	0	0	0	0	0	0	38.8	1.8859375	80.46667295	0
2	1	0	1	15.75	21.609375	0	0	0	0	0	0	0	0	0	22	6.25	266.6666875	0
2	1	0	2	54.3984375	0.2578125	0	0	0	0	0	0	0	0	0	57.6	3.2015625	136.6000107	0
2	1	0	3	24.5625	30.421875	0	0	0	0	0	0	0	0	0	27.2	2.6375	112.5333421	0
2	1	0	4	9.09375	14.953125	0	0	0	0	0	0	0	0	0	14.8	5.70625	243.4666857	0
2	1	0	5	38.53125	44.390625	0	0	0	0	0	0	0	0	0	40.2	1.66875	71.20000556	0
2	1	0	6	18.2109375	24.0703125	0	0	0	0	0	0	0	0	0	23.2	4.9890625	212.8666833	0
2	1	0	7	22.7109375	28.5703125	0	0	0	0	0	0	0	0	0	27.2	4.4890625	191.5333483	0
2	1	0	8	47.7421875	53.6015625	0	0	0	0	0	0	0	0	0	51.8	4.0578125	173.1333469	0
2	1	0	9	23.953125	29.8125	0	0	0	0	0	0	0	0	0	28.5	4.546875	194.0000152	0
2	1	0	10	55.8984375	1.7578125	0	0	0	0	0	0	0	0	0	58.1	2.2015625	93.93334067	0
2	1	0	11	10.546875	16.40625	0	0	0	0	0	0	0	0	0	13	2.453125	104.6666748	0
2	1	0	12	15.890625	21.75	0	0	0	0	0	0	0	0	0	19.2	3.309375	141.200011	0
2	1	0	13	8.484375	14.34375	0	0	0	0	0	0	0	0	0	11.5	3.015625	128.6666767	0
2	1	0	14	9.421875	15.28125	0	0	0	0	0	0	0	0	0	13.7	4.278125	182.5333476	0
2	1	0	15	8.484375	14.34375	0	0	0	0	0	0	0	0	0	12.1	3.615625	154.2666787	0
2	1	0	16	36.5625	42.421875	0	0	0	0	0	0	0	0	0	38.2	1.6375	69.86667213	0
2	1	0	17	23.90625	29.765625	0	0	0	0	0	0	0	0	0	26.8	2.89375	123.4666763	0
2	1	0	18	41.8125	47.671875	0	0	0	0	0	0	0	0	0	44.1	2.2875	97.60000763	0
2	1	0	19	35.8359375	41.6953125	0	0	0	0	0	0	0	0	0	37.6	1.7640625	75.26667255	0
2	1	0	20	11.9765625	17.8359375	0	0	0	0	0	0	0	0	0	16	4.0234375	171.6666801	0
2	1	1	1	35.2265625	41.0859375	0	0	0	0	0	0	0	0	0	40	-1.0859375	-46.33333695	0
2	1	1	2	16.171875	22.03125	0	0	0	0	0	0	0	0	0	22.7	0.66875	28.53333556	0
2	1	1	3	31.453125	37.3125	0	0	0	0	0	0	0	0	0	36.1	-1.2125	-51.73333737	0
2	1	1	4	6.1171875	11.9765625	0	0	0	0	0	0	0	0	0	11.1	-0.8765625	-37.40000292	0
2	1	1	5	12.5390625	18.3984375	0	0	0	0	0	0	0	0	0	19.1	0.7015625	29.93333567	0
2	1	1	6	22.3125	28.171875	0	0	0	0	0	0	0	0	0	28	-0.171875	-7.333333906	0
2	1	1	7	55.5	1.359375	0	0	0	0	0	0	0	0	0	59.8	-1.559375	-66.53333853	0
2	1	1	8	39.421875	45.28125	0	0	0	0	0	0	0	0	0	44.8	-0.48125	-20.53333494	0
2	1	1	9	41.25	47.109375	0	0	0	0	0	0	0	0	0	47.3	0.190625	8.133333969	0
2	1	1	10	49.2890625	55.1484375	0	0	0	0	0	0	0	0	0	54.9	-0.2484375	-10.60000083	0
2	1	1	11	55.03125	0.890625	0	0	0	0	0	0	0	0	0	1.1	0.209375	8.933334031	0
2	1	1	12	24.7265625	30.5859375	0	0	0	0	0	0	0	0	0	29	-1.5859375	-67.66667195	0
2	1	1	13	18.9140625	24.7734375	0	0	0	0	0	0	0	0	0	23.6	-1.1734375	-50.06667058	0
2	1	1	14	3.515625	9.375	0	0	0	0	0	0	0	0	0	7.8	-1.575	-67.20000525	0
2	1	1	15	43.078125	48.9375	0	0	0	0	0	0	0	0	0	47.7	-1.2375	-52.80000412	0
2	1	1	16	39.046875	44.90625	0	0	0	0	0	0	0	0	0	44	-0.90625	-38.66666969	0
2	1	1	17	3.8671875	9.7265625	0	0	0	0	0	0	0	0	0	12.1	2.3734375	101.2666746	0
2	1	1	18	44.015625	49.875	0	0	0	0	0	0	0	0	0	46.9	-2.975	-126.9333433	0
2	1	1	19	41.8828125	47.7421875	0	0	0	0	0	0	0	0	0	46	-1.7421875	-74.33333914	0
2	1	1	20	39.5390625	45.3984375	0	0	0	0	0	0	0	0	0	44.6	-0.7984375	-34.06666933	0
3	0	1	1	0	39.046875	0	0	0	0	0	0	0	0	0	40.5	1.453125	62.00000484	0
3	0	1	2	0	4.921875	0	0	0	0	0	0	0	0	0	4.9	-0.021875	-0.933333406	0
3	0	1	3	0	34.7578125	0	0	0	0	0	0	0	0	0	33.8	-0.9578125	-40.86666986	0
3	0	1	4	0	28.3125	0	0	0	0	0	0	0	0	0	29.8	1.4875	63.46667163	0
3	0	1	5	0	19.03125	0	0	0	0	0	0	0	0	0	22.1	3.06875	130.9333436	0
3	0	1	6	0	48.09375	0	0	0	0	0	0	0	0	0	47.6	-0.49375	-21.06666831	0
3	0	1	7	0	49.8515625	0	0	0	0	0	0	0	0	0	49.9	0.0484375	2.066666828	0
3	0	1	8	0	40.1015625	0	0	0	0	0	0	0	0	0	39.7	-0.4015625	-17.13333467	0
3	0	1	9	0	47.109375	0	0	0	0	0	0	0	0	0	47.6	0.490625	20.93333497	0
3	0	1	10	0	57.7734375	0	0	0	0	0	0	0	0	0	57.2	-0.5734375	-24.46666858	0
3	0	1	11	0	21.09375	0	0	0	0	0	0	0	0	0	23	1.90625	81.33333969	0
3	0	1	12	0	37.3828125	0	0	0	0	0	0	0	0	0	37.6	0.2171875	9.266667391	0
3	0	1	13	0	0.515625	0	0	0	0	0	0	0	0	0	58.8	-1.715625	-73.20000572	0
3	0	1	14	0	14.9765625	0	0	0	0	0	0	0	0	0	18.1	3.1234375	133.2666771	0
3	0	1	15	0	31.6875	0	0	0	0	0	0	0	0	0	30.9	-0.7875	-33.60000263	0
3	0	1	16	0	20.3203125	0	0	0	0	0	0	0	0	0	22	1.6796875	71.66667227	0
3	0	1	17	0	17.953125	0	0	0	0	0	0	0	0	0	18.1	0.146875	6.266667156	0
3	0	1	18	0	2.859375	0	0	0	0	0	0	0	0	0	2.5	-0.359375	-15.33333453	0
3	0	1	19	0	55.546875	0	0	0	0	0	0	0	0	0	55.3	-0.246875	-10.53333416	0
3	0	1	20	0	44.6015625	0	0	0	0	0	0	0	0	0	44.7	0.0984375	4.200000328	0
