# Supplementary material for: The effect of electrical muscle stimulation on intentional binding and explicit sense of agency
Source: PeerJ. 2024 Sep 19;12:e17977. doi: 10.7717/peerj.17977 (PMC11416759; doi:10.7717/peerj.17977)
Supplement: Supplemental Information 1 [file peerj-12-17977-s001.zip › RawData/Experiment1/Participant14.csv]

Action type (0=Voluntary, 1=Involuntary, 2=Sham, 3=Tone)	Condition (0=Baseline, 1=Operant)	Judgment event (0=Action, 1=Tone)	Trial	Stimulation	Tone	Switch release	Switch push	Switch release	Switch push	Switch release	Switch push	Switch release	Switch push	Switch release	Answer of participant	Judgement error on clock	Judgement error[ms]	SW1 Release to Push[ms]
0	0	0	1	0	0	1.8046875	57.0703125	50.953125	0	0	0	0	0	0	38.8	-18.2703125	-779.5333942	261.0000204
0	0	0	2	0	0	7.2421875	2.6015625	53.109375	0	0	0	0	0	0	51.1	-11.5015625	-490.7333717	405.0000316
0	0	0	3	0	0	0	23.5546875	7.875	1.5	58.59375	0	0	0	0	40.1	-21.4	-913.066738	124.0000097
0	0	0	4	0	0	0	32.8359375	59.90625	0	0	0	0	0	0	15.1	-17.7359375	-756.7333925	-1155.00009
0	0	0	5	0	0	0	54.7265625	42.0234375	33.65625	29.2265625	0	0	0	0	22.9	-10.75625	-458.9333692	189.0000148
0	0	0	6	0	0	0	59.9296875	44.1328125	37.6171875	29.484375	0	0	0	0	17.6	-20.0171875	-854.0667334	347.0000271
0	0	0	7	0	0	0	56.3671875	38.3203125	29.953125	24.3984375	0	0	0	0	14	-15.953125	-680.6667198	237.0000185
0	0	0	8	0	0	34.921875	27.46875	18.75	0	0	0	0	0	0	20.3	-7.16875	-305.8666906	372.0000291
0	0	0	9	0	0	0.609375	42.796875	27.0234375	0	0	0	0	0	0	29.9	-12.896875	-550.2667097	673.0000526
0	0	0	10	0	0	0	8.25	10.453125	47.3203125	36.46875	0	0	0	0	22.9	-24.4203125	-1041.933415	463.0000362
0	0	0	11	0	0	0	38.625	55.1015625	44.1796875	24.375	0	0	0	0	20.1	-24.0796875	-1027.40008	845.000066
0	0	0	12	0	0	40.9921875	31.1015625	26.0625	0	0	0	0	0	0	7.8	-23.3015625	-994.2000777	215.0000168
0	0	0	13	0	0	30.1875	22.734375	14.6953125	0	0	0	0	0	0	0	-22.734375	-970.0000758	343.0000268
0	0	0	14	0	0	28.3359375	22.921875	18.4921875	0	0	0	0	0	0	3.5	-19.421875	-828.6667314	189.0000148
0	0	0	15	0	0	37.6171875	31.875	17.25	0	0	0	0	0	0	18	-13.875	-592.0000463	624.0000488
0	0	0	16	0	0	38.671875	34.5234375	27.28125	0	0	0	0	0	0	31.2	-3.3234375	-141.8000111	309.0000241
0	0	0	17	0	0	49.1484375	43.6640625	36.4453125	0	0	0	0	0	0	38.3	-5.3640625	-228.8666845	308.0000241
0	0	0	18	0	0	51.9140625	44.953125	37.2890625	0	0	0	0	0	0	35.2	-9.753125	-416.1333658	327.0000255
0	0	0	19	0	0	0	3.9375	2.8828125	54.984375	41.625	0	0	0	0	36.8	-18.184375	-775.8667273	570.0000445
0	0	0	20	0	0	9.7734375	57.4921875	51.1875	0	0	0	0	0	0	46.1	-11.3921875	-486.0667046	269.000021
0	1	0	1	0	27	24.984375	21.140625	17.015625	0	0	0	0	0	0	16.5	-4.640625	-198.0000155	176.0000138
0	1	0	2	0	39.9140625	38.7890625	34.0546875	29.390625	0	0	0	0	0	0	40.6	6.5453125	279.2666885	199.0000155
0	1	0	3	0	57.5859375	56.0859375	51.7265625	46.265625	0	0	0	0	0	0	58.1	6.3734375	271.9333546	233.0000182
0	1	0	4	0	24.28125	24.65625	18.421875	13.875	0	0	0	0	0	0	24.9	6.478125	276.4000216	194.0000152
0	1	0	5	0	6.9375	6.4921875	1.078125	54.890625	0	0	0	0	0	0	7	5.921875	252.6666864	264.0000206
0	1	0	6	0	27.28125	0	19.8515625	31.125	21.421875	19.3828125	0	0	0	0	25.5	4.078125	174.0000136	87.0000068
0	1	0	7	0	46.640625	47.1328125	40.78125	37.1953125	0	0	0	0	0	0	41.5	0.71875	30.66666906	153.000012
0	1	0	8	0	7.3125	11.4375	52.3359375	8.4140625	1.453125	58.21875	0	0	0	0	55.9	-5.553125	-236.9333518	138.0000108
0	1	0	9	0	11.4375	10.5234375	5.578125	1.453125	0	0	0	0	0	0	11.9	6.321875	269.7333544	176.0000138
0	1	0	10	0	27.6328125	0	55.734375	28.2890625	21.7734375	16.3359375	0	0	0	0	29.8	8.0265625	342.4666934	232.0000181
0	1	0	11	0	57.9375	0	3.5625	59.6484375	52.078125	39.703125	0	0	0	0	54.9	2.821875	120.4000094	528.0000413
0	1	0	12	0	34.40625	6.75	28.546875	22.9453125	0	0	0	0	0	0	26.3	-2.246875	-95.86667416	239.0000187
0	1	0	13	0	53.15625	0	27.046875	56.625	47.296875	40.4765625	0	0	0	0	35.3	-11.996875	-511.8667067	291.0000227
0	1	0	14	0	0.421875	0	15.234375	3.65625	54.5625	41.203125	0	0	0	0	48.2	-6.3625	-271.4666879	570.0000445
0	1	0	15	0	48.515625	48.046875	42.65625	16.3828125	0	0	0	0	0	0	46.5	3.84375	164.0000128	1121.000088
0	1	0	16	0	1.5234375	0	47.765625	7.1953125	55.6640625	51.5625	0	0	0	0	56.4	0.7359375	31.40000245	175.0000137
0	1	0	17	0	37.2890625	38.296875	31.4296875	25.3125	0	0	0	0	0	0	26	-5.4296875	-231.6666848	261.0000204
0	1	0	18	0	9.1171875	19.2890625	3.2578125	45.890625	0	0	0	0	0	0	9	5.7421875	245.0000191	741.0000579
0	1	0	19	0	37.0078125	37.359375	31.1484375	20.3203125	0	0	0	0	0	0	35.2	4.0515625	172.8666802	462.0000361
0	1	0	20	0	55.2421875	5.859375	36.375	1.03125	26.390625	0.8203125	49.3828125	47.53125	0	0	49.8	0.4171875	17.80000139	79.00000617
0	1	1	1	0	34.546875	45.5859375	28.6875	20.4609375	0	0	0	0	0	0	15	-19.546875	-834.0000652	351.0000274
0	1	1	2	0	16.2421875	15.84375	10.359375	5.8359375	0	0	0	0	0	0	59.5	-16.7421875	-714.3333891	193.0000151
0	1	1	3	0	20.625	36.5859375	58.4765625	24.8203125	14.765625	12.609375	0	0	0	0	9.8	-10.825	-461.8667028	92.00000719
0	1	1	4	0	35.2734375	35.859375	29.4140625	20.671875	0	0	0	0	0	0	35.3	0.0265625	1.133333422	373.0000291
0	1	1	5	0	12.3984375	0	44.390625	10.921875	6.5390625	1.078125	0	0	0	0	12	-0.3984375	-17.00000133	233.0000182
0	1	1	6	0	39.5625	37.40625	33.703125	31.125	0	0	0	0	0	0	36.2	-3.3625	-143.4666779	110.0000086
0	1	1	7	0	7.3359375	8.53125	1.4765625	54.6796875	0	0	0	0	0	0	59.9	-7.4359375	-317.2666915	290.0000227
0	1	1	8	0	17.8125	0	2.4375	15.7265625	11.953125	7.59375	0	0	0	0	1.9	-15.9125	-678.9333864	186.0000145
0	1	1	9	0	20.3671875	18.7265625	14.5078125	11.2265625	0	0	0	0	0	0	10.5	-9.8671875	-421.0000329	140.0000109
0	1	1	10	0	42.3515625	0	7.078125	41.1328125	36.4921875	25.0546875	0	0	0	0	21.8	-20.5515625	-876.8667352	488.0000381
0	1	1	11	0	47.3671875	0	29.7890625	55.5	41.5078125	38.5078125	0	0	0	0	22.5	-24.8671875	-1061.000083	128.00001
0	1	1	12	0	1.21875	0	38.6484375	0.09375	55.359375	50.0390625	0	0	0	0	44.7	-16.51875	-704.8000551	227.0000177
0	1	1	13	0	53.4140625	0	19.078125	54.515625	47.5546875	46.78125	0	0	0	0	42.5	-10.9140625	-465.666703	33.00000258
0	1	1	14	0	2.34375	0	24.890625	0.9140625	56.4609375	52.8984375	0	0	0	0	3.9	1.55625	66.40000519	152.0000119
0	1	1	15	0	19.546875	0	21.0234375	18.046875	13.6875	6.6328125	0	0	0	0	21	1.453125	62.00000484	301.0000235
0	1	1	16	0	55.21875	0	20.671875	52.9453125	49.359375	45.28125	0	0	0	0	56.4	1.18125	50.40000394	174.0000136
0	1	1	17	0	13.7109375	30.234375	38.390625	12.9609375	7.8515625	2.6484375	0	0	0	0	14.7	0.9890625	42.2000033	222.0000173
0	1	1	18	0	33.6796875	0	46.2421875	32.53125	27.8203125	20.0859375	0	0	0	0	33.5	-0.1796875	-7.666667266	330.0000258
0	1	1	19	0	52.5703125	0	51.703125	50.1796875	46.7109375	43.2890625	0	0	0	0	51.2	-1.3703125	-58.46667123	146.0000114
0	1	1	20	0	3.8203125	0	58.2890625	13.5703125	57.9609375	56.5546875	0	0	0	0	60	-3.8203125	-163.0000127	60.00000469
1	0	0	1	6.1640625	0	0	56.4375	0	0	0	0	0	0	0	46.5	-9.9375	-424.0000331	0
1	0	0	2	16.1015625	0	0	16.8046875	0	0	0	0	0	0	0	6.1	-10.7046875	-456.733369	0
1	0	0	3	9.1875	0	0	10.265625	0	0	0	0	0	0	0	48.1	-22.165625	-945.7334072	0
1	0	0	4	6.3515625	0	1.5	7.2890625	0	0	0	0	0	0	0	51.1	-16.1890625	-690.7333873	0
1	0	0	5	8.296875	0	0	14.9765625	0	0	0	0	0	0	0	53.3	-21.6765625	-924.8667389	0
1	0	0	6	6.3046875	0	0	8.0390625	0	0	0	0	0	0	0	49.2	-18.8390625	-803.8000628	0
1	0	0	7	46.546875	0	0	47.578125	0	0	0	0	0	0	0	47.1	-0.478125	-20.40000159	0
1	0	0	8	40.875	0	0	50.2265625	0	0	0	0	0	0	0	40.1	-10.1265625	-432.0667004	0
1	0	0	9	18.609375	0	0	54.5390625	0	0	0	0	0	0	0	12	17.4609375	745.0000582	0
1	0	0	10	51.28125	0	0	52.8984375	0	0	0	0	0	0	0	36.8	-16.0984375	-686.8667203	0
1	0	0	11	57.09375	0	0	58.921875	0	0	0	0	0	0	0	43.1	-15.821875	-675.0667194	0
1	0	0	12	39.3515625	0	0	34.8984375	47.53125	40.2890625	0	0	0	0	0	34.9	-5.3890625	-229.9333513	0
1	0	0	13	17.203125	0	0	18.3046875	0	0	0	0	0	0	0	57	-21.3046875	-909.000071	0
1	0	0	14	35.8125	0	0	36.6796875	0	0	0	0	0	0	0	26.5	-10.1796875	-434.3333673	0
1	0	0	15	30.65625	0	26.3671875	24.4921875	39.1640625	31.59375	0	0	0	0	0	12.5	-19.09375	-814.6667303	0
1	0	0	16	51.0703125	0	0	51.84375	0	0	0	0	0	0	0	44.7	-7.14375	-304.8000238	0
1	0	0	17	25.0546875	0	0	32.859375	0	0	0	0	0	0	0	19.8	-13.059375	-557.2000435	0
1	0	0	18	12.5859375	0	0	13.3359375	0	0	0	0	0	0	0	54.8	-18.5359375	-790.8667285	0
1	0	0	19	40.78125	0	0	41.4375	0	0	0	0	0	0	0	37.1	-4.3375	-185.0666811	0
1	0	0	20	11.53125	0	0	12.2109375	0	0	0	0	0	0	0	7.1	-5.1109375	-218.0666837	0
1	1	0	1	56.2265625	3.2109375	0	57.3515625	0	0	0	0	0	0	0	44	-13.3515625	-569.6667112	0
1	1	0	2	49.3359375	56.9765625	0.140625	51.1171875	0	0	0	0	0	0	0	33.9	-17.2171875	-734.6000574	0
1	1	0	3	22.5703125	29.765625	33	23.90625	0	0	0	0	0	0	0	25.1	1.19375	50.93333731	0
1	1	0	4	24.1875	31.6875	59.9296875	25.828125	0	0	0	0	0	0	0	9.8	-16.028125	-683.8667201	0
1	1	0	5	11.2734375	18.9140625	38.203125	13.0546875	0	0	0	0	0	0	0	57.6	-15.4546875	-659.4000515	0
1	1	0	6	9.890625	17.4140625	10.3125	11.5546875	0	0	0	0	0	0	0	0.3	-11.2546875	-480.2000375	0
1	1	0	7	53.1796875	0.5390625	0	54.6796875	0	0	0	0	0	0	0	59.9	5.2203125	222.7333507	0
1	1	0	8	36.984375	43.96875	0	38.109375	0	0	0	0	0	0	0	36.9	-1.209375	-51.60000403	0
1	1	0	9	46.828125	54.140625	53.7890625	48.28125	0	0	0	0	0	0	0	34.9	-13.38125	-570.9333779	0
1	1	0	10	6.6796875	14.0390625	3.2578125	8.1796875	0	0	0	0	0	0	0	5	-3.1796875	-135.6666773	0
1	1	0	11	16.59375	24.375	24.9140625	18.515625	0	0	0	0	0	0	0	7.5	-11.015625	-470.0000367	0
1	1	0	12	58.7578125	6.2578125	10.734375	0.3984375	0	0	0	0	0	0	0	5	4.6015625	196.3333487	0
1	1	0	13	35.4140625	42.2109375	0	36.328125	0	0	0	0	0	0	0	32.3	-4.028125	-171.8666801	0
1	1	0	14	38.578125	46.1015625	49.171875	40.21875	0	0	0	0	0	0	0	26.4	-13.81875	-589.6000461	0
1	1	0	15	54.9609375	2.109375	6.1171875	56.25	0	0	0	0	0	0	0	51.5	-4.75	-202.6666825	0
1	1	0	16	50.71875	57.7734375	1.2890625	51.9140625	0	0	0	0	0	0	0	35.3	-16.6140625	-708.866722	0
1	1	0	17	36.3515625	43.3125	58.03125	37.453125	0	0	0	0	0	0	0	21.8	-15.653125	-667.8667188	0
1	1	0	18	8.859375	16.359375	15.6796875	10.5	0	0	0	0	0	0	0	2.5	-8	-341.33336	0
1	1	0	19	23.8125	30.46875	0	24.609375	0	0	0	0	0	0	0	17.8	-6.809375	-290.533356	0
1	1	0	20	48.9375	56.015625	59.9765625	50.15625	0	0	0	0	0	0	0	46.8	-3.35625	-143.2000112	0
1	1	1	1	48.46875	46.125	0	49.5234375	0	0	0	0	0	0	0	28.4	-17.725	-756.2667258	0
1	1	1	2	52.921875	50.578125	0	53.8828125	0	0	0	0	0	0	0	39.8	-10.778125	-459.8667026	0
1	1	1	3	17.4375	15.09375	0	18.46875	0	0	0	0	0	0	0	9.8	-5.29375	-225.8666843	0
1	1	1	4	37.171875	34.828125	2.6015625	38.3203125	0	0	0	0	0	0	0	25.3	-9.528125	-406.5333651	0
1	1	1	5	14.71875	12.375	0	15.890625	0	0	0	0	0	0	0	11.7	-0.675	-28.80000225	0
1	1	1	6	26.5078125	24.1640625	0	27.3984375	0	0	0	0	0	0	0	9.8	-14.3640625	-612.8667145	0
1	1	1	7	6.609375	4.265625	3.9375	7.546875	0	0	0	0	0	0	0	6.9	2.634375	112.4000088	0
1	1	1	8	54.1640625	51.8203125	0	35.3203125	2.6015625	55.1484375	0	0	0	0	0	50.2	-1.6203125	-69.13333873	0
1	1	1	9	57.3046875	54.9375	0	23.6484375	3.0703125	58.171875	0	0	0	0	0	37.1	-17.8375	-761.0667261	0
1	1	1	10	3.5390625	1.1953125	0	28.3359375	9.4921875	4.2421875	0	0	0	0	0	51.2	-9.9953125	-426.4667	0
1	1	1	11	33.4453125	31.1015625	0	35.4375	0	0	0	0	0	0	0	27.5	-3.6015625	-153.6666787	0
1	1	1	12	13.828125	11.484375	0	1.5	0	0	0	0	0	0	0	9.7	-1.784375	-76.13333928	0
1	1	1	13	12.375	10.03125	0	59.53125	0	0	0	0	0	0	0	50.1	-19.93125	-850.4000664	0
1	1	1	14	59.34375	56.9765625	0	42.5859375	0	0	0	0	0	0	0	39.8	-17.1765625	-732.8667239	0
1	1	1	15	13.265625	10.921875	0	31.5703125	0	0	0	0	0	0	0	3.8	-7.121875	-303.8666904	0
1	1	1	16	15.328125	12.984375	22.1484375	16.171875	0	0	0	0	0	0	0	56.9	-16.084375	-686.2667203	0
1	1	1	17	41.4609375	39.1171875	47.765625	42.515625	0	0	0	0	0	0	0	36.3	-2.8171875	-120.2000094	0
1	1	1	18	30.3046875	27.9375	36.140625	31.078125	0	0	0	0	0	0	0	29.6	1.6625	70.93333888	0
1	1	1	19	11.3203125	8.9765625	17.1796875	12.046875	0	0	0	0	0	0	0	5.2	-3.7765625	-161.1333459	0
1	1	1	20	50.3671875	48.0234375	56.390625	51.1640625	0	0	0	0	0	0	0	45.1	-2.9234375	-124.7333431	0
2	0	0	1	22.03125	0	0	3.28125	0	0	0	0	0	0	0	13.5	-8.53125	-364.0000284	0
2	0	0	2	47.671875	0	0	49.8515625	0	0	0	0	0	0	0	39.2	-8.471875	-361.4666949	0
2	0	0	3	58.6875	0	0	1.640625	0	0	0	0	0	0	0	44.8	-13.8875	-592.5333796	0
2	0	0	4	13.7109375	0	0	16.0546875	0	0	0	0	0	0	0	3.5	-10.2109375	-435.6667007	0
2	0	0	5	3.1640625	0	0	0	0	0	0	0	0	0	0	41.1	-22.0640625	-941.4000735	0
2	0	0	6	46.3359375	0	0	0	0	0	0	0	0	0	0	26.4	-19.9359375	-850.6000665	0
2	0	0	7	19.5	0	0	0	0	0	0	0	0	0	0	19	-0.5	-21.333335	0
2	0	0	8	55.734375	0	0	0	0	0	0	0	0	0	0	48.8	-6.934375	-295.8666898	0
2	0	0	9	20.9765625	0	0	0	0	0	0	0	0	0	0	12	-8.9765625	-383.0000299	0
2	0	0	10	27.09375	0	0	0	0	0	0	0	0	0	0	11.8	-15.29375	-652.5333843	0
2	0	0	11	16.2890625	0	0	0	0	0	0	0	0	0	0	56.5	-19.7890625	-844.3333993	0
2	0	0	12	20.9296875	0	0	23.5546875	0	0	0	0	0	0	0	9	-11.9296875	-509.0000398	0
2	0	0	13	53.484375	0	0	0	0	0	0	0	0	0	0	49.2	-4.284375	-182.8000143	0
2	0	0	14	51.421875	0	0	0	0	0	0	0	0	0	0	30.2	-21.221875	-905.4667374	0
2	0	0	15	44.015625	0	0	47.625	0	0	0	0	0	0	0	27.4	-16.615625	-708.9333887	0
2	0	0	16	26.0390625	0	0	0	0	0	0	0	0	0	0	3.5	-22.5390625	-961.6667418	0
2	0	0	17	2.90625	0	0	0	0	0	0	0	0	0	0	40.5	-22.40625	-956.0000747	0
2	0	0	18	44.4375	0	0	0	0	0	0	0	0	0	0	24	-20.4375	-872.0000681	0
2	0	0	19	43.21875	0	0	0	0	0	0	0	0	0	0	28.9	-14.31875	-610.9333811	0
2	0	0	20	50.625	0	0	0	0	0	0	0	0	0	0	37.2	-13.425	-572.8000448	0
2	1	0	1	25.640625	23.296875	0	0	0	0	0	0	0	0	0	19.8	-5.840625	-249.2000195	0
2	1	0	2	0.9375	58.59375	0	0	0	0	0	0	0	0	0	54.9	-6.0375	-257.6000201	0
2	1	0	3	38.90625	36.5625	0	0	0	0	0	0	0	0	0	33.3	-5.60625	-239.2000187	0
2	1	0	4	26.8125	24.46875	0	0	0	0	0	0	0	0	0	25.4	-1.4125	-60.26667138	0
2	1	0	5	56.71875	54.375	0	0	0	0	0	0	0	0	0	46.1	-10.61875	-453.0667021	0
2	1	0	6	50.296875	47.9296875	0	0	0	0	0	0	0	0	0	28.9	-21.396875	-912.9334047	0
2	1	0	7	41.0390625	38.6953125	0	0	0	0	0	0	0	0	0	23.1	-17.9390625	-765.4000598	0
2	1	0	8	9.703125	7.3359375	0	0	0	0	0	0	0	0	0	6	-3.703125	-158.0000123	0
2	1	0	9	11.2734375	8.9296875	0	0	0	0	0	0	0	0	0	50.5	-20.7734375	-886.3334026	0
2	1	0	10	13.4765625	11.109375	0	0	0	0	0	0	0	0	0	57.2	-16.2765625	-694.4667209	0
2	1	0	11	18.6796875	16.3359375	0	0	0	0	0	0	0	0	0	4.8	-13.8796875	-592.2000463	0
2	1	0	12	29.390625	27.046875	0	0	0	0	0	0	0	0	0	16.5	-12.890625	-550.000043	0
2	1	0	13	52.9453125	50.578125	0	0	0	0	0	0	0	0	0	44.8	-8.1453125	-347.5333605	0
2	1	0	14	9.0703125	6.7265625	0	0	0	0	0	0	0	0	0	56	-13.0703125	-557.6667102	0
2	1	0	15	31.9921875	29.6484375	0	0	0	0	0	0	0	0	0	23.8	-8.1921875	-349.5333606	0
2	1	0	16	46.6640625	44.3203125	0	0	0	0	0	0	0	0	0	32.9	-13.7640625	-587.2667125	0
2	1	0	17	3.515625	1.171875	0	0	0	0	0	0	0	0	0	52.8	-10.715625	-457.2000357	0
2	1	0	18	52.265625	49.921875	0	0	0	0	0	0	0	0	0	53.4	1.134375	48.40000378	0
2	1	0	19	49.8515625	47.484375	0	0	0	0	0	0	0	0	0	49.8	-0.0515625	-2.200000172	0
2	1	0	20	34.5703125	32.2265625	0	0	0	0	0	0	0	0	0	29.8	-4.7703125	-203.5333492	0
2	1	1	1	27.4453125	25.1015625	0	0	0	0	0	0	0	0	0	27.5	2.3984375	102.3333413	0
2	1	1	2	16.3359375	13.9921875	0	0	0	0	0	0	0	0	0	13	-0.9921875	-42.33333664	0
2	1	1	3	26.53125	24.1875	0	0	0	0	0	0	0	0	0	9.5	-14.6875	-626.6667156	0
2	1	1	4	1.6640625	59.296875	0	0	0	0	0	0	0	0	0	59.8	0.503125	21.46666834	0
2	1	1	5	28.21875	25.875	0	0	0	0	0	0	0	0	0	17	-8.875	-378.6666963	0
2	1	1	6	9.1875	6.84375	0	0	0	0	0	0	0	0	0	7.8	0.95625	40.80000319	0
2	1	1	7	34.875	32.53125	0	0	0	0	0	0	0	0	0	23	-9.53125	-406.6666984	0
2	1	1	8	11.296875	8.953125	0	0	0	0	0	0	0	0	0	7.8	-1.153125	-49.20000384	0
2	1	1	9	18.375	16.03125	0	0	0	0	0	0	0	0	0	59.8	-16.23125	-692.5333874	0
2	1	1	10	40.171875	37.828125	0	0	0	0	0	0	0	0	0	33.2	-4.628125	-197.4666821	0
2	1	1	11	12.9375	10.59375	0	0	0	0	0	0	0	0	0	6	-4.59375	-196.0000153	0
2	1	1	12	41.671875	39.328125	0	0	0	0	0	0	0	0	0	32.8	-6.528125	-278.5333551	0
2	1	1	13	52.7578125	50.4140625	0	0	0	0	0	0	0	0	0	37.5	-12.9140625	-551.000043	0
2	1	1	14	54.6796875	52.3359375	0	0	0	0	0	0	0	0	0	38.2	-14.1359375	-603.1333805	0
2	1	1	15	41.53125	39.1875	0	0	0	0	0	0	0	0	0	21	-18.1875	-776.0000606	0
2	1	1	16	38.8828125	36.5390625	0	0	0	0	0	0	0	0	0	23.5	-13.0390625	-556.3333768	0
2	1	1	17	34.78125	32.4375	0	0	0	0	0	0	0	0	0	16.5	-15.9375	-680.0000531	0
2	1	1	18	59.671875	57.328125	0	0	0	0	0	0	0	0	0	53.7	-3.628125	-154.8000121	0
2	1	1	19	43.6875	41.34375	0	0	0	0	0	0	0	0	0	40.6	-0.74375	-31.73333581	0
2	1	1	20	57.984375	55.640625	0	0	0	0	0	0	0	0	0	41.8	-13.840625	-590.5333795	0
3	0	1	1	0	9.0703125	0	0	0	0	0	0	0	0	0	2.5	-6.5703125	-280.3333552	0
3	0	1	2	0	14.7890625	0	0	0	0	0	0	0	0	0	0.5	-14.2890625	-609.6667143	0
3	0	1	3	0	56.0625	0	0	0	0	0	0	0	0	0	58.8	2.7375	116.8000091	0
3	0	1	4	0	46.0078125	0	0	0	0	0	0	0	0	0	45.1	-0.9078125	-38.73333636	0
3	0	1	5	0	59.2265625	0	0	0	0	0	0	0	0	0	45	-14.2265625	-607.0000474	0
3	0	1	6	0	47.0390625	0	0	0	0	0	0	0	0	0	28.5	-18.5390625	-791.0000618	0
3	0	1	7	0	41.390625	0	0	0	0	0	0	0	0	0	26.9	-14.490625	-618.266715	0
3	0	1	8	0	25.1484375	0	0	0	0	0	0	0	0	0	28.8	3.6515625	155.8000122	0
3	0	1	9	0	26.34375	0	0	0	0	0	0	0	0	0	29.6	3.25625	138.9333442	0
3	0	1	10	0	25.0546875	0	0	0	0	0	0	0	0	0	27.4	2.3453125	100.0666745	0
3	0	1	11	0	12.890625	0	0	0	0	0	0	0	0	0	11.5	-1.390625	-59.33333797	0
3	0	1	12	0	17.6015625	0	0	0	0	0	0	0	0	0	0.5	-17.1015625	-729.6667237	0
3	0	1	13	0	30.0234375	0	0	0	0	0	0	0	0	0	22.7	-7.3234375	-312.4666911	0
3	0	1	14	0	25.5	0	0	0	0	0	0	0	0	0	7.7	-17.8	-759.466726	0
3	0	1	15	0	25.1015625	0	0	0	0	0	0	0	0	0	12.9	-12.2015625	-520.6000407	0
3	0	1	16	0	29.484375	0	0	0	0	0	0	0	0	0	17	-12.484375	-532.6667083	0
3	0	1	17	0	29.9296875	0	0	0	0	0	0	0	0	0	15.5	-14.4296875	-615.6667148	0
3	0	1	18	0	12.5390625	0	0	0	0	0	0	0	0	0	15.9	3.3609375	143.4000112	0
3	0	1	19	0	9.140625	0	0	0	0	0	0	0	0	0	11.1	1.959375	83.60000653	0
3	0	1	20	0	49.3359375	0	0	0	0	0	0	0	0	0	44.8	-4.5359375	-193.5333485	0
