# Supplementary material for: The effect of electrical muscle stimulation on intentional binding and explicit sense of agency
Source: PeerJ. 2024 Sep 19;12:e17977. doi: 10.7717/peerj.17977 (PMC11416759; doi:10.7717/peerj.17977)
Supplement: Supplemental Information 1 [file peerj-12-17977-s001.zip › RawData/Experiment1/Participant15.csv]

Action type (0=Voluntary, 1=Involuntary, 2=Sham, 3=Tone)	Condition (0=Baseline, 1=Operant)	Judgment event (0=Action, 1=Tone)	Trial	Stimulation	Tone	Switch release	Switch push	Switch release	Switch push	Switch release	Switch push	Switch release	Switch push	Switch release	Answer of participant	Judgement error on clock	Judgement error[ms]	SW1 Release to Push[ms]
0	0	0	1	0	0	0	18.5859375	16.546875	0	0	0	0	0	0	17	-1.5859375	-67.66667195	87.0000068
0	0	0	2	0	0	0	58.5234375	56.2734375	0	0	0	0	0	0	56.5	-2.0234375	-86.33334008	96.0000075
0	0	0	3	0	0	0	25.3828125	23.3671875	0	0	0	0	0	0	23.5	-1.8828125	-80.33333961	86.00000672
0	0	0	4	0	0	0	50.3671875	48.3984375	0	0	0	0	0	0	49.5	-0.8671875	-37.00000289	84.00000656
0	0	0	5	0	0	0	52.59375	51.6328125	0	0	0	0	0	0	54	1.40625	60.00000469	41.0000032
0	0	0	6	0	0	0	14.34375	12.46875	0	0	0	0	0	0	12	-2.34375	-100.0000078	80.00000625
0	0	0	7	0	0	0	34.734375	32.5078125	0	0	0	0	0	0	32.5	-2.234375	-95.33334078	95.00000742
0	0	0	8	0	0	0	9.375	7.640625	0	0	0	0	0	0	8	-1.375	-58.66667125	74.00000578
0	0	0	9	0	0	0	3.375	1.1953125	0	0	0	0	0	0	1	-2.375	-101.3333413	93.00000727
0	0	0	10	0	0	0	26.859375	25.03125	0	0	0	0	0	0	25.5	-1.359375	-58.00000453	78.00000609
0	0	0	11	0	0	0	36.9140625	34.5	0	0	0	0	0	0	36	-0.9140625	-39.00000305	103.000008
0	0	0	12	0	0	0	10.640625	8.15625	0	0	0	0	0	0	9.5	-1.140625	-48.66667047	106.0000083
0	0	0	13	0	0	0	45.65625	43.4765625	0	0	0	0	0	0	43.5	-2.15625	-92.00000719	93.00000727
0	0	0	14	0	0	0	24.7265625	22.2421875	0	0	0	0	0	0	24	-0.7265625	-31.00000242	106.0000083
0	0	0	15	0	0	0	13.3828125	11.4609375	0	0	0	0	0	0	12.5	-0.8828125	-37.66666961	82.00000641
0	0	0	16	0	0	0	3.3984375	0.7265625	0	0	0	0	0	0	58.5	-4.8984375	-209.0000163	114.0000089
0	0	0	17	0	0	0	35.7890625	33.6796875	0	0	0	0	0	0	33	-2.7890625	-119.0000093	90.00000703
0	0	0	18	0	0	0	8.578125	7.078125	0	0	0	0	0	0	6.5	-2.078125	-88.66667359	64.000005
0	0	0	19	0	0	0	50.859375	47.9296875	0	0	0	0	0	0	48	-2.859375	-122.0000095	125.0000098
0	0	0	20	0	0	0	34.171875	31.8515625	0	0	0	0	0	0	34	-0.171875	-7.333333906	99.00000773
0	1	0	1	0	10.6640625	0	4.8046875	2.7890625	0	0	0	0	0	0	2	-2.8046875	-119.666676	86.00000672
0	1	0	2	0	35.34375	0	29.484375	27.84375	0	0	0	0	0	0	28.5	-0.984375	-42.00000328	70.00000547
0	1	0	3	0	27.796875	0	21.9375	19.921875	0	0	0	0	0	0	21	-0.9375	-40.00000313	86.00000672
0	1	0	4	0	15.3046875	0	9.4453125	6.9609375	0	0	0	0	0	0	7.5	-1.9453125	-83.00000648	106.0000083
0	1	0	5	0	1.78125	0	55.921875	53.6484375	0	0	0	0	0	0	54.5	-1.421875	-60.66667141	97.00000758
0	1	0	6	0	10.078125	0	4.21875	2.203125	0	0	0	0	0	0	1.5	-2.71875	-116.0000091	86.00000672
0	1	0	7	0	46.0546875	0	40.1953125	37.8515625	0	0	0	0	0	0	37.5	-2.6953125	-115.000009	100.0000078
0	1	0	8	0	59.15625	0	53.296875	50.90625	0	0	0	0	0	0	51.5	-1.796875	-76.66667266	102.000008
0	1	0	9	0	38.2734375	0	32.4140625	29.9296875	0	0	0	0	0	0	32	-0.4140625	-17.66666805	106.0000083
0	1	0	10	0	8.7890625	0	2.9296875	0.7265625	0	0	0	0	0	0	3	0.0703125	3.000000234	94.00000734
0	1	0	11	0	49.078125	0	43.21875	40.921875	0	0	0	0	0	0	42	-1.21875	-52.00000406	98.00000766
0	1	0	12	0	31.125	0	25.265625	22.7109375	0	0	0	0	0	0	23.5	-1.765625	-75.33333922	109.0000085
0	1	0	13	0	6.1875	0	0.328125	57.5859375	0	0	0	0	0	0	59	-1.328125	-56.66667109	117.0000091
0	1	0	14	0	12.515625	0	6.65625	4.6640625	0	0	0	0	0	0	4	-2.65625	-113.3333422	85.00000664
0	1	0	15	0	43.1484375	0	37.2890625	34.7109375	0	0	0	0	0	0	35.5	-1.7890625	-76.3333393	110.0000086
0	1	0	16	0	33	0	27.140625	24.984375	0	0	0	0	0	0	27.5	0.359375	15.33333453	92.00000719
0	1	0	17	0	50.0390625	0	44.1796875	41.859375	0	0	0	0	0	0	43	-1.1796875	-50.33333727	99.00000773
0	1	0	18	0	46.59375	0	40.734375	38.3671875	0	0	0	0	0	0	41	0.265625	11.33333422	101.0000079
0	1	0	19	0	32.0390625	0	26.1796875	23.5078125	0	0	0	0	0	0	24	-2.1796875	-93.00000727	114.0000089
0	1	0	20	0	33.7265625	0	27.8671875	24.75	0	0	0	0	0	0	28	0.1328125	5.666667109	133.0000104
0	1	1	1	0	48.421875	0	42.5625	40.2890625	0	0	0	0	0	0	43	-5.421875	-231.3333514	97.00000758
0	1	1	2	0	32.8359375	0	26.9765625	24.84375	0	0	0	0	0	0	25.5	-7.3359375	-313.0000245	91.00000711
0	1	1	3	0	20.0390625	0	14.1796875	11.53125	0	0	0	0	0	0	12	-8.0390625	-343.0000268	113.0000088
0	1	1	4	0	40.4296875	0	34.5703125	31.6640625	0	0	0	0	0	0	34	-6.4296875	-274.3333548	124.0000097
0	1	1	5	0	49.921875	0	44.0625	41.765625	0	0	0	0	0	0	42.5	-7.421875	-316.6666914	98.00000766
0	1	1	6	0	38.3203125	0	32.4609375	30.4921875	0	0	0	0	0	0	30.5	-7.8203125	-333.6666927	84.00000656
0	1	1	7	0	54.46875	0	48.609375	45.75	0	0	0	0	0	0	47	-7.46875	-318.6666916	122.0000095
0	1	1	8	0	22.4296875	0	16.5703125	14.1796875	0	0	0	0	0	0	13.5	-8.9296875	-381.0000298	102.000008
0	1	1	9	0	4.921875	0	59.0625	56.90625	0	0	0	0	0	0	57	-7.921875	-338.0000264	92.00000719
0	1	1	10	0	43.1953125	0	37.3359375	34.6171875	0	0	0	0	0	0	35.5	-7.6953125	-328.333359	116.0000091
0	1	1	11	0	27.1171875	0	21.2578125	18.9375	0	0	0	0	0	0	19	-8.1171875	-346.3333604	99.00000773
0	1	1	12	0	10.5234375	0	4.6640625	2.15625	0	0	0	0	0	0	2.5	-8.0234375	-342.3333601	107.0000084
0	1	1	13	0	1.828125	0	55.96875	54.234375	0	0	0	0	0	0	54	-7.828125	-334.0000261	74.00000578
0	1	1	14	0	33.0234375	0	27.1640625	25.453125	0	0	0	0	0	0	26.5	-6.5234375	-278.3333551	73.0000057
0	1	1	15	0	24.1875	0	18.328125	15.65625	0	0	0	0	0	0	16.5	-7.6875	-328.0000256	114.0000089
0	1	1	16	0	25.78125	0	19.921875	17.484375	0	0	0	0	0	0	17.5	-8.28125	-353.3333609	104.0000081
0	1	1	17	0	2.625	0	56.765625	54.28125	0	0	0	0	0	0	56	-6.625	-282.6666888	106.0000083
0	1	1	18	0	44.203125	0	38.34375	34.6171875	0	0	0	0	0	0	37	-7.203125	-307.3333573	159.0000124
0	1	1	19	0	34.5703125	0	28.7109375	26.6953125	0	0	0	0	0	0	26.5	-8.0703125	-344.3333602	86.00000672
0	1	1	20	0	16.3359375	0	10.4765625	8.15625	0	0	0	0	0	0	7.5	-8.8359375	-377.0000295	99.00000773
1	0	0	1	28.6875	0	52.640625	29.53125	0	0	0	0	0	0	0	30	0.46875	20.00000156	0
1	0	0	2	15.2578125	0	23.296875	16.1015625	0	0	0	0	0	0	0	17	0.8984375	38.33333633	0
1	0	0	3	10.453125	0	13.6640625	11.0625	0	0	0	0	0	0	0	11	-0.0625	-2.666666875	0
1	0	0	4	26.203125	0	42.9609375	26.9296875	0	0	0	0	0	0	0	27.5	0.5703125	24.33333523	0
1	0	0	5	5.71875	0	30.609375	6.375	0	0	0	0	0	0	0	7	0.625	26.66666875	0
1	0	0	6	17.6015625	0	25.1953125	18.3984375	0	0	0	0	0	0	0	18	-0.3984375	-17.00000133	0
1	0	0	7	5.8828125	0	21.0234375	6.6328125	0	0	0	0	0	0	0	5.5	-1.1328125	-48.33333711	0
1	0	0	8	8.296875	0	20.578125	9.0703125	0	0	0	0	0	0	0	9.5	0.4296875	18.33333477	0
1	0	0	9	30.65625	0	37.21875	31.4765625	0	0	0	0	0	0	0	32	0.5234375	22.33333508	0
1	0	0	10	48	0	56.5078125	48.7734375	0	0	0	0	0	0	0	51	2.2265625	95.00000742	0
1	0	0	11	23.015625	0	29.625	23.8828125	0	0	0	0	0	0	0	24	0.1171875	5.000000391	0
1	0	0	12	32.53125	0	42.0234375	33.3046875	0	0	0	0	0	0	0	34	0.6953125	29.66666898	0
1	0	0	13	10.59375	0	17.859375	11.34375	0	0	0	0	0	0	0	12.5	1.15625	49.33333719	0
1	0	0	14	55.6875	0	12.890625	56.484375	0	0	0	0	0	0	0	56.5	0.015625	0.666666719	0
1	0	0	15	56.390625	0	27.140625	57.1171875	0	0	0	0	0	0	0	57.5	0.3828125	16.33333461	0
1	0	0	16	0.3046875	0	9.09375	1.125	0	0	0	0	0	0	0	3	1.875	80.00000625	0
1	0	0	17	27.7265625	0	36.1171875	28.5	0	0	0	0	0	0	0	27.5	-1	-42.66667	0
1	0	0	18	5.7421875	0	8.765625	6.4921875	0	0	0	0	0	0	0	7	0.5078125	21.66666836	0
1	0	0	19	2.015625	0	11.2265625	2.765625	0	0	0	0	0	0	0	4	1.234375	52.66667078	0
1	0	0	20	46.6875	0	1.40625	47.3671875	0	0	0	0	0	0	0	48.5	1.1328125	48.33333711	0
1	1	0	1	27.28125	33.9609375	1.5703125	28.1015625	0	0	0	0	0	0	0	31.5	3.3984375	145.0000113	0
1	1	0	2	44.859375	51.4921875	55.9921875	45.6328125	0	0	0	0	0	0	0	45.5	-0.1328125	-5.666667109	0
1	1	0	3	37.03125	43.6640625	46.2421875	37.8046875	0	0	0	0	0	0	0	37.5	-0.3046875	-13.00000102	0
1	1	0	4	35.4375	42.046875	11.25	36.1875	0	0	0	0	0	0	0	36	-0.1875	-8.000000625	0
1	1	0	5	23.578125	30.234375	39.1875	24.375	0	0	0	0	0	0	0	25	0.625	26.66666875	0
1	1	0	6	29.2734375	36.0234375	36.515625	30.140625	0	0	0	0	0	0	0	30.5	0.359375	15.33333453	0
1	1	0	7	32.53125	39.28125	46.2890625	33.421875	0	0	0	0	0	0	0	34	0.578125	24.66666859	0
1	1	0	8	24.890625	31.5	33.515625	25.640625	0	0	0	0	0	0	0	26	0.359375	15.33333453	0
1	1	0	9	33.6796875	40.3125	42.890625	34.453125	0	0	0	0	0	0	0	34.5	0.046875	2.000000156	0
1	1	0	10	50.3203125	57	13.4765625	51.140625	0	0	0	0	0	0	0	51	-0.140625	-6.000000469	0
1	1	0	11	50.296875	56.8828125	57.796875	51.0234375	0	0	0	0	0	0	0	52.5	1.4765625	63.00000492	0
1	1	0	12	54	0.5625	3.1640625	54.703125	0	0	0	0	0	0	0	54.5	-0.203125	-8.666667344	0
1	1	0	13	2.7890625	9.421875	22.8046875	3.5625	0	0	0	0	0	0	0	4	0.4375	18.66666813	0
1	1	0	14	8.671875	15.3515625	16.640625	9.4921875	0	0	0	0	0	0	0	8	-1.4921875	-63.66667164	0
1	1	0	15	54.2578125	0.9140625	3.0703125	55.0546875	0	0	0	0	0	0	0	55	-0.0546875	-2.333333516	0
1	1	0	16	55.359375	1.96875	6.1171875	56.109375	0	0	0	0	0	0	0	56	-0.109375	-4.666667031	0
1	1	0	17	39.75	46.3125	4.2890625	40.453125	0	0	0	0	0	0	0	40.5	0.046875	2.000000156	0
1	1	0	18	18.1171875	24.65625	21.1171875	18.796875	0	0	0	0	0	0	0	19	0.203125	8.666667344	0
1	1	0	19	57.46875	4.1015625	8.2265625	58.2421875	0	0	0	0	0	0	0	58.5	0.2578125	11.00000086	0
1	1	0	20	39.515625	46.0078125	42.6796875	40.1484375	0	0	0	0	0	0	0	41	0.8515625	36.33333617	0
1	1	1	1	59.25	6.1171875	5.25	0.2578125	0	0	0	0	0	0	0	2	-4.1171875	-175.6666804	0
1	1	1	2	18.65625	25.4296875	36.8203125	19.5703125	0	0	0	0	0	0	0	20	-5.4296875	-231.6666848	0
1	1	1	3	16.1484375	22.9453125	40.4765625	17.0859375	0	0	0	0	0	0	0	22	-0.9453125	-40.33333648	0
1	1	1	4	35.625	42.3046875	38.6484375	36.4453125	0	0	0	0	0	0	0	40.5	-1.8046875	-77.00000602	0
1	1	1	5	44.7421875	51.7265625	47.6015625	45.8671875	0	0	0	0	0	0	0	50	-1.7265625	-73.66667242	0
1	1	1	6	25.96875	32.578125	28.640625	26.71875	0	0	0	0	0	0	0	30.5	-2.078125	-88.66667359	0
1	1	1	7	1.7578125	8.390625	4.03125	2.53125	0	0	0	0	0	0	0	5	-3.390625	-144.666678	0
1	1	1	8	4.6640625	11.1796875	7.1484375	5.3203125	0	0	0	0	0	0	0	9	-2.1796875	-93.00000727	0
1	1	1	9	20.390625	27	22.6875	21.140625	0	0	0	0	0	0	0	24.5	-2.5	-106.666675	0
1	1	1	10	15.5390625	22.1015625	17.8359375	16.2421875	0	0	0	0	0	0	0	19	-3.1015625	-132.3333437	0
1	1	1	11	0.609375	7.125	3.0234375	1.265625	0	0	0	0	0	0	0	6	-1.125	-48.00000375	0
1	1	1	12	54.328125	0.9375	56.8125	55.078125	0	0	0	0	0	0	0	57	-3.9375	-168.0000131	0
1	1	1	13	22.3828125	29.1328125	25.1015625	23.2734375	0	0	0	0	0	0	0	25.5	-3.6328125	-155.0000121	0
1	1	1	14	8.203125	15.1171875	11.8828125	9.2578125	0	0	0	0	0	0	0	9	-6.1171875	-261.0000204	0
1	1	1	15	16.875	23.484375	19.171875	17.625	0	0	0	0	0	0	0	18.5	-4.984375	-212.6666833	0
1	1	1	16	30.984375	37.6875	33.5625	31.828125	0	0	0	0	0	0	0	34.5	-3.1875	-136.0000106	0
1	1	1	17	17.3671875	24.1640625	19.9453125	18.3046875	0	0	0	0	0	0	0	17	-7.1640625	-305.6666905	0
1	1	1	18	59.6484375	6.28125	2.0859375	0.421875	0	0	0	0	0	0	0	2.5	-3.78125	-161.3333459	0
1	1	1	19	28.7578125	35.3671875	31.1484375	29.484375	0	0	0	0	0	0	0	33.5	-1.8671875	-79.66667289	0
1	1	1	20	30.984375	37.6875	33.2109375	31.828125	0	0	0	0	0	0	0	35	-2.6875	-114.6666756	0
2	0	0	1	0.7265625	0	0	0	0	0	0	0	0	0	0	2.5	1.7734375	75.66667258	0
2	0	0	2	22.125	0	0	0	0	0	0	0	0	0	0	23.5	1.375	58.66667125	0
2	0	0	3	47.2734375	0	0	0	0	0	0	0	0	0	0	48	0.7265625	31.00000242	0
2	0	0	4	16.5234375	0	0	0	0	0	0	0	0	0	0	17	0.4765625	20.33333492	0
2	0	0	5	37.921875	0	0	0	0	0	0	0	0	0	0	39.5	1.578125	67.33333859	0
2	0	0	6	27.9140625	0	0	0	0	0	0	0	0	0	0	28.5	0.5859375	25.00000195	0
2	0	0	7	13.640625	0	0	0	0	0	0	0	0	0	0	14	0.359375	15.33333453	0
2	0	0	8	29.7890625	0	0	0	0	0	0	0	0	0	0	30	0.2109375	9.000000703	0
2	0	0	9	48.3046875	0	0	0	0	0	0	0	0	0	0	49	0.6953125	29.66666898	0
2	0	0	10	25.875	0	0	0	0	0	0	0	0	0	0	27	1.125	48.00000375	0
2	0	0	11	45.703125	0	0	0	0	0	0	0	0	0	0	45.5	-0.203125	-8.666667344	0
2	0	0	12	5.203125	0	0	0	0	0	0	0	0	0	0	5.5	0.296875	12.66666766	0
2	0	0	13	11.8125	0	0	0	0	0	0	0	0	0	0	12.5	0.6875	29.33333563	0
2	0	0	14	3.6796875	0	0	0	0	0	0	0	0	0	0	4	0.3203125	13.66666773	0
2	0	0	15	19.0078125	0	0	0	0	0	0	0	0	0	0	19.5	0.4921875	21.00000164	0
2	0	0	16	31.7578125	0	0	0	0	0	0	0	0	0	0	31	-0.7578125	-32.33333586	0
2	0	0	17	44.765625	0	0	0	0	0	0	0	0	0	0	44	-0.765625	-32.66666922	0
2	0	0	18	34.2421875	0	0	0	0	0	0	0	0	0	0	34.5	0.2578125	11.00000086	0
2	0	0	19	18.9140625	0	0	0	0	0	0	0	0	0	0	18.5	-0.4140625	-17.66666805	0
2	0	0	20	23.25	0	0	0	0	0	0	0	0	0	0	17	-6.25	-266.6666875	0
2	1	0	1	31.6171875	37.453125	0	0	0	0	0	0	0	0	0	32	0.3828125	16.33333461	0
2	1	0	2	31.8046875	37.6640625	0	0	0	0	0	0	0	0	0	34	2.1953125	93.66667398	0
2	1	0	3	3.3046875	9.1640625	0	0	0	0	0	0	0	0	0	4	0.6953125	29.66666898	0
2	1	0	4	3.703125	9.5625	0	0	0	0	0	0	0	0	0	3	-0.703125	-30.00000234	0
2	1	0	5	45.984375	51.84375	0	0	0	0	0	0	0	0	0	44	-1.984375	-84.66667328	0
2	1	0	6	27.5859375	33.4453125	0	0	0	0	0	0	0	0	0	27	-0.5859375	-25.00000195	0
2	1	0	7	9.703125	15.5625	0	0	0	0	0	0	0	0	0	7	-2.703125	-115.3333423	0
2	1	0	8	52.5703125	58.4296875	0	0	0	0	0	0	0	0	0	52	-0.5703125	-24.33333523	0
2	1	0	9	47.7421875	53.6015625	0	0	0	0	0	0	0	0	0	46	-1.7421875	-74.33333914	0
2	1	0	10	58.453125	4.3125	0	0	0	0	0	0	0	0	0	59	0.546875	23.33333516	0
2	1	0	11	36.8671875	42.7265625	0	0	0	0	0	0	0	0	0	37	0.1328125	5.666667109	0
2	1	0	12	40.921875	46.78125	0	0	0	0	0	0	0	0	0	41	0.078125	3.333333594	0
2	1	0	13	39.140625	45	0	0	0	0	0	0	0	0	0	40	0.859375	36.66666953	0
2	1	0	14	27.0703125	32.9296875	0	0	0	0	0	0	0	0	0	27	-0.0703125	-3.000000234	0
2	1	0	15	57.703125	3.5625	0	0	0	0	0	0	0	0	0	57.1	-0.603125	-25.73333534	0
2	1	0	16	2.34375	8.203125	0	0	0	0	0	0	0	0	0	3	0.65625	28.00000219	0
2	1	0	17	15.3046875	21.140625	0	0	0	0	0	0	0	0	0	13.5	-1.8046875	-77.00000602	0
2	1	0	18	39.65625	45.515625	0	0	0	0	0	0	0	0	0	39.5	-0.15625	-6.666667188	0
2	1	0	19	49.1015625	54.9609375	0	0	0	0	0	0	0	0	0	49	-0.1015625	-4.333333672	0
2	1	0	20	33.796875	39.65625	0	0	0	0	0	0	0	0	0	34.5	0.703125	30.00000234	0
2	1	1	1	46.125	51.984375	0	0	0	0	0	0	0	0	0	49.5	-2.484375	-106.0000083	0
2	1	1	2	39.46875	45.328125	0	0	0	0	0	0	0	0	0	43	-2.328125	-99.33334109	0
2	1	1	3	43.1484375	49.0078125	0	0	0	0	0	0	0	0	0	47	-2.0078125	-85.66667336	0
2	1	1	4	41.625	47.484375	0	0	0	0	0	0	0	0	0	43	-4.484375	-191.3333483	0
2	1	1	5	18.46875	24.328125	0	0	0	0	0	0	0	0	0	24.5	0.171875	7.333333906	0
2	1	1	6	29.2265625	35.0859375	0	0	0	0	0	0	0	0	0	36	0.9140625	39.00000305	0
2	1	1	7	19.640625	25.5	0	0	0	0	0	0	0	0	0	23.5	-2	-85.33334	0
2	1	1	8	12.0234375	17.8828125	0	0	0	0	0	0	0	0	0	16.5	-1.3828125	-59.00000461	0
2	1	1	9	36.609375	42.46875	0	0	0	0	0	0	0	0	0	39.5	-2.96875	-126.6666766	0
2	1	1	10	10.9921875	16.8515625	0	0	0	0	0	0	0	0	0	15.5	-1.3515625	-57.66667117	0
2	1	1	11	36.9375	42.7734375	0	0	0	0	0	0	0	0	0	41.5	-1.2734375	-54.33333758	0
2	1	1	12	27.796875	33.65625	0	0	0	0	0	0	0	0	0	30	-3.65625	-156.0000122	0
2	1	1	13	22.21875	28.078125	0	0	0	0	0	0	0	0	0	26.5	-1.578125	-67.33333859	0
2	1	1	14	43.8515625	49.7109375	0	0	0	0	0	0	0	0	0	47	-2.7109375	-115.6666757	0
2	1	1	15	53.8125	59.671875	0	0	0	0	0	0	0	0	0	57.5	-2.171875	-92.66667391	0
2	1	1	16	6.796875	12.65625	0	0	0	0	0	0	0	0	0	7.5	-5.15625	-220.0000172	0
2	1	1	17	21.984375	27.84375	0	0	0	0	0	0	0	0	0	25	-2.84375	-121.3333428	0
2	1	1	18	59.203125	5.0625	0	0	0	0	0	0	0	0	0	2	-3.0625	-130.6666769	0
2	1	1	19	0.703125	6.5625	0	0	0	0	0	0	0	0	0	5.5	-1.0625	-45.33333688	0
2	1	1	20	48.796875	54.65625	0	0	0	0	0	0	0	0	0	54.5	-0.15625	-6.666667188	0
3	0	1	1	0	45.3515625	0	0	0	0	0	0	0	0	0	45	-0.3515625	-15.00000117	0
3	0	1	2	0	8.296875	0	0	0	0	0	0	0	0	0	6.5	-1.796875	-76.66667266	0
3	0	1	3	0	22.7109375	0	0	0	0	0	0	0	0	0	23.5	0.7890625	33.6666693	0
3	0	1	4	0	39.5625	0	0	0	0	0	0	0	0	0	38	-1.5625	-66.66667188	0
3	0	1	5	0	28.3125	0	0	0	0	0	0	0	0	0	27.5	-0.8125	-34.66666938	0
3	0	1	6	0	25.9453125	0	0	0	0	0	0	0	0	0	25	-0.9453125	-40.33333648	0
3	0	1	7	0	10.8984375	0	0	0	0	0	0	0	0	0	8.5	-2.3984375	-102.3333413	0
3	0	1	8	0	3.609375	0	0	0	0	0	0	0	0	0	3	-0.609375	-26.00000203	0
3	0	1	9	0	52.4765625	0	0	0	0	0	0	0	0	0	52.5	0.0234375	1.000000078	0
3	0	1	10	0	2.5546875	0	0	0	0	0	0	0	0	0	4	1.4453125	61.66667148	0
3	0	1	11	0	37.59375	0	0	0	0	0	0	0	0	0	37.5	-0.09375	-4.000000313	0
3	0	1	12	0	4.2890625	0	0	0	0	0	0	0	0	0	4.5	0.2109375	9.000000703	0
3	0	1	13	0	45.3984375	0	0	0	0	0	0	0	0	0	44	-1.3984375	-59.66667133	0
3	0	1	14	0	11.15625	0	0	0	0	0	0	0	0	0	8	-3.15625	-134.6666772	0
3	0	1	15	0	47.671875	0	0	0	0	0	0	0	0	0	47	-0.671875	-28.66666891	0
3	0	1	16	0	54.796875	0	0	0	0	0	0	0	0	0	54.5	-0.296875	-12.66666766	0
3	0	1	17	0	16.5	0	0	0	0	0	0	0	0	0	14	-2.5	-106.666675	0
3	0	1	18	0	49.1953125	0	0	0	0	0	0	0	0	0	50	0.8046875	34.33333602	0
3	0	1	19	0	17.6953125	0	0	0	0	0	0	0	0	0	16.5	-1.1953125	-51.00000398	0
3	0	1	20	0	28.7578125	0	0	0	0	0	0	0	0	0	29.5	0.7421875	31.66666914	0
