# Supplementary material for: The effect of electrical muscle stimulation on intentional binding and explicit sense of agency
Source: PeerJ. 2024 Sep 19;12:e17977. doi: 10.7717/peerj.17977 (PMC11416759; doi:10.7717/peerj.17977)
Supplement: Supplemental Information 1 [file peerj-12-17977-s001.zip › RawData/Experiment1/Participant16.csv]

Action type (0=Voluntary, 1=Involuntary, 2=Sham, 3=Tone)	Condition (0=Baseline, 1=Operant)	Judgment event (0=Action, 1=Tone)	Trial	Stimulation	Tone	Switch release	Switch push	Switch release	Switch push	Switch release	Switch push	Switch release	Switch push	Switch release	Answer of participant	Judgement error on clock	Judgement error[ms]	SW1 Release to Push[ms]
0	0	0	1	0	0	50.2265625	43.21875	37.2421875	0	0	0	0	0	0	25.5	-17.71875	-756.0000591	255.0000199
0	0	0	2	0	0	39.2109375	30.375	19.03125	0	0	0	0	0	0	19.7	-10.675	-455.4667023	484.0000378
0	0	0	3	0	0	16.6640625	11.71875	5.6484375	0	0	0	0	0	0	15.4	3.68125	157.0666789	259.0000202
0	0	0	4	0	0	27.8671875	22.9453125	15.890625	0	0	0	0	0	0	24.6	1.6546875	70.60000552	301.0000235
0	0	0	5	0	0	38.109375	33.46875	26.765625	0	0	0	0	0	0	35.8	2.33125	99.46667444	286.0000223
0	0	0	6	0	0	7.5234375	4.0078125	41.6484375	37.2421875	27.421875	0	0	0	0	30	-7.2421875	-309.0000241	419.0000327
0	0	0	7	0	0	55.8515625	52.359375	46.3828125	0	0	0	0	0	0	53.2	0.840625	35.86666947	255.0000199
0	0	0	8	0	0	11.15625	6.234375	59.5078125	0	0	0	0	0	0	3.5	-2.734375	-116.6666758	287.0000224
0	0	0	9	0	0	31.921875	28.265625	21.6328125	0	0	0	0	0	0	29.4	1.134375	48.40000378	283.0000221
0	0	0	10	0	0	35.3203125	30.28125	24.796875	0	0	0	0	0	0	30.1	-0.18125	-7.733333937	234.0000183
0	0	0	11	0	0	23.296875	19.03125	12.609375	0	0	0	0	0	0	8.5	-10.53125	-449.3333684	274.0000214
0	0	0	12	0	0	36.328125	33.1171875	29.2734375	0	0	0	0	0	0	36.4	3.2828125	140.0666776	164.0000128
0	0	0	13	0	0	59.0859375	54.7734375	50.9296875	0	0	0	0	0	0	52.5	-2.2734375	-97.00000758	164.0000128
0	0	0	14	0	0	55.6640625	50.8359375	46.78125	0	0	0	0	0	0	49	-1.8359375	-78.33333945	173.0000135
0	0	0	15	0	0	5.2734375	1.1484375	57.7734375	0	0	0	0	0	0	3.6	2.4515625	104.6000082	144.0000113
0	0	0	16	0	0	8.6953125	5.1796875	1.40625	0	0	0	0	0	0	59.2	-5.9796875	-255.1333533	161.0000126
0	0	0	17	0	0	45.1171875	41.765625	39.09375	0	0	0	0	0	0	41.3	-0.465625	-19.86666822	114.0000089
0	0	0	18	0	0	55.5234375	51.046875	47.0625	0	0	0	0	0	0	52.2	1.153125	49.20000384	170.0000133
0	0	0	19	0	0	19.6171875	15.515625	7.8984375	0	0	0	0	0	0	26.4	10.884375	464.4000363	325.0000254
0	0	0	20	0	0	50.7890625	46.078125	41.8125	0	0	0	0	0	0	45.8	-0.278125	-11.86666759	182.0000142
0	1	0	1	0	24.4453125	22.96875	18.5859375	12.140625	0	0	0	0	0	0	26.5	7.9140625	337.666693	275.0000215
0	1	0	2	0	33.28125	30.6328125	27.421875	22.359375	0	0	0	0	0	0	34.7	7.278125	310.5333576	216.0000169
0	1	0	3	0	30.0703125	27.1875	24.2109375	21.515625	0	0	0	0	0	0	28.9	4.6890625	200.0666823	115.000009
0	1	0	4	0	44.296875	41.90625	38.4375	35.296875	0	0	0	0	0	0	38.7	0.2625	11.20000088	134.0000105
0	1	0	5	0	14.53125	12.234375	8.671875	5.71875	0	0	0	0	0	0	6.5	-2.171875	-92.66667391	126.0000098
0	1	0	6	0	37.5234375	35.0859375	31.6640625	27.7265625	0	0	0	0	0	0	33.4	1.7359375	74.06667245	168.0000131
0	1	0	7	0	0.703125	57.7734375	54.84375	51.8671875	0	0	0	0	0	0	54.8	-0.04375	-1.866666813	127.0000099
0	1	0	8	0	28.4296875	26.203125	22.5703125	18.375	0	0	0	0	0	0	24.6	2.0296875	86.60000677	179.000014
0	1	0	9	0	57.09375	55.453125	51.234375	45.234375	0	0	0	0	0	0	52.8	1.565625	66.80000522	256.00002
0	1	0	10	0	32.53125	30.984375	26.671875	23.1328125	0	0	0	0	0	0	25.3	-1.371875	-58.53333791	151.0000118
0	1	0	11	0	52.5	51.3046875	46.640625	42.75	0	0	0	0	0	0	46.4	-0.240625	-10.26666747	166.000013
0	1	0	12	0	32.484375	31.453125	26.625	21.8671875	0	0	0	0	0	0	25	-1.625	-69.33333875	203.0000159
0	1	0	13	0	16.6640625	14.4609375	10.8046875	8.34375	0	0	0	0	0	0	8.5	-2.3046875	-98.33334102	105.0000082
0	1	0	14	0	51.140625	49.1015625	45.28125	42.28125	0	0	0	0	0	0	45.5	0.21875	9.333334063	128.00001
0	1	0	15	0	4.7109375	3.046875	58.8515625	55.6171875	0	0	0	0	0	0	54	-4.8515625	-207.0000162	138.0000108
0	1	0	16	0	13.5234375	13.21875	7.6640625	2.109375	0	0	0	0	0	0	4.4	-3.2640625	-139.2666775	237.0000185
0	1	0	17	0	36.375	36.84375	30.515625	26.625	0	0	0	0	0	0	28.5	-2.015625	-86.00000672	166.000013
0	1	0	18	0	42.3046875	40.1015625	36.4453125	33.28125	0	0	0	0	0	0	39.8	3.3546875	143.1333445	135.0000105
0	1	0	19	0	10.5	9.5859375	4.640625	0.75	0	0	0	0	0	0	4.8	0.159375	6.800000531	166.000013
0	1	0	20	0	44.34375	42.3984375	38.484375	35.953125	0	0	0	0	0	0	37.7	-0.784375	-33.46666928	108.0000084
0	1	1	1	0	52.265625	50.90625	46.40625	42.9375	0	0	0	0	0	0	52.5	0.234375	10.00000078	148.0000116
0	1	1	2	0	3.0703125	1.3359375	57.2109375	54.0234375	0	0	0	0	0	0	57.2	-5.8703125	-250.4666862	136.0000106
0	1	1	3	0	12.09375	11.1796875	6.234375	2.8125	0	0	0	0	0	0	12.3	0.20625	8.800000688	146.0000114
0	1	1	4	0	37.59375	35.859375	31.734375	29.8828125	0	0	0	0	0	0	32.1	-5.49375	-234.4000183	79.00000617
0	1	1	5	0	53.3671875	52.125	47.5078125	43.4296875	0	0	0	0	0	0	46.3	-7.0671875	-301.5333569	174.0000136
0	1	1	6	0	22.453125	20.6953125	16.59375	12.84375	0	0	0	0	0	0	18.1	-4.353125	-185.7333478	160.0000125
0	1	1	7	0	49.7578125	48.1875	43.875	41.4375	0	0	0	0	0	0	44.9	-4.8578125	-207.2666829	104.0000081
0	1	1	8	0	22.7578125	21.8203125	16.8984375	13.5234375	0	0	0	0	0	0	16	-6.7578125	-288.3333559	144.0000113
0	1	1	9	0	54.4453125	54.0703125	48.5859375	44.6953125	0	0	0	0	0	0	51.5	-2.9453125	-125.6666765	166.000013
0	1	1	10	0	35.7890625	34.7109375	29.9296875	26.0625	0	0	0	0	0	0	31.8	-3.9890625	-170.2000133	165.0000129
0	1	1	11	0	9.609375	8.3203125	3.7265625	59.765625	0	0	0	0	0	0	2.4	-7.209375	-307.600024	169.0000132
0	1	1	12	0	31.5703125	29.7890625	25.7109375	21.8203125	0	0	0	0	0	0	26.5	-5.0703125	-216.3333502	166.000013
0	1	1	13	0	52.6640625	51.140625	46.8046875	40.3359375	0	0	0	0	0	0	48.5	-4.1640625	-177.6666805	276.0000216
0	1	1	14	0	32.6953125	57.0234375	51.46875	31.8046875	26.8359375	20.53125	0	0	0	0	29.6	-3.0953125	-132.066677	269.000021
0	1	1	15	0	40.4296875	39.9375	34.5703125	29.4609375	0	0	0	0	0	0	38.6	-1.8296875	-78.06667277	218.000017
0	1	1	16	0	54.46875	53.8828125	48.609375	44.2265625	0	0	0	0	0	0	44.5	-9.96875	-425.3333666	187.0000146
0	1	1	17	0	16.125	16.3828125	10.265625	5.578125	0	0	0	0	0	0	14.1	-2.025	-86.40000675	200.0000156
0	1	1	18	0	27.4921875	26.484375	21.6328125	15.28125	0	0	0	0	0	0	26.5	-0.9921875	-42.33333664	271.0000212
0	1	1	19	0	58.8046875	57.6328125	52.9453125	48.890625	0	0	0	0	0	0	55.6	-3.2046875	-136.733344	173.0000135
0	1	1	20	0	4.03125	2.8359375	58.171875	54.0234375	0	0	0	0	0	0	2.6	-1.43125	-61.06667144	177.0000138
1	0	0	1	24.3515625	0	34.171875	25.359375	0	0	0	0	0	0	0	54.5	29.140625	1243.33343	0
1	0	0	2	58.359375	0	6.28125	59.2265625	0	0	0	0	0	0	0	59.4	0.1734375	7.400000578	0
1	0	0	3	38.7890625	0	42.6796875	39.890625	0	0	0	0	0	0	0	39.2	-0.690625	-29.46666897	0
1	0	0	4	45.7265625	0	50.625	46.8515625	0	0	0	0	0	0	0	44.6	-2.2515625	-96.06667417	0
1	0	0	5	13.96875	0	0	14.953125	0	0	0	0	0	0	0	14.8	-0.153125	-6.533333844	0
1	0	0	6	19.875	0	0	20.6015625	0	0	0	0	0	0	0	22.5	1.8984375	81.00000633	0
1	0	0	7	44.90625	0	50.953125	45.796875	0	0	0	0	0	0	0	46	0.203125	8.666667344	0
1	0	0	8	37.8984375	0	45.140625	38.71875	0	0	0	0	0	0	0	38.1	-0.61875	-26.40000206	0
1	0	0	9	35.109375	0	42.5625	35.953125	0	0	0	0	0	0	0	34.6	-1.353125	-57.73333784	0
1	0	0	10	26.203125	0	0	27.0234375	0	0	0	0	0	0	0	27.6	0.5765625	24.60000192	0
1	0	0	11	51.1875	0	57.5859375	52.0546875	0	0	0	0	0	0	0	52.5	0.4453125	19.00000148	0
1	0	0	12	32.4375	0	39.3984375	33.3046875	0	0	0	0	0	0	0	32.3	-1.0046875	-42.86667002	0
1	0	0	13	6.1875	0	0	7.0078125	0	0	0	0	0	0	0	7.5	0.4921875	21.00000164	0
1	0	0	14	22.5	0	0	23.25	0	0	0	0	0	0	0	24.1	0.85	36.2666695	0
1	0	0	15	52.2421875	0	0	53.109375	0	0	0	0	0	0	0	52.5	-0.609375	-26.00000203	0
1	0	0	16	41.4375	0	25.6875	42.328125	0	0	0	0	0	0	0	41.3	-1.028125	-43.86667009	0
1	0	0	17	22.828125	0	29.25	23.765625	0	0	0	0	0	0	0	22.6	-1.165625	-49.73333722	0
1	0	0	18	9.6796875	0	41.9765625	10.6171875	0	0	0	0	0	0	0	8.7	-1.9171875	-81.80000639	0
1	0	0	19	41.8828125	0	0	42.7734375	0	0	0	0	0	0	0	43.4	0.6265625	26.73333542	0
1	0	0	20	51.421875	0	58.6640625	52.40625	0	0	0	0	0	0	0	52.4	-0.00625	-0.266666688	0
1	1	0	1	36.8203125	43.640625	0	37.78125	0	0	0	0	0	0	0	39.8	2.01875	86.13334006	0
1	1	0	2	2.578125	9.3984375	5.625	3.5390625	0	0	0	0	0	0	0	2.6	-0.9390625	-40.0666698	0
1	1	0	3	25.4765625	32.2734375	30.515625	26.4140625	0	0	0	0	0	0	0	27.1	0.6859375	29.26666895	0
1	1	0	4	24.421875	31.2421875	30.421875	25.3828125	0	0	0	0	0	0	0	29.1	3.7171875	158.6000124	0
1	1	0	5	24.609375	31.5234375	29.53125	25.6640625	0	0	0	0	0	0	0	25.6	-0.0640625	-2.733333547	0
1	1	0	6	19.125	25.828125	0	19.96875	0	0	0	0	0	0	0	16.7	-3.26875	-139.4666776	0
1	1	0	7	25.6875	32.296875	0	26.4375	0	0	0	0	0	0	0	28.3	1.8625	79.46667288	0
1	1	0	8	44.2734375	50.953125	52.078125	45.09375	0	0	0	0	0	0	0	43.5	-1.59375	-68.00000531	0
1	1	0	9	28.125	35.0625	34.2890625	29.203125	0	0	0	0	0	0	0	28.8	-0.403125	-17.20000134	0
1	1	0	10	53.296875	0.0234375	0.6328125	54.1640625	0	0	0	0	0	0	0	53.4	-0.7640625	-32.60000255	0
1	1	0	11	13.265625	20.0390625	36	14.1796875	0	0	0	0	0	0	0	13.5	-0.6796875	-29.00000227	0
1	1	0	12	2.9296875	9.6328125	32.1328125	3.7734375	0	0	0	0	0	0	0	3	-0.7734375	-33.00000258	0
1	1	0	13	50.34375	57.0234375	31.03125	51.1640625	0	0	0	0	0	0	0	51.5	0.3359375	14.33333445	0
1	1	0	14	42.2109375	48.9375	48.9140625	43.078125	0	0	0	0	0	0	0	43.1	0.021875	0.933333406	0
1	1	0	15	14.90625	21.6328125	49.734375	15.7734375	0	0	0	0	0	0	0	13.8	-1.9734375	-84.20000658	0
1	1	0	16	5.484375	12.1875	13.921875	6.328125	0	0	0	0	0	0	0	6.7	0.371875	15.86666791	0
1	1	0	17	56.1796875	2.953125	2.7421875	57.09375	0	0	0	0	0	0	0	55	-2.09375	-89.33334031	0
1	1	0	18	0.1875	6.890625	6.375	1.03125	0	0	0	0	0	0	0	3.4	2.36875	101.0666746	0
1	1	0	19	56.25	2.9296875	3.1875	57.0703125	0	0	0	0	0	0	0	55.7	-1.3703125	-58.46667123	0
1	1	0	20	33.0703125	39.796875	40.78125	33.9375	0	0	0	0	0	0	0	34.4	0.4625	19.73333487	0
1	1	1	1	2.7890625	9.5859375	8.9296875	3.7265625	0	0	0	0	0	0	0	3.4	-6.1859375	-263.933354	0
1	1	1	2	4.0078125	10.7578125	9.7734375	4.8984375	0	0	0	0	0	0	0	6	-4.7578125	-203.0000159	0
1	1	1	3	50.34375	57.1640625	55.6171875	51.3046875	0	0	0	0	0	0	0	52.2	-4.9640625	-211.8000165	0
1	1	1	4	48.2109375	54.890625	0	49.03125	0	0	0	0	0	0	0	49.4	-5.490625	-234.266685	0
1	1	1	5	30.609375	37.3125	0	31.453125	0	0	0	0	0	0	0	32.7	-4.6125	-196.8000154	0
1	1	1	6	13.546875	20.3203125	20.6484375	14.4609375	0	0	0	0	0	0	0	18.1	-2.2203125	-94.73334073	0
1	1	1	7	45.6328125	52.40625	35.4375	46.546875	0	0	0	0	0	0	0	45.3	-7.10625	-303.2000237	0
1	1	1	8	58.6171875	5.34375	3.46875	59.484375	0	0	0	0	0	0	0	58.2	-7.14375	-304.8000238	0
1	1	1	9	54.5859375	1.2421875	26.53125	55.3828125	0	0	0	0	0	0	0	54.5	-6.7421875	-287.6666891	0
1	1	1	10	6.140625	12.9140625	12.234375	7.0546875	0	0	0	0	0	0	0	6.4	-6.5140625	-277.933355	0
1	1	1	11	45.328125	52.03125	19.5	46.171875	0	0	0	0	0	0	0	46.2	-5.83125	-248.8000194	0
1	1	1	12	50.1796875	56.8828125	0	51.0234375	0	0	0	0	0	0	0	51	-5.8828125	-251.0000196	0
1	1	1	13	49.6171875	56.4609375	55.2421875	50.6015625	0	0	0	0	0	0	0	53.1	-3.3609375	-143.4000112	0
1	1	1	14	38.5546875	45.3515625	3.5390625	39.4921875	0	0	0	0	0	0	0	41.4	-3.9515625	-168.6000132	0
1	1	1	15	22.546875	29.25	0.3046875	23.390625	0	0	0	0	0	0	0	26.4	-2.85	-121.6000095	0
1	1	1	16	12.4921875	19.3359375	20.8828125	13.453125	0	0	0	0	0	0	0	13.2	-6.1359375	-261.8000205	0
1	1	1	17	16.6640625	23.484375	17.6484375	8.015625	23.6484375	17.625	0	0	0	0	0	17.5	-5.984375	-255.3333533	0
1	1	1	18	30.7265625	37.3828125	14.15625	31.5234375	0	0	0	0	0	0	0	32.8	-4.5828125	-195.5333486	0
1	1	1	19	55.9921875	1.8515625	0	38.484375	0	0	0	0	0	0	0	56.4	-5.4515625	-232.6000182	0
1	1	1	20	5.484375	12.2109375	0	6.3515625	0	0	0	0	0	0	0	7	-5.2109375	-222.3333507	0
2	0	0	1	51.1171875	0	0	0	0	0	0	0	0	0	0	52.5	1.3828125	59.00000461	0
2	0	0	2	38.7421875	0	0	0	0	0	0	0	0	0	0	40.4	1.6578125	70.73333886	0
2	0	0	3	49.640625	0	0	0	0	0	0	0	0	0	0	49.5	-0.140625	-6.000000469	0
2	0	0	4	35.2265625	0	0	0	0	0	0	0	0	0	0	34.8	-0.4265625	-18.20000142	0
2	0	0	5	26.9765625	0	0	0	0	0	0	0	0	0	0	34.9	7.9234375	338.0666931	0
2	0	0	6	8.2734375	0	0	0	0	0	0	0	0	0	0	11	2.7265625	116.3333424	0
2	0	0	7	7.359375	0	0	0	0	0	0	0	0	0	0	7.8	0.440625	18.80000147	0
2	0	0	8	3.7265625	0	0	0	0	0	0	0	0	0	0	5.5	1.7734375	75.66667258	0
2	0	0	9	49.5234375	0	0	0	0	0	0	0	0	0	0	48	-1.5234375	-65.00000508	0
2	0	0	10	51.703125	0	0	0	0	0	0	0	0	0	0	53.4	1.696875	72.40000566	0
2	0	0	11	1.6640625	0	0	0	0	0	0	0	0	0	0	3.2	1.5359375	65.53333845	0
2	0	0	12	54.796875	0	0	0	0	0	0	0	0	0	0	55.1	0.303125	12.93333434	0
2	0	0	13	51.9140625	0	0	0	0	0	0	0	0	0	0	52.2	0.2859375	12.20000095	0
2	0	0	14	54.0703125	0	0	0	0	0	0	0	0	0	0	52.4	-1.6703125	-71.26667223	0
2	0	0	15	52.0546875	0	0	0	0	0	0	0	0	0	0	52.1	0.0453125	1.933333484	0
2	0	0	16	32.4375	0	0	0	0	0	0	0	0	0	0	34.5	2.0625	88.00000688	0
2	0	0	17	26.6015625	0	0	0	0	0	0	0	0	0	0	28.5	1.8984375	81.00000633	0
2	0	0	18	4.3125	0	0	0	0	0	0	0	0	0	0	6.4	2.0875	89.06667363	0
2	0	0	19	36.140625	0	0	0	0	0	0	0	0	0	0	37.8	1.659375	70.80000553	0
2	0	0	20	9.046875	0	0	0	0	0	0	0	0	0	0	9.6	0.553125	23.60000184	0
2	1	0	1	53.4609375	59.3203125	0	0	0	0	0	0	0	0	0	55	1.5390625	65.6666718	0
2	1	0	2	54.8203125	0.6796875	0	0	0	0	0	0	0	0	0	56.9	2.0796875	88.73334027	0
2	1	0	3	31.9921875	37.8515625	0	0	0	0	0	0	0	0	0	33.7	1.7078125	72.86667236	0
2	1	0	4	55.1484375	1.0078125	0	0	0	0	0	0	0	0	0	54	-1.1484375	-49.00000383	0
2	1	0	5	10.828125	16.6875	0	0	0	0	0	0	0	0	0	12.1	1.271875	54.26667091	0
2	1	0	6	45.234375	51.09375	0	0	0	0	0	0	0	0	0	46.2	0.965625	41.20000322	0
2	1	0	7	33.7734375	39.6328125	0	0	0	0	0	0	0	0	0	37.5	3.7265625	159.0000124	0
2	1	0	8	54.234375	0.0703125	0	0	0	0	0	0	0	0	0	54.6	0.365625	15.60000122	0
2	1	0	9	58.453125	4.2890625	0	0	0	0	0	0	0	0	0	0.4	1.946875	83.06667316	0
2	1	0	10	47.2265625	53.0859375	0	0	0	0	0	0	0	0	0	46.4	-0.8265625	-35.26666942	0
2	1	0	11	33.8203125	39.6796875	0	0	0	0	0	0	0	0	0	35.2	1.3796875	58.86667127	0
2	1	0	12	35.7421875	41.6015625	0	0	0	0	0	0	0	0	0	35.1	-0.6421875	-27.40000214	0
2	1	0	13	36.6796875	42.5390625	0	0	0	0	0	0	0	0	0	36.9	0.2203125	9.400000734	0
2	1	0	14	19.3125	25.171875	0	0	0	0	0	0	0	0	0	22.1	2.7875	118.9333426	0
2	1	0	15	4.96875	10.828125	0	0	0	0	0	0	0	0	0	7.5	2.53125	108.0000084	0
2	1	0	16	50.5546875	56.4140625	0	0	0	0	0	0	0	0	0	54.1	3.5453125	151.2666785	0
2	1	0	17	59.7890625	5.6484375	0	0	0	0	0	0	0	0	0	58.2	-1.5890625	-67.8000053	0
2	1	0	18	19.2421875	25.1015625	0	0	0	0	0	0	0	0	0	26.4	7.1578125	305.4000239	0
2	1	0	19	32.953125	38.8125	0	0	0	0	0	0	0	0	0	36.4	3.446875	147.0666782	0
2	1	0	20	33.328125	39.1875	0	0	0	0	0	0	0	0	0	38.6	5.271875	224.9333509	0
2	1	1	1	54.4921875	0.328125	0	0	0	0	0	0	0	0	0	60	-0.328125	-14.00000109	0
2	1	1	2	1.4296875	7.2890625	0	0	0	0	0	0	0	0	0	4.5	-2.7890625	-119.0000093	0
2	1	1	3	59.578125	5.4375	0	0	0	0	0	0	0	0	0	0.4	-5.0375	-214.9333501	0
2	1	1	4	23.1796875	29.0390625	0	0	0	0	0	0	0	0	0	26.5	-2.5390625	-108.3333418	0
2	1	1	5	52.1015625	57.9609375	0	0	0	0	0	0	0	0	0	52.7	-5.2609375	-224.4666842	0
2	1	1	6	55.1484375	1.0078125	0	0	0	0	0	0	0	0	0	55.8	-5.2078125	-222.2000174	0
2	1	1	7	15.7734375	21.6328125	0	0	0	0	0	0	0	0	0	17.6	-4.0328125	-172.0666801	0
2	1	1	8	32.8828125	38.7421875	0	0	0	0	0	0	0	0	0	34.1	-4.6421875	-198.0666821	0
2	1	1	9	47.6953125	53.5546875	0	0	0	0	0	0	0	0	0	49.6	-3.9546875	-168.7333465	0
2	1	1	10	17.25	23.109375	0	0	0	0	0	0	0	0	0	17.4	-5.709375	-243.600019	0
2	1	1	11	47.34375	53.203125	0	0	0	0	0	0	0	0	0	47	-6.203125	-264.6666873	0
2	1	1	12	54.0234375	59.8828125	0	0	0	0	0	0	0	0	0	53.9	-5.9828125	-255.2666866	0
2	1	1	13	29.0390625	34.8984375	0	0	0	0	0	0	0	0	0	31.6	-3.2984375	-140.7333443	0
2	1	1	14	43.3828125	49.2421875	0	0	0	0	0	0	0	0	0	43.1	-6.1421875	-262.0666871	0
2	1	1	15	24.5390625	30.3984375	0	0	0	0	0	0	0	0	0	24.8	-5.5984375	-238.8666853	0
2	1	1	16	4.921875	10.78125	0	0	0	0	0	0	0	0	0	8.1	-2.68125	-114.4000089	0
2	1	1	17	29.5546875	35.4140625	0	0	0	0	0	0	0	0	0	35.2	-0.2140625	-9.133334047	0
2	1	1	18	15.796875	21.65625	0	0	0	0	0	0	0	0	0	17.5	-4.15625	-177.3333472	0
2	1	1	19	51.75	57.609375	0	0	0	0	0	0	0	0	0	51.2	-6.409375	-273.466688	0
2	1	1	20	59.34375	5.203125	0	0	0	0	0	0	0	0	0	4.6	-0.603125	-25.73333534	0
3	0	1	1	0	56.3671875	0	0	0	0	0	0	0	0	0	52.5	-3.8671875	-165.0000129	0
3	0	1	2	0	1.125	0	0	0	0	0	0	0	0	0	2.6	1.475	62.93333825	0
3	0	1	3	0	37.59375	0	0	0	0	0	0	0	0	0	36.4	-1.19375	-50.93333731	0
3	0	1	4	0	9.140625	0	0	0	0	0	0	0	0	0	9.7	0.559375	23.86666853	0
3	0	1	5	0	7.78125	0	0	0	0	0	0	0	0	0	8.5	0.71875	30.66666906	0
3	0	1	6	0	19.265625	0	0	0	0	0	0	0	0	0	19.5	0.234375	10.00000078	0
3	0	1	7	0	10.359375	0	0	0	0	0	0	0	0	0	8.8	-1.559375	-66.53333853	0
3	0	1	8	0	51	0	0	0	0	0	0	0	0	0	50.1	-0.9	-38.400003	0
3	0	1	9	0	40.8984375	0	0	0	0	0	0	0	0	0	41.2	0.3015625	12.86666767	0
3	0	1	10	0	4.78125	0	0	0	0	0	0	0	0	0	5	0.21875	9.333334063	0
3	0	1	11	0	46.21875	0	0	0	0	0	0	0	0	0	44.3	-1.91875	-81.86667306	0
3	0	1	12	0	50.2265625	0	0	0	0	0	0	0	0	0	49.6	-0.6265625	-26.73333542	0
3	0	1	13	0	0.140625	0	0	0	0	0	0	0	0	0	0.8	0.659375	28.13333553	0
3	0	1	14	0	44.4609375	0	0	0	0	0	0	0	0	0	43.5	-0.9609375	-41.0000032	0
3	0	1	15	0	22.078125	0	0	0	0	0	0	0	0	0	22.4	0.321875	13.73333441	0
3	0	1	16	0	46.875	0	0	0	0	0	0	0	0	0	43.5	-3.375	-144.0000113	0
3	0	1	17	0	45	0	0	0	0	0	0	0	0	0	42.3	-2.7	-115.200009	0
3	0	1	18	0	55.7578125	0	0	0	0	0	0	0	0	0	53.7	-2.0578125	-87.80000686	0
3	0	1	19	0	45.4453125	0	0	0	0	0	0	0	0	0	43.3	-2.1453125	-91.53334048	0
3	0	1	20	0	45.8671875	0	0	0	0	0	0	0	0	0	46	0.1328125	5.666667109	0
