# Supplementary material for: The effect of electrical muscle stimulation on intentional binding and explicit sense of agency
Source: PeerJ. 2024 Sep 19;12:e17977. doi: 10.7717/peerj.17977 (PMC11416759; doi:10.7717/peerj.17977)
Supplement: Supplemental Information 1 [file peerj-12-17977-s001.zip › RawData/Experiment1/Participant17.csv]

Action type (0=Voluntary, 1=Involuntary, 2=Sham, 3=Tone)	Condition (0=Baseline, 1=Operant)	Judgment event (0=Action, 1=Tone)	Trial	Stimulation	Tone	Switch release	Switch push	Switch release	Switch push	Switch release	Switch push	Switch release	Switch push	Switch release	Answer of participant	Judgement error on clock	Judgement error[ms]	SW1 Release to Push[ms]
0	0	0	1	0	0	1.125	57.9140625	56.0859375	0	0	0	0	0	0	58	0.0859375	3.666666953	78.00000609
0	0	0	2	0	0	40.3828125	38.34375	37.4765625	0	0	0	0	0	0	37	-1.34375	-57.33333781	37.00000289
0	0	0	3	0	0	17.4609375	13.03125	11.2734375	0	0	0	0	0	0	15	1.96875	84.00000656	75.00000586
0	0	0	4	0	0	37.4765625	35.3203125	34.1484375	0	0	0	0	0	0	37	1.6796875	71.66667227	50.00000391
0	0	0	5	0	0	3.75	59.71875	58.1015625	0	0	0	0	0	0	2	2.28125	97.33334094	69.00000539
0	0	0	6	0	0	18.2109375	15.1640625	13.1953125	0	0	0	0	0	0	15	-0.1640625	-7.000000547	84.00000656
0	0	0	7	0	0	44.765625	42.28125	40.6640625	0	0	0	0	0	0	43	0.71875	30.66666906	69.00000539
0	0	0	8	0	0	15.4921875	11.765625	9.8203125	0	0	0	0	0	0	13	1.234375	52.66667078	83.00000648
0	0	0	9	0	0	0.890625	57.515625	56.15625	0	0	0	0	0	0	1	3.484375	148.6666783	58.00000453
0	0	0	10	0	0	40.1953125	36.4921875	34.21875	0	0	0	0	0	0	36	-0.4921875	-21.00000164	97.00000758
0	0	0	11	0	0	36.3984375	32.765625	30.75	0	0	0	0	0	0	33	0.234375	10.00000078	86.00000672
0	0	0	12	0	0	9.0234375	6.7265625	4.640625	0	0	0	0	0	0	8	1.2734375	54.33333758	89.00000695
0	0	0	13	0	0	46.078125	43.3828125	41.765625	0	0	0	0	0	0	47	3.6171875	154.3333454	69.00000539
0	0	0	14	0	0	59.953125	54.28125	52.359375	0	0	0	0	0	0	52	-2.28125	-97.33334094	82.00000641
0	0	0	15	0	0	14.625	12	9.7265625	0	0	0	0	0	0	12	0	0	97.00000758
0	0	0	16	0	0	50.34375	46.734375	44.8828125	0	0	0	0	0	0	46	-0.734375	-31.33333578	79.00000617
0	0	0	17	0	0	30.0703125	24.9140625	23.1328125	0	0	0	0	0	0	25	0.0859375	3.666666953	76.00000594
0	0	0	18	0	0	12.6328125	10.1015625	7.1953125	0	0	0	0	0	0	11	0.8984375	38.33333633	124.0000097
0	0	0	19	0	0	42.46875	39.515625	37.171875	0	0	0	0	0	0	39	-0.515625	-22.00000172	100.0000078
0	0	0	20	0	0	43.4296875	40.6640625	38.71875	0	0	0	0	0	0	41	0.3359375	14.33333445	83.00000648
0	1	0	1	0	53.4140625	52.1953125	47.5546875	46.21875	0	0	0	0	0	0	48	0.4453125	19.00000148	57.00000445
0	1	0	2	0	40.828125	38.1328125	34.96875	32.859375	0	0	0	0	0	0	36	1.03125	44.00000344	90.00000703
0	1	0	3	0	14.34375	11.34375	8.484375	6.890625	0	0	0	0	0	0	11	2.515625	107.3333417	68.00000531
0	1	0	4	0	37.546875	35.4140625	31.6875	30.328125	0	0	0	0	0	0	32	0.3125	13.33333438	58.00000453
0	1	0	5	0	1.1015625	59.015625	55.2421875	53.0390625	0	0	0	0	0	0	55	-0.2421875	-10.33333414	94.00000734
0	1	0	6	0	42.7734375	39.5390625	36.890625	34.921875	0	0	0	0	0	0	38	1.109375	47.33333703	84.00000656
0	1	0	7	0	30.7734375	26.71875	24.9140625	23.2734375	0	0	0	0	0	0	25	0.0859375	3.666666953	70.00000547
0	1	0	8	0	27.5390625	25.59375	21.6796875	18.28125	0	0	0	0	0	0	21	-0.6796875	-29.00000227	145.0000113
0	1	0	9	0	3.75	2.0390625	57.890625	56.34375	0	0	0	0	0	0	1	3.109375	132.666677	66.00000516
0	1	0	10	0	43.875	41.8828125	38.015625	36.703125	0	0	0	0	0	0	39	0.984375	42.00000328	56.00000438
0	1	0	11	0	1.546875	59.15625	55.6875	54.1171875	0	0	0	0	0	0	58	2.3125	98.66667438	67.00000523
0	1	0	12	0	42.328125	39.7734375	36.46875	35.15625	0	0	0	0	0	0	36	-0.46875	-20.00000156	56.00000438
0	1	0	13	0	31.40625	29.3671875	25.5234375	23.8828125	0	0	0	0	0	0	27	1.4765625	63.00000492	70.00000547
0	1	0	14	0	1.734375	59.953125	55.875	54.3046875	0	0	0	0	0	0	57	1.125	48.00000375	67.00000523
0	1	0	15	0	39.3515625	36.0234375	33.4921875	30.9375	0	0	0	0	0	0	34	0.5078125	21.66666836	109.0000085
0	1	0	16	0	30.65625	28.1484375	24.796875	23.7890625	0	0	0	0	0	0	27	2.203125	94.00000734	43.00000336
0	1	0	17	0	58.875	56.015625	53.015625	51.5625	0	0	0	0	0	0	54	0.984375	42.00000328	62.00000484
0	1	0	18	0	57.375	55.3359375	51.515625	49.2421875	0	0	0	0	0	0	53	1.484375	63.33333828	97.00000758
0	1	0	19	0	17.0859375	15.3046875	11.2265625	9.6328125	0	0	0	0	0	0	14	2.7734375	118.3333426	68.00000531
0	1	0	20	0	51.0234375	48.0234375	45.140625	42.796875	0	0	0	0	0	0	45	-0.140625	-6.000000469	100.0000078
0	1	1	1	0	19.6875	28.03125	13.828125	11.9765625	0	0	0	0	0	0	22	2.3125	98.66667438	79.00000617
0	1	1	2	0	42.5390625	0	40.96875	58.125	36.65625	33.75	0	0	0	0	41	-1.5390625	-65.6666718	124.0000097
0	1	1	3	0	17.390625	26.203125	11.53125	10.078125	0	0	0	0	0	0	15	-2.390625	-102.000008	62.00000484
0	1	1	4	0	52.265625	0	5.34375	57.4921875	46.40625	44.25	0	0	0	0	50	-2.265625	-96.66667422	92.00000719
0	1	1	5	0	27.6328125	38.2734375	21.7734375	19.1953125	0	0	0	0	0	0	24	-3.6328125	-155.0000121	110.0000086
0	1	1	6	0	50.6484375	4.9453125	49.5234375	48.5859375	44.7890625	42.3515625	0	0	0	0	44	-6.6484375	-283.6666888	104.0000081
0	1	1	7	0	44.953125	42.421875	39.09375	36.5625	0	0	0	0	0	0	40	-4.953125	-211.3333498	108.0000084
0	1	1	8	0	25.921875	24.890625	20.0390625	16.921875	0	0	0	0	0	0	21	-4.921875	-210.0000164	133.0000104
0	1	1	9	0	3.515625	0	35.0859375	8.203125	57.65625	55.7109375	0	0	0	0	59	-4.515625	-192.6666817	83.00000648
0	1	1	10	0	34.21875	31.828125	28.359375	25.6640625	0	0	0	0	0	0	29	-5.21875	-222.6666841	115.000009
0	1	1	11	0	44.0390625	41.4375	38.1796875	35.8828125	0	0	0	0	0	0	40	-4.0390625	-172.3333468	98.00000766
0	1	1	12	0	47.4609375	45.5859375	41.578125	39.4453125	0	0	0	0	0	0	42	-5.4609375	-233.0000182	91.00000711
0	1	1	13	0	19.6640625	19.2890625	13.8046875	12.3515625	0	0	0	0	0	0	19	-0.6640625	-28.33333555	62.00000484
0	1	1	14	0	50.8125	48.3046875	44.953125	42.6796875	0	0	0	0	0	0	51	0.1875	8.000000625	97.00000758
0	1	1	15	0	47.390625	48.1640625	41.53125	40.453125	0	0	0	0	0	0	47	-0.390625	-16.66666797	46.00000359
0	1	1	16	0	25.03125	22.9453125	19.171875	17.296875	0	0	0	0	0	0	22.5	-2.53125	-108.0000084	80.00000625
0	1	1	17	0	57.328125	53.9765625	51.46875	48.84375	0	0	0	0	0	0	53	-4.328125	-184.6666811	112.0000088
0	1	1	18	0	20.4140625	18.8671875	14.5546875	13.3828125	0	0	0	0	0	0	18	-2.4140625	-103.000008	50.00000391
0	1	1	19	0	51.234375	48.7265625	45.375	43.1953125	0	0	0	0	0	0	50	-1.234375	-52.66667078	93.00000727
0	1	1	20	0	27.84375	24.75	21.984375	20.1328125	0	0	0	0	0	0	24	-3.84375	-164.0000128	79.00000617
1	0	0	1	56.3671875	0	2.109375	57.4921875	50.1328125	40.546875	17.15625	1.6875	0	0	0	1	-0.6875	-29.33333563	0
1	0	0	2	16.734375	0	21.140625	17.71875	0	0	0	0	0	0	0	19	1.28125	54.66667094	0
1	0	0	3	31.5	0	35.71875	32.5546875	0	0	0	0	0	0	0	32	-0.5546875	-23.66666852	0
1	0	0	4	42.46875	0	46.8046875	43.59375	0	0	0	0	0	0	0	44	0.40625	17.33333469	0
1	0	0	5	57.6796875	0	7.1953125	58.640625	0	0	0	0	0	0	0	59	0.359375	15.33333453	0
1	0	0	6	21.75	0	26.6484375	22.7578125	0	0	0	0	0	0	0	24	1.2421875	53.00000414	0
1	0	0	7	39.328125	0	50.7890625	40.453125	0	0	0	0	0	0	0	40	-0.453125	-19.33333484	0
1	0	0	8	47.859375	0	55.4765625	48.9375	0	0	0	0	0	0	0	49	0.0625	2.666666875	0
1	0	0	9	58.0546875	0	3.5390625	59.0859375	0	0	0	0	0	0	0	59	-0.0859375	-3.666666953	0
1	0	0	10	16.8984375	0	22.640625	18.046875	0	0	0	0	0	0	0	19	0.953125	40.66666984	0
1	0	0	11	57.3046875	0	1.96875	58.21875	0	0	0	0	0	0	0	58	-0.21875	-9.333334063	0
1	0	0	12	27.3984375	0	32.578125	28.2421875	0	0	0	0	0	0	0	28	-0.2421875	-10.33333414	0
1	0	0	13	29.3203125	0	34.8984375	30.328125	0	0	0	0	0	0	0	31	0.671875	28.66666891	0
1	0	0	14	19.828125	0	26.7421875	20.8125	0	0	0	0	0	0	0	21	0.1875	8.000000625	0
1	0	0	15	35.8125	0	40.6171875	36.75	0	0	0	0	0	0	0	36	-0.75	-32.0000025	0
1	0	0	16	27.984375	0	33.46875	28.96875	0	0	0	0	0	0	0	30	1.03125	44.00000344	0
1	0	0	17	9.0703125	0	14.671875	10.1015625	0	0	0	0	0	0	0	11	0.8984375	38.33333633	0
1	0	0	18	8.71875	0	14.0625	9.5390625	0	0	0	0	0	0	0	11	1.4609375	62.3333382	0
1	0	0	19	20.7421875	0	26.5546875	21.6328125	0	0	0	0	0	0	0	22	0.3671875	15.66666789	0
1	0	0	20	58.0078125	0	3.5390625	59.0625	0	0	0	0	0	0	0	60	0.9375	40.00000313	0
1	1	0	1	23.90625	30.7734375	29.7421875	24.9140625	0	0	0	0	0	0	0	28	3.0859375	131.666677	0
1	1	0	2	38.3203125	45.09375	44.203125	39.234375	0	0	0	0	0	0	0	43	3.765625	160.6666792	0
1	1	0	3	39.5390625	46.4765625	46.6875	40.6171875	0	0	0	0	0	0	0	41	0.3828125	16.33333461	0
1	1	0	4	12	18.65625	17.7421875	12.796875	0	0	0	0	0	0	0	15	2.203125	94.00000734	0
1	1	0	5	13.21875	19.8984375	17.53125	14.0390625	0	0	0	0	0	0	0	15	0.9609375	41.0000032	0
1	1	0	6	59.578125	6.1171875	5.6484375	0.2578125	0	0	0	0	0	0	0	5	4.7421875	202.3333491	0
1	1	0	7	57.0234375	4.078125	2.9296875	58.21875	0	0	0	0	0	0	0	1	2.78125	118.6666759	0
1	1	0	8	40.0078125	46.8515625	45.890625	40.9921875	0	0	0	0	0	0	0	43	2.0078125	85.66667336	0
1	1	0	9	23.25	30.1171875	30.3515625	24.2578125	0	0	0	0	0	0	0	24	-0.2578125	-11.00000086	0
1	1	0	10	55.1953125	1.8984375	2.15625	56.0390625	0	0	0	0	0	0	0	58	1.9609375	83.6666732	0
1	1	0	11	7.921875	14.6015625	14.8125	8.7421875	0	0	0	0	0	0	0	12	3.2578125	139.0000109	0
1	1	0	12	3.9375	10.6171875	10.59375	4.7578125	0	0	0	0	0	0	0	7	2.2421875	95.66667414	0
1	1	0	13	15.5859375	22.265625	21.6796875	16.40625	0	0	0	0	0	0	0	19	2.59375	110.6666753	0
1	1	0	14	59.203125	5.859375	5.53125	0	0	0	0	0	0	0	0	3	3	128.00001	0
1	1	0	15	58.640625	5.5078125	5.2734375	59.6484375	0	0	0	0	0	0	0	4	4.3515625	185.6666812	0
1	1	0	16	14.3671875	21.1875	20.3203125	15.328125	0	0	0	0	0	0	0	19	3.671875	156.6666789	0
1	1	0	17	59.5546875	6.28125	5.859375	0.421875	0	0	0	0	0	0	0	4	3.578125	152.6666786	0
1	1	0	18	22.078125	28.8046875	28.40625	22.9453125	0	0	0	0	0	0	0	24	1.0546875	45.00000352	0
1	1	0	19	7.875	14.765625	14.0390625	8.90625	0	0	0	0	0	0	0	11	2.09375	89.33334031	0
1	1	0	20	16.6171875	23.484375	22.6640625	17.625	0	0	0	0	0	0	0	20	2.375	101.3333413	0
1	1	1	1	16.1953125	25.3125	33.8203125	19.453125	0	0	0	0	0	0	0	20	-5.3125	-226.6666844	0
1	1	1	2	38.859375	45.890625	46.21875	40.03125	0	0	0	0	0	0	0	43	-2.890625	-123.333343	0
1	1	1	3	22.734375	29.8828125	28.78125	24.0234375	0	0	0	0	0	0	0	29	-0.8828125	-37.66666961	0
1	1	1	4	55.5	2.34375	0.703125	56.484375	0	0	0	0	0	0	0	2	-0.34375	-14.66666781	0
1	1	1	5	54.28125	1.03125	59.9765625	55.171875	0	0	0	0	0	0	0	56	-5.03125	-214.6666834	0
1	1	1	6	29.296875	36.046875	34.9453125	30.1875	0	0	0	0	0	0	0	33	-3.046875	-130.0000102	0
1	1	1	7	30.75	37.5234375	36.1875	31.640625	0	0	0	0	0	0	0	33	-4.5234375	-193.0000151	0
1	1	1	8	40.4296875	47.2734375	46.0078125	41.4140625	0	0	0	0	0	0	0	45	-2.2734375	-97.00000758	0
1	1	1	9	12	18.7734375	18.2109375	12.9140625	0	0	0	0	0	0	0	17	-1.7734375	-75.66667258	0
1	1	1	10	8.1796875	14.859375	12.046875	9	0	0	0	0	0	0	0	12	-2.859375	-122.0000095	0
1	1	1	11	41.4140625	48.1640625	47.5546875	42.3046875	0	0	0	0	0	0	0	46	-2.1640625	-92.33334055	0
1	1	1	12	23.109375	29.859375	28.921875	24	0	0	0	0	0	0	0	29	-0.859375	-36.66666953	0
1	1	1	13	14.1796875	20.8359375	19.921875	14.9765625	0	0	0	0	0	0	0	19	-1.8359375	-78.33333945	0
1	1	1	14	41.953125	48.703125	45.9375	42.84375	0	0	0	0	0	0	0	46	-2.703125	-115.3333423	0
1	1	1	15	14.1328125	20.6953125	0	59.8359375	20.2734375	14.8359375	0	0	0	0	0	19	-1.6953125	-72.33333898	0
1	1	1	16	18.3515625	25.3125	24.328125	19.453125	0	0	0	0	0	0	0	24	-1.3125	-56.00000438	0
1	1	1	17	15.3984375	22.359375	21.703125	16.5	0	0	0	0	0	0	0	21	-1.359375	-58.00000453	0
1	1	1	18	8.2734375	15.234375	13.828125	9.375	0	0	0	0	0	0	0	15	-0.234375	-10.00000078	0
1	1	1	19	31.4765625	37.96875	39.09375	32.109375	0	0	0	0	0	0	0	36	-1.96875	-84.00000656	0
1	1	1	20	56.4609375	3.28125	2.390625	57.421875	0	0	0	0	0	0	0	1	-2.28125	-97.33334094	0
2	0	0	1	30.9609375	0	0	0	0	0	0	0	0	0	0	32	1.0390625	44.3333368	0
2	0	0	2	12.9375	0	0	0	0	0	0	0	0	0	0	13	0.0625	2.666666875	0
2	0	0	3	48.3046875	0	0	0	0	0	0	0	0	0	0	44	-4.3046875	-183.666681	0
2	0	0	4	10.875	0	0	0	0	0	0	0	0	0	0	13	2.125	90.66667375	0
2	0	0	5	6.6796875	0	0	0	0	0	0	0	0	0	0	9	2.3203125	99.00000773	0
2	0	0	6	15.0234375	0	0	0	0	0	0	0	0	0	0	16	0.9765625	41.66666992	0
2	0	0	7	2.3671875	0	0	0	0	0	0	0	0	0	0	5	2.6328125	112.3333421	0
2	0	0	8	0.2578125	0	0	0	0	0	0	0	0	0	0	2	1.7421875	74.33333914	0
2	0	0	9	53.109375	0	0	0	0	0	0	0	0	0	0	53	-0.109375	-4.666667031	0
2	0	0	10	24.1640625	0	0	0	0	0	0	0	0	0	0	26	1.8359375	78.33333945	0
2	0	0	11	29.34375	0	0	0	0	0	0	0	0	0	0	29	-0.34375	-14.66666781	0
2	0	0	12	13.8046875	0	0	0	0	0	0	0	0	0	0	17	3.1953125	136.333344	0
2	0	0	13	19.0078125	0	0	0	0	0	0	0	0	0	0	20	0.9921875	42.33333664	0
2	0	0	14	47.859375	0	0	0	0	0	0	0	0	0	0	49	1.140625	48.66667047	0
2	0	0	15	7.828125	0	0	0	0	0	0	0	0	0	0	12	4.171875	178.0000139	0
2	0	0	16	52.546875	0	0	0	0	0	0	0	0	0	0	53	0.453125	19.33333484	0
2	0	0	17	41.2265625	0	0	0	0	0	0	0	0	0	0	42	0.7734375	33.00000258	0
2	0	0	18	1.2890625	0	0	0	0	0	0	0	0	0	0	2	0.7109375	30.3333357	0
2	0	0	19	7.03125	0	0	0	0	0	0	0	0	0	0	8	0.96875	41.33333656	0
2	0	0	20	17.9765625	0	0	0	0	0	0	0	0	0	0	19	1.0234375	43.66667008	0
2	1	0	1	17.5078125	23.3671875	0	0	0	0	0	0	0	0	0	18	0.4921875	21.00000164	0
2	1	0	2	48.9140625	54.75	0	0	0	0	0	0	0	0	0	49	0.0859375	3.666666953	0
2	1	0	3	49.5	55.359375	0	0	0	0	0	0	0	0	0	49.5	0	0	0
2	1	0	4	31.875	37.734375	0	0	0	0	0	0	0	0	0	32	0.125	5.33333375	0
2	1	0	5	13.5	19.359375	0	0	0	0	0	0	0	0	0	12	-1.5	-64.000005	0
2	1	0	6	55.5703125	1.4296875	0	0	0	0	0	0	0	0	0	54	-1.5703125	-67.00000523	0
2	1	0	7	26.5078125	32.3671875	0	0	0	0	0	0	0	0	0	25.5	-1.0078125	-43.00000336	0
2	1	0	8	33.375	39.234375	0	0	0	0	0	0	0	0	0	32	-1.375	-58.66667125	0
2	1	0	9	44.1796875	50.0390625	0	0	0	0	0	0	0	0	0	45	0.8203125	35.00000273	0
2	1	0	10	22.7109375	28.546875	0	0	0	0	0	0	0	0	0	22	-0.7109375	-30.3333357	0
2	1	0	11	26.8125	32.671875	0	0	0	0	0	0	0	0	0	26	-0.8125	-34.66666938	0
2	1	0	12	25.2890625	31.1484375	0	0	0	0	0	0	0	0	0	25.5	0.2109375	9.000000703	0
2	1	0	13	43.921875	49.78125	0	0	0	0	0	0	0	0	0	43.5	-0.421875	-18.00000141	0
2	1	0	14	48.6328125	54.4921875	0	0	0	0	0	0	0	0	0	48	-0.6328125	-27.00000211	0
2	1	0	15	1.78125	7.640625	0	0	0	0	0	0	0	0	0	1.5	-0.28125	-12.00000094	0
2	1	0	16	26.296875	32.15625	0	0	0	0	0	0	0	0	0	24	-2.296875	-98.00000766	0
2	1	0	17	35.625	41.484375	0	0	0	0	0	0	0	0	0	34	-1.625	-69.33333875	0
2	1	0	18	20.4140625	26.2734375	0	0	0	0	0	0	0	0	0	19	-1.4140625	-60.33333805	0
2	1	0	19	13.9921875	19.8515625	0	0	0	0	0	0	0	0	0	12	-1.9921875	-85.00000664	0
2	1	0	20	30.8671875	36.7265625	0	0	0	0	0	0	0	0	0	29	-1.8671875	-79.66667289	0
2	1	1	1	16.078125	21.9375	0	0	0	0	0	0	0	0	0	21	-0.9375	-40.00000313	0
2	1	1	2	14.8828125	20.7421875	0	0	0	0	0	0	0	0	0	18	-2.7421875	-117.0000091	0
2	1	1	3	18.2109375	24.0703125	0	0	0	0	0	0	0	0	0	22	-2.0703125	-88.33334023	0
2	1	1	4	15.3046875	21.1640625	0	0	0	0	0	0	0	0	0	19	-2.1640625	-92.33334055	0
2	1	1	5	46.2421875	52.078125	0	0	0	0	0	0	0	0	0	50	-2.078125	-88.66667359	0
2	1	1	6	12.75	18.609375	0	0	0	0	0	0	0	0	0	17	-1.609375	-68.66667203	0
2	1	1	7	35.015625	40.875	0	0	0	0	0	0	0	0	0	39	-1.875	-80.00000625	0
2	1	1	8	10.9453125	16.8046875	0	0	0	0	0	0	0	0	0	15	-1.8046875	-77.00000602	0
2	1	1	9	5.953125	11.8125	0	0	0	0	0	0	0	0	0	11	-0.8125	-34.66666938	0
2	1	1	10	53.390625	59.25	0	0	0	0	0	0	0	0	0	59	-0.25	-10.6666675	0
2	1	1	11	45.84375	51.703125	0	0	0	0	0	0	0	0	0	51	-0.703125	-30.00000234	0
2	1	1	12	23.8359375	29.6953125	0	0	0	0	0	0	0	0	0	27	-2.6953125	-115.000009	0
2	1	1	13	39.375	45.234375	0	0	0	0	0	0	0	0	0	43	-2.234375	-95.33334078	0
2	1	1	14	46.1953125	52.0546875	0	0	0	0	0	0	0	0	0	49	-3.0546875	-130.3333435	0
2	1	1	15	53.1796875	59.0390625	0	0	0	0	0	0	0	0	0	57	-2.0390625	-87.0000068	0
2	1	1	16	51.3984375	57.2578125	0	0	0	0	0	0	0	0	0	56	-1.2578125	-53.66667086	0
2	1	1	17	15.046875	20.90625	0	0	0	0	0	0	0	0	0	21	0.09375	4.000000313	0
2	1	1	18	44.109375	49.96875	0	0	0	0	0	0	0	0	0	48	-1.96875	-84.00000656	0
2	1	1	19	7.921875	13.78125	0	0	0	0	0	0	0	0	0	11.5	-2.28125	-97.33334094	0
2	1	1	20	25.0078125	30.8671875	0	0	0	0	0	0	0	0	0	29	-1.8671875	-79.66667289	0
3	0	1	1	0	25.6875	0	0	0	0	0	0	0	0	0	26	0.3125	13.33333438	0
3	0	1	2	0	5.3203125	0	0	0	0	0	0	0	0	0	5	-0.3203125	-13.66666773	0
3	0	1	3	0	45.6328125	0	0	0	0	0	0	0	0	0	44	-1.6328125	-69.66667211	0
3	0	1	4	0	19.875	0	0	0	0	0	0	0	0	0	23	3.125	133.3333438	0
3	0	1	5	0	32.8359375	0	0	0	0	0	0	0	0	0	30.5	-2.3359375	-99.66667445	0
3	0	1	6	0	21.046875	0	0	0	0	0	0	0	0	0	21	-0.046875	-2.000000156	0
3	0	1	7	0	51	0	0	0	0	0	0	0	0	0	49	-2	-85.33334	0
3	0	1	8	0	35.15625	0	0	0	0	0	0	0	0	0	33	-2.15625	-92.00000719	0
3	0	1	9	0	4.0078125	0	0	0	0	0	0	0	0	0	4	-0.0078125	-0.333333359	0
3	0	1	10	0	5.71875	0	0	0	0	0	0	0	0	0	7	1.28125	54.66667094	0
3	0	1	11	0	6.2578125	0	0	0	0	0	0	0	0	0	6	-0.2578125	-11.00000086	0
3	0	1	12	0	13.2421875	0	0	0	0	0	0	0	0	0	13	-0.2421875	-10.33333414	0
3	0	1	13	0	23.8125	0	0	0	0	0	0	0	0	0	22	-1.8125	-77.33333938	0
3	0	1	14	0	47.390625	0	0	0	0	0	0	0	0	0	46	-1.390625	-59.33333797	0
3	0	1	15	0	26.578125	0	0	0	0	0	0	0	0	0	26	-0.578125	-24.66666859	0
3	0	1	16	0	41.34375	0	0	0	0	0	0	0	0	0	41	-0.34375	-14.66666781	0
3	0	1	17	0	58.3125	0	0	0	0	0	0	0	0	0	57	-1.3125	-56.00000438	0
3	0	1	18	0	47.0625	0	0	0	0	0	0	0	0	0	47	-0.0625	-2.666666875	0
3	0	1	19	0	44.6015625	0	0	0	0	0	0	0	0	0	43	-1.6015625	-68.33333867	0
3	0	1	20	0	29.53125	0	0	0	0	0	0	0	0	0	28	-1.53125	-65.33333844	0
