# Supplementary material for: The effect of electrical muscle stimulation on intentional binding and explicit sense of agency
Source: PeerJ. 2024 Sep 19;12:e17977. doi: 10.7717/peerj.17977 (PMC11416759; doi:10.7717/peerj.17977)
Supplement: Supplemental Information 1 [file peerj-12-17977-s001.zip › RawData/Experiment1/Participant18.csv]

Action type (0=Voluntary, 1=Involuntary, 2=Sham, 3=Tone)	Condition (0=Baseline, 1=Operant)	Judgment event (0=Action, 1=Tone)	Trial	Stimulation	Tone	Switch release	Switch push	Switch release	Switch push	Switch release	Switch push	Switch release	Switch push	Switch release	Answer of participant	Judgement error on clock	Judgement error[ms]	SW1 Release to Push[ms]
0	0	0	1	0	0	1.9453125	47.7890625	46.1015625	41.578125	38.4609375	0	0	0	0	42.3	0.721875	30.80000241	133.0000104
0	0	0	2	0	0	47.9296875	36.6328125	34.9921875	0	0	0	0	0	0	37.5	0.8671875	37.00000289	70.00000547
0	0	0	3	0	0	43.5234375	28.3125	26.34375	0	0	0	0	0	0	24.1	-4.2125	-179.7333474	84.00000656
0	0	0	4	0	0	10.7109375	59.25	56.8359375	53.484375	51.4453125	0	0	0	0	53.8	0.315625	13.46666772	87.0000068
0	0	0	5	0	0	56.34375	39.5390625	38.2265625	33.6328125	30.2109375	0	0	0	0	37.5	3.8671875	165.0000129	146.0000114
0	0	0	6	0	0	40.6875	34.6875	31.7578125	27.84375	25.3359375	0	0	0	0	28.3	0.45625	19.46666819	107.0000084
0	0	0	7	0	0	2.53125	57.234375	54.1640625	50.8828125	47.6953125	0	0	0	0	52.7	1.8171875	77.53333939	136.0000106
0	0	0	8	0	0	23.9296875	19.4765625	16.6171875	12.9609375	8.625	0	0	0	0	16.8	3.8390625	163.8000128	185.0000145
0	0	0	9	0	0	31.5703125	24.75	22.40625	19.640625	16.2890625	0	0	0	0	20.8	1.159375	49.46667053	143.0000112
0	0	0	10	0	0	2.34375	57.703125	54.9609375	51.2578125	47.625	0	0	0	0	51.6	0.3421875	14.60000114	155.0000121
0	0	0	11	0	0	30.796875	24.8203125	22.6875	19.1953125	11.109375	0	0	0	0	21.5	2.3046875	98.33334102	345.000027
0	0	0	12	0	0	12.9375	8.671875	6.3046875	3.28125	58.7109375	0	0	0	0	4.2	0.91875	39.20000306	195.0000152
0	0	0	13	0	0	47.0390625	42.3046875	39.703125	36.8203125	32.0625	0	0	0	0	38.7	1.8796875	80.20000627	203.0000159
0	0	0	14	0	0	49.4765625	44.7890625	42.421875	39.46875	36.3046875	0	0	0	0	38.4	-1.06875	-45.60000356	135.0000105
0	0	0	15	0	0	30.984375	26.7421875	24.28125	22.0078125	18.5625	0	0	0	0	22.5	0.4921875	21.00000164	147.0000115
0	0	0	16	0	0	17.484375	13.5703125	11.390625	7.8515625	0.1171875	0	0	0	0	8.5	0.6484375	27.66666883	330.0000258
0	0	0	17	0	0	45.65625	41.4609375	39.3046875	35.34375	28.546875	0	0	0	0	37.2	1.85625	79.20000619	290.0000227
0	0	0	18	0	0	24.515625	20.71875	17.671875	14.90625	7.8515625	0	0	0	0	15.8	0.89375	38.13333631	301.0000235
0	0	0	19	0	0	56.34375	52.4765625	50.4140625	47.765625	39.3984375	0	0	0	0	48.4	0.634375	27.06666878	357.0000279
0	0	0	20	0	0	56.0859375	51.3515625	49.1484375	46.1484375	43.828125	0	0	0	0	44.7	-1.4484375	-61.80000483	99.00000773
0	1	0	1	0	35.6484375	4.0078125	56.859375	39.6328125	35.765625	32.90625	29.7890625	24.890625	0	0	31.5	1.7109375	73.0000057	209.0000163
0	1	0	2	0	0.7734375	4.875	0.46875	58.3359375	54.9140625	38.1796875	0	0	0	0	57	2.0859375	89.00000695	714.0000558
0	1	0	3	0	48	52.3125	47.7421875	45.609375	42.140625	33.09375	0	0	0	0	42.8	0.659375	28.13333553	386.0000302
0	1	0	4	0	16.2421875	0	5.625	20.109375	15.8671875	13.3828125	10.3828125	7.1484375	0	0	12.8	2.4171875	103.1333414	138.0000108
0	1	0	5	0	50.015625	53.3203125	49.4296875	46.9453125	44.15625	32.296875	0	0	0	0	45.9	1.74375	74.40000581	506.0000395
0	1	0	6	0	17.671875	21.6796875	17.859375	14.625	11.8125	2.109375	0	0	0	0	14.2	2.3875	101.8666746	414.0000323
0	1	0	7	0	58.640625	1.96875	57.75	55.359375	52.78125	45.6328125	0	0	0	0	55	2.21875	94.66667406	305.0000238
0	1	0	8	0	17.8828125	18.9140625	58.8515625	22.1015625	16.875	15.1875	12.0234375	5.6484375	0	0	13.6	1.5765625	67.26667192	272.0000213
0	1	0	9	0	36.5625	39.09375	35.859375	33.0234375	30.703125	15.2109375	0	0	0	0	31.8	1.096875	46.80000366	661.0000516
0	1	0	10	0	5.15625	8.0859375	4.6875	1.6171875	59.296875	45.7734375	0	0	0	0	1.8	2.503125	106.8000083	577.0000451
0	1	0	11	0	36.75	40.2421875	36.0234375	34.828125	30.890625	20.1328125	0	0	0	0	32.8	1.909375	81.46667303	459.0000359
0	1	0	12	0	22.1953125	25.171875	21.75	19.4765625	16.3125	0.3984375	0	0	0	0	18.5	2.1875	93.33334063	679.000053
0	1	0	13	0	49.0078125	51.5625	48.1875	45.703125	43.125	35.0859375	0	0	0	0	43.1	-0.025	-1.06666675	343.0000268
0	1	0	14	0	7.3359375	9.65625	6.9375	4.21875	1.4765625	49.7578125	0	0	0	0	3.9	2.4234375	103.4000081	500.0000391
0	1	0	15	0	42.9140625	45.75	42.609375	39.65625	37.0546875	29.765625	0	0	0	0	37.6	0.5453125	23.26666848	311.0000243
0	1	0	16	0	11.25	13.8984375	10.359375	7.9921875	5.390625	55.3828125	0	0	0	0	6.9	1.509375	64.40000503	427.0000334
0	1	0	17	0	26.0859375	28.5234375	25.171875	22.4296875	20.2265625	10.2421875	0	0	0	0	21.8	1.5734375	67.13333858	426.0000333
0	1	0	18	0	3.703125	7.6640625	3.46875	1.3125	57.84375	48.8671875	0	0	0	0	57.5	-0.34375	-14.66666781	383.0000299
0	1	0	19	0	53.296875	57.0703125	53.7421875	50.578125	47.4375	39.5625	0	0	0	0	46.2	-1.2375	-52.80000412	336.0000263
0	1	0	20	0	8.25	11.390625	7.125	5.15625	2.3671875	45.796875	0	0	0	0	3.5	1.1328125	48.33333711	707.0000552
0	1	1	1	0	29.4140625	32.4375	29.2734375	26.203125	23.5546875	7.1484375	0	0	0	0	31	1.5859375	67.66667195	700.0000547
0	1	1	2	0	4.1484375	7.828125	3.4453125	1.21875	58.2890625	47.0625	0	0	0	0	5.1	0.9515625	40.60000317	479.0000374
0	1	1	3	0	42.9609375	45.3984375	42.46875	39.3515625	37.1015625	6.3046875	0	0	0	0	43	0.0390625	1.666666797	-1246.000097
0	1	1	4	0	9.3984375	12.421875	8.4375	5.9765625	3.5390625	31.3125	0	0	0	0	9.8	0.4015625	17.13333467	-1185.000093
0	1	1	5	0	54.984375	58.7578125	55.265625	52.1953125	49.125	23.0859375	0	0	0	0	55.1	0.115625	4.933333719	1111.000087
0	1	1	6	0	23.3203125	24.84375	22.1484375	19.921875	17.4609375	1.0546875	0	0	0	0	25.1	1.7796875	75.93333927	700.0000547
0	1	1	7	0	52.96875	35.2734375	6	57.4453125	52.3828125	51	47.109375	39.65625	0	0	51.9	-1.06875	-45.60000356	318.0000248
0	1	1	8	0	20.8828125	24.65625	21.2109375	18.2109375	15.0234375	5.4375	0	0	0	0	22.5	1.6171875	69.00000539	409.000032
0	1	1	9	0	49.9921875	53.4375	49.8046875	47.1328125	44.1328125	28.7578125	0	0	0	0	46.9	-3.0921875	-131.9333436	656.0000513
0	1	1	10	0	22.40625	25.359375	22.3828125	19.4765625	16.546875	59.2265625	0	0	0	0	23.9	1.49375	63.73333831	739.0000577
0	1	1	11	0	34.734375	37.1484375	34.265625	30.984375	28.875	21.890625	0	0	0	0	31.9	-2.834375	-120.9333428	298.0000233
0	1	1	12	0	21.234375	23.953125	20.625	17.9765625	15.375	2.3671875	0	0	0	0	23.3	2.065625	88.13334022	555.0000434
0	1	1	13	0	13.5703125	18.5859375	13.546875	11.71875	7.7109375	58.6640625	0	0	0	0	13.8	0.2296875	9.800000766	386.0000302
0	1	1	14	0	51.09375	52.96875	50.0390625	47.6953125	45.234375	37.59375	0	0	0	0	54.9	3.80625	162.4000127	326.0000255
0	1	1	15	0	27.4921875	30.4921875	26.5546875	24.65625	21.6328125	12.8203125	0	0	0	0	27.8	0.3078125	13.13333436	376.0000294
0	1	1	16	0	8.296875	11.25	7.3125	5.2265625	2.4375	44.0390625	0	0	0	0	9.7	1.403125	59.86667134	785.0000613
0	1	1	17	0	39.328125	41.953125	38.34375	35.765625	33.46875	20.1328125	0	0	0	0	37.8	-1.528125	-65.20000509	569.0000445
0	1	1	18	0	19.171875	22.21875	18.421875	16.2421875	13.3125	0.140625	0	0	0	0	20.8	1.628125	69.46667209	562.0000439
0	1	1	19	0	44.7421875	34.8515625	30.1171875	47.625	43.7578125	41.3203125	38.8828125	26.5546875	0	0	45.2	0.4578125	19.53333486	526.0000411
0	1	1	20	0	15.421875	17.8125	14.3203125	11.8359375	9.5625	58.0546875	0	0	0	0	18.3	2.878125	122.8000096	491.0000384
1	0	0	1	20.203125	0	19.40625	20.90625	0	0	0	0	0	0	0	23.8	2.89375	123.4666763	0
1	0	0	2	55.734375	0	3.890625	56.53125	0	0	0	0	0	0	0	56.9	0.36875	15.73333456	0
1	0	0	3	41.4375	0	49.3125	42.2578125	0	0	0	0	0	0	0	41.2	-1.0578125	-45.13333686	0
1	0	0	4	8.859375	0	16.7109375	9.6328125	0	0	0	0	0	0	0	12.5	2.8671875	122.3333429	0
1	0	0	5	0	0	5.8828125	0.75	0	0	0	0	0	0	0	5.1	4.35	185.6000145	0
1	0	0	6	48.5390625	0	54.3984375	49.3359375	0	0	0	0	0	0	0	47.5	-1.8359375	-78.33333945	0
1	0	0	7	15.2109375	0	21.9609375	15.984375	0	0	0	0	0	0	0	18.5	2.515625	107.3333417	0
1	0	0	8	14.4375	0	21.2109375	15.1875	0	0	0	0	0	0	0	17.5	2.3125	98.66667438	0
1	0	0	9	12.796875	0	20.3671875	13.546875	0	0	0	0	0	0	0	17	3.453125	147.3333448	0
1	0	0	10	17.2265625	0	25.6640625	17.9296875	0	0	0	0	0	0	0	19.8	1.8703125	79.80000623	0
1	0	0	11	25.3828125	0	32.0859375	26.15625	0	0	0	0	0	0	0	28	1.84375	78.66667281	0
1	0	0	12	46.640625	0	53.296875	47.4140625	0	0	0	0	0	0	0	47.5	0.0859375	3.666666953	0
1	0	0	13	0.5390625	0	6.75	1.3125	0	0	0	0	0	0	0	3.8	2.4875	106.1333416	0
1	0	0	14	21.1640625	0	28.546875	21.9140625	0	0	0	0	0	0	0	24.6	2.6859375	114.600009	0
1	0	0	15	33.3515625	0	39.5859375	34.171875	0	0	0	0	0	0	0	38.9	4.728125	201.7333491	0
1	0	0	16	47.90625	0	54.3046875	48.703125	0	0	0	0	0	0	0	47.5	-1.203125	-51.33333734	0
1	0	0	17	34.2890625	0	40.59375	35.0390625	0	0	0	0	0	0	0	34.1	-0.9390625	-40.0666698	0
1	0	0	18	29.4375	0	35.7421875	30.234375	0	0	0	0	0	0	0	32.3	2.065625	88.13334022	0
1	0	0	19	11.7890625	0	19.2421875	12.515625	0	0	0	0	0	0	0	13.8	1.284375	54.80000428	0
1	0	0	20	2.34375	0	9.2109375	3.046875	0	0	0	0	0	0	0	4.9	1.853125	79.06667284	0
1	1	0	1	10.3359375	17.015625	15.5859375	11.15625	0	0	0	0	0	0	0	14.6	3.44375	146.9333448	0
1	1	0	2	55.8046875	2.5078125	1.640625	56.6484375	0	0	0	0	0	0	0	57.5	0.8515625	36.33333617	0
1	1	0	3	50.25	56.953125	56.25	51.09375	0	0	0	0	0	0	0	49.8	-1.29375	-55.20000431	0
1	1	0	4	8.1328125	14.8125	14.3671875	8.953125	0	0	0	0	0	0	0	11.2	2.246875	95.86667416	0
1	1	0	5	0.234375	6.9140625	6.75	1.0546875	0	0	0	0	0	0	0	2.6	1.5453125	65.93333848	0
1	1	0	6	58.78125	5.390625	5.109375	59.53125	0	0	0	0	0	0	0	2.5	2.96875	126.6666766	0
1	1	0	7	46.734375	53.390625	53.296875	47.53125	0	0	0	0	0	0	0	45.6	-1.93125	-82.40000644	0
1	1	0	8	52.3828125	59.0625	58.4296875	53.203125	0	0	0	0	0	0	0	52.5	-0.703125	-30.00000234	0
1	1	0	9	55.3125	1.9921875	1.6640625	56.1328125	0	0	0	0	0	0	0	51.8	-4.3328125	-184.8666811	0
1	1	0	10	47.71875	54.421875	54.046875	48.5625	0	0	0	0	0	0	0	47.6	-0.9625	-41.06666987	0
1	1	0	11	56.671875	3.3515625	3.65625	57.4921875	0	0	0	0	0	0	0	57.1	-0.3921875	-16.73333464	0
1	1	0	12	13.5234375	20.203125	19.875	14.3203125	0	0	0	0	0	0	0	14.8	0.4796875	20.46666827	0
1	1	0	13	13.546875	20.0390625	9.1171875	14.1796875	0	0	0	0	0	0	0	17.5	3.3203125	141.6666777	0
1	1	0	14	17.1328125	23.671875	59.7890625	17.8125	0	0	0	0	0	0	0	19.6	1.7875	76.26667263	0
1	1	0	15	25.828125	32.390625	32.8359375	26.53125	0	0	0	0	0	0	0	27.5	0.96875	41.33333656	0
1	1	0	16	30.3984375	36.984375	36.84375	31.125	0	0	0	0	0	0	0	32	0.875	37.33333625	0
1	1	0	17	17.2265625	23.8125	24.375	17.953125	0	0	0	0	0	0	0	20	2.046875	87.33334016	0
1	1	0	18	18.046875	24.609375	25.6640625	18.75	0	0	0	0	0	0	0	22.8	4.05	172.8000135	0
1	1	0	19	2.4140625	8.953125	41.7421875	3.09375	0	0	0	0	0	0	0	4.8	1.70625	72.80000569	0
1	1	0	20	40.8984375	47.5078125	49.0078125	41.625	0	0	0	0	0	0	0	42.5	0.875	37.33333625	0
1	1	1	1	21.7265625	28.359375	27.1875	22.5	0	0	0	0	0	0	0	31.9	3.540625	151.0666785	0
1	1	1	2	24.46875	31.171875	30.7265625	25.3125	0	0	0	0	0	0	0	30.7	-0.471875	-20.13333491	0
1	1	1	3	15.9140625	22.59375	22.03125	16.734375	0	0	0	0	0	0	0	21.9	-0.69375	-29.60000231	0
1	1	1	4	34.21875	40.875	40.265625	35.015625	0	0	0	0	0	0	0	38.5	-2.375	-101.3333413	0
1	1	1	5	40.78125	47.4140625	46.8984375	41.5546875	0	0	0	0	0	0	0	45.1	-2.3140625	-98.73334105	0
1	1	1	6	11.3203125	17.9765625	17.6953125	12.1171875	0	0	0	0	0	0	0	17.7	-0.2765625	-11.80000092	0
1	1	1	7	6.421875	13.1484375	13.078125	7.2890625	0	0	0	0	0	0	0	12.2	-0.9484375	-40.46666983	0
1	1	1	8	52.0078125	58.734375	57.8671875	52.875	0	0	0	0	0	0	0	57.1	-1.634375	-69.73333878	0
1	1	1	9	35.2265625	41.8359375	41.5546875	35.9765625	0	0	0	0	0	0	0	40.3	-1.5359375	-65.53333845	0
1	1	1	10	33.2578125	39.8671875	39.84375	34.0078125	0	0	0	0	0	0	0	38.2	-1.6671875	-71.13333889	0
1	1	1	11	30.1171875	36.7734375	36.328125	30.9140625	0	0	0	0	0	0	0	35.3	-1.4734375	-62.86667158	0
1	1	1	12	59.0390625	5.6953125	5.5546875	59.8359375	0	0	0	0	0	0	0	6.9	1.2046875	51.40000402	0
1	1	1	13	36.5390625	43.1953125	43.0078125	37.3359375	0	0	0	0	0	0	0	41.8	-1.3953125	-59.53333798	0
1	1	1	14	35.109375	41.71875	42.234375	35.859375	0	0	0	0	0	0	0	40.2	-1.51875	-64.80000506	0
1	1	1	15	33.5859375	40.265625	39.9609375	34.40625	0	0	0	0	0	0	0	38.1	-2.165625	-92.40000722	0
1	1	1	16	8.671875	15.3515625	15.3046875	9.4921875	0	0	0	0	0	0	0	14.8	-0.5515625	-23.53333517	0
1	1	1	17	10.171875	16.8984375	16.0546875	11.0390625	0	0	0	0	0	0	0	18.3	1.4015625	59.80000467	0
1	1	1	18	19.8046875	26.5078125	26.15625	20.6484375	0	0	0	0	0	0	0	27.3	0.7921875	33.80000264	0
1	1	1	19	51.09375	57.9140625	57.65625	52.0546875	0	0	0	0	0	0	0	56.3	-1.6140625	-68.86667205	0
1	1	1	20	25.6640625	32.53125	32.0625	26.671875	0	0	0	0	0	0	0	33.5	0.96875	41.33333656	0
2	0	0	1	49.8984375	0	0	0	0	0	0	0	0	0	0	49	-0.8984375	-38.33333633	0
2	0	0	2	15.609375	0	0	0	0	0	0	0	0	0	0	17.5	1.890625	80.66667297	0
2	0	0	3	10.1953125	0	0	0	0	0	0	0	0	0	0	11.3	1.1046875	47.13333702	0
2	0	0	4	49.6640625	0	0	0	0	0	0	0	0	0	0	49.5	-0.1640625	-7.000000547	0
2	0	0	5	40.5234375	0	0	0	0	0	0	0	0	0	0	38.3	-2.2234375	-94.86667408	0
2	0	0	6	16.21875	0	0	0	0	0	0	0	0	0	0	17.6	1.38125	58.93333794	0
2	0	0	7	52.4765625	0	0	0	0	0	0	0	0	0	0	52.5	0.0234375	1.000000078	0
2	0	0	8	17.671875	0	0	0	0	0	0	0	0	0	0	21.2	3.528125	150.5333451	0
2	0	0	9	23.53125	0	0	0	0	0	0	0	0	0	0	26.3	2.76875	118.1333426	0
2	0	0	10	12.84375	0	0	0	0	0	0	0	0	0	0	12.5	-0.34375	-14.66666781	0
2	0	0	11	17.625	0	0	0	0	0	0	0	0	0	0	23.6	5.975	254.9333533	0
2	0	0	12	50.2265625	0	0	0	0	0	0	0	0	0	0	48.5	-1.7265625	-73.66667242	0
2	0	0	13	48.3984375	0	0	0	0	0	0	0	0	0	0	46.2	-2.1984375	-93.80000733	0
2	0	0	14	41.109375	0	0	0	0	0	0	0	0	0	0	40.6	-0.509375	-21.73333503	0
2	0	0	15	23.296875	0	0	0	0	0	0	0	0	0	0	24.5	1.203125	51.33333734	0
2	0	0	16	0.46875	0	0	0	0	0	0	0	0	0	0	3.2	2.73125	116.5333424	0
2	0	0	17	42.2109375	0	0	0	0	0	0	0	0	0	0	43.7	1.4890625	63.5333383	0
2	0	0	18	40.96875	0	0	0	0	0	0	0	0	0	0	40.5	-0.46875	-20.00000156	0
2	0	0	19	48.09375	0	0	0	0	0	0	0	0	0	0	46.8	-1.29375	-55.20000431	0
2	0	0	20	6.8203125	0	0	0	0	0	0	0	0	0	0	7.6	0.7796875	33.26666927	0
2	1	0	1	50.765625	56.625	0	0	0	0	0	0	0	0	0	55.8	5.034375	214.8000168	0
2	1	0	2	19.3125	25.171875	0	0	0	0	0	0	0	0	0	23.6	4.2875	182.9333476	0
2	1	0	3	20.8359375	26.6953125	0	0	0	0	0	0	0	0	0	24.1	3.2640625	139.2666775	0
2	1	0	4	35.109375	40.9453125	0	0	0	0	0	0	0	0	0	36.9	1.790625	76.40000597	0
2	1	0	5	28.359375	34.21875	0	0	0	0	0	0	0	0	0	32	3.640625	155.3333455	0
2	1	0	6	32.2265625	38.0859375	0	0	0	0	0	0	0	0	0	33.8	1.5734375	67.13333858	0
2	1	0	7	30.9609375	36.8203125	0	0	0	0	0	0	0	0	0	32.6	1.6390625	69.9333388	0
2	1	0	8	8.0390625	13.8984375	0	0	0	0	0	0	0	0	0	9.4	1.3609375	58.0666712	0
2	1	0	9	18.9140625	24.7734375	0	0	0	0	0	0	0	0	0	23.5	4.5859375	195.666682	0
2	1	0	10	9.421875	15.28125	0	0	0	0	0	0	0	0	0	11.7	2.278125	97.20000759	0
2	1	0	11	1.6171875	7.453125	0	0	0	0	0	0	0	0	0	4.3	2.6828125	114.4666756	0
2	1	0	12	26.109375	31.96875	0	0	0	0	0	0	0	0	0	28.3	2.190625	93.46667397	0
2	1	0	13	0.7734375	6.6328125	0	0	0	0	0	0	0	0	0	3.6	2.8265625	120.6000094	0
2	1	0	14	26.5546875	32.4140625	0	0	0	0	0	0	0	0	0	28.3	1.7453125	74.46667248	0
2	1	0	15	17.296875	23.15625	0	0	0	0	0	0	0	0	0	22.3	5.003125	213.4666833	0
2	1	0	16	11.671875	17.53125	0	0	0	0	0	0	0	0	0	9.6	-2.071875	-88.40000691	0
2	1	0	17	33.3046875	39.1640625	0	0	0	0	0	0	0	0	0	34.5	1.1953125	51.00000398	0
2	1	0	18	43.3359375	49.1953125	0	0	0	0	0	0	0	0	0	44.3	0.9640625	41.13333655	0
2	1	0	19	54.84375	0.703125	0	0	0	0	0	0	0	0	0	54.6	-0.24375	-10.40000081	0
2	1	0	20	11.578125	17.4375	0	0	0	0	0	0	0	0	0	13.5	1.921875	82.00000641	0
2	1	1	1	45.7734375	51.6328125	0	0	0	0	0	0	0	0	0	54.8	3.1671875	135.1333439	0
2	1	1	2	18.1640625	24.0234375	0	0	0	0	0	0	0	0	0	24.2	0.1765625	7.533333922	0
2	1	1	3	58.96875	4.8046875	0	0	0	0	0	0	0	0	0	6.9	2.0953125	89.40000698	0
2	1	1	4	48.8203125	54.6796875	0	0	0	0	0	0	0	0	0	54.7	0.0203125	0.866666734	0
2	1	1	5	15.8203125	21.6796875	0	0	0	0	0	0	0	0	0	24.1	2.4203125	103.2666747	0
2	1	1	6	47.2265625	53.0859375	0	0	0	0	0	0	0	0	0	51.5	-1.5859375	-67.66667195	0
2	1	1	7	22.3359375	28.1953125	0	0	0	0	0	0	0	0	0	39.3	11.1046875	473.800037	0
2	1	1	8	49.78125	55.640625	0	0	0	0	0	0	0	0	0	56	0.359375	15.33333453	0
2	1	1	9	45.75	51.609375	0	0	0	0	0	0	0	0	0	53.9	2.290625	97.73334097	0
2	1	1	10	37.546875	43.40625	0	0	0	0	0	0	0	0	0	42.8	-0.60625	-25.86666869	0
2	1	1	11	59.671875	5.5078125	0	0	0	0	0	0	0	0	0	4.8	-0.7078125	-30.20000236	0
2	1	1	12	24.0234375	29.8828125	0	0	0	0	0	0	0	0	0	31.5	1.6171875	69.00000539	0
2	1	1	13	7.546875	13.40625	0	0	0	0	0	0	0	0	0	16	2.59375	110.6666753	0
2	1	1	14	33.2109375	39.0703125	0	0	0	0	0	0	0	0	0	37.5	-1.5703125	-67.00000523	0
2	1	1	15	58.828125	4.6875	0	0	0	0	0	0	0	0	0	11.6	6.9125	294.9333564	0
2	1	1	16	11.25	17.109375	0	0	0	0	0	0	0	0	0	18.9	1.790625	76.40000597	0
2	1	1	17	8.953125	14.8125	0	0	0	0	0	0	0	0	0	18.2	3.3875	144.5333446	0
2	1	1	18	29.8125	35.671875	0	0	0	0	0	0	0	0	0	35.3	-0.371875	-15.86666791	0
2	1	1	19	48.5625	54.421875	0	0	0	0	0	0	0	0	0	54.5	0.078125	3.333333594	0
2	1	1	20	9.515625	15.3515625	0	0	0	0	0	0	0	0	0	18.5	3.1484375	134.3333438	0
3	0	1	1	0	49.1484375	0	0	0	0	0	0	0	0	0	48.2	-0.9484375	-40.46666983	0
3	0	1	2	0	59.3671875	0	0	0	0	0	0	0	0	0	2.3	2.9328125	125.1333431	0
3	0	1	3	0	34.3125	0	0	0	0	0	0	0	0	0	33.4	-0.9125	-38.93333638	0
3	0	1	4	0	0.984375	0	0	0	0	0	0	0	0	0	3.1	2.115625	90.26667372	0
3	0	1	5	0	42.0234375	0	0	0	0	0	0	0	0	0	40.8	-1.2234375	-52.20000408	0
3	0	1	6	0	7.7109375	0	0	0	0	0	0	0	0	0	3.8	-3.9109375	-166.8666797	0
3	0	1	7	0	43.96875	0	0	0	0	0	0	0	0	0	43.3	-0.66875	-28.53333556	0
3	0	1	8	0	51.1640625	0	0	0	0	0	0	0	0	0	52.1	0.9359375	39.93333645	0
3	0	1	9	0	12.796875	0	27.1171875	0	0	0	0	0	0	0	12.8	0.003125	0.133333344	0
3	0	1	10	0	45.3984375	0	0	0	0	0	0	0	0	0	47.8	2.4015625	102.4666747	0
3	0	1	11	0	13.875	0	0	0	0	0	0	0	0	0	14.8	0.925	39.46666975	0
3	0	1	12	0	24.8671875	0	0	0	0	0	0	0	0	0	27.3	2.4328125	103.8000081	0
3	0	1	13	0	26.6015625	0	0	0	0	0	0	0	0	0	28.5	1.8984375	81.00000633	0
3	0	1	14	0	15.5625	0	0	0	0	0	0	0	0	0	17.5	1.9375	82.66667313	0
3	0	1	15	0	12.984375	0	0	0	0	0	0	0	0	0	13.2	0.215625	9.200000719	0
3	0	1	16	0	8.671875	0	0	0	0	0	0	0	0	0	7.5	-1.171875	-50.00000391	0
3	0	1	17	0	33.4921875	0	0	0	0	0	0	0	0	0	38.3	4.8078125	205.1333494	0
3	0	1	18	0	17.4609375	0	0	0	0	0	0	0	0	0	19.2	1.7390625	74.2000058	0
3	0	1	19	0	31.921875	0	0	0	0	0	0	0	0	0	32.8	0.878125	37.46666959	0
3	0	1	20	0	22.265625	0	0	0	0	0	0	0	0	0	28.3	6.034375	257.4666868	0
