# Supplementary material for: The effect of electrical muscle stimulation on intentional binding and explicit sense of agency
Source: PeerJ. 2024 Sep 19;12:e17977. doi: 10.7717/peerj.17977 (PMC11416759; doi:10.7717/peerj.17977)
Supplement: Supplemental Information 1 [file peerj-12-17977-s001.zip › RawData/Experiment1/Participant19.csv]

Action type (0=Voluntary, 1=Involuntary, 2=Sham, 3=Tone)	Condition (0=Baseline, 1=Operant)	Judgment event (0=Action, 1=Tone)	Trial	Stimulation	Tone	Switch release	Switch push	Switch release	Switch push	Switch release	Switch push	Switch release	Switch push	Switch release	Answer of participant	Judgement error on clock	Judgement error[ms]	SW1 Release to Push[ms]
0	0	0	1	0	0	20.6484375	13.03125	11.578125	0	0	0	0	0	0	14	0.96875	41.33333656	62.00000484
0	0	0	2	0	0	55.6640625	52.171875	51.3046875	47.9765625	46.96875	0	0	0	0	46	-1.9765625	-84.33333992	43.00000336
0	0	0	3	0	0	29.4140625	26.765625	24.421875	0.5625	59.4609375	58.0546875	44.1796875	41.7890625	39.0234375	40	-1.7890625	-76.3333393	118.0000092
0	0	0	4	0	0	48.984375	47.5546875	45.609375	38.671875	37.0546875	0	0	0	0	38	-0.671875	-28.66666891	69.00000539
0	0	0	5	0	0	29.2265625	41.8125	39.3046875	0	0	0	0	0	0	40	-1.8125	-77.33333938	107.0000084
0	0	0	6	0	0	0	52.7109375	50.953125	0	0	0	0	0	0	50	-2.7109375	-115.6666757	75.00000586
0	0	0	7	0	0	0	39.0234375	35.15625	0	0	0	0	0	0	45	5.9765625	255.0000199	165.0000129
0	0	0	8	0	0	0	21.328125	17.484375	0	0	0	0	0	0	20	-1.328125	-56.66667109	164.0000128
0	0	0	9	0	0	0	42.3515625	38.8359375	0	0	0	0	0	0	39	-3.3515625	-143.0000112	150.0000117
0	0	0	10	0	0	46.2421875	50.5546875	47.3671875	0	0	0	0	0	0	48	-2.5546875	-109.0000085	136.0000106
0	0	0	11	0	0	0	4.96875	0.234375	0	0	0	0	0	0	7	2.03125	86.66667344	202.0000158
0	0	0	12	0	0	0	58.59375	55.2421875	0	0	0	0	0	0	58	-0.59375	-25.33333531	143.0000112
0	0	0	13	0	0	0	51.5859375	47.71875	0	0	0	0	0	0	48	-3.5859375	-153.000012	165.0000129
0	0	0	14	0	0	0	11.15625	7.453125	0	0	0	0	0	0	8	-3.15625	-134.6666772	158.0000123
0	0	0	15	0	0	0	10.0546875	7.1953125	0	0	0	0	0	0	8	-2.0546875	-87.66667352	122.0000095
0	0	0	16	0	0	0	42.796875	37.171875	0	0	0	0	0	0	46	3.203125	136.6666773	240.0000188
0	0	0	17	0	0	0	22.3828125	19.7109375	0	0	0	0	0	0	20	-2.3828125	-101.6666746	114.0000089
0	0	0	18	0	0	0	3.6796875	1.125	0	0	0	0	0	0	5	1.3203125	56.33333773	109.0000085
0	0	0	19	0	0	0	51.3515625	48.28125	0	0	0	0	0	0	50	-1.3515625	-57.66667117	131.0000102
0	0	0	20	0	0	0	56.0625	52.3828125	0	0	0	0	0	0	51	-5.0625	-216.0000169	157.0000123
0	1	0	1	0	55.265625	0	49.40625	46.21875	0	0	0	0	0	0	49	-0.40625	-17.33333469	136.0000106
0	1	0	2	0	13.9921875	0	8.1328125	4.7578125	0	0	0	0	0	0	9	0.8671875	37.00000289	144.0000113
0	1	0	3	0	39.1640625	0	33.3046875	28.5	0	0	0	0	0	0	35	1.6953125	72.33333898	205.000016
0	1	0	4	0	31.734375	0	25.8515625	21.2109375	0	0	0	0	0	0	28	2.1484375	91.66667383	198.0000155
0	1	0	5	0	10.40625	0	4.546875	1.078125	0	0	0	0	0	0	5	0.453125	19.33333484	148.0000116
0	1	0	6	0	21.6796875	0	15.8203125	12.515625	0	0	0	0	0	0	14	-1.8203125	-77.66667273	141.000011
0	1	0	7	0	40.6640625	0	34.8046875	31.2421875	0	0	0	0	0	0	34	-0.8046875	-34.33333602	152.0000119
0	1	0	8	0	0.6328125	0	54.7734375	51.8203125	0	0	0	0	0	0	55	0.2265625	9.666667422	126.0000098
0	1	0	9	0	15.0234375	0	9.1640625	6.9375	0	0	0	0	0	0	9	-0.1640625	-7.000000547	95.00000742
0	1	0	10	0	42.6796875	0	36.8203125	32.953125	0	0	0	0	0	0	35	-1.8203125	-77.66667273	165.0000129
0	1	0	11	0	16.2421875	0	10.3828125	5.3203125	0	0	0	0	0	0	13	2.6171875	111.6666754	216.0000169
0	1	0	12	0	29.4609375	0	23.6015625	18.6328125	0	0	0	0	0	0	24	0.3984375	17.00000133	212.0000166
0	1	0	13	0	50.8125	0	44.953125	39.984375	0	0	0	0	0	0	45	0.046875	2.000000156	212.0000166
0	1	0	14	0	3.0234375	0	57.1640625	52.734375	0	0	0	0	0	0	59	1.8359375	78.33333945	189.0000148
0	1	0	15	0	41.8125	0	35.953125	31.3125	0	0	0	0	0	0	35	-0.953125	-40.66666984	198.0000155
0	1	0	16	0	47.9765625	0	42.1171875	36.84375	0	0	0	0	0	0	42	-0.1171875	-5.000000391	225.0000176
0	1	0	17	0	33.6796875	0	27.8203125	24.4453125	0	0	0	0	0	0	26	-1.8203125	-77.66667273	144.0000113
0	1	0	18	0	15.796875	0	9.9375	3.8671875	0	0	0	0	0	0	13	3.0625	130.6666769	259.0000202
0	1	0	19	0	55.1015625	0	49.2421875	46.0546875	0	0	0	0	0	0	48	-1.2421875	-53.00000414	136.0000106
0	1	0	20	0	48.1171875	0	42.2578125	39.2109375	0	0	0	0	0	0	41	-1.2578125	-53.66667086	130.0000102
0	1	1	1	0	48.2578125	45.6796875	42.3984375	40.3359375	0	0	0	0	0	0	44	-4.2578125	-181.6666809	88.00000688
0	1	1	2	0	14.859375	30.984375	9	6.421875	0	0	0	0	0	0	9	-5.859375	-250.0000195	110.0000086
0	1	1	3	0	39.09375	0	33.234375	29.625	0	0	0	0	0	0	33	-6.09375	-260.0000203	154.000012
0	1	1	4	0	23.7890625	0	17.9296875	14.625	0	0	0	0	0	0	19	-4.7890625	-204.3333493	141.000011
0	1	1	5	0	52.1484375	0	46.2890625	43.8984375	0	0	0	0	0	0	50	-2.1484375	-91.66667383	102.000008
0	1	1	6	0	13.8046875	0	7.9453125	5.0625	0	0	0	0	0	0	12	-1.8046875	-77.00000602	123.0000096
0	1	1	7	0	9.5625	0	3.703125	0.09375	0	0	0	0	0	0	6	-3.5625	-152.0000119	154.000012
0	1	1	8	0	42.75	0	36.890625	33.5625	0	0	0	0	0	0	38	-4.75	-202.6666825	142.0000111
0	1	1	9	0	10.2890625	0	4.4296875	0.0703125	0	0	0	0	0	0	4	-6.2890625	-268.3333543	186.0000145
0	1	1	10	0	35.6953125	0	29.8359375	27.046875	0	0	0	0	0	0	34	-1.6953125	-72.33333898	119.0000093
0	1	1	11	0	45.046875	0	39.1875	36.2109375	0	0	0	0	0	0	40	-5.046875	-215.3333502	127.0000099
0	1	1	12	0	34.453125	0	28.59375	26.0390625	0	0	0	0	0	0	28	-6.453125	-275.3333548	109.0000085
0	1	1	13	0	32.0390625	0	26.1796875	23.765625	0	0	0	0	0	0	29	-3.0390625	-129.6666768	103.000008
0	1	1	14	0	47.4140625	0	41.5546875	37.96875	0	0	0	0	0	0	42	-5.4140625	-231.000018	153.000012
0	1	1	15	0	50.53125	0	44.671875	41.3203125	0	0	0	0	0	0	46	-4.53125	-193.3333484	143.0000112
0	1	1	16	0	7.078125	0	1.1953125	56.5546875	0	0	0	0	0	0	3	-4.078125	-174.0000136	198.0000155
0	1	1	17	0	17.109375	0	11.25	7.78125	0	0	0	0	0	0	13	-4.109375	-175.333347	148.0000116
0	1	1	18	0	20.671875	0	14.8125	10.828125	0	0	0	0	0	0	14	-6.671875	-284.6666889	170.0000133
0	1	1	19	0	38.53125	0	32.671875	29.8828125	0	0	0	0	0	0	32	-6.53125	-278.6666884	119.0000093
0	1	1	20	0	46.734375	0	40.875	37.3828125	0	0	0	0	0	0	38	-8.734375	-372.6666958	149.0000116
1	0	0	1	51.515625	0	57.1875	52.359375	0	0	0	0	0	0	0	54	1.640625	70.00000547	0
1	0	0	2	10.9921875	0	18.2578125	11.8828125	0	0	0	0	0	0	0	14	2.1171875	90.33334039	0
1	0	0	3	41.1796875	0	48.84375	42.046875	0	0	0	0	0	0	0	41	-1.046875	-44.66667016	0
1	0	0	4	7.5234375	0	15.0234375	8.3671875	0	0	0	0	0	0	0	11	2.6328125	112.3333421	0
1	0	0	5	16.1953125	0	24.09375	17.0625	0	0	0	0	0	0	0	19	1.9375	82.66667313	0
1	0	0	6	15.8203125	0	23.0390625	16.8984375	0	0	0	0	0	0	0	18	1.1015625	47.00000367	0
1	0	0	7	2.6015625	0	10.03125	3.515625	0	0	0	0	0	0	0	4	0.484375	20.66666828	0
1	0	0	8	51.1640625	0	57.6796875	52.03125	0	0	0	0	0	0	0	53	0.96875	41.33333656	0
1	0	0	9	13.6875	0	21.703125	14.5078125	0	0	0	0	0	0	0	14	-0.5078125	-21.66666836	0
1	0	0	10	55.2890625	0	2.25	56.203125	0	0	0	0	0	0	0	58	1.796875	76.66667266	0
1	0	0	11	55.1953125	0	1.78125	56.109375	0	0	0	0	0	0	0	58	1.890625	80.66667297	0
1	0	0	12	19.4296875	0	27.046875	20.3671875	0	0	0	0	0	0	0	24	3.6328125	155.0000121	0
1	0	0	13	11.625	0	19.125	12.515625	0	0	0	0	0	0	0	14	1.484375	63.33333828	0
1	0	0	14	21.140625	0	28.875	22.0078125	0	0	0	0	0	0	0	24	1.9921875	85.00000664	0
1	0	0	15	30.7734375	0	38.1796875	31.640625	0	0	0	0	0	0	0	34	2.359375	100.6666745	0
1	0	0	16	31.2890625	0	38.8125	32.2734375	0	0	0	0	0	0	0	34	1.7265625	73.66667242	0
1	0	0	17	35.1328125	0	42.84375	36.09375	0	0	0	0	0	0	0	38	1.90625	81.33333969	0
1	0	0	18	2.578125	0	10.0078125	3.46875	0	0	0	0	0	0	0	5	1.53125	65.33333844	0
1	0	0	19	36.5625	0	43.546875	37.40625	0	0	0	0	0	0	0	39	1.59375	68.00000531	0
1	0	0	20	32.5078125	0	39.4921875	33.421875	0	0	0	0	0	0	0	34	0.578125	24.66666859	0
1	1	0	1	44.9765625	51.9140625	57.46875	46.0546875	0	0	0	0	0	0	0	46	-0.0546875	-2.333333516	0
1	1	0	2	28.1953125	34.96875	36.09375	29.109375	0	0	0	0	0	0	0	34	4.890625	208.666683	0
1	1	0	3	26.5078125	33.28125	35.4140625	27.421875	0	0	0	0	0	0	0	29	1.578125	67.33333859	0
1	1	0	4	23.578125	30.3515625	33.421875	24.46875	0	0	0	0	0	0	0	28	3.53125	150.6666784	0
1	1	0	5	52.734375	59.4609375	2.2734375	53.6015625	0	0	0	0	0	0	0	54	0.3984375	17.00000133	0
1	1	0	6	30.609375	37.40625	42.7734375	31.546875	0	0	0	0	0	0	0	33	1.453125	62.00000484	0
1	1	0	7	28.03125	34.78125	37.828125	28.921875	0	0	0	0	0	0	0	31	2.078125	88.66667359	0
1	1	0	8	3.421875	10.1015625	16.4296875	4.2421875	0	0	0	0	0	0	0	4	-0.2421875	-10.33333414	0
1	1	0	9	14.578125	21.3046875	27.0703125	15.4453125	0	0	0	0	0	0	0	16	0.5546875	23.66666852	0
1	1	0	10	46.1484375	52.921875	50.0390625	47.0625	0	0	0	0	0	0	0	45	-2.0625	-88.00000688	0
1	1	0	11	20.578125	27.28125	23.8125	21.421875	0	0	0	0	0	0	0	16	-5.421875	-231.3333514	0
1	1	0	12	42.609375	49.40625	52.078125	43.546875	0	0	0	0	0	0	0	44	0.453125	19.33333484	0
1	1	0	13	15.6796875	22.4765625	25.3828125	16.59375	0	0	0	0	0	0	0	14	-2.59375	-110.6666753	0
1	1	0	14	48.421875	55.1484375	55.7578125	49.2890625	0	0	0	0	0	0	0	49	-0.2890625	-12.3333343	0
1	1	0	15	16.3125	23.0859375	23.6484375	17.2265625	0	0	0	0	0	0	0	17	-0.2265625	-9.666667422	0
1	1	0	16	48.4453125	55.1953125	55.6171875	49.3359375	0	0	0	0	0	0	0	49	-0.3359375	-14.33333445	0
1	1	0	17	53.0390625	59.9296875	1.1484375	54.0703125	0	0	0	0	0	0	0	55	0.9296875	39.66666977	0
1	1	0	18	42.5390625	49.4765625	47.0625	43.6171875	0	0	0	0	0	0	0	44	0.3828125	16.33333461	0
1	1	0	19	34.546875	41.296875	42.3515625	35.4375	0	0	0	0	0	0	0	38	2.5625	109.3333419	0
1	1	0	20	0.890625	7.59375	8.484375	1.734375	0	0	0	0	0	0	0	3	1.265625	54.00000422	0
1	1	1	1	29.625	36.703125	38.3203125	30.84375	0	0	0	0	0	0	0	37	0.296875	12.66666766	0
1	1	1	2	39	46.125	46.8984375	40.2421875	0	0	0	0	0	0	0	42	-4.125	-176.0000138	0
1	1	1	3	56.1328125	3.140625	4.6171875	57.28125	0	0	0	0	0	0	0	1	-2.140625	-91.33334047	0
1	1	1	4	0.28125	7.359375	8.2265625	1.5	0	0	0	0	0	0	0	5	-2.359375	-100.6666745	0
1	1	1	5	9.4921875	16.640625	17.671875	10.78125	0	0	0	0	0	0	0	14	-2.640625	-112.6666755	0
1	1	1	6	14.7890625	21.9140625	22.8046875	16.0546875	0	0	0	0	0	0	0	18	-3.9140625	-167.000013	0
1	1	1	7	3.75	10.8515625	11.34375	4.9921875	0	0	0	0	0	0	0	9	-1.8515625	-79.00000617	0
1	1	1	8	27.515625	34.9453125	34.8984375	29.0859375	0	0	0	0	0	0	0	34	-0.9453125	-40.33333648	0
1	1	1	9	7.875	15.3515625	15.421875	9.4921875	0	0	0	0	0	0	0	15	-0.3515625	-15.00000117	0
1	1	1	10	50.859375	58.265625	57.984375	52.40625	0	0	0	0	0	0	0	56	-2.265625	-96.66667422	0
1	1	1	11	43.9453125	51.328125	51.3046875	45.46875	0	0	0	0	0	0	0	49	-2.328125	-99.33334109	0
1	1	1	12	18.6796875	26.109375	25.8984375	20.25	0	0	0	0	0	0	0	26	-0.109375	-4.666667031	0
1	1	1	13	17.4140625	25.4296875	23.90625	19.5703125	0	0	0	0	0	0	0	27.5	2.0703125	88.33334023	0
1	1	1	14	13.875	21.0703125	21.515625	15.2109375	0	0	0	0	0	0	0	18	-3.0703125	-131.0000102	0
1	1	1	15	47.6484375	54.8671875	54.6328125	49.0078125	0	0	0	0	0	0	0	54	-0.8671875	-37.00000289	0
1	1	1	16	53.953125	1.2890625	0.8671875	55.4296875	0	0	0	0	0	0	0	59	-2.2890625	-97.6666743	0
1	1	1	17	27.1640625	34.2421875	34.03125	28.3828125	0	0	0	0	0	0	0	34	-0.2421875	-10.33333414	0
1	1	1	18	55.453125	2.6015625	2.5078125	56.7421875	0	0	0	0	0	0	0	59	-3.6015625	-153.6666787	0
1	1	1	19	44.3203125	51.515625	50.8359375	45.65625	0	0	0	0	0	0	0	48	-3.515625	-150.0000117	0
1	1	1	20	25.3359375	32.6015625	31.6171875	26.7421875	0	0	0	0	0	0	0	30	-2.6015625	-111.0000087	0
2	0	0	1	14.25	0	0	0	0	0	0	0	0	0	0	18	3.75	160.0000125	0
2	0	0	2	21.328125	0	0	0	0	0	0	0	0	0	0	24	2.671875	114.0000089	0
2	0	0	3	33.9140625	0	0	0	0	0	0	0	0	0	0	34	0.0859375	3.666666953	0
2	0	0	4	38.4140625	0	0	0	0	0	0	0	0	0	0	43	4.5859375	195.666682	0
2	0	0	5	27.3984375	0	0	0	0	0	0	0	0	0	0	31	3.6015625	153.6666787	0
2	0	0	6	55.9453125	0	0	0	0	0	0	0	0	0	0	59	3.0546875	130.3333435	0
2	0	0	7	0.84375	0	0	0	0	0	0	0	0	0	0	3	2.15625	92.00000719	0
2	0	0	8	33.4453125	0	0	0	0	0	0	0	0	0	0	38	4.5546875	194.3333485	0
2	0	0	9	23.9765625	0	0	0	0	0	0	0	0	0	0	31	7.0234375	299.6666901	0
2	0	0	10	5.9765625	0	0	0	0	0	0	0	0	0	0	6	0.0234375	1.000000078	0
2	0	0	11	42.84375	0	0	0	0	0	0	0	0	0	0	48	5.15625	220.0000172	0
2	0	0	12	23.0859375	0	0	0	0	0	0	0	0	0	0	27	3.9140625	167.000013	0
2	0	0	13	30.3515625	0	0	0	0	0	0	0	0	0	0	33	2.6484375	113.0000088	0
2	0	0	14	31.453125	0	0	0	0	0	0	0	0	0	0	34	2.546875	108.6666752	0
2	0	0	15	18.890625	0	0	0	0	0	0	0	0	0	0	24	5.109375	218.000017	0
2	0	0	16	29.90625	0	0	0	0	0	0	0	0	0	0	34	4.09375	174.6666803	0
2	0	0	17	15.609375	0	0	0	0	0	0	0	0	0	0	21	5.390625	230.000018	0
2	0	0	18	48.9375	0	0	0	0	0	0	0	0	0	0	50	1.0625	45.33333688	0
2	0	0	19	47.7421875	0	0	0	0	0	0	0	0	0	0	49	1.2578125	53.66667086	0
2	0	0	20	44.109375	0	0	0	0	0	0	0	0	0	0	44	-0.109375	-4.666667031	0
2	1	0	1	11.9765625	17.8359375	0	0	0	0	0	0	0	0	0	13	1.0234375	43.66667008	0
2	1	0	2	43.359375	49.21875	0	0	0	0	0	0	0	0	0	45	1.640625	70.00000547	0
2	1	0	3	43.6640625	49.5234375	0	0	0	0	0	0	0	0	0	44	0.3359375	14.33333445	0
2	1	0	4	29.015625	34.875	0	0	0	0	0	0	0	0	0	30	0.984375	42.00000328	0
2	1	0	5	7.359375	13.21875	0	0	0	0	0	0	0	0	0	8	0.640625	27.33333547	0
2	1	0	6	49.7109375	55.5703125	0	0	0	0	0	0	0	0	0	50	0.2890625	12.3333343	0
2	1	0	7	32.578125	38.4375	0	0	0	0	0	0	0	0	0	30	-2.578125	-110.0000086	0
2	1	0	8	27.65625	33.4921875	0	0	0	0	0	0	0	0	0	28	0.34375	14.66666781	0
2	1	0	9	38.4140625	44.2734375	0	0	0	0	0	0	0	0	0	36	-2.4140625	-103.000008	0
2	1	0	10	16.828125	22.6640625	0	0	0	0	0	0	0	0	0	18	1.171875	50.00000391	0
2	1	0	11	21	26.859375	0	0	0	0	0	0	0	0	0	23	2	85.33334	0
2	1	0	12	37.5234375	43.3828125	0	0	0	0	0	0	0	0	0	37	-0.5234375	-22.33333508	0
2	1	0	13	41.9765625	47.8125	0	0	0	0	0	0	0	0	0	43	1.0234375	43.66667008	0
2	1	0	14	55.1484375	1.0078125	0	0	0	0	0	0	0	0	0	55	-0.1484375	-6.333333828	0
2	1	0	15	19.59375	25.453125	0	0	0	0	0	0	0	0	0	20	0.40625	17.33333469	0
2	1	0	16	13.6875	19.546875	0	0	0	0	0	0	0	0	0	14	0.3125	13.33333438	0
2	1	0	17	6.984375	12.84375	0	0	0	0	0	0	0	0	0	7	0.015625	0.666666719	0
2	1	0	18	15.328125	21.1875	0	0	0	0	0	0	0	0	0	14	-1.328125	-56.66667109	0
2	1	0	19	0.609375	6.46875	0	0	0	0	0	0	0	0	0	2	1.390625	59.33333797	0
2	1	0	20	49.4765625	55.3359375	0	0	0	0	0	0	0	0	0	50	0.5234375	22.33333508	0
2	1	1	1	13.359375	19.21875	0	0	0	0	0	0	0	0	0	23	3.78125	161.3333459	0
2	1	1	2	8.484375	14.34375	0	0	0	0	0	0	0	0	0	10	-4.34375	-185.3333478	0
2	1	1	3	55.875	1.734375	0	0	0	0	0	0	0	0	0	56	-5.734375	-244.6666858	0
2	1	1	4	48.4921875	54.3515625	0	0	0	0	0	0	0	0	0	49	-5.3515625	-228.3333512	0
2	1	1	5	26.296875	32.15625	0	0	0	0	0	0	0	0	0	29	-3.15625	-134.6666772	0
2	1	1	6	42.0234375	47.8828125	0	0	0	0	0	0	0	0	0	48	0.1171875	5.000000391	0
2	1	1	7	57.8203125	3.6796875	0	0	0	0	0	0	0	0	0	3	-0.6796875	-29.00000227	0
2	1	1	8	56.0859375	1.9453125	0	0	0	0	0	0	0	0	0	58	-3.9453125	-168.3333465	0
2	1	1	9	48.7734375	54.609375	0	0	0	0	0	0	0	0	0	51	-3.609375	-154.000012	0
2	1	1	10	12.421875	18.28125	0	0	0	0	0	0	0	0	0	14	-4.28125	-182.6666809	0
2	1	1	11	29.4609375	35.3203125	0	0	0	0	0	0	0	0	0	34	-1.3203125	-56.33333773	0
2	1	1	12	43.9921875	49.8515625	0	0	0	0	0	0	0	0	0	46	-3.8515625	-164.3333462	0
2	1	1	13	43.4296875	49.2890625	0	0	0	0	0	0	0	0	0	46	-3.2890625	-140.3333443	0
2	1	1	14	50.3203125	56.1796875	0	0	0	0	0	0	0	0	0	51	-5.1796875	-221.0000173	0
2	1	1	15	53.6953125	59.5546875	0	0	0	0	0	0	0	0	0	55	-4.5546875	-194.3333485	0
2	1	1	16	36.6328125	42.4921875	0	0	0	0	0	0	0	0	0	43	0.5078125	21.66666836	0
2	1	1	17	22.4765625	28.3359375	0	0	0	0	0	0	0	0	0	29	0.6640625	28.33333555	0
2	1	1	18	30.5625	36.421875	0	0	0	0	0	0	0	0	0	38	1.578125	67.33333859	0
2	1	1	19	6.09375	11.953125	0	0	0	0	0	0	0	0	0	15	3.046875	130.0000102	0
2	1	1	20	0.28125	6.140625	0	0	0	0	0	0	0	0	0	10	3.859375	164.6666795	0
3	0	1	1	0	57.8671875	0	0	0	0	0	0	0	0	0	57	-0.8671875	-37.00000289	0
3	0	1	2	0	6.1171875	0	0	0	0	0	0	0	0	0	6	-0.1171875	-5.000000391	0
3	0	1	3	0	19.453125	0	0	0	0	0	0	0	0	0	20	0.546875	23.33333516	0
3	0	1	4	0	41.34375	0	0	0	0	0	0	0	0	0	43	1.65625	70.66667219	0
3	0	1	5	0	25.96875	0	0	0	0	0	0	0	0	0	28	2.03125	86.66667344	0
3	0	1	6	0	29.4609375	0	0	0	0	0	0	0	0	0	30	0.5390625	23.0000018	0
3	0	1	7	0	49.2890625	0	0	0	0	0	0	0	0	0	48	-1.2890625	-55.0000043	0
3	0	1	8	0	13.078125	0	0	0	0	0	0	0	0	0	13	-0.078125	-3.333333594	0
3	0	1	9	0	49.078125	0	0	0	0	0	0	0	0	0	50	0.921875	39.33333641	0
3	0	1	10	0	32.1328125	0	0	0	0	0	0	0	0	0	33	0.8671875	37.00000289	0
3	0	1	11	0	41.484375	0	0	0	0	0	0	0	0	0	40	-1.484375	-63.33333828	0
3	0	1	12	0	11.8125	0	0	0	0	0	0	0	0	0	13	1.1875	50.66667063	0
3	0	1	13	0	19.96875	0	0	0	0	0	0	0	0	0	21	1.03125	44.00000344	0
3	0	1	14	0	47.3203125	0	0	0	0	0	0	0	0	0	45	-2.3203125	-99.00000773	0
3	0	1	15	0	42.46875	0	0	0	0	0	0	0	0	0	44	1.53125	65.33333844	0
3	0	1	16	0	42.140625	0	0	0	0	0	0	0	0	0	44	1.859375	79.33333953	0
3	0	1	17	0	35.6015625	0	0	0	0	0	0	0	0	0	36	0.3984375	17.00000133	0
3	0	1	18	0	46.3125	0	0	0	0	0	0	0	0	0	48	1.6875	72.00000563	0
3	0	1	19	0	22.2421875	0	0	0	0	0	0	0	0	0	24	1.7578125	75.00000586	0
3	0	1	20	0	41.109375	0	0	0	0	0	0	0	0	0	41	-0.109375	-4.666667031	0
