# Supplementary material for: The effect of electrical muscle stimulation on intentional binding and explicit sense of agency
Source: PeerJ. 2024 Sep 19;12:e17977. doi: 10.7717/peerj.17977 (PMC11416759; doi:10.7717/peerj.17977)
Supplement: Supplemental Information 1 [file peerj-12-17977-s001.zip › RawData/Experiment1/Participant2.csv]

Action type (0=Voluntary, 1=Involuntary, 2=Sham, 3=Tone)	Condition (0=Baseline, 1=Operant)	Judgment event (0=Action, 1=Tone)	Trial	Stimulation	Tone	Switch release	Switch push	Switch release	Switch push	Switch release	Switch push	Switch release	Switch push	Switch release	Answer of participant	Judgement error on clock	Judgement error[ms]	SW1 Release to Push[ms]
0	0	0	1	0	0	11.203125	9.796875	7.9453125	0	0	0	0	0	0	9	-0.796875	-34.00000266	79.00000617
0	0	0	2	0	0	37.125	35.25	33.5859375	0	0	0	0	0	0	39	3.75	160.0000125	71.00000555
0	0	0	3	0	0	35.203125	33.3515625	31.7109375	0	0	0	0	0	0	34	0.6484375	27.66666883	70.00000547
0	0	0	4	0	0	59.25	57.5390625	55.921875	0	0	0	0	0	0	58	0.4609375	19.6666682	69.00000539
0	0	0	5	0	0	47.2265625	45.375	44.0390625	0	0	0	0	0	0	46.5	1.125	48.00000375	57.00000445
0	0	0	6	0	0	19.5234375	17.8125	15.9609375	0	0	0	0	0	0	19	1.1875	50.66667063	79.00000617
0	0	0	7	0	0	27.515625	25.3828125	23.9765625	0	0	0	0	0	0	25	-0.3828125	-16.33333461	60.00000469
0	0	0	8	0	0	35.953125	34.3125	32.953125	0	0	0	0	0	0	34	-0.3125	-13.33333438	58.00000453
0	0	0	9	0	0	41.671875	40.0078125	38.4609375	0	0	0	0	0	0	40	-0.0078125	-0.333333359	66.00000516
0	0	0	10	0	0	46.828125	44.8359375	43.4296875	0	0	0	0	0	0	45	0.1640625	7.000000547	60.00000469
0	0	0	11	0	0	20.7890625	18.9140625	17.6484375	0	0	0	0	0	0	20	1.0859375	46.33333695	54.00000422
0	0	0	12	0	0	15.796875	14.15625	12.7734375	0	0	0	0	0	0	14	-0.15625	-6.666667188	59.00000461
0	0	0	13	0	0	40.8515625	39.3046875	37.3359375	0	0	0	0	0	0	39	-0.3046875	-13.00000102	84.00000656
0	0	0	14	0	0	5.671875	3.8203125	2.2734375	0	0	0	0	0	0	4	0.1796875	7.666667266	66.00000516
0	0	0	15	0	0	46.1953125	44.6953125	42.6796875	0	0	0	0	0	0	46	1.3046875	55.66667102	86.00000672
0	0	0	16	0	0	24.515625	22.9453125	21.65625	0	0	0	0	0	0	23	0.0546875	2.333333516	55.0000043
0	0	0	17	0	0	0.84375	59.765625	57.8203125	56.296875	54.4453125	0	0	0	0	58	1.703125	72.66667234	79.00000617
0	0	0	18	0	0	14.4609375	12.984375	11.3671875	0	0	0	0	0	0	14	1.015625	43.33333672	69.00000539
0	0	0	19	0	0	9.09375	7.3125	5.203125	0	0	0	0	0	0	8	0.6875	29.33333563	90.00000703
0	0	0	20	0	0	36.3515625	34.125	32.6015625	0	0	0	0	0	0	33	-1.125	-48.00000375	65.00000508
0	1	0	1	0	21.75	19.4765625	15.890625	14.203125	0	0	0	0	0	0	23	7.109375	303.333357	72.00000563
0	1	0	2	0	16.734375	12.2109375	10.875	7.9453125	0	0	0	0	0	0	14	3.125	133.3333438	125.0000098
0	1	0	3	0	46.03125	41.5078125	40.171875	37.546875	0	0	0	0	0	0	39.5	-0.671875	-28.66666891	112.0000088
0	1	0	4	0	16.734375	12	10.8515625	9.1875	0	0	0	0	0	0	10	-0.8515625	-36.33333617	71.00000555
0	1	0	5	0	15.9140625	11.0390625	10.0546875	7.6171875	0	0	0	0	0	0	6.5	-3.5546875	-151.6666785	104.0000081
0	1	0	6	0	50.53125	45.65625	44.671875	43.1015625	0	0	0	0	0	0	42	-2.671875	-114.0000089	67.00000523
0	1	0	7	0	49.8046875	45.4453125	43.9453125	42.5859375	0	0	0	0	0	0	43	-0.9453125	-40.33333648	58.00000453
0	1	0	8	0	26.2265625	21.890625	20.3671875	19.546875	0	0	0	0	0	0	19	-1.3671875	-58.33333789	35.00000273
0	1	0	9	0	22.21875	17.390625	16.359375	14.6953125	0	0	0	0	0	0	14	-2.359375	-100.6666745	71.00000555
0	1	0	10	0	39.1875	35.25	33.328125	32.1328125	0	0	0	0	0	0	33	-0.328125	-14.00000109	51.00000398
0	1	0	11	0	44.8359375	40.40625	38.9765625	37.921875	0	0	0	0	0	0	39	0.0234375	1.000000078	45.00000352
0	1	0	12	0	0.140625	55.6875	54.2578125	53.015625	0	0	0	0	0	0	53	-1.2578125	-53.66667086	53.00000414
0	1	0	13	0	46.6875	42.5390625	40.828125	40.03125	0	0	0	0	0	0	40.5	-0.328125	-14.00000109	34.00000266
0	1	0	14	0	24.3515625	20.4609375	18.4921875	17.90625	0	0	0	0	0	0	18	-0.4921875	-21.00000164	25.00000195
0	1	0	15	0	19.3828125	15.140625	13.5234375	12.3046875	0	0	0	0	0	0	12	-1.5234375	-65.00000508	52.00000406
0	1	0	16	0	7.171875	3.0703125	1.3125	0.5859375	0	0	0	0	0	0	1	-0.3125	-13.33333438	31.00000242
0	1	0	17	0	17.9765625	13.8515625	12.1171875	11.203125	0	0	0	0	0	0	11	-1.1171875	-47.66667039	39.00000305
0	1	0	18	0	29.0859375	25.078125	23.2265625	22.5703125	0	0	0	0	0	0	18.5	-4.7265625	-201.6666824	28.00000219
0	1	0	19	0	40.5	36.328125	34.640625	33.4921875	0	0	0	0	0	0	34	-0.640625	-27.33333547	49.00000383
0	1	0	20	0	12.234375	7.875	6.375	4.9453125	0	0	0	0	0	0	3	-3.375	-144.0000113	61.00000477
0	1	1	1	0	25.0078125	21.1171875	19.1484375	17.6015625	0	0	0	0	0	0	19	-6.0078125	-256.3333534	66.00000516
0	1	1	2	0	30.8203125	26.671875	24.9609375	23.7421875	0	0	0	0	0	0	24	-6.8203125	-291.0000227	52.00000406
0	1	1	3	0	35.5078125	31.359375	29.6484375	28.265625	0	0	0	0	0	0	31	-4.5078125	-192.3333484	59.00000461
0	1	1	4	0	37.96875	33.6328125	32.109375	28.8984375	0	0	0	0	0	0	33	-4.96875	-212.0000166	137.0000107
0	1	1	5	0	53.3203125	49.1953125	47.4609375	45.84375	0	0	0	0	0	0	49	-4.3203125	-184.3333477	69.00000539
0	1	1	6	0	46.359375	42.4453125	40.5	38.953125	0	0	0	0	0	0	42	-4.359375	-186.0000145	66.00000516
0	1	1	7	0	23.203125	18.890625	17.34375	15.9609375	0	0	0	0	0	0	20	-3.203125	-136.6666773	59.00000461
0	1	1	8	0	16.453125	12.28125	10.5703125	9.84375	0	0	0	0	0	0	14.5	-1.953125	-83.33333984	31.00000242
0	1	1	9	0	51.3515625	46.7578125	45.4921875	43.875	0	0	0	0	0	0	52	0.6484375	27.66666883	69.00000539
0	1	1	10	0	1.0078125	56.6015625	55.1484375	53.53125	0	0	0	0	0	0	57	-4.0078125	-171.0000134	69.00000539
0	1	1	11	0	2.953125	58.5234375	57.09375	55.546875	0	0	0	0	0	0	1	-1.953125	-83.33333984	66.00000516
0	1	1	12	0	22.2421875	18.3984375	16.3828125	15.140625	0	0	0	0	0	0	21	-1.2421875	-53.00000414	53.00000414
0	1	1	13	0	49.921875	45.4921875	44.0625	42.9609375	0	0	0	0	0	0	48	-1.921875	-82.00000641	47.00000367
0	1	1	14	0	19.2421875	14.5078125	13.3828125	11.671875	0	0	0	0	0	0	16	-3.2421875	-138.3333441	73.0000057
0	1	1	15	0	35.7890625	31.7578125	29.9296875	28.265625	0	0	0	0	0	0	31	-4.7890625	-204.3333493	71.00000555
0	1	1	16	0	59.484375	55.1953125	53.625	52.1953125	0	0	0	0	0	0	56	-3.484375	-148.6666783	61.00000477
0	1	1	17	0	41.203125	36.984375	35.34375	33.5625	0	0	0	0	0	0	38	-3.203125	-136.6666773	76.00000594
0	1	1	18	0	40.3828125	36.0703125	34.5234375	32.765625	0	0	0	0	0	0	39	-1.3828125	-59.00000461	75.00000586
0	1	1	19	0	13.4765625	9.515625	7.6171875	6.8203125	0	0	0	0	0	0	11	-2.4765625	-105.6666749	34.00000266
0	1	1	20	0	20.8125	16.828125	14.953125	13.7578125	0	0	0	0	0	0	19	-1.8125	-77.33333938	51.00000398
1	0	0	1	0.28125	0	6.0234375	1.546875	0	0	0	0	0	0	0	3	1.453125	62.00000484	0
1	0	0	2	32.953125	0	41.2265625	34.21875	0	0	0	0	0	0	0	38	3.78125	161.3333459	0
1	0	0	3	57.6796875	0	17.2734375	58.734375	0	0	0	0	0	0	0	2	3.265625	139.3333442	0
1	0	0	4	39.65625	0	13.921875	40.59375	0	0	0	0	0	0	0	41	0.40625	17.33333469	0
1	0	0	5	16.7109375	0	39.234375	17.671875	0	0	0	0	0	0	0	24	6.328125	270.0000211	0
1	0	0	6	58.4765625	0	10.7109375	59.578125	0	0	0	0	0	0	0	1	1.421875	60.66667141	0
1	0	0	7	57.046875	0	10.40625	58.453125	0	0	0	0	0	0	0	60	1.546875	66.00000516	0
1	0	0	8	4.171875	0	27.0703125	5.2734375	0	0	0	0	0	0	0	6	0.7265625	31.00000242	0
1	0	0	9	22.828125	0	35.90625	23.9296875	0	0	0	0	0	0	0	25	1.0703125	45.66667023	0
1	0	0	10	26.25	0	50.0625	27.46875	0	0	0	0	0	0	0	31	3.53125	150.6666784	0
1	0	0	11	5.109375	0	29.0859375	6.7265625	0	0	0	0	0	0	0	9	2.2734375	97.00000758	0
1	0	0	12	52.734375	0	9	53.6953125	0	0	0	0	0	0	0	58	4.3046875	183.666681	0
1	0	0	13	3.703125	0	0	4.6171875	0	0	0	0	0	0	0	9	4.3828125	187.0000146	0
1	0	0	14	49.3359375	0	14.1328125	50.3203125	0	0	0	0	0	0	0	54	3.6796875	157.0000123	0
1	0	0	15	41.2734375	0	33.984375	42.09375	0	0	0	0	0	0	0	44	1.90625	81.33333969	0
1	0	0	16	22.7578125	0	10.3359375	24	0	0	0	0	0	0	0	24	0	0	0
1	0	0	17	21.75	0	43.875	22.640625	0	0	0	0	0	0	0	24.5	1.859375	79.33333953	0
1	0	0	18	18.234375	0	39.09375	19.3359375	0	0	0	0	0	0	0	17	-2.3359375	-99.66667445	0
1	0	0	19	3.84375	0	16.59375	4.9921875	0	0	0	0	0	0	0	6.5	1.5078125	64.33333836	0
1	0	0	20	5.90625	0	27.703125	7.0078125	0	0	0	0	0	0	0	7	-0.0078125	-0.333333359	0
1	1	0	1	57.140625	4.40625	0	58.546875	0	0	0	0	0	0	0	2	3.453125	147.3333448	0
1	1	0	2	39.5390625	47.1796875	57.046875	41.3203125	0	0	0	0	0	0	0	47	5.6796875	242.3333523	0
1	1	0	3	31.265625	38.71875	39.09375	32.859375	0	0	0	0	0	0	0	32	-0.859375	-36.66666953	0
1	1	0	4	0.0234375	6.9609375	9.2578125	1.1015625	0	0	0	0	0	0	0	3	1.8984375	81.00000633	0
1	1	0	5	32.484375	39.328125	1.96875	33.46875	0	0	0	0	0	0	0	31	-2.46875	-105.3333416	0
1	1	0	6	8.484375	15.375	0	9.515625	0	0	0	0	0	0	0	13	3.484375	148.6666783	0
1	1	0	7	37.0546875	44.671875	43.40625	38.8125	0	0	0	0	0	0	0	41	2.1875	93.33334063	0
1	1	0	8	34.8046875	41.8359375	55.546875	35.9765625	0	0	0	0	0	0	0	38.5	2.5234375	107.6666751	0
1	1	0	9	27.5625	35.015625	34.0078125	29.15625	0	0	0	0	0	0	0	31	1.84375	78.66667281	0
1	1	0	10	51.1875	58.734375	59.296875	52.8515625	0	0	0	0	0	0	0	54	1.1484375	49.00000383	0
1	1	0	11	4.828125	11.6484375	40.078125	5.7890625	0	0	0	0	0	0	0	8	2.2109375	94.3333407	0
1	1	0	12	31.4296875	38.3671875	46.5703125	32.5078125	0	0	0	0	0	0	0	36	3.4921875	149.0000116	0
1	1	0	13	58.0546875	4.8515625	11.578125	58.9921875	0	0	0	0	0	0	0	60	1.0078125	43.00000336	0
1	1	0	14	11.296875	18.234375	45.609375	12.375	0	0	0	0	0	0	0	11	-1.375	-58.66667125	0
1	1	0	15	9.796875	16.7578125	20.2734375	10.8984375	0	0	0	0	0	0	0	11.2	0.3015625	12.86666767	0
1	1	0	16	24.7734375	31.6875	11.1328125	25.828125	0	0	0	0	0	0	0	27	1.171875	50.00000391	0
1	1	0	17	46.8046875	53.53125	14.0390625	47.671875	0	0	0	0	0	0	0	51	3.328125	142.0000111	0
1	1	0	18	43.265625	50.0625	0	44.203125	0	0	0	0	0	0	0	46	1.796875	76.66667266	0
1	1	0	19	33.421875	40.3125	46.875	34.453125	0	0	0	0	0	0	0	39	4.546875	194.0000152	0
1	1	0	20	46.1953125	53.015625	0	47.15625	0	0	0	0	0	0	0	51	3.84375	164.0000128	0
1	1	1	1	25.265625	32.3203125	56.0625	26.4609375	0	0	0	0	0	0	0	32	-0.3203125	-13.66666773	0
1	1	1	2	44.90625	52.2890625	9.9375	46.4296875	0	0	0	0	0	0	0	52	-0.2890625	-12.3333343	0
1	1	1	3	42.9140625	49.875	55.078125	44.015625	0	0	0	0	0	0	0	45	-4.875	-208.0000163	0
1	1	1	4	2.53125	9.5390625	9.9609375	3.6796875	0	0	0	0	0	0	0	6	-3.5390625	-151.0000118	0
1	1	1	5	11.859375	18.796875	23.8125	12.9375	0	0	0	0	0	0	0	20	1.203125	51.33333734	0
1	1	1	6	52.8515625	59.6953125	9.5859375	53.8359375	0	0	0	0	0	0	0	59	-0.6953125	-29.66666898	0
1	1	1	7	28.875	35.7890625	43.7109375	29.9296875	0	0	0	0	0	0	0	34	-1.7890625	-76.3333393	0
1	1	1	8	32.0390625	38.9296875	0	33.0703125	0	0	0	0	0	0	0	36	-2.9296875	-125.0000098	0
1	1	1	9	48	55.1015625	15	49.2421875	0	0	0	0	0	0	0	52.8	-2.3015625	-98.20000767	0
1	1	1	10	43.828125	52.359375	38.53125	46.5	0	0	0	0	0	0	0	51	-1.359375	-58.00000453	0
1	1	1	11	30.8671875	38.015625	20.296875	32.15625	0	0	0	0	0	0	0	34	-4.015625	-171.3333467	0
1	1	1	12	44.4375	51.3984375	0	45.5390625	0	0	0	0	0	0	0	50	-1.3984375	-59.66667133	0
1	1	1	13	30.328125	37.1953125	0	31.3359375	0	0	0	0	0	0	0	34.5	-2.6953125	-115.000009	0
1	1	1	14	38.8125	45.7265625	0.9609375	39.8671875	0	0	0	0	0	0	0	43	-2.7265625	-116.3333424	0
1	1	1	15	53.15625	0.046875	3.046875	54.1875	0	0	0	0	0	0	0	57	-3.046875	-130.0000102	0
1	1	1	16	41.7890625	48.4921875	0	42.6328125	0	0	0	0	0	0	0	47	-1.4921875	-63.66667164	0
1	1	1	17	23.765625	30.703125	36.515625	24.84375	0	0	0	0	0	0	0	27	-3.703125	-158.0000123	0
1	1	1	18	53.25	0.140625	3.0703125	54.28125	0	0	0	0	0	0	0	58	-2.140625	-91.33334047	0
1	1	1	19	55.8984375	3.4453125	2.0859375	57.5859375	0	0	0	0	0	0	0	2	-1.4453125	-61.66667148	0
1	1	1	20	11.8125	18.890625	17.6484375	13.03125	0	0	0	0	0	0	0	14	-4.890625	-208.666683	0
2	0	0	1	15.84375	0	0	0	0	0	0	0	0	0	0	17	1.15625	49.33333719	0
2	0	0	2	9.0234375	0	0	0	0	0	0	0	0	0	0	10.5	1.4765625	63.00000492	0
2	0	0	3	6.09375	0	0	0	0	0	0	0	0	0	0	8	1.90625	81.33333969	0
2	0	0	4	8.25	0	0	0	0	0	0	0	0	0	0	10	1.75	74.6666725	0
2	0	0	5	6.28125	0	0	0	0	0	0	0	0	0	0	7.5	1.21875	52.00000406	0
2	0	0	6	46.921875	0	0	0	0	0	0	0	0	0	0	46	-0.921875	-39.33333641	0
2	0	0	7	41.1796875	0	0	0	0	0	0	0	0	0	0	43	1.8203125	77.66667273	0
2	0	0	8	19.125	0	0	0	0	0	0	0	0	0	0	20	0.875	37.33333625	0
2	0	0	9	50.8828125	0	0	0	0	0	0	0	0	0	0	57	6.1171875	261.0000204	0
2	0	0	10	23.671875	0	0	0	0	0	0	0	0	0	0	24	0.328125	14.00000109	0
2	0	0	11	59.1328125	0	0	0	0	0	0	0	0	0	0	1.5	2.3671875	101.0000079	0
2	0	0	12	44.9296875	0	0	0	0	0	0	0	0	0	0	46	1.0703125	45.66667023	0
2	0	0	13	12.4921875	0	0	0	0	0	0	0	0	0	0	13	0.5078125	21.66666836	0
2	0	0	14	3.609375	0	0	0	0	0	0	0	0	0	0	8	4.390625	187.333348	0
2	0	0	15	52.03125	0	0	0	0	0	0	0	0	0	0	55	2.96875	126.6666766	0
2	0	0	16	18.7265625	0	0	0	0	0	0	0	0	0	0	19.5	0.7734375	33.00000258	0
2	0	0	17	19.3125	0	0	0	0	0	0	0	0	0	0	18	-1.3125	-56.00000438	0
2	0	0	18	16.1484375	0	0	0	0	0	0	0	0	0	0	19	2.8515625	121.6666762	0
2	0	0	19	20.8125	0	0	0	0	0	0	0	0	0	0	20.5	-0.3125	-13.33333438	0
2	0	0	20	29.1796875	0	0	0	0	0	0	0	0	0	0	31	1.8203125	77.66667273	0
2	1	0	1	58.1484375	4.0078125	0	0	0	0	0	0	0	0	0	59.5	1.3515625	57.66667117	0
2	1	0	2	3.7265625	9.5859375	0	0	0	0	0	0	0	0	0	6	2.2734375	97.00000758	0
2	1	0	3	56.2734375	2.1328125	0	0	0	0	0	0	0	0	0	58	1.7265625	73.66667242	0
2	1	0	4	57.09375	2.953125	0	0	0	0	0	0	0	0	0	2	4.90625	209.3333497	0
2	1	0	5	56.296875	2.15625	0	57.9609375	0	0	0	0	0	0	0	59	2.703125	115.3333423	0
2	1	0	6	24.5390625	30.3984375	0	0	0	0	0	0	0	0	0	28	3.4609375	147.6666782	0
2	1	0	7	11.8828125	17.7421875	0	0	0	0	0	0	0	0	0	17	5.1171875	218.3333504	0
2	1	0	8	29.625	35.4609375	0	0	0	0	0	0	0	0	0	32	2.375	101.3333413	0
2	1	0	9	23.5546875	29.4140625	0	0	0	0	0	0	0	0	0	24	0.4453125	19.00000148	0
2	1	0	10	31.6875	37.546875	0	0	0	0	0	0	0	0	0	34	2.3125	98.66667438	0
2	1	0	11	59.671875	5.53125	0	0	0	0	0	0	0	0	0	2	2.328125	99.33334109	0
2	1	0	12	22.875	28.734375	0	0	0	0	0	0	0	0	0	26.5	3.625	154.6666788	0
2	1	0	13	3.6328125	9.4921875	0	0	0	0	0	0	0	0	0	6	2.3671875	101.0000079	0
2	1	0	14	19.078125	24.9375	0	0	0	0	0	0	0	0	0	22	2.921875	124.6666764	0
2	1	0	15	3.09375	8.953125	0	0	0	0	0	0	0	0	0	6.5	3.40625	145.3333447	0
2	1	0	16	53.7890625	59.6484375	0	0	0	0	0	0	0	0	0	57	3.2109375	137.0000107	0
2	1	0	17	0.3515625	6.2109375	0	0	0	0	0	0	0	0	0	3	2.6484375	113.0000088	0
2	1	0	18	9.984375	15.84375	0	0	0	0	0	0	0	0	0	14	4.015625	171.3333467	0
2	1	0	19	43.1953125	49.0546875	0	0	0	0	0	0	0	0	0	45.5	2.3046875	98.33334102	0
2	1	0	20	26.8828125	32.7421875	0	0	0	0	0	0	0	0	0	29.5	2.6171875	111.6666754	0
2	1	1	1	48.2578125	54.1171875	0	0	0	0	0	0	0	0	0	56	1.8828125	80.33333961	0
2	1	1	2	7.875	13.734375	0	0	0	0	0	0	0	0	0	12	-1.734375	-74.00000578	0
2	1	1	3	34.4296875	40.2890625	0	0	0	0	0	0	0	0	0	41	0.7109375	30.3333357	0
2	1	1	4	52.5234375	58.3828125	0	0	0	0	0	0	0	0	0	58	-0.3828125	-16.33333461	0
2	1	1	5	12.703125	18.5625	0	0	0	0	0	0	0	0	0	19	0.4375	18.66666813	0
2	1	1	6	5.109375	10.96875	10.828125	7.2890625	0	0	0	0	0	0	0	9	-1.96875	-84.00000656	0
2	1	1	7	6.140625	12	0	0	0	0	0	0	0	0	0	10	-2	-85.33334	0
2	1	1	8	54.421875	0.28125	0	0	0	0	0	0	0	0	0	60	-0.28125	-12.00000094	0
2	1	1	9	50.7890625	56.6484375	0	0	0	0	0	0	0	0	0	56	-0.6484375	-27.66666883	0
2	1	1	10	43.265625	49.125	50.6484375	45.28125	0	0	0	0	0	0	0	47	-2.125	-90.66667375	0
2	1	1	11	56.859375	2.71875	3.375	58.6640625	0	0	0	0	0	0	0	4	1.28125	54.66667094	0
2	1	1	12	35.6015625	41.4609375	49.265625	36.984375	0	0	0	0	0	0	0	39	-2.4609375	-105.0000082	0
2	1	1	13	5.8828125	11.71875	12.4453125	7.0546875	0	0	0	0	0	0	0	9	-2.71875	-116.0000091	0
2	1	1	14	50.53125	56.390625	0	51.5859375	0	0	0	0	0	0	0	55	-1.390625	-59.33333797	0
2	1	1	15	19.6171875	25.4765625	0	0	0	0	0	0	0	0	0	24	-1.4765625	-63.00000492	0
2	1	1	16	59.4609375	5.3203125	0	0	0	0	0	0	0	0	0	4	-1.3203125	-56.33333773	0
2	1	1	17	11.53125	17.390625	0	0	0	0	0	0	0	0	0	15	-2.390625	-102.000008	0
2	1	1	18	35.484375	41.34375	0	0	0	0	0	0	0	0	0	39	-2.34375	-100.0000078	0
2	1	1	19	11.625	17.484375	0	0	0	0	0	0	0	0	0	14	-3.484375	-148.6666783	0
2	1	1	20	43.6640625	49.5234375	0	0	0	0	0	0	0	0	0	50	0.4765625	20.33333492	0
3	0	1	1	0	28.828125	0	0	0	0	0	0	0	0	0	28	-0.828125	-35.33333609	0
3	0	1	2	0	16.03125	0	0	0	0	0	0	0	0	0	17	0.96875	41.33333656	0
3	0	1	3	0	29.9296875	0	0	0	0	0	0	0	0	0	32	2.0703125	88.33334023	0
3	0	1	4	0	32.0625	0	0	0	0	0	0	0	0	0	31	-1.0625	-45.33333688	0
3	0	1	5	0	58.265625	0	0	0	0	0	0	0	0	0	58.5	0.234375	10.00000078	0
3	0	1	6	0	48.9140625	0	0	0	0	0	0	0	0	0	49	0.0859375	3.666666953	0
3	0	1	7	0	29.953125	0	0	0	0	0	0	0	0	0	29.8	-0.153125	-6.533333844	0
3	0	1	8	0	8.71875	0	0	0	0	0	0	0	0	0	8.5	-0.21875	-9.333334063	0
3	0	1	9	0	2.2734375	0	0	0	0	0	0	0	0	0	2.5	0.2265625	9.666667422	0
3	0	1	10	0	0.703125	0	0	0	0	0	0	0	0	0	1.8	1.096875	46.80000366	0
3	0	1	11	0	22.9921875	0	0	0	0	0	0	0	0	0	24	1.0078125	43.00000336	0
3	0	1	12	0	56.203125	0	0	0	0	0	0	0	0	0	58	1.796875	76.66667266	0
3	0	1	13	0	50.3203125	0	0	0	0	0	0	0	0	0	50	-0.3203125	-13.66666773	0
3	0	1	14	0	44.5078125	0	0	0	0	0	0	0	0	0	45	0.4921875	21.00000164	0
3	0	1	15	0	15.3046875	0	0	0	0	0	0	0	0	0	16	0.6953125	29.66666898	0
3	0	1	16	0	12.3515625	0	0	0	0	0	0	0	0	0	13.5	1.1484375	49.00000383	0
3	0	1	17	0	17.6015625	0	0	0	0	0	0	0	0	0	18.5	0.8984375	38.33333633	0
3	0	1	18	0	44.5078125	0	0	0	0	0	0	0	0	0	44	-0.5078125	-21.66666836	0
3	0	1	19	0	14.671875	0	0	0	0	0	0	0	0	0	16	1.328125	56.66667109	0
3	0	1	20	0	32.484375	0	0	0	0	0	0	0	0	0	34.5	2.015625	86.00000672	0
