# Supplementary material for: The effect of electrical muscle stimulation on intentional binding and explicit sense of agency
Source: PeerJ. 2024 Sep 19;12:e17977. doi: 10.7717/peerj.17977 (PMC11416759; doi:10.7717/peerj.17977)
Supplement: Supplemental Information 1 [file peerj-12-17977-s001.zip › RawData/Experiment1/Participant20.csv]

Action type (0=Voluntary, 1=Involuntary, 2=Sham, 3=Tone)	Condition (0=Baseline, 1=Operant)	Judgment event (0=Action, 1=Tone)	Trial	Stimulation	Tone	Switch release	Switch push	Switch release	Switch push	Switch release	Switch push	Switch release	Switch push	Switch release	Answer of participant	Judgement error on clock	Judgement error[ms]	SW1 Release to Push[ms]
0	0	0	1	0	0	0	29.1796875	27	0	0	0	0	0	0	28.7	-0.4796875	-20.46666827	93.00000727
0	0	0	2	0	0	0	35.671875	33.328125	0	0	0	0	0	0	34.1	-1.571875	-67.06667191	100.0000078
0	0	0	3	0	0	0	51.7734375	49.3125	0	0	0	0	0	0	51.9	0.1265625	5.400000422	105.0000082
0	0	0	4	0	0	0	10.3828125	8.2265625	0	0	0	0	0	0	9.1	-1.2828125	-54.73333761	92.00000719
0	0	0	5	0	0	0	18.3515625	16.1953125	0	0	0	0	0	0	17.2	-1.1515625	-49.13333717	92.00000719
0	0	0	6	0	0	0	16.921875	14.5546875	0	0	0	0	0	0	14.8	-2.121875	-90.53334041	101.0000079
0	0	0	7	0	0	0	18.421875	15.6796875	0	0	0	0	0	0	16	-2.421875	-103.3333414	117.0000091
0	0	0	8	0	0	0	35.1796875	32.015625	0	0	0	0	0	0	33.9	-1.2796875	-54.60000427	135.0000105
0	0	0	9	0	0	0	40.4296875	37.5703125	0	0	0	0	0	0	38.9	-1.5296875	-65.26667177	122.0000095
0	0	0	10	0	0	0	32.859375	31.125	0	0	0	0	0	0	28.7	-4.159375	-177.4666805	74.00000578
0	0	0	11	0	0	0	30.75	27.5390625	0	0	0	0	0	0	28	-2.75	-117.3333425	137.0000107
0	0	0	12	0	0	0	40.1484375	36.5625	0	0	0	0	0	0	38	-2.1484375	-91.66667383	153.000012
0	0	0	13	0	0	0	42.7734375	40.453125	0	0	0	0	0	0	40.6	-2.1734375	-92.73334058	99.00000773
0	0	0	14	0	0	0	44.484375	42.4453125	0	0	0	0	0	0	42.9	-1.584375	-67.60000528	87.0000068
0	0	0	15	0	0	0	42.375	40.0078125	0	0	0	0	0	0	40.1	-2.275	-97.06667425	101.0000079
0	0	0	16	0	0	0	58.453125	55.265625	0	0	0	0	0	0	55.1	-3.353125	-143.0666778	136.0000106
0	0	0	17	0	0	0	15.2578125	12.515625	0	0	0	0	0	0	13.8	-1.4578125	-62.20000486	117.0000091
0	0	0	18	0	0	0	19.8046875	17.4609375	0	0	0	0	0	0	16.1	-3.7046875	-158.066679	100.0000078
0	0	0	19	0	0	0	25.9921875	23.7890625	0	0	0	0	0	0	24.5	-1.4921875	-63.66667164	94.00000734
0	0	0	20	0	0	0	34.96875	32.390625	0	0	0	0	0	0	31.4	-3.56875	-152.2666786	110.0000086
0	1	0	1	0	8.4609375	0	2.6015625	59.6015625	0	0	0	0	0	0	0.5	-2.1015625	-89.66667367	128.00001
0	1	0	2	0	34.6640625	0	28.8046875	25.6640625	0	0	0	0	0	0	27.1	-1.7046875	-72.73333902	134.0000105
0	1	0	3	0	50.484375	0	44.625	41.71875	0	0	0	0	0	0	44.8	0.175	7.46666725	124.0000097
0	1	0	4	0	17.2265625	0	11.3671875	8.0625	0	0	0	0	0	0	9.9	-1.4671875	-62.60000489	141.000011
0	1	0	5	0	33.84375	0	27.984375	25.5703125	0	0	0	0	0	0	29.1	1.115625	47.60000372	103.000008
0	1	0	6	0	45.8671875	0	40.0078125	37.171875	0	0	0	0	0	0	39.9	-0.1078125	-4.600000359	121.0000095
0	1	0	7	0	3.9375	0	58.078125	55.21875	0	0	0	0	0	0	52.1	-5.978125	-255.0666866	122.0000095
0	1	0	8	0	30.890625	0	25.03125	21.28125	0	0	0	0	0	0	27.5	2.46875	105.3333416	160.0000125
0	1	0	9	0	56.15625	0	50.296875	47.2265625	0	0	0	0	0	0	50.2	-0.096875	-4.133333656	131.0000102
0	1	0	10	0	19.921875	0	14.0625	10.4765625	0	0	0	0	0	0	13.6	-0.4625	-19.73333488	153.000012
0	1	0	11	0	44.7421875	0	38.8828125	35.671875	0	0	0	0	0	0	38	-0.8828125	-37.66666961	137.0000107
0	1	0	12	0	5.671875	0	59.7890625	56.9296875	0	0	0	0	0	0	58.9	-0.8890625	-37.9333363	122.0000095
0	1	0	13	0	18	0	12.140625	9.3046875	0	0	0	0	0	0	11.1	-1.040625	-44.40000347	121.0000095
0	1	0	14	0	35.25	0	29.390625	26.625	0	0	0	0	0	0	28	-1.390625	-59.33333797	118.0000092
0	1	0	15	0	44.0625	0	38.203125	33.65625	0	0	0	0	0	0	38.5	0.296875	12.66666766	194.0000152
0	1	0	16	0	55.1484375	0	49.2890625	46.5703125	0	0	0	0	0	0	48.9	-0.3890625	-16.6000013	116.0000091
0	1	0	17	0	1.2890625	0	55.4296875	52.1953125	0	0	0	0	0	0	55	-0.4296875	-18.33333477	138.0000108
0	1	0	18	0	16.4765625	0	17.109375	15.09375	10.6171875	8.5546875	0	0	0	0	8.8	-1.8171875	-77.53333939	88.00000688
0	1	0	19	0	39.28125	0	33.421875	31.1015625	0	0	0	0	0	0	32.1	-1.321875	-56.40000441	99.00000773
0	1	0	20	0	15.984375	0	10.125	7.453125	0	0	0	0	0	0	8.7	-1.425	-60.80000475	114.0000089
0	1	1	1	0	22.5	0	16.640625	13.453125	0	0	0	0	0	0	18.9	-3.6	-153.600012	136.0000106
0	1	1	2	0	48.515625	0	42.65625	39	0	0	0	0	0	0	45	-3.515625	-150.0000117	156.0000122
0	1	1	3	0	19.4765625	0	13.6171875	10.6875	0	0	0	0	0	0	15.5	-3.9765625	-169.6666799	125.0000098
0	1	1	4	0	1.5703125	0	55.7109375	52.6640625	0	0	0	0	0	0	56.1	-5.4703125	-233.4000182	130.0000102
0	1	1	5	0	14.8828125	0	9.0234375	5.8125	0	0	0	0	0	0	10.1	-4.7828125	-204.0666826	137.0000107
0	1	1	6	0	45.4453125	0	39.5859375	36.515625	0	0	0	0	0	0	44	-1.4453125	-61.66667148	131.0000102
0	1	1	7	0	15.515625	0	9.65625	6.5859375	0	0	0	0	0	0	9.9	-5.615625	-239.6000187	131.0000102
0	1	1	8	0	34.9453125	0	29.0859375	25.828125	0	0	0	0	0	0	29.8	-5.1453125	-219.5333505	139.0000109
0	1	1	9	0	44.6484375	0	38.765625	35.4375	0	0	0	0	0	0	39.9	-4.7484375	-202.6000158	142.0000111
0	1	1	10	0	1.0546875	0	55.1953125	50.953125	0	0	0	0	0	0	56.8	-4.2546875	-181.5333475	181.0000141
0	1	1	11	0	17.015625	0	11.15625	7.2421875	0	0	0	0	0	0	13.4	-3.615625	-154.2666787	167.000013
0	1	1	12	0	41.484375	0	35.625	32.0859375	0	0	0	0	0	0	37	-4.484375	-191.3333483	151.0000118
0	1	1	13	0	50.0859375	0	44.2265625	41.0390625	0	0	0	0	0	0	44.1	-5.9859375	-255.40002	136.0000106
0	1	1	14	0	9.2578125	0	3.3984375	0.234375	0	0	0	0	0	0	3.8	-5.4578125	-232.8666849	135.0000105
0	1	1	15	0	23.0859375	0	17.2265625	14.390625	0	0	0	0	0	0	18.5	-4.5859375	-195.666682	121.0000095
0	1	1	16	0	42.46875	0	36.609375	33.2578125	0	0	0	0	0	0	38	-4.46875	-190.6666816	143.0000112
0	1	1	17	0	59.15625	0	53.296875	50.5078125	0	0	0	0	0	0	52	-7.15625	-305.3333572	119.0000093
0	1	1	18	0	18.8671875	0	13.0078125	10.2421875	0	0	0	0	0	0	12.9	-5.9671875	-254.6000199	118.0000092
0	1	1	19	0	19.7578125	0	13.8984375	10.3828125	0	0	0	0	0	0	14.1	-5.6578125	-241.4000189	150.0000117
0	1	1	20	0	56.0390625	0	50.1796875	47.0390625	0	0	0	0	0	0	51.5	-4.5390625	-193.6666818	134.0000105
1	0	0	1	12.1875	0	18.46875	13.3359375	0	0	0	0	0	0	0	13.1	-0.2359375	-10.06666745	0
1	0	0	2	57.890625	0	3.8671875	58.875	0	0	0	0	0	0	0	0.5	1.625	69.33333875	0
1	0	0	3	0.09375	0	6.46875	1.171875	0	0	0	0	0	0	0	2.1	0.928125	39.60000309	0
1	0	0	4	10.1015625	0	16.125	11.1796875	0	0	0	0	0	0	0	11.8	0.6203125	26.46666873	0
1	0	0	5	3.328125	0	9.1640625	4.359375	0	0	0	0	0	0	0	4.1	-0.259375	-11.06666753	0
1	0	0	6	0.5625	0	6.421875	1.6171875	0	0	0	0	0	0	0	2.2	0.5828125	24.86666861	0
1	0	0	7	54.75	0	0.375	55.875	0	0	0	0	0	0	0	2.1	6.225	265.6000208	0
1	0	0	8	22.21875	0	28.125	23.4140625	0	0	0	0	0	0	0	24.8	1.3859375	59.13333795	0
1	0	0	9	7.1484375	0	13.4765625	8.25	0	0	0	0	0	0	0	8.1	-0.15	-6.4000005	0
1	0	0	10	55.96875	0	1.828125	57.0234375	0	0	0	0	0	0	0	57.9	0.8765625	37.40000292	0
1	0	0	11	13.3359375	0	19.8046875	14.671875	0	0	0	0	0	0	0	11	-3.671875	-156.6666789	0
1	0	0	12	16.0078125	0	22.640625	17.0390625	0	0	0	0	0	0	0	17.1	0.0609375	2.600000203	0
1	0	0	13	21.7265625	0	28.1015625	22.96875	0	0	0	0	0	0	0	22.5	-0.46875	-20.00000156	0
1	0	0	14	32.6953125	0	38.6015625	33.8671875	0	0	0	0	0	0	0	32.8	-1.0671875	-45.53333689	0
1	0	0	15	4.3359375	0	10.6171875	5.6484375	0	0	0	0	0	0	0	3.9	-1.7484375	-74.60000583	0
1	0	0	16	59.90625	0	6.4921875	1.6875	0	0	0	0	0	0	0	2.9	1.2125	51.73333738	0
1	0	0	17	42.0703125	0	48.4921875	43.2890625	0	0	0	0	0	0	0	43.8	0.5109375	21.8000017	0
1	0	0	18	43.1953125	0	50.015625	44.34375	0	0	0	0	0	0	0	42.5	-1.84375	-78.66667281	0
1	0	0	19	0.890625	0	7.6875	2.203125	0	0	0	0	0	0	0	1.8	-0.403125	-17.20000134	0
1	0	0	20	59.71875	0	8.859375	0.7265625	0	0	0	0	0	0	0	2.1	1.3734375	58.60000458	0
1	1	0	1	30.09375	37.1484375	35.8125	31.2890625	0	0	0	0	0	0	0	33.5	2.2109375	94.3333407	0
1	1	0	2	44.765625	51.796875	50.0625	45.9375	0	0	0	0	0	0	0	44.9	-1.0375	-44.26667013	0
1	1	0	3	46.125	53.203125	51.234375	47.34375	0	0	0	0	0	0	0	43.1	-4.24375	-181.0666808	0
1	1	0	4	18.796875	25.9921875	24.5859375	20.1328125	0	0	0	0	0	0	0	18.5	-1.6328125	-69.66667211	0
1	1	0	5	20.34375	27.890625	26.1796875	22.03125	0	0	0	0	0	0	0	20.9	-1.13125	-48.26667044	0
1	1	0	6	7.4765625	15.1640625	13.125	9.3046875	0	0	0	0	0	0	0	11	1.6953125	72.33333898	0
1	1	0	7	6.046875	13.8984375	11.625	8.0390625	0	0	0	0	0	0	0	6.8	-1.2390625	-52.8666708	0
1	1	0	8	51.09375	59.6953125	56.859375	53.8359375	0	0	0	0	0	0	0	49	-4.8359375	-206.3333495	0
1	1	0	9	34.5	41.53125	39.9140625	35.671875	0	0	0	0	0	0	0	34.5	-1.171875	-50.00000391	0
1	1	0	10	6.796875	13.78125	12.6328125	7.921875	0	0	0	0	0	0	0	6.1	-1.821875	-77.73333941	0
1	1	0	11	19.8515625	27.0234375	25.8046875	21.1640625	0	0	0	0	0	0	0	20.5	-0.6640625	-28.33333555	0
1	1	0	12	16.1953125	23.3203125	21.7734375	17.4609375	0	0	0	0	0	0	0	17.2	-0.2609375	-11.1333342	0
1	1	0	13	28.3125	35.484375	34.640625	29.625	0	0	0	0	0	0	0	28.1	-1.525	-65.06667175	0
1	1	0	14	7.828125	15.28125	13.3359375	9.421875	0	0	0	0	0	0	0	9.4	-0.021875	-0.933333406	0
1	1	0	15	13.40625	20.671875	18.984375	14.8125	0	0	0	0	0	0	0	16.1	1.2875	54.93333763	0
1	1	0	16	13.359375	20.0859375	19.1015625	14.2265625	0	0	0	0	0	0	0	15.9	1.6734375	71.40000558	0
1	1	0	17	2.15625	8.8125	16.125	2.953125	0	0	0	0	0	0	0	4.7	1.746875	74.53333916	0
1	1	0	18	45.9375	52.7109375	51.9140625	46.8515625	0	0	0	0	0	0	0	47.1	0.2484375	10.60000083	0
1	1	0	19	34.453125	41.4609375	40.78125	35.6015625	0	0	0	0	0	0	0	35.9	0.2984375	12.73333433	0
1	1	0	20	40.21875	47.4140625	46.453125	41.5546875	0	0	0	0	0	0	0	39.1	-2.4546875	-104.7333415	0
1	1	1	1	29.8828125	36.65625	35.4609375	30.796875	0	0	0	0	0	0	0	32	-4.65625	-198.6666822	0
1	1	1	2	44.2734375	51.3046875	49.4296875	45.4453125	0	0	0	0	0	0	0	46.1	-5.2046875	-222.066684	0
1	1	1	3	45.6796875	52.78125	50.6015625	46.921875	0	0	0	0	0	0	0	48.2	-4.58125	-195.4666819	0
1	1	1	4	18.1640625	25.265625	22.8046875	19.40625	0	0	0	0	0	0	0	21	-4.265625	-182.0000142	0
1	1	1	5	19.6875	26.953125	24.1171875	21.09375	0	0	0	0	0	0	0	23.5	-3.453125	-147.3333448	0
1	1	1	6	6.5859375	13.8046875	11.5078125	7.9453125	0	0	0	0	0	0	0	10.5	-3.3046875	-141.000011	0
1	1	1	7	4.96875	12.1640625	9.9375	6.3046875	0	0	0	0	0	0	0	6.5	-5.6640625	-241.6666855	0
1	1	1	8	48.0234375	55.2890625	52.828125	49.4296875	0	0	0	0	0	0	0	48.6	-6.6890625	-285.4000223	0
1	1	1	9	31.6171875	38.90625	36.2578125	33.046875	0	0	0	0	0	0	0	33.8	-5.10625	-217.8666837	0
1	1	1	10	4.1015625	11.203125	9.421875	5.34375	0	0	0	0	0	0	0	7	-4.203125	-179.3333473	0
1	1	1	11	17.2734375	24.5625	22.3828125	18.703125	0	0	0	0	0	0	0	19	-5.5625	-237.3333519	0
1	1	1	12	13.8515625	21.1640625	18.8203125	15.28125	0	0	0	0	0	0	0	15.5	-5.6640625	-241.6666855	0
1	1	1	13	26.1328125	33.4921875	31.0078125	27.6328125	0	0	0	0	0	0	0	27	-6.4921875	-277.0000216	0
1	1	1	14	5.953125	13.59375	10.171875	7.734375	0	0	0	0	0	0	0	8.8	-4.79375	-204.5333493	0
1	1	1	15	11.71875	19.2421875	17.0859375	13.3828125	0	0	0	0	0	0	0	8	-11.2421875	-479.6667041	0
1	1	1	16	11.671875	19.359375	16.3359375	13.5	0	0	0	0	0	0	0	14.8	-4.559375	-194.5333485	0
1	1	1	17	1.3828125	9.046875	5.765625	3.1875	0	0	0	0	0	0	0	3.8	-5.246875	-223.8666842	0
1	1	1	18	46.2421875	54.0234375	51.609375	48.1640625	0	0	0	0	0	0	0	50	-4.0234375	-171.6666801	0
1	1	1	19	35.625	43.359375	40.828125	37.5	0	0	0	0	0	0	0	38	-5.359375	-228.6666845	0
1	1	1	20	10.6875	17.578125	17.109375	11.71875	0	0	0	0	0	0	0	13.1	-4.478125	-191.0666816	0
2	0	0	1	20.1328125	0	0	0	0	0	0	0	0	0	0	19.5	-0.6328125	-27.00000211	0
2	0	0	2	54	0	0	0	0	0	0	0	0	0	0	55.5	1.5	64.000005	0
2	0	0	3	34.734375	0	0	0	0	0	0	0	0	0	0	33.5	-1.234375	-52.66667078	0
2	0	0	4	41.3671875	0	0	0	0	0	0	0	0	0	0	40.1	-1.2671875	-54.06667089	0
2	0	0	5	9.28125	0	0	0	0	0	0	0	0	0	0	8.9	-0.38125	-16.26666794	0
2	0	0	6	15.140625	0	0	0	0	0	0	0	0	0	0	14.5	-0.640625	-27.33333547	0
2	0	0	7	40.03125	0	0	0	0	0	0	0	0	0	0	40.1	0.06875	2.933333563	0
2	0	0	8	33.1640625	0	0	0	0	0	0	0	0	0	0	31.2	-1.9640625	-83.80000655	0
2	0	0	9	30.328125	0	0	0	0	0	0	0	0	0	0	29.8	-0.528125	-22.53333509	0
2	0	0	10	21.6796875	0	0	0	0	0	0	0	0	0	0	19.5	-2.1796875	-93.00000727	0
2	0	0	11	46.6875	0	0	0	0	0	0	0	0	0	0	47.1	0.4125	17.60000138	0
2	0	0	12	27.984375	0	0	0	0	0	0	0	0	0	0	27.5	-0.484375	-20.66666828	0
2	0	0	13	1.734375	0	0	0	0	0	0	0	0	0	0	3.1	1.365625	58.26667122	0
2	0	0	14	18.0234375	0	0	0	0	0	0	0	0	0	0	19.5	1.4765625	63.00000492	0
2	0	0	15	47.8828125	0	0	0	0	0	0	0	0	0	0	49.1	1.2171875	51.93333739	0
2	0	0	16	37.3828125	0	0	0	0	0	0	0	0	0	0	36.5	-0.8828125	-37.66666961	0
2	0	0	17	18.9609375	0	0	0	0	0	0	0	0	0	0	17.1	-1.8609375	-79.4000062	0
2	0	0	18	5.8125	0	0	0	0	0	0	0	0	0	0	6.5	0.6875	29.33333563	0
2	0	0	19	38.0390625	0	0	0	0	0	0	0	0	0	0	37.1	-0.9390625	-40.0666698	0
2	0	0	20	47.71875	0	0	0	0	0	0	0	0	0	0	47.5	-0.21875	-9.333334063	0
2	1	0	1	56.71875	0	0	0	0	0	0	0	0	0	0	59.8	3.08125	131.4666769	0
2	1	0	2	31.875	37.734375	0	0	0	0	0	0	0	0	0	32.5	0.625	26.66666875	0
2	1	0	3	45.4453125	51.3046875	0	0	0	0	0	0	0	0	0	46.5	1.0546875	45.00000352	0
2	1	0	4	45.7265625	51.5859375	0	0	0	0	0	0	0	0	0	47.1	1.3734375	58.60000458	0
2	1	0	5	17.0625	22.921875	0	0	0	0	0	0	0	0	0	18.1	1.0375	44.26667013	0
2	1	0	6	17.484375	23.34375	0	0	0	0	0	0	0	0	0	17.9	0.415625	17.73333472	0
2	1	0	7	3.1640625	9.0234375	0	0	0	0	0	0	0	0	0	6	2.8359375	121.0000095	0
2	1	0	8	0.0234375	5.8828125	0	0	0	0	0	0	0	0	0	3	2.9765625	127.0000099	0
2	1	0	9	41.7421875	47.6015625	0	0	0	0	0	0	0	0	0	41.2	-0.5421875	-23.13333514	0
2	1	0	10	24	29.859375	0	0	0	0	0	0	0	0	0	24.9	0.9	38.400003	0
2	1	0	11	55.03125	0.890625	0	0	0	0	0	0	0	0	0	55.5	0.46875	20.00000156	0
2	1	0	12	6.9140625	12.7734375	0	0	0	0	0	0	0	0	0	7.2	0.2859375	12.20000095	0
2	1	0	13	2.203125	8.0625	0	0	0	0	0	0	0	0	0	3.9	1.696875	72.40000566	0
2	1	0	14	12.9609375	18.8203125	0	0	0	0	0	0	0	0	0	13.9	0.9390625	40.0666698	0
2	1	0	15	51.3515625	57.2109375	0	0	0	0	0	0	0	0	0	51.3	-0.0515625	-2.200000172	0
2	1	0	16	55.265625	1.125	0	0	0	0	0	0	0	0	0	57.5	2.234375	95.33334078	0
2	1	0	17	53.71875	59.578125	0	0	0	0	0	0	0	0	0	56.9	3.18125	135.7333439	0
2	1	0	18	41.4140625	47.2734375	0	0	0	0	0	0	0	0	0	39	-2.4140625	-103.000008	0
2	1	0	19	24.46875	30.328125	0	0	0	0	0	0	0	0	0	26.1	1.63125	69.60000544	0
2	1	0	20	13.4765625	19.3359375	0	0	0	0	0	0	0	0	0	15.5	2.0234375	86.33334008	0
2	1	1	1	5.4140625	11.2734375	0	0	0	0	0	0	0	0	0	7.5	-3.7734375	-161.0000126	0
2	1	1	2	53.953125	59.8125	0	0	0	0	0	0	0	0	0	55.9	-3.9125	-166.9333464	0
2	1	1	3	40.5703125	46.4296875	0	0	0	0	0	0	0	0	0	39.9	-6.5296875	-278.6000218	0
2	1	1	4	31.546875	37.40625	0	0	0	0	0	0	0	0	0	30.1	-7.30625	-311.7333577	0
2	1	1	5	3.234375	9.09375	0	0	0	0	0	0	0	0	0	5.8	-3.29375	-140.5333443	0
2	1	1	6	52.8984375	58.7578125	0	0	0	0	0	0	0	0	0	53	-5.7578125	-245.6666859	0
2	1	1	7	42.703125	48.5625	0	0	0	0	0	0	0	0	0	40.5	-8.0625	-344.0000269	0
2	1	1	8	45.7734375	51.609375	0	0	0	0	0	0	0	0	0	45.9	-5.709375	-243.600019	0
2	1	1	9	40.8984375	46.7578125	0	0	0	0	0	0	0	0	0	43.9	-2.8578125	-121.9333429	0
2	1	1	10	16.96875	22.828125	0	0	0	0	0	0	0	0	0	16.5	-6.328125	-270.0000211	0
2	1	1	11	36.46875	42.328125	0	0	0	0	0	0	0	0	0	35.5	-6.828125	-291.3333561	0
2	1	1	12	37.6875	43.546875	0	0	0	0	0	0	0	0	0	39	-4.546875	-194.0000152	0
2	1	1	13	14.6015625	20.4375	0	0	0	0	0	0	0	0	0	16.9	-3.5375	-150.9333451	0
2	1	1	14	37.5703125	43.4296875	0	0	0	0	0	0	0	0	0	40.5	-2.9296875	-125.0000098	0
2	1	1	15	53.296875	59.15625	0	0	0	0	0	0	0	0	0	53	-6.15625	-262.6666872	0
2	1	1	16	27.515625	33.375	0	0	0	0	0	0	0	0	0	30.1	-3.275	-139.7333443	0
2	1	1	17	15.9140625	21.7734375	0	0	0	0	0	0	0	0	0	18.1	-3.6734375	-156.7333456	0
2	1	1	18	36.609375	42.46875	0	0	0	0	0	0	0	0	0	39.1	-3.36875	-143.7333446	0
2	1	1	19	41.0625	46.8984375	0	0	0	0	0	0	0	0	0	43.2	-3.6984375	-157.8000123	0
2	1	1	20	28.078125	33.9375	0	0	0	0	0	0	0	0	0	30	-3.9375	-168.0000131	0
3	0	1	1	0	50.7890625	0	0	0	0	0	0	0	0	0	50.1	-0.6890625	-29.4000023	0
3	0	1	2	0	54.046875	0	0	0	0	0	0	0	0	0	53.1	-0.946875	-40.40000316	0
3	0	1	3	0	48.75	0	0	0	0	0	0	0	0	0	46.1	-2.65	-113.0666755	0
3	0	1	4	0	8.7421875	0	0	0	0	0	0	0	0	0	4.8	-3.9421875	-168.2000131	0
3	0	1	5	0	34.21875	0	0	0	0	0	0	0	0	0	32.5	-1.71875	-73.33333906	0
3	0	1	6	0	33.984375	0	0	0	0	0	0	0	0	0	31.8	-2.184375	-93.20000728	0
3	0	1	7	0	50.859375	0	0	0	0	0	0	0	0	0	47.5	-3.359375	-143.3333445	0
3	0	1	8	0	4.3125	0	0	0	0	0	0	0	0	0	3.5	-0.8125	-34.66666938	0
3	0	1	9	0	15.4921875	0	0	0	0	0	0	0	0	0	13.9	-1.5921875	-67.93333864	0
3	0	1	10	0	41.578125	0	0	0	0	0	0	0	0	0	38.9	-2.678125	-114.2666756	0
3	0	1	11	0	4.8046875	0	0	0	0	0	0	0	0	0	6.8	1.9953125	85.13333998	0
3	0	1	12	0	11.296875	0	0	0	0	0	0	0	0	0	9.9	-1.396875	-59.60000466	0
3	0	1	13	0	42.890625	0	0	0	0	0	0	0	0	0	43	0.109375	4.666667031	0
3	0	1	14	0	53.6015625	0	0	0	0	0	0	0	0	0	53.8	0.1984375	8.466667328	0
3	0	1	15	0	31.078125	0	0	0	0	0	0	0	0	0	29.9	-1.178125	-50.26667059	0
3	0	1	16	0	8.0390625	0	0	0	0	0	0	0	0	0	6.9	-1.1390625	-48.6000038	0
3	0	1	17	0	29.4375	0	0	0	0	0	0	0	0	0	28.1	-1.3375	-57.06667112	0
3	0	1	18	0	11.8359375	0	0	0	0	0	0	0	0	0	10	-1.8359375	-78.33333945	0
3	0	1	19	0	44.2734375	0	0	0	0	0	0	0	0	0	42.9	-1.3734375	-58.60000458	0
3	0	1	20	0	48.4921875	0	0	0	0	0	0	0	0	0	46.5	-1.9921875	-85.00000664	0
