# Supplementary material for: The effect of electrical muscle stimulation on intentional binding and explicit sense of agency
Source: PeerJ. 2024 Sep 19;12:e17977. doi: 10.7717/peerj.17977 (PMC11416759; doi:10.7717/peerj.17977)
Supplement: Supplemental Information 1 [file peerj-12-17977-s001.zip › RawData/Experiment1/Participant21.csv]

Action type (0=Voluntary, 1=Involuntary, 2=Sham, 3=Tone)	Condition (0=Baseline, 1=Operant)	Judgment event (0=Action, 1=Tone)	Trial	Stimulation	Tone	Switch release	Switch push	Switch release	Switch push	Switch release	Switch push	Switch release	Switch push	Switch release	Answer of participant	Judgement error on clock	Judgement error[ms]	SW1 Release to Push[ms]
0	0	0	1	0	0	0	4.6640625	0.8671875	0	0	0	0	0	0	7	2.3359375	99.66667445	162.0000127
0	0	0	2	0	0	0	12.890625	8.9765625	0	0	0	0	0	0	13	0.109375	4.666667031	167.000013
0	0	0	3	0	0	0	30.234375	26.5546875	0	0	0	0	0	0	31	0.765625	32.66666922	157.0000123
0	0	0	4	0	0	0	37.7578125	35.203125	0	0	0	0	0	0	37	-0.7578125	-32.33333586	109.0000085
0	0	0	5	0	0	0	43.2421875	40.5234375	0	0	0	0	0	0	41	-2.2421875	-95.66667414	116.0000091
0	0	0	6	0	0	0	55.4296875	52.828125	0	0	0	0	0	0	54	-1.4296875	-61.00000477	111.0000087
0	0	0	7	0	0	0	7.0078125	4.6640625	0	0	0	0	0	0	9	1.9921875	85.00000664	100.0000078
0	0	0	8	0	0	0	20.9765625	18.3515625	0	0	0	0	0	0	21	0.0234375	1.000000078	112.0000088
0	0	0	9	0	0	0	42.9609375	38.7421875	0	0	0	0	0	0	44	1.0390625	44.3333368	180.0000141
0	0	0	10	0	0	0	54.3046875	51.046875	0	0	0	0	0	0	56	1.6953125	72.33333898	139.0000109
0	0	0	11	0	0	0	9.2109375	5.6484375	0	0	0	0	0	0	12	2.7890625	119.0000093	152.0000119
0	0	0	12	0	0	0	22.2890625	18.6328125	0	0	0	0	0	0	23	0.7109375	30.3333357	156.0000122
0	0	0	13	0	0	0	41.9296875	37.5	0	0	0	0	0	0	40	-1.9296875	-82.33333977	189.0000148
0	0	0	14	0	0	0	53.3203125	48.0703125	0	0	0	0	0	0	54	0.6796875	29.00000227	224.0000175
0	0	0	15	0	0	0	16.0546875	10.453125	0	0	0	0	0	0	19	2.9453125	125.6666765	239.0000187
0	0	0	16	0	0	0	36.28125	32.8359375	0	0	0	0	0	0	36	-0.28125	-12.00000094	147.0000115
0	0	0	17	0	0	0	3.6328125	0.8203125	0	0	0	0	0	0	4	0.3671875	15.66666789	120.0000094
0	0	0	18	0	0	0	14.6015625	11.5078125	0	0	0	0	0	0	19	4.3984375	187.6666813	132.0000103
0	0	0	19	0	0	0	44.578125	40.1484375	0	0	0	0	0	0	44	-0.578125	-24.66666859	189.0000148
0	0	0	20	0	0	0	12.2578125	9.375	0	0	0	0	0	0	13	0.7421875	31.66666914	123.0000096
0	1	0	1	0	26.34375	0	20.484375	15.5859375	0	0	0	0	0	0	24	3.515625	150.0000117	209.0000163
0	1	0	2	0	21.5625	0	15.703125	12.0703125	0	0	0	0	0	0	18	2.296875	98.00000766	155.0000121
0	1	0	3	0	48.2109375	0	42.328125	36.1640625	0	0	0	0	0	0	45	2.671875	114.0000089	263.0000205
0	1	0	4	0	57.28125	0	51.421875	34.734375	0	0	0	0	0	0	52	0.578125	24.66666859	712.0000556
0	1	0	5	0	3.046875	0	57.1875	52.640625	0	0	0	0	0	0	58	0.8125	34.66666938	194.0000152
0	1	0	6	0	31.8515625	0	25.9921875	19.59375	0	0	0	0	0	0	28	2.0078125	85.66667336	273.0000213
0	1	0	7	0	19.2890625	0	13.4296875	6.421875	0	0	0	0	0	0	15	1.5703125	67.00000523	299.0000234
0	1	0	8	0	49.96875	0	44.109375	32.25	0	0	0	0	0	0	46	1.890625	80.66667297	506.0000395
0	1	0	9	0	37.21875	0	31.359375	28.8046875	0	0	0	0	0	0	31	-0.359375	-15.33333453	109.0000085
0	1	0	10	0	15.0703125	0	9.2109375	56.9765625	0	0	0	0	0	0	12	2.7890625	119.0000093	522.0000408
0	1	0	11	0	37.8046875	0	31.9453125	25.6875	0	0	0	0	0	0	32	0.0546875	2.333333516	267.0000209
0	1	0	12	0	10.0078125	0	4.1484375	58.4296875	0	0	0	0	0	0	11	6.8515625	292.3333562	244.0000191
0	1	0	13	0	29.6015625	0	23.7421875	21.46875	0	0	0	0	0	0	27	3.2578125	139.0000109	97.00000758
0	1	0	14	0	40.5234375	0	34.6640625	32.25	0	0	0	0	0	0	39	4.3359375	185.0000145	103.000008
0	1	0	15	0	45.9375	0	40.078125	6.4453125	0	0	0	0	0	0	43	2.921875	124.6666764	-1125.000088
0	1	0	16	0	2.6484375	0	56.7890625	52.3359375	0	0	0	0	0	0	58	1.2109375	51.6666707	190.0000148
0	1	0	17	0	27.9375	0	22.078125	19.6640625	0	0	0	0	0	0	25	2.921875	124.6666764	103.000008
0	1	0	18	0	54.84375	0	48.984375	44.7890625	0	0	0	0	0	0	52	3.015625	128.6666767	179.000014
0	1	0	19	0	16.546875	0	10.6875	8.625	0	0	0	0	0	0	12	1.3125	56.00000438	88.00000688
0	1	0	20	0	40.9453125	0	35.0859375	31.7578125	0	0	0	0	0	0	38	2.9140625	124.333343	142.0000111
0	1	1	1	0	32.0859375	0	26.2265625	19.921875	0	0	0	0	0	0	34	1.9140625	81.66667305	269.000021
0	1	1	2	0	50.1796875	0	44.3203125	39.046875	0	0	0	0	0	0	49	-1.1796875	-50.33333727	225.0000176
0	1	1	3	0	11.9296875	0	6.0703125	1.9453125	0	0	0	0	0	0	10	-1.9296875	-82.33333977	176.0000138
0	1	1	4	0	42.375	0	36.515625	33.328125	0	0	0	0	0	0	40	-2.375	-101.3333413	136.0000106
0	1	1	5	0	58.3125	0	52.453125	47.859375	0	0	0	0	0	0	56	-2.3125	-98.66667438	196.0000153
0	1	1	6	0	11.671875	0	5.7890625	2.203125	0	0	0	0	0	0	9	-2.671875	-114.0000089	153.000012
0	1	1	7	0	41.109375	0	35.25	29.8125	0	0	0	0	0	0	41	-0.109375	-4.666667031	232.0000181
0	1	1	8	0	52.828125	0	46.96875	43.78125	0	0	0	0	0	0	49	-3.828125	-163.3333461	136.0000106
0	1	1	9	0	21.65625	0	15.796875	12.6328125	0	0	0	0	0	0	17	-4.65625	-198.6666822	135.0000105
0	1	1	10	0	36.0703125	0	30.2109375	26.5546875	0	0	0	0	0	0	33	-3.0703125	-131.0000102	156.0000122
0	1	1	11	0	59.3203125	0	53.4609375	50.5546875	0	0	0	0	0	0	56	-3.3203125	-141.6666777	124.0000097
0	1	1	12	0	42.5390625	0	36.6796875	33.3046875	0	0	0	0	0	0	37	-5.5390625	-236.3333518	144.0000113
0	1	1	13	0	7.734375	0	1.875	58.78125	0	0	0	0	0	0	4	-3.734375	-159.3333458	132.0000103
0	1	1	14	0	24.1640625	0	18.3046875	15.609375	0	0	0	0	0	0	19	-5.1640625	-220.3333505	115.000009
0	1	1	15	0	37.8984375	0	32.0390625	28.9921875	0	0	0	0	0	0	34	-3.8984375	-166.3333463	130.0000102
0	1	1	16	0	49.03125	0	43.171875	40.4296875	0	0	0	0	0	0	46	-3.03125	-129.3333434	117.0000091
0	1	1	17	0	12.3515625	0	6.4921875	3.0703125	0	0	0	0	0	0	12	-0.3515625	-15.00000117	146.0000114
0	1	1	18	0	31.3125	0	25.453125	20.2265625	0	0	0	0	0	0	30	-1.3125	-56.00000438	223.0000174
0	1	1	19	0	42.6328125	0	36.7734375	34.03125	0	0	0	0	0	0	40	-2.6328125	-112.3333421	117.0000091
0	1	1	20	0	25.6171875	0	19.7578125	16.5234375	0	0	0	0	0	0	24	-1.6171875	-69.00000539	138.0000108
1	0	0	1	28.734375	0	37.6171875	29.8828125	0	0	0	0	0	0	0	32	2.1171875	90.33334039	0
1	0	0	2	23.0390625	0	32.390625	24.28125	0	0	0	0	0	0	0	23	-1.28125	-54.66667094	0
1	0	0	3	48.609375	0	55.96875	50.6484375	0	0	0	0	0	0	0	51	0.3515625	15.00000117	0
1	0	0	4	43.0546875	0	48.6796875	44.671875	0	0	0	0	0	0	0	43	-1.671875	-71.33333891	0
1	0	0	5	22.734375	0	28.4296875	24.6328125	0	0	0	0	0	0	0	23	-1.6328125	-69.66667211	0
1	0	0	6	13.6640625	0	0	0	0	0	0	0	0	0	0	14	14	597.33338	0
1	0	0	7	50.3671875	0	0	0	0	0	0	0	0	0	0	48	-12	-512.00004	0
1	0	0	8	5.765625	0	10.875	7.875	0	0	0	0	0	0	0	8	0.125	5.33333375	0
1	0	0	9	18.234375	0	23.671875	20.3671875	0	0	0	0	0	0	0	22	1.6328125	69.66667211	0
1	0	0	10	9.046875	0	15.46875	10.21875	0	0	0	0	0	0	0	11	0.78125	33.33333594	0
1	0	0	11	21.7265625	0	28.1015625	23.2265625	0	0	0	0	0	0	0	25	1.7734375	75.66667258	0
1	0	0	12	24.28125	0	32.0859375	25.3359375	0	0	0	0	0	0	0	27	1.6640625	71.00000555	0
1	0	0	13	58.6171875	0	4.265625	59.7890625	0	0	0	0	0	0	0	57.5	-2.2890625	-97.6666743	0
1	0	0	14	27.4453125	0	33.140625	29.109375	0	0	0	0	0	0	0	27	-2.109375	-90.00000703	0
1	0	0	15	23.6484375	0	30.140625	24.7734375	0	0	0	0	0	0	0	26	1.2265625	52.33333742	0
1	0	0	16	32.7421875	0	39.7734375	33.9140625	0	0	0	0	0	0	0	34.5	0.5859375	25.00000195	0
1	0	0	17	21.140625	0	29.6015625	22.2421875	0	0	0	0	0	0	0	23	0.7578125	32.33333586	0
1	0	0	18	59.6484375	0	5.671875	1.03125	0	0	0	0	0	0	0	58	-3.03125	-129.3333434	0
1	0	0	19	46.9453125	0	52.6640625	49.1015625	0	0	0	0	0	0	0	46	-3.1015625	-132.3333437	0
1	0	0	20	8.34375	0	14.2265625	9.65625	0	0	0	0	0	0	0	9	-0.65625	-28.00000219	0
1	1	0	1	28.6875	35.4609375	40.3828125	29.6015625	0	0	0	0	0	0	0	33	3.3984375	145.0000113	0
1	1	0	2	43.6640625	50.5078125	51.4921875	44.6484375	0	0	0	0	0	0	0	44	-0.6484375	-27.66666883	0
1	1	0	3	11.671875	18.5859375	19.359375	12.7265625	0	0	0	0	0	0	0	11	-1.7265625	-73.66667242	0
1	1	0	4	32.484375	39.3515625	40.8984375	33.4921875	0	0	0	0	0	0	0	34	0.5078125	21.66666836	0
1	1	0	5	59.90625	6.8203125	7.21875	0.9609375	0	0	0	0	0	0	0	59	-1.9609375	-83.6666732	0
1	1	0	6	18.9609375	25.8046875	0	19.9453125	0	0	0	0	0	0	0	23	3.0546875	130.3333435	0
1	1	0	7	40.3359375	47.2265625	47.3671875	41.3671875	0	0	0	0	0	0	0	39	-2.3671875	-101.0000079	0
1	1	0	8	33.515625	40.4296875	40.59375	34.5703125	0	0	0	0	0	0	0	34	-0.5703125	-24.33333523	0
1	1	0	9	35.6484375	42.4921875	44.203125	36.6328125	0	0	0	0	0	0	0	36	-0.6328125	-27.00000211	0
1	1	0	10	24.9609375	31.8046875	33.234375	25.9453125	0	0	0	0	0	0	0	24	-1.9453125	-83.00000648	0
1	1	0	11	22.3125	29.0859375	31.1953125	23.2265625	0	0	0	0	0	0	0	23	-0.2265625	-9.666667422	0
1	1	0	12	15.8671875	22.6875	25.6171875	16.828125	0	0	0	0	0	0	0	15	-1.828125	-78.00000609	0
1	1	0	13	30.5625	37.359375	39.3984375	31.5	0	0	0	0	0	0	0	32	0.5	21.333335	0
1	1	0	14	10.078125	16.8984375	19.9921875	11.0390625	0	0	0	0	0	0	0	9	-2.0390625	-87.0000068	0
1	1	0	15	41.4375	48.328125	48.890625	42.46875	0	0	0	0	0	0	0	42	-0.46875	-20.00000156	0
1	1	0	16	27.0234375	33.9140625	35.015625	28.0546875	0	0	0	0	0	0	0	28	-0.0546875	-2.333333516	0
1	1	0	17	57.09375	3.8671875	6.5625	58.0078125	0	0	0	0	0	0	0	58	-0.0078125	-0.333333359	0
1	1	0	18	37.7109375	44.5546875	44.7421875	38.6953125	0	0	0	0	0	0	0	38	-0.6953125	-29.66666898	0
1	1	0	19	49.2890625	55.9453125	1.0546875	50.0859375	0	0	0	0	0	0	0	49	-1.0859375	-46.33333695	0
1	1	0	20	15.3046875	22.0546875	31.640625	16.1953125	0	0	0	0	0	0	0	17	0.8046875	34.33333602	0
1	1	1	1	31.8984375	39.0703125	38.8359375	33.1875	0	0	0	0	0	0	0	40	0.9296875	39.66666977	0
1	1	1	2	50.296875	57.28125	56.7421875	51.421875	0	0	0	0	0	0	0	54	-3.28125	-140.0000109	0
1	1	1	3	44.7890625	51.75	53.2734375	45.890625	0	0	0	0	0	0	0	49	-2.75	-117.3333425	0
1	1	1	4	49.5	56.4375	2.5546875	50.578125	0	0	0	0	0	0	0	55	-1.4375	-61.33333813	0
1	1	1	5	49.0546875	55.9921875	59.6953125	50.1328125	0	0	0	0	0	0	0	56	0.0078125	0.333333359	0
1	1	1	6	27.28125	34.3125	33.75	28.453125	0	0	0	0	0	0	0	36	1.6875	72.00000563	0
1	1	1	7	39.1875	46.1953125	45.5625	40.3359375	0	0	0	0	0	0	0	45	-1.1953125	-51.00000398	0
1	1	1	8	30.8203125	37.78125	37.125	31.921875	0	0	0	0	0	0	0	39	1.21875	52.00000406	0
1	1	1	9	24.0703125	31.03125	30.28125	25.171875	0	0	0	0	0	0	0	34	2.96875	126.6666766	0
1	1	1	10	50.0390625	58.078125	55.8515625	52.21875	0	0	0	0	0	0	0	55	-3.078125	-131.3333436	0
1	1	1	11	26.71875	33.84375	32.6484375	27.984375	0	0	0	0	0	0	0	33	-0.84375	-36.00000281	0
1	1	1	12	53.859375	1.734375	59.859375	55.875	0	0	0	0	0	0	0	60	-1.734375	-74.00000578	0
1	1	1	13	46.734375	53.8828125	52.6875	48.0234375	0	0	0	0	0	0	0	52	-1.8828125	-80.33333961	0
1	1	1	14	42.3984375	51.1171875	48.9609375	45.2578125	0	0	0	0	0	0	0	50	-1.1171875	-47.66667039	0
1	1	1	15	6.7265625	13.875	12.984375	8.015625	0	0	0	0	0	0	0	13	-0.875	-37.33333625	0
1	1	1	16	17.859375	25.0546875	24.140625	19.1953125	0	0	0	0	0	0	0	26	0.9453125	40.33333648	0
1	1	1	17	30.796875	37.8046875	37.59375	31.9453125	0	0	0	0	0	0	0	38	0.1953125	8.333333984	0
1	1	1	18	48.84375	55.7109375	55.734375	49.8515625	0	0	0	0	0	0	0	55	-0.7109375	-30.3333357	0
1	1	1	19	27.2578125	34.125	34.1484375	28.265625	0	0	0	0	0	0	0	29	-5.125	-218.6666838	0
1	1	1	20	29.71875	36.5859375	36.2578125	30.7265625	0	0	0	0	0	0	0	34	-2.5859375	-110.333342	0
2	0	0	1	2.6484375	0	0	0	0	0	0	0	0	0	0	3	0.3515625	15.00000117	0
2	0	0	2	11.34375	0	0	0	0	0	0	0	0	0	0	8	-3.34375	-142.6666778	0
2	0	0	3	10.8046875	0	0	0	0	0	0	0	0	0	0	6	-4.8046875	-205.000016	0
2	0	0	4	57.421875	0	0	0	0	0	0	0	0	0	0	57	-0.421875	-18.00000141	0
2	0	0	5	52.546875	0	0	0	0	0	0	0	0	0	0	52	-0.546875	-23.33333516	0
2	0	0	6	45.8203125	0	0	0	0	0	0	0	0	0	0	46	0.1796875	7.666667266	0
2	0	0	7	8.0859375	0	0	0	0	0	0	0	0	0	0	9	0.9140625	39.00000305	0
2	0	0	8	49.734375	0	0	0	0	0	0	0	0	0	0	48	-1.734375	-74.00000578	0
2	0	0	9	1.6640625	0	0	0	0	0	0	0	0	0	0	3	1.3359375	57.00000445	0
2	0	0	10	49.7578125	0	0	0	0	0	0	0	0	0	0	49	-0.7578125	-32.33333586	0
2	0	0	11	52.1484375	0	0	0	0	0	0	0	0	0	0	48	-4.1484375	-177.0000138	0
2	0	0	12	14.2265625	0	0	0	0	0	0	0	0	0	0	14	-0.2265625	-9.666667422	0
2	0	0	13	31.8046875	0	0	0	0	0	0	0	0	0	0	33	1.1953125	51.00000398	0
2	0	0	14	6.6796875	0	0	0	0	0	0	0	0	0	0	8	1.3203125	56.33333773	0
2	0	0	15	54.3046875	0	0	0	0	0	0	0	0	0	0	54	-0.3046875	-13.00000102	0
2	0	0	16	39.328125	0	0	0	0	0	0	0	0	0	0	38	-1.328125	-56.66667109	0
2	0	0	17	40.125	0	0	0	0	0	0	0	0	0	0	39	-1.125	-48.00000375	0
2	0	0	18	43.96875	0	0	0	0	0	0	0	0	0	0	42	-1.96875	-84.00000656	0
2	0	0	19	11.53125	0	0	0	0	0	0	0	0	0	0	11	-0.53125	-22.66666844	0
2	0	0	20	49.5	0	0	0	0	0	0	0	0	0	0	49	-0.5	-21.333335	0
2	1	0	1	45.9375	51.796875	0	0	0	0	0	0	0	0	0	46	0.0625	2.666666875	0
2	1	0	2	26.7421875	32.6015625	0	0	0	0	0	0	0	0	0	27	0.2578125	11.00000086	0
2	1	0	3	16.921875	22.78125	0	0	0	0	0	0	0	0	0	18	1.078125	46.00000359	0
2	1	0	4	44.0390625	49.8984375	0	0	0	0	0	0	0	0	0	42	-2.0390625	-87.0000068	0
2	1	0	5	15.2578125	21.09375	0	0	0	0	0	0	0	0	0	16	0.7421875	31.66666914	0
2	1	0	6	50.4140625	56.2734375	0	0	0	0	0	0	0	0	0	51	0.5859375	25.00000195	0
2	1	0	7	17.6484375	23.5078125	0	0	0	0	0	0	0	0	0	19	1.3515625	57.66667117	0
2	1	0	8	13.5703125	19.4296875	0	0	0	0	0	0	0	0	0	14	0.4296875	18.33333477	0
2	1	0	9	5.1796875	11.015625	0	0	0	0	0	0	0	0	0	5	-0.1796875	-7.666667266	0
2	1	0	10	27.328125	33.1875	0	0	0	0	0	0	0	0	0	27	-0.328125	-14.00000109	0
2	1	0	11	51.609375	57.46875	0	0	0	0	0	0	0	0	0	49	-2.609375	-111.333342	0
2	1	0	12	35.0859375	40.9453125	0	0	0	0	0	0	0	0	0	36	0.9140625	39.00000305	0
2	1	0	13	0.65625	6.515625	0	0	0	0	0	0	0	0	0	2	1.34375	57.33333781	0
2	1	0	14	26.0625	31.921875	0	0	0	0	0	0	0	0	0	25	-1.0625	-45.33333688	0
2	1	0	15	38.7421875	44.6015625	0	0	0	0	0	0	0	0	0	38	-0.7421875	-31.66666914	0
2	1	0	16	36.3984375	42.2578125	0	0	0	0	0	0	0	0	0	36	-0.3984375	-17.00000133	0
2	1	0	17	57.75	3.609375	0	0	0	0	0	0	0	0	0	58	0.25	10.6666675	0
2	1	0	18	16.59375	22.453125	0	0	0	0	0	0	0	0	0	17	0.40625	17.33333469	0
2	1	0	19	37.5234375	43.3828125	0	0	0	0	0	0	0	0	0	37	-0.5234375	-22.33333508	0
2	1	0	20	33	38.859375	0	0	0	0	0	0	0	0	0	32	-1	-42.66667	0
2	1	1	1	21.984375	27.84375	0	0	0	0	0	0	0	0	0	27	-0.84375	-36.00000281	0
2	1	1	2	33.6328125	39.4921875	0	0	0	0	0	0	0	0	0	36	-3.4921875	-149.0000116	0
2	1	1	3	15.5859375	21.4453125	0	0	0	0	0	0	0	0	0	19	-2.4453125	-104.3333415	0
2	1	1	4	34.1953125	40.0546875	0	0	0	0	0	0	0	0	0	38	-2.0546875	-87.66667352	0
2	1	1	5	30.84375	36.703125	0	0	0	0	0	0	0	0	0	35	-1.703125	-72.66667234	0
2	1	1	6	49.265625	55.1015625	0	0	0	0	0	0	0	0	0	53	-2.1015625	-89.66667367	0
2	1	1	7	57.65625	3.515625	0	0	0	0	0	0	0	0	0	3	-0.515625	-22.00000172	0
2	1	1	8	37.78125	43.640625	0	0	0	0	0	0	0	0	0	41	-2.640625	-112.6666755	0
2	1	1	9	12.609375	18.46875	0	0	0	0	0	0	0	0	0	14	-4.46875	-190.6666816	0
2	1	1	10	14.71875	20.578125	0	0	0	0	0	0	0	0	0	20	-0.578125	-24.66666859	0
2	1	1	11	29.5078125	35.3671875	0	0	0	0	0	0	0	0	0	35	-0.3671875	-15.66666789	0
2	1	1	12	24	29.859375	0	0	0	0	0	0	0	0	0	26	-3.859375	-164.6666795	0
2	1	1	13	8.4375	14.296875	0	0	0	0	0	0	0	0	0	14	-0.296875	-12.66666766	0
2	1	1	14	1.5703125	7.4296875	0	0	0	0	0	0	0	0	0	6	-1.4296875	-61.00000477	0
2	1	1	15	28.6640625	34.5234375	0	0	0	0	0	0	0	0	0	36	1.4765625	63.00000492	0
2	1	1	16	13.6875	19.546875	0	0	0	0	0	0	0	0	0	18	-1.546875	-66.00000516	0
2	1	1	17	21.328125	27.1875	0	0	0	0	0	0	0	0	0	27	-0.1875	-8.000000625	0
2	1	1	18	34.6875	40.546875	0	0	0	0	0	0	0	0	0	40	-0.546875	-23.33333516	0
2	1	1	19	22.3125	28.171875	0	0	0	0	0	0	0	0	0	26	-2.171875	-92.66667391	0
2	1	1	20	3.375	9.234375	0	0	0	0	0	0	0	0	0	8	-1.234375	-52.66667078	0
3	0	1	1	0	26.5078125	0	0	0	0	0	0	0	0	0	27	0.4921875	21.00000164	0
3	0	1	2	0	31.1484375	0	0	0	0	0	0	0	0	0	32	0.8515625	36.33333617	0
3	0	1	3	0	43.7109375	0	0	0	0	0	0	0	0	0	43	-0.7109375	-30.3333357	0
3	0	1	4	0	39.0703125	0	0	0	0	0	0	0	0	0	38	-1.0703125	-45.66667023	0
3	0	1	5	0	38.4609375	0	0	0	0	0	0	0	0	0	39	0.5390625	23.0000018	0
3	0	1	6	0	43.078125	0	0	0	0	0	0	0	0	0	39	-4.078125	-174.0000136	0
3	0	1	7	0	43.5	0	0	0	0	0	0	0	0	0	44	0.5	21.333335	0
3	0	1	8	0	26.3671875	0	0	0	0	0	0	0	0	0	28	1.6328125	69.66667211	0
3	0	1	9	0	22.921875	0	0	0	0	0	0	0	0	0	20	-2.921875	-124.6666764	0
3	0	1	10	0	3.140625	0	0	0	0	0	0	0	0	0	2	-1.140625	-48.66667047	0
3	0	1	11	0	37.2890625	0	0	0	0	0	0	0	0	0	36	-1.2890625	-55.0000043	0
3	0	1	12	0	12.515625	0	0	0	0	0	0	0	0	0	13	0.484375	20.66666828	0
3	0	1	13	0	50.390625	0	0	0	0	0	0	0	0	0	49	-1.390625	-59.33333797	0
3	0	1	14	0	38.4609375	0	0	0	0	0	0	0	0	0	37	-1.4609375	-62.3333382	0
3	0	1	15	0	8.203125	0	0	0	0	0	0	0	0	0	6	-2.203125	-94.00000734	0
3	0	1	16	0	1.78125	0	0	0	0	0	0	0	0	0	1	-0.78125	-33.33333594	0
3	0	1	17	0	52.453125	0	0	0	0	0	0	0	0	0	48	-4.453125	-190.0000148	0
3	0	1	18	0	21.328125	0	0	0	0	0	0	0	0	0	22	0.671875	28.66666891	0
3	0	1	19	0	22.9453125	0	0	0	0	0	0	0	0	0	24	1.0546875	45.00000352	0
3	0	1	20	0	23.5078125	0	0	0	0	0	0	0	0	0	23	-0.5078125	-21.66666836	0
