# Supplementary material for: The effect of electrical muscle stimulation on intentional binding and explicit sense of agency
Source: PeerJ. 2024 Sep 19;12:e17977. doi: 10.7717/peerj.17977 (PMC11416759; doi:10.7717/peerj.17977)
Supplement: Supplemental Information 1 [file peerj-12-17977-s001.zip › RawData/Experiment1/Participant22.csv]

Action type (0=Voluntary, 1=Involuntary, 2=Sham, 3=Tone)	Condition (0=Baseline, 1=Operant)	Judgment event (0=Action, 1=Tone)	Trial	Stimulation	Tone	Switch release	Switch push	Switch release	Switch push	Switch release	Switch push	Switch release	Switch push	Switch release	Answer of participant	Judgement error on clock	Judgement error[ms]	SW1 Release to Push[ms]
0	0	0	1	0	0	0	12.2578125	8.3671875	0	0	0	0	0	0	12	-0.2578125	-11.00000086	166.000013
0	0	0	2	0	0	0	22.21875	20.0859375	0	0	0	0	0	0	21	-1.21875	-52.00000406	91.00000711
0	0	0	3	0	0	0	44.203125	41.7421875	0	0	0	0	0	0	42	-2.203125	-94.00000734	105.0000082
0	0	0	4	0	0	0	7.640625	4.171875	0	0	0	0	0	0	8	0.359375	15.33333453	148.0000116
0	0	0	5	0	0	0	14.3203125	10.6875	0	0	0	0	0	0	14	-0.3203125	-13.66666773	155.0000121
0	0	0	6	0	0	0	15.0703125	12.3046875	0	0	0	0	0	0	13	-2.0703125	-88.33334023	118.0000092
0	0	0	7	0	0	0	23.3203125	20.34375	0	0	0	0	0	0	21	-2.3203125	-99.00000773	127.0000099
0	0	0	8	0	0	0	23.390625	21.2578125	0	0	0	0	0	0	22	-1.390625	-59.33333797	91.00000711
0	0	0	9	0	0	0	27.84375	24.09375	0	0	0	0	0	0	26	-1.84375	-78.66667281	160.0000125
0	0	0	10	0	0	0	41.53125	37.5234375	0	0	0	0	0	0	40	-1.53125	-65.33333844	171.0000134
0	0	0	11	0	0	0	35.3671875	31.9921875	0	0	0	0	0	0	35	-0.3671875	-15.66666789	144.0000113
0	0	0	12	0	0	0	36	31.828125	0	0	0	0	0	0	33	-3	-128.00001	178.0000139
0	0	0	13	0	0	0	40.2890625	37.734375	0	0	0	0	0	0	37	-3.2890625	-140.3333443	109.0000085
0	0	0	14	0	0	0	55.2421875	52.96875	0	0	0	0	0	0	54	-1.2421875	-53.00000414	97.00000758
0	0	0	15	0	0	0	32.1796875	29.8828125	0	0	0	0	0	0	32	-0.1796875	-7.666667266	98.00000766
0	0	0	16	0	0	0	45.5625	43.3828125	0	0	0	0	0	0	45	-0.5625	-24.00000188	93.00000727
0	0	0	17	0	0	0	57.5859375	55.1953125	0	0	0	0	0	0	56	-1.5859375	-67.66667195	102.000008
0	0	0	18	0	0	0	15.7265625	12.5859375	0	0	0	0	0	0	15	-0.7265625	-31.00000242	134.0000105
0	0	0	19	0	0	0	28.1484375	25.1015625	0	0	0	0	0	0	28	-0.1484375	-6.333333828	130.0000102
0	0	0	20	0	0	0	40.171875	37.640625	0	0	0	0	0	0	38	-2.171875	-92.66667391	108.0000084
0	1	0	1	0	59.296875	0	53.4375	51.0703125	0	0	0	0	0	0	52	-1.4375	-61.33333813	101.0000079
0	1	0	2	0	43.171875	0	37.3125	34.78125	0	0	0	0	0	0	36	-1.3125	-56.00000438	108.0000084
0	1	0	3	0	39.140625	0	33.28125	29.109375	0	0	0	0	0	0	33	-0.28125	-12.00000094	178.0000139
0	1	0	4	0	7.0078125	0	1.1484375	58.9453125	0	0	0	0	0	0	1	-0.1484375	-6.333333828	94.00000734
0	1	0	5	0	54.375	0	48.515625	46.21875	0	0	0	0	0	0	47	-1.515625	-64.66667172	98.00000766
0	1	0	6	0	0.3046875	0	54.4453125	52.0546875	0	0	0	0	0	0	55	0.5546875	23.66666852	102.000008
0	1	0	7	0	39.75	0	33.890625	31.640625	0	0	0	0	0	0	33	-0.890625	-38.00000297	96.0000075
0	1	0	8	0	55.4296875	0	49.5703125	47.6484375	0	0	0	0	0	0	48	-1.5703125	-67.00000523	82.00000641
0	1	0	9	0	34.4765625	0	28.6171875	26.296875	0	0	0	0	0	0	28	-0.6171875	-26.33333539	99.00000773
0	1	0	10	0	51.65625	0	45.796875	43.7109375	0	0	0	0	0	0	45	-0.796875	-34.00000266	89.00000695
0	1	0	11	0	36.703125	0	30.84375	28.96875	0	0	0	0	0	0	28	-2.84375	-121.3333428	80.00000625
0	1	0	12	0	52.9921875	0	47.1328125	44.9765625	0	0	0	0	0	0	46	-1.1328125	-48.33333711	92.00000719
0	1	0	13	0	1.78125	0	55.921875	53.7890625	0	0	0	0	0	0	56	0.078125	3.333333594	91.00000711
0	1	0	14	0	2.671875	0	56.8125	55.1484375	0	0	0	0	0	0	55	-1.8125	-77.33333938	71.00000555
0	1	0	15	0	19.3828125	0	13.5	10.9453125	0	0	0	0	0	0	12	-1.5	-64.000005	109.0000085
0	1	0	16	0	18.703125	0	12.84375	11.1796875	0	0	0	0	0	0	11	-1.84375	-78.66667281	71.00000555
0	1	0	17	0	27.984375	0	22.125	19.921875	0	0	0	0	0	0	21	-1.125	-48.00000375	94.00000734
0	1	0	18	0	32.7890625	0	26.9296875	24.84375	0	0	0	0	0	0	25	-1.9296875	-82.33333977	89.00000695
0	1	0	19	0	45.09375	0	39.234375	37.0078125	0	0	0	0	0	0	38	-1.234375	-52.66667078	95.00000742
0	1	0	20	0	50.6484375	0	44.7890625	42.3515625	0	0	0	0	0	0	44	-0.7890625	-33.6666693	104.0000081
0	1	1	1	0	48.5859375	0	42.7265625	40.265625	0	0	0	0	0	0	47	-1.5859375	-67.66667195	105.0000082
0	1	1	2	0	2.953125	0	57.09375	54.9609375	0	0	0	0	0	0	1	-1.953125	-83.33333984	91.00000711
0	1	1	3	0	6.1171875	0	0.2578125	58.125	0	0	0	0	0	0	4	-2.1171875	-90.33334039	91.00000711
0	1	1	4	0	39.4453125	0	33.5859375	31.453125	0	0	0	0	0	0	37	-2.4453125	-104.3333415	91.00000711
0	1	1	5	0	37.828125	0	31.96875	29.4375	0	0	0	0	0	0	36	-1.828125	-78.00000609	108.0000084
0	1	1	6	0	38.6484375	0	32.7890625	30.328125	0	0	0	0	0	0	37	-1.6484375	-70.33333883	105.0000082
0	1	1	7	0	51.1640625	0	45.3046875	42.9609375	0	0	0	0	0	0	48	-3.1640625	-135.0000105	100.0000078
0	1	1	8	0	58.8515625	0	52.9921875	50.7890625	0	0	0	0	0	0	56	-2.8515625	-121.6666762	94.00000734
0	1	1	9	0	58.9921875	0	53.1328125	50.6015625	0	0	0	0	0	0	55	-3.9921875	-170.3333466	108.0000084
0	1	1	10	0	8.109375	0	2.2265625	59.4140625	0	0	0	0	0	0	3	-5.109375	-218.000017	120.0000094
0	1	1	11	0	6.140625	0	0.28125	58.265625	0	0	0	0	0	0	4	-2.140625	-91.33334047	86.00000672
0	1	1	12	0	20.7890625	0	14.9296875	12.515625	0	0	0	0	0	0	17	-3.7890625	-161.6666793	103.000008
0	1	1	13	0	22.7578125	0	16.8984375	14.8125	0	0	0	0	0	0	18	-4.7578125	-203.0000159	89.00000695
0	1	1	14	0	33.75	0	27.890625	25.6875	0	0	0	0	0	0	28	-5.75	-245.3333525	94.00000734
0	1	1	15	0	47.3203125	0	41.4609375	38.8359375	0	0	0	0	0	0	43	-4.3203125	-184.3333477	112.0000088
0	1	1	16	0	54.1640625	0	48.3046875	45.796875	0	0	0	0	0	0	49	-5.1640625	-220.3333505	107.0000084
0	1	1	17	0	52.21875	0	46.359375	43.96875	0	0	0	0	0	0	48	-4.21875	-180.0000141	102.000008
0	1	1	18	0	57.7734375	0	51.9140625	49.640625	0	0	0	0	0	0	54	-3.7734375	-161.0000126	97.00000758
0	1	1	19	0	56.3203125	0	50.4609375	48.3046875	0	0	0	0	0	0	53	-3.3203125	-141.6666777	92.00000719
0	1	1	20	0	8.0625	0	2.203125	0.28125	0	0	0	0	0	0	4	-4.0625	-173.3333469	82.00000641
1	0	0	1	17.8828125	0	24.2109375	18.796875	0	0	0	0	0	0	0	19	0.203125	8.666667344	0
1	0	0	2	9.1640625	0	0	23.5546875	15.3984375	9.984375	0	0	0	0	0	10	0.015625	0.666666719	0
1	0	0	3	57.46875	0	3.2109375	58.4765625	0	0	0	0	0	0	0	59	0.5234375	22.33333508	0
1	0	0	4	23.9296875	0	29.6953125	24.9609375	0	0	0	0	0	0	0	25	0.0390625	1.666666797	0
1	0	0	5	23.25	0	30.65625	24.375	0	0	0	0	0	0	0	24	-0.375	-16.00000125	0
1	0	0	6	21.3515625	0	26.9296875	23.1796875	0	0	0	0	0	0	0	21	-2.1796875	-93.00000727	0
1	0	0	7	26.1796875	0	32.296875	28.2421875	0	0	0	0	0	0	0	25	-3.2421875	-138.3333441	0
1	0	0	8	34.453125	0	39.84375	35.671875	0	0	0	0	0	0	0	35	-0.671875	-28.66666891	0
1	0	0	9	55.6640625	0	1.734375	56.8125	0	0	0	0	0	0	0	57	0.1875	8.000000625	0
1	0	0	10	9.4453125	0	14.8125	10.78125	0	0	0	0	0	0	0	10	-0.78125	-33.33333594	0
1	0	0	11	30.1875	0	35.6484375	31.5234375	0	0	0	0	0	0	0	31	-0.5234375	-22.33333508	0
1	0	0	12	42.234375	0	47.5546875	43.453125	0	0	0	0	0	0	0	42	-1.453125	-62.00000484	0
1	0	0	13	56.671875	0	1.9921875	57.7734375	0	0	0	0	0	0	0	57	-0.7734375	-33.00000258	0
1	0	0	14	43.1015625	0	49.1015625	44.953125	0	0	0	0	0	0	0	44	-0.953125	-40.66666984	0
1	0	0	15	20.9296875	0	26.9765625	22.0078125	0	0	0	0	0	0	0	21	-1.0078125	-43.00000336	0
1	0	0	16	11.109375	0	16.8984375	12.9375	0	0	0	0	0	0	0	12	-0.9375	-40.00000313	0
1	0	0	17	57.9140625	0	4.2421875	59.0859375	0	0	0	0	0	0	0	59	-0.0859375	-3.666666953	0
1	0	0	18	6	0	11.5078125	7.7109375	0	0	0	0	0	0	0	7	-0.7109375	-30.3333357	0
1	0	0	19	3.09375	0	8.578125	4.78125	0	0	0	0	0	0	0	4	-0.78125	-33.33333594	0
1	0	0	20	41.7890625	0	47.390625	43.21875	0	0	0	0	0	0	0	42	-1.21875	-52.00000406	0
1	1	0	1	48.7734375	56.109375	54.1171875	50.25	0	0	0	0	0	0	0	49	-1.25	-53.3333375	0
1	1	0	2	52.265625	59.203125	58.734375	53.34375	0	0	0	0	0	0	0	53	-0.34375	-14.66666781	0
1	1	0	3	56.109375	3.0234375	2.7890625	57.1640625	0	0	0	0	0	0	0	56	-1.1640625	-49.66667055	0
1	1	0	4	39.84375	46.7109375	46.5	40.8515625	0	0	0	0	0	0	0	39	-1.8515625	-79.00000617	0
1	1	0	5	26.484375	33.375	31.359375	27.515625	0	0	0	0	0	0	0	28	0.484375	20.66666828	0
1	1	0	6	12.75	19.640625	18.890625	13.7578125	0	0	0	0	0	0	0	14	0.2421875	10.33333414	0
1	1	0	7	22.9453125	29.7890625	29.015625	23.9296875	0	0	0	0	0	0	0	23	-0.9296875	-39.66666977	0
1	1	0	8	43.3828125	50.2265625	49.5	44.3671875	0	0	0	0	0	0	0	44	-0.3671875	-15.66666789	0
1	1	0	9	57.75	4.546875	3.3984375	58.6875	0	0	0	0	0	0	0	57	-1.6875	-72.00000563	0
1	1	0	10	58.921875	5.71875	5.3203125	59.859375	0	0	0	0	0	0	0	58	-1.859375	-79.33333953	0
1	1	0	11	31.21875	38.0625	36.609375	32.203125	0	0	0	0	0	0	0	32	-0.203125	-8.666667344	0
1	1	0	12	32.578125	39.3984375	38.6484375	33.5390625	0	0	0	0	0	0	0	31	-2.5390625	-108.3333418	0
1	1	0	13	19.0078125	25.8046875	25.6171875	19.9453125	0	0	0	0	0	0	0	20	0.0546875	2.333333516	0
1	1	0	14	16.96875	23.765625	24.9609375	17.90625	0	0	0	0	0	0	0	16	-1.90625	-81.33333969	0
1	1	0	15	59.6484375	6.4921875	6.1640625	0.6328125	0	0	0	0	0	0	0	1	0.3671875	15.66666789	0
1	1	0	16	42.796875	49.546875	51.6328125	43.6875	0	0	0	0	0	0	0	44	0.3125	13.33333438	0
1	1	0	17	14.6484375	21.328125	21.1171875	15.46875	0	0	0	0	0	0	0	14	-1.46875	-62.66667156	0
1	1	0	18	27.4453125	34.1015625	33.796875	28.2421875	0	0	0	0	0	0	0	26	-2.2421875	-95.66667414	0
1	1	0	19	39.3046875	46.5234375	44.7890625	40.6640625	0	0	0	0	0	0	0	39	-1.6640625	-71.00000555	0
1	1	0	20	20.671875	27.5390625	27.0703125	21.6796875	0	0	0	0	0	0	0	20	-1.6796875	-71.66667227	0
1	1	1	1	40.359375	47.34375	48.375	41.4609375	0	0	0	0	0	0	0	44	-3.34375	-142.6666778	0
1	1	1	2	21.515625	28.3828125	28.6875	22.5234375	0	0	0	0	0	0	0	25	-3.3828125	-144.3333446	0
1	1	1	3	57.421875	4.3125	3.28125	58.453125	0	0	0	0	0	0	0	2	-2.3125	-98.66667438	0
1	1	1	4	0.65625	7.59375	7.171875	1.734375	0	0	0	0	0	0	0	3	-4.59375	-196.0000153	0
1	1	1	5	16.453125	23.390625	22.7578125	17.53125	0	0	0	0	0	0	0	20	-3.390625	-144.666678	0
1	1	1	6	14.7890625	23.1328125	20.1328125	17.2734375	0	0	0	0	0	0	0	18	-5.1328125	-219.0000171	0
1	1	1	7	4.828125	11.859375	9.9140625	6	0	0	0	0	0	0	0	7	-4.859375	-207.3333495	0
1	1	1	8	10.7578125	17.6015625	15.890625	11.7421875	0	0	0	0	0	0	0	11	-6.6015625	-281.6666887	0
1	1	1	9	24.5859375	31.4765625	29.671875	25.59375	0	0	0	0	0	0	0	26	-5.4765625	-233.6666849	0
1	1	1	10	49.9921875	56.859375	54.5390625	51	0	0	0	0	0	0	0	51	-5.859375	-250.0000195	0
1	1	1	11	0.4921875	7.359375	5.8125	1.5	0	0	0	0	0	0	0	3	-4.359375	-186.0000145	0
1	1	1	12	46.125	53.1328125	51.84375	47.2734375	0	0	0	0	0	0	0	43	-10.1328125	-432.3333671	0
1	1	1	13	40.6875	47.6015625	46.546875	41.7421875	0	0	0	0	0	0	0	39	-8.6015625	-367.0000287	0
1	1	1	14	58.546875	5.53125	3.6328125	59.671875	0	0	0	0	0	0	0	59	-6.53125	-278.6666884	0
1	1	1	15	51.140625	58.03125	56.6953125	52.1484375	0	0	0	0	0	0	0	51	-7.03125	-300.0000234	0
1	1	1	16	50.1796875	57.0234375	56.9765625	51.1640625	0	0	0	0	0	0	0	51	-6.0234375	-257.0000201	0
1	1	1	17	44.578125	51.75	49.3359375	45.890625	0	0	0	0	0	0	0	45	-6.75	-288.0000225	0
1	1	1	18	36.890625	43.828125	42.1875	37.96875	0	0	0	0	0	0	0	44	0.171875	7.333333906	0
1	1	1	19	48.796875	55.6640625	55.1953125	49.8046875	0	0	0	0	0	0	0	50	-5.6640625	-241.6666855	0
1	1	1	20	49.7109375	56.6015625	55.4296875	50.7421875	0	0	0	0	0	0	0	53	-3.6015625	-153.6666787	0
2	0	0	1	41.15625	0	0	0	0	0	0	0	0	0	0	40	-1.15625	-49.33333719	0
2	0	0	2	39.1171875	0	0	0	0	0	0	0	0	0	0	37	-2.1171875	-90.33334039	0
2	0	0	3	19.6875	0	0	0	0	0	0	0	0	0	0	19	-0.6875	-29.33333563	0
2	0	0	4	13.875	0	0	0	0	0	0	0	0	0	0	13	-0.875	-37.33333625	0
2	0	0	5	51.609375	0	0	0	0	0	0	0	0	0	0	52	0.390625	16.66666797	0
2	0	0	6	23.4609375	0	0	0	0	0	0	0	0	0	0	22	-1.4609375	-62.3333382	0
2	0	0	7	56.3671875	0	0	0	0	0	0	0	0	0	0	55	-1.3671875	-58.33333789	0
2	0	0	8	31.9453125	0	0	0	0	0	0	0	0	0	0	31	-0.9453125	-40.33333648	0
2	0	0	9	17.6953125	0	0	0	0	0	0	0	0	0	0	17	-0.6953125	-29.66666898	0
2	0	0	10	45.140625	0	0	0	0	0	0	0	0	0	0	45	-0.140625	-6.000000469	0
2	0	0	11	24.7265625	0	0	0	0	0	0	0	0	0	0	23	-1.7265625	-73.66667242	0
2	0	0	12	51.1640625	0	0	0	0	0	0	0	0	0	0	51	-0.1640625	-7.000000547	0
2	0	0	13	50.2734375	0	0	0	0	0	0	0	0	0	0	50	-0.2734375	-11.66666758	0
2	0	0	14	48.421875	0	0	0	0	0	0	0	0	0	0	49	0.578125	24.66666859	0
2	0	0	15	53.2265625	0	0	0	0	0	0	0	0	0	0	53	-0.2265625	-9.666667422	0
2	0	0	16	1.5234375	0	0	0	0	0	0	0	0	0	0	1	-0.5234375	-22.33333508	0
2	0	0	17	22.7578125	0	0	0	0	0	0	0	0	0	0	22	-0.7578125	-32.33333586	0
2	0	0	18	36.3515625	0	0	0	0	0	0	0	0	0	0	36	-0.3515625	-15.00000117	0
2	0	0	19	57.0234375	0	0	0	0	0	0	0	0	0	0	57	-0.0234375	-1.000000078	0
2	0	0	20	9.375	0	0	0	0	0	0	0	0	0	0	11	1.625	69.33333875	0
2	1	0	1	28.2890625	34.1484375	0	0	0	0	0	0	0	0	0	28	-0.2890625	-12.3333343	0
2	1	0	2	26.6953125	32.53125	0	0	0	0	0	0	0	0	0	26	-0.6953125	-29.66666898	0
2	1	0	3	14.625	20.484375	0	0	0	0	0	0	0	0	0	14	-0.625	-26.66666875	0
2	1	0	4	57.46875	3.328125	0	0	0	0	0	0	0	0	0	57	-0.46875	-20.00000156	0
2	1	0	5	45.046875	50.90625	0	0	0	0	0	0	0	0	0	46	0.953125	40.66666984	0
2	1	0	6	49.59375	55.453125	0	0	0	0	0	0	0	0	0	54	4.40625	188.0000147	0
2	1	0	7	2.8359375	8.6953125	0	0	0	0	0	0	0	0	0	1	-1.8359375	-78.33333945	0
2	1	0	8	27.3046875	33.1640625	0	0	0	0	0	0	0	0	0	28	0.6953125	29.66666898	0
2	1	0	9	21.4453125	27.3046875	0	0	0	0	0	0	0	0	0	20	-1.4453125	-61.66667148	0
2	1	0	10	15.046875	20.90625	0	0	0	0	0	0	0	0	0	15	-0.046875	-2.000000156	0
2	1	0	11	32.0625	37.921875	0	0	0	0	0	0	0	0	0	32	-0.0625	-2.666666875	0
2	1	0	12	23.4609375	29.296875	0	0	0	0	0	0	0	0	0	23	-0.4609375	-19.6666682	0
2	1	0	13	21.328125	27.1875	0	0	0	0	0	0	0	0	0	21	-0.328125	-14.00000109	0
2	1	0	14	8.53125	14.390625	0	0	0	0	0	0	0	0	0	10	1.46875	62.66667156	0
2	1	0	15	13.3828125	19.21875	0	0	0	0	0	0	0	0	0	13	-0.3828125	-16.33333461	0
2	1	0	16	15.4921875	21.328125	0	0	0	0	0	0	0	0	0	16	0.5078125	21.66666836	0
2	1	0	17	6.9609375	12.8203125	0	0	0	0	0	0	0	0	0	7	0.0390625	1.666666797	0
2	1	0	18	14.90625	20.765625	0	0	0	0	0	0	0	0	0	13	-1.90625	-81.33333969	0
2	1	0	19	30.9609375	36.8203125	0	0	0	0	0	0	0	0	0	31	0.0390625	1.666666797	0
2	1	0	20	33.140625	39	0	0	0	0	0	0	0	0	0	33	-0.140625	-6.000000469	0
2	1	1	1	5.1796875	11.0390625	0	0	0	0	0	0	0	0	0	7	-4.0390625	-172.3333468	0
2	1	1	2	45.09375	50.953125	0	0	0	0	0	0	0	0	0	46	-4.953125	-211.3333498	0
2	1	1	3	55.6640625	1.5	0	0	0	0	0	0	0	0	0	57	-4.5	-192.000015	0
2	1	1	4	21	26.859375	0	0	0	0	0	0	0	0	0	23	-3.859375	-164.6666795	0
2	1	1	5	57.1875	3.046875	0	0	0	0	0	0	0	0	0	57	-6.046875	-258.0000202	0
2	1	1	6	29.3203125	35.1796875	0	0	0	0	0	0	0	0	0	30	-5.1796875	-221.0000173	0
2	1	1	7	43.921875	49.78125	0	0	0	0	0	0	0	0	0	42	-7.78125	-332.0000259	0
2	1	1	8	49.171875	55.03125	0	0	0	0	0	0	0	0	0	51	-4.03125	-172.0000134	0
2	1	1	9	41.8359375	47.6953125	0	0	0	0	0	0	0	0	0	43	-4.6953125	-200.333349	0
2	1	1	10	42.8671875	48.7265625	0	0	0	0	0	0	0	0	0	46	-2.7265625	-116.3333424	0
2	1	1	11	42.140625	48	0	0	0	0	0	0	0	0	0	42	-6	-256.00002	0
2	1	1	12	10.453125	16.3125	0	0	0	0	0	0	0	0	0	12	-4.3125	-184.0000144	0
2	1	1	13	58.0078125	3.8671875	0	0	0	0	0	0	0	0	0	57	-6.8671875	-293.0000229	0
2	1	1	14	15.9375	21.7734375	0	0	0	0	0	0	0	0	0	17	-4.7734375	-203.6666826	0
2	1	1	15	10.03125	15.890625	0	0	0	0	0	0	0	0	0	10	-5.890625	-251.333353	0
2	1	1	16	46.21875	52.078125	0	0	0	0	0	0	0	0	0	48	-4.078125	-174.0000136	0
2	1	1	17	9.4921875	15.3515625	0	0	0	0	0	0	0	0	0	11	-4.3515625	-185.6666812	0
2	1	1	18	50.484375	56.34375	0	0	0	0	0	0	0	0	0	52	-4.34375	-185.3333478	0
2	1	1	19	5.8359375	11.6953125	0	0	0	0	0	0	0	0	0	7	-4.6953125	-200.333349	0
2	1	1	20	49.5234375	55.3828125	0	0	0	0	0	0	0	0	0	51	-4.3828125	-187.0000146	0
3	0	1	1	0	40.3125	0	0	0	0	0	0	0	0	0	39	-1.3125	-56.00000438	0
3	0	1	2	0	43.265625	0	0	0	0	0	0	0	0	0	43	-0.265625	-11.33333422	0
3	0	1	3	0	49.640625	0	0	0	0	0	0	0	0	0	50	0.359375	15.33333453	0
3	0	1	4	0	19.359375	0	0	0	0	0	0	0	0	0	19	-0.359375	-15.33333453	0
3	0	1	5	0	59.7890625	0	0	0	0	0	0	0	0	0	59	-0.7890625	-33.6666693	0
3	0	1	6	0	58.0546875	0	0	0	0	0	0	0	0	0	57	-1.0546875	-45.00000352	0
3	0	1	7	0	45.140625	0	0	0	0	0	0	0	0	0	45	-0.140625	-6.000000469	0
3	0	1	8	0	59.203125	0	0	0	0	0	0	0	0	0	58	-1.203125	-51.33333734	0
3	0	1	9	0	1.3828125	0	0	0	0	0	0	0	0	0	1	-0.3828125	-16.33333461	0
3	0	1	10	0	18.421875	0	0	0	0	0	0	0	0	0	18	-0.421875	-18.00000141	0
3	0	1	11	0	59.4140625	0	0	0	0	0	0	0	0	0	57	-2.4140625	-103.000008	0
3	0	1	12	0	38.34375	0	0	0	0	0	0	0	0	0	37	-1.34375	-57.33333781	0
3	0	1	13	0	32.0859375	0	0	0	0	0	0	0	0	0	31	-1.0859375	-46.33333695	0
3	0	1	14	0	24.6328125	0	0	0	0	0	0	0	0	0	24	-0.6328125	-27.00000211	0
3	0	1	15	0	49.3828125	0	0	0	0	0	0	0	0	0	48	-1.3828125	-59.00000461	0
3	0	1	16	0	22.6875	0	0	0	0	0	0	0	0	0	21	-1.6875	-72.00000563	0
3	0	1	17	0	16.96875	0	0	0	0	0	0	0	0	0	16	-0.96875	-41.33333656	0
3	0	1	18	0	41.8828125	0	0	0	0	0	0	0	0	0	39	-2.8828125	-123.0000096	0
3	0	1	19	0	38.8828125	0	0	0	0	0	0	0	0	0	38	-0.8828125	-37.66666961	0
3	0	1	20	0	44.25	0	0	0	0	0	0	0	0	0	44	-0.25	-10.6666675	0
