# Supplementary material for: The effect of electrical muscle stimulation on intentional binding and explicit sense of agency
Source: PeerJ. 2024 Sep 19;12:e17977. doi: 10.7717/peerj.17977 (PMC11416759; doi:10.7717/peerj.17977)
Supplement: Supplemental Information 1 [file peerj-12-17977-s001.zip › RawData/Experiment1/Participant23.csv]

Action type (0=Voluntary, 1=Involuntary, 2=Sham, 3=Tone)	Condition (0=Baseline, 1=Operant)	Judgment event (0=Action, 1=Tone)	Trial	Stimulation	Tone	Switch release	Switch push	Switch release	Switch push	Switch release	Switch push	Switch release	Switch push	Switch release	Answer of participant	Judgement error on clock	Judgement error[ms]	SW1 Release to Push[ms]
0	0	0	1	0	0	45.0234375	41.7890625	40.0546875	0	0	0	0	0	0	43	1.2109375	51.6666707	74.00000578
0	0	0	2	0	0	20.25	19.1015625	16.875	0	0	0	0	0	0	17	-2.1015625	-89.66667367	95.00000742
0	0	0	3	0	0	53.015625	50.9765625	49.0078125	0	0	0	0	0	0	49	-1.9765625	-84.33333992	84.00000656
0	0	0	4	0	0	33.9609375	32.1328125	30.046875	0	0	0	0	0	0	31	-1.1328125	-48.33333711	89.00000695
0	0	0	5	0	0	34.78125	32.8125	30.609375	0	0	0	0	0	0	32	-0.8125	-34.66666938	94.00000734
0	0	0	6	0	0	49.9453125	47.109375	45.0234375	0	0	0	0	0	0	46	-1.109375	-47.33333703	89.00000695
0	0	0	7	0	0	18.4921875	15.140625	13.6640625	0	0	0	0	0	0	16	0.859375	36.66666953	63.00000492
0	0	0	8	0	0	25.265625	22.3359375	20.203125	0	0	0	0	0	0	22	-0.3359375	-14.33333445	91.00000711
0	0	0	9	0	0	23.671875	20.25	18.046875	0	0	0	0	0	0	20	-0.25	-10.6666675	94.00000734
0	0	0	10	0	0	4.2890625	1.453125	59.2265625	0	0	0	0	0	0	60	-1.453125	-62.00000484	95.00000742
0	0	0	11	0	0	15.3046875	11.859375	9.5625	0	0	0	0	0	0	11	-0.859375	-36.66666953	98.00000766
0	0	0	12	0	0	17.6953125	14.9296875	12.7734375	0	0	0	0	0	0	15	0.0703125	3.000000234	92.00000719
0	0	0	13	0	0	14.7421875	11.7421875	9.796875	0	0	0	0	0	0	11	-0.7421875	-31.66666914	83.00000648
0	0	0	14	0	0	26.4375	24.140625	21.8671875	0	0	0	0	0	0	24	-0.140625	-6.000000469	97.00000758
0	0	0	15	0	0	42.28125	39.4453125	37.59375	0	0	0	0	0	0	41	1.5546875	66.33333852	79.00000617
0	0	0	16	0	0	59.765625	57.0234375	54.8203125	0	0	0	0	0	0	56	-1.0234375	-43.66667008	94.00000734
0	0	0	17	0	0	13.7109375	10.0546875	7.921875	0	0	0	0	0	0	9	-1.0546875	-45.00000352	91.00000711
0	0	0	18	0	0	24.9140625	22.640625	20.0390625	0	0	0	0	0	0	21	-1.640625	-70.00000547	111.0000087
0	0	0	19	0	0	33.5625	31.0078125	29.859375	0	0	0	0	0	0	32	0.9921875	42.33333664	49.00000383
0	0	0	20	0	0	48.9140625	46.4765625	43.453125	0	0	0	0	0	0	47	0.5234375	22.33333508	129.0000101
0	1	0	1	0	24.65625	21.046875	18.796875	16.9921875	0	0	0	0	0	0	18	-0.796875	-34.00000266	77.00000602
0	1	0	2	0	4.8515625	14.1796875	8.765625	1.6640625	58.9921875	56.9296875	0	0	0	0	60	1.0078125	43.00000336	88.00000688
0	1	0	3	0	31.78125	27.9375	25.921875	23.5546875	0	0	0	0	0	0	27	1.078125	46.00000359	101.0000079
0	1	0	4	0	56.2734375	53.0859375	50.4140625	48.375	0	0	0	0	0	0	55	4.5859375	195.666682	87.0000068
0	1	0	5	0	25.0078125	22.1953125	19.1484375	15.5859375	0	0	0	0	0	0	20	0.8515625	36.33333617	152.0000119
0	1	0	6	0	8.671875	5.109375	2.8125	0.3515625	0	0	0	0	0	0	4	1.1875	50.66667063	105.0000082
0	1	0	7	0	41.015625	37.640625	35.15625	32.5078125	0	0	0	0	0	0	34	-1.15625	-49.33333719	113.0000088
0	1	0	8	0	19.453125	16.40625	13.59375	11.296875	0	0	0	0	0	0	14	0.40625	17.33333469	98.00000766
0	1	0	9	0	36.703125	33.46875	30.84375	27.984375	0	0	0	0	0	0	31	0.15625	6.666667188	122.0000095
0	1	0	10	0	23.8359375	20.25	17.9765625	14.8828125	0	0	0	0	0	0	18	0.0234375	1.000000078	132.0000103
0	1	0	11	0	8.671875	5.484375	2.8125	0.2109375	0	0	0	0	0	0	2	-0.8125	-34.66666938	111.0000087
0	1	0	12	0	50.15625	46.9453125	44.2734375	41.484375	0	0	0	0	0	0	44	-0.2734375	-11.66666758	119.0000093
0	1	0	13	0	24.9609375	21.421875	19.1015625	16.40625	0	0	0	0	0	0	20	0.8984375	38.33333633	115.000009
0	1	0	14	0	4.3359375	1.3359375	58.4765625	55.9453125	0	0	0	0	0	0	60	1.5234375	65.00000508	108.0000084
0	1	0	15	0	49.5703125	47.203125	43.7109375	40.5234375	0	0	0	0	0	0	44	0.2890625	12.3333343	136.0000106
0	1	0	16	0	29.6953125	26.765625	23.8359375	21.3984375	0	0	0	0	0	0	25	1.1640625	49.66667055	104.0000081
0	1	0	17	0	19.1015625	16.171875	13.2421875	10.5	0	0	0	0	0	0	13	-0.2421875	-10.33333414	117.0000091
0	1	0	18	0	51.28125	48.5859375	45.421875	43.0078125	0	0	0	0	0	0	46	0.578125	24.66666859	103.000008
0	1	0	19	0	34.7109375	30.8671875	28.8515625	26.34375	0	0	0	0	0	0	30	1.1484375	49.00000383	107.0000084
0	1	0	20	0	17.53125	13.9453125	11.671875	8.7890625	0	0	0	0	0	0	17	5.328125	227.3333511	123.0000096
0	1	1	1	0	24.234375	25.078125	11.5546875	21.3515625	18.375	15.8671875	0	0	0	0	25	0.765625	32.66666922	107.0000084
0	1	1	2	0	52.921875	50.390625	47.0625	44.7421875	0	0	0	0	0	0	52	-0.921875	-39.33333641	99.00000773
0	1	1	3	0	13.1015625	11.390625	7.2421875	5.109375	0	0	0	0	0	0	14	0.8984375	38.33333633	91.00000711
0	1	1	4	0	41.4375	38.90625	35.578125	33.65625	0	0	0	0	0	0	42	0.5625	24.00000188	82.00000641
0	1	1	5	0	57.3984375	55.7109375	51.5390625	48.9609375	0	0	0	0	0	0	58	0.6015625	25.66666867	110.0000086
0	1	1	6	0	16.3359375	14.765625	10.4765625	7.9921875	0	0	0	0	0	0	16	-0.3359375	-14.33333445	106.0000083
0	1	1	7	0	0.65625	59.015625	54.796875	51.421875	0	0	0	0	0	0	2	1.34375	57.33333781	144.0000113
0	1	1	8	0	0.328125	58.171875	54.46875	52.3359375	0	0	0	0	0	0	1	0.671875	28.66666891	91.00000711
0	1	1	9	0	38.9296875	36.5390625	33.0703125	30.5390625	0	0	0	0	0	0	40	1.0703125	45.66667023	108.0000084
0	1	1	10	0	10.171875	8.3203125	4.3125	0.140625	0	0	0	0	0	0	12	1.828125	78.00000609	178.0000139
0	1	1	11	0	14.6484375	11.390625	8.7890625	6.28125	0	0	0	0	0	0	16	1.3515625	57.66667117	107.0000084
0	1	1	12	0	54.0703125	51.1171875	48.2109375	45.6796875	0	0	0	0	0	0	55	0.9296875	39.66666977	108.0000084
0	1	1	13	0	28.3828125	26.390625	22.5234375	20.3671875	0	0	0	0	0	0	30	1.6171875	69.00000539	92.00000719
0	1	1	14	0	10.5	7.828125	4.640625	2.0390625	0	0	0	0	0	0	11	0.5	21.333335	111.0000087
0	1	1	15	0	14.8359375	11.6953125	8.9765625	6.328125	0	0	0	0	0	0	14	-0.8359375	-35.66666945	113.0000088
0	1	1	16	0	45.46875	42.421875	39.609375	37.40625	0	0	0	0	0	0	45	-0.46875	-20.00000156	94.00000734
0	1	1	17	0	5.15625	2.4140625	59.296875	55.875	0	0	0	0	0	0	5	-0.15625	-6.666667188	146.0000114
0	1	1	18	0	2.2734375	59.0390625	56.4140625	53.1796875	0	0	0	0	0	0	5	2.7265625	116.3333424	138.0000108
0	1	1	19	0	30.0703125	26.9296875	24.2109375	20.34375	0	0	0	0	0	0	30	-0.0703125	-3.000000234	165.0000129
0	1	1	20	0	35.1796875	32.9296875	29.3203125	27.1171875	0	0	0	0	0	0	36	0.8203125	35.00000273	94.00000734
1	0	0	1	9.75	0	23.90625	10.7109375	0	0	0	0	0	0	0	14	3.2890625	140.3333443	0
1	0	0	2	14.71875	0	22.21875	15.6328125	0	0	0	0	0	0	0	18	2.3671875	101.0000079	0
1	0	0	3	47.109375	0	53.7421875	48.0234375	0	0	0	0	0	0	0	49	0.9765625	41.66666992	0
1	0	0	4	45.1875	0	52.640625	46.1015625	0	0	0	0	0	0	0	46	-0.1015625	-4.333333672	0
1	0	0	5	37.8046875	0	44.3671875	38.765625	0	0	0	0	0	0	0	43	4.234375	180.6666808	0
1	0	0	6	21.234375	0	28.453125	22.171875	0	0	0	0	0	0	0	22	-0.171875	-7.333333906	0
1	0	0	7	56.671875	0	1.7109375	57.609375	0	0	0	0	0	0	0	59	1.390625	59.33333797	0
1	0	0	8	38.296875	0	46.5234375	39.1640625	0	0	0	0	0	0	0	42	2.8359375	121.0000095	0
1	0	0	9	37.1015625	0	44.2734375	37.96875	0	0	0	0	0	0	0	41	3.03125	129.3333434	0
1	0	0	10	44.109375	0	52.7578125	44.9765625	0	0	0	0	0	0	0	45	0.0234375	1.000000078	0
1	0	0	11	2.71875	0	9.984375	3.609375	0	0	0	0	0	0	0	8	4.390625	187.333348	0
1	0	0	12	6.234375	0	13.0078125	7.1015625	0	0	0	0	0	0	0	9	1.8984375	81.00000633	0
1	0	0	13	45.1171875	0	51.328125	46.03125	0	0	0	0	0	0	0	46	-0.03125	-1.333333438	0
1	0	0	14	32.6953125	0	40.59375	33.4921875	0	0	0	0	0	0	0	36	2.5078125	107.0000084	0
1	0	0	15	43.734375	0	56.7890625	44.5078125	0	0	0	0	0	0	0	46	1.4921875	63.66667164	0
1	0	0	16	29.203125	0	36.3515625	30.0703125	0	0	0	0	0	0	0	33	2.9296875	125.0000098	0
1	0	0	17	21.328125	0	29.9765625	22.21875	0	0	0	0	0	0	0	24	1.78125	76.00000594	0
1	0	0	18	2.8828125	0	10.359375	3.7265625	0	0	0	0	0	0	0	5	1.2734375	54.33333758	0
1	0	0	19	1.734375	0	11.6015625	2.53125	0	0	0	0	0	0	0	4	1.46875	62.66667156	0
1	0	0	20	57.8671875	0	9.84375	58.640625	0	0	0	0	0	0	0	1	2.359375	100.6666745	0
1	1	0	1	35.390625	42.0703125	8.6953125	41.53125	40.1953125	36.2109375	0	0	0	0	0	40	3.7890625	161.6666793	0
1	1	0	2	47.0625	53.7421875	0	47.8828125	0	0	0	0	0	0	0	49	1.1171875	47.66667039	0
1	1	0	3	26.3671875	33.1171875	23.0390625	27.2578125	0	0	0	0	0	0	0	29	1.7421875	74.33333914	0
1	1	0	4	31.3359375	38.0859375	3.5859375	32.2265625	0	0	0	0	0	0	0	33	0.7734375	33.00000258	0
1	1	0	5	30.84375	37.4765625	35.484375	31.6171875	0	0	0	0	0	0	0	33	1.3828125	59.00000461	0
1	1	0	6	19.5234375	26.1328125	5.109375	20.2734375	0	0	0	0	0	0	0	24	3.7265625	159.0000124	0
1	1	0	7	3.3515625	10.03125	7.3359375	4.171875	0	0	0	0	0	0	0	6	1.828125	78.00000609	0
1	1	0	8	51.609375	58.3125	7.5	52.453125	0	0	0	0	0	0	0	53	0.546875	23.33333516	0
1	1	0	9	57.1875	3.9375	5.25	58.078125	0	0	0	0	0	0	0	58	-0.078125	-3.333333594	0
1	1	0	10	11.2734375	18	19.359375	12.1171875	0	0	0	0	0	0	0	14	1.8828125	80.33333961	0
1	1	0	11	36.4453125	43.1484375	44.6015625	37.2890625	0	0	0	0	0	0	0	37	-0.2890625	-12.3333343	0
1	1	0	12	46.6875	53.390625	50.7890625	47.53125	0	0	0	0	0	0	0	48	0.46875	20.00000156	0
1	1	0	13	32.2734375	38.9765625	39.2109375	33.1171875	0	0	0	0	0	0	0	31	-2.1171875	-90.33334039	0
1	1	0	14	26.7421875	33.46875	33.3046875	27.609375	0	0	0	0	0	0	0	29	1.390625	59.33333797	0
1	1	0	15	44.4375	51.0703125	52.5703125	45.2109375	0	0	0	0	0	0	0	45	-0.2109375	-9.000000703	0
1	1	0	16	36.7734375	43.3828125	45.28125	37.5234375	0	0	0	0	0	0	0	35	-2.5234375	-107.6666751	0
1	1	0	17	35.15625	41.7890625	41.8359375	35.9296875	0	0	0	0	0	0	0	36	0.0703125	3.000000234	0
1	1	0	18	23.390625	30.046875	31.5703125	24.1875	0	0	0	0	0	0	0	23	-1.1875	-50.66667063	0
1	1	0	19	28.9921875	35.6015625	43.875	29.7421875	0	0	0	0	0	0	0	31	1.2578125	53.66667086	0
1	1	0	20	31.8984375	38.53125	43.546875	32.671875	0	0	0	0	0	0	0	34	1.328125	56.66667109	0
1	1	1	1	54.46875	1.2421875	23.484375	55.3828125	0	0	0	0	0	0	0	6	4.7578125	203.0000159	0
1	1	1	2	9.3515625	16.1484375	16.8046875	10.2890625	26.671875	38.15625	0	0	0	0	0	20	3.8515625	164.3333462	0
1	1	1	3	37.265625	44.015625	59.34375	38.15625	0	0	0	0	0	0	0	44	-0.015625	-0.666666719	0
1	1	1	4	58.03125	4.828125	2.1796875	58.96875	0	0	0	0	0	0	0	5	0.171875	7.333333906	0
1	1	1	5	25.3828125	32.1328125	33.890625	26.2734375	0	0	0	0	0	0	0	34	1.8671875	79.66667289	0
1	1	1	6	44.2265625	51	49.2421875	45.140625	0	0	0	0	0	0	0	51	0	0	0
1	1	1	7	5.625	12.3984375	12.75	6.5390625	0	0	0	0	0	0	0	12	-0.3984375	-17.00000133	0
1	1	1	8	58.8984375	5.7421875	15.046875	59.8828125	0	0	0	0	0	0	0	5	-0.7421875	-31.66666914	0
1	1	1	9	1.0546875	7.8046875	13.21875	1.9453125	0	0	0	0	0	0	0	8	0.1953125	8.333333984	0
1	1	1	10	39.5859375	46.3125	0.8203125	40.453125	0	0	0	0	0	0	0	45	-1.3125	-56.00000438	0
1	1	1	11	27.3515625	33.890625	0	28.03125	0	0	0	0	0	0	0	32	-1.890625	-80.66667297	0
1	1	1	12	7.546875	14.3203125	21.28125	8.4609375	0	0	0	0	0	0	0	14	-0.3203125	-13.66666773	0
1	1	1	13	30.46875	37.2421875	38.4375	31.3828125	0	0	0	0	0	0	0	38	0.7578125	32.33333586	0
1	1	1	14	7.0078125	13.734375	16.078125	7.875	0	0	0	0	0	0	0	13	-0.734375	-31.33333578	0
1	1	1	15	3.1171875	9.8203125	13.1953125	3.9609375	0	0	0	0	0	0	0	10	0.1796875	7.666667266	0
1	1	1	16	51.4453125	58.1484375	6.0703125	52.2890625	0	0	0	0	0	0	0	57	-1.1484375	-49.00000383	0
1	1	1	17	45	51.703125	52.453125	45.84375	0	0	0	0	0	0	0	51	-0.703125	-30.00000234	0
1	1	1	18	24	30.7265625	11.1328125	24.8671875	0	0	0	0	0	0	0	32	1.2734375	54.33333758	0
1	1	1	19	40.4296875	47.203125	56.9296875	41.34375	0	0	0	0	0	0	0	46	-1.203125	-51.33333734	0
1	1	1	20	50.5546875	57.421875	58.1015625	51.5625	0	0	0	0	0	0	0	57	-0.421875	-18.00000141	0
2	0	0	1	6.1640625	0	0	0	0	0	0	0	0	0	0	16	9.8359375	419.6666995	0
2	0	0	2	55.6640625	0	0	0	0	0	0	0	0	0	0	59	3.3359375	142.3333445	0
2	0	0	3	25.734375	0	0	0	0	0	0	0	0	0	0	28	2.265625	96.66667422	0
2	0	0	4	39.328125	0	0	0	0	0	0	0	0	0	0	39	-0.328125	-14.00000109	0
2	0	0	5	34.8046875	0	0	0	0	0	0	0	0	0	0	35	0.1953125	8.333333984	0
2	0	0	6	6	0	0	0	0	0	0	0	0	0	0	9	3	128.00001	0
2	0	0	7	23.0390625	0	0	0	0	0	0	0	0	0	0	24	0.9609375	41.0000032	0
2	0	0	8	3.65625	0	0	0	0	0	0	0	0	0	0	7	3.34375	142.6666778	0
2	0	0	9	24.890625	0	0	0	0	0	0	0	0	0	0	26	1.109375	47.33333703	0
2	0	0	10	50.109375	0	0	0	0	0	0	0	0	0	0	53	2.890625	123.333343	0
2	0	0	11	19.1953125	0	0	0	0	0	0	0	0	0	0	21	1.8046875	77.00000602	0
2	0	0	12	40.8046875	0	0	0	0	0	0	0	0	0	0	42	1.1953125	51.00000398	0
2	0	0	13	30.84375	0	0	0	0	0	0	0	0	0	0	34	3.15625	134.6666772	0
2	0	0	14	16.5703125	0	0	0	0	0	0	0	0	0	0	18	1.4296875	61.00000477	0
2	0	0	15	32.859375	0	0	0	0	0	0	0	0	0	0	34	1.140625	48.66667047	0
2	0	0	16	51.2109375	0	0	0	0	0	0	0	0	0	0	55	3.7890625	161.6666793	0
2	0	0	17	28.8984375	0	0	0	0	0	0	0	0	0	0	32	3.1015625	132.3333437	0
2	0	0	18	48.65625	0	0	0	0	0	0	0	0	0	0	49	0.34375	14.66666781	0
2	0	0	19	8.1328125	0	0	0	0	0	0	0	0	0	0	9	0.8671875	37.00000289	0
2	0	0	20	14.5078125	0	0	0	0	0	0	0	0	0	0	17	2.4921875	106.3333416	0
2	1	0	1	43.2890625	49.1484375	0	0	0	0	0	0	0	0	0	48	4.7109375	201.0000157	0
2	1	0	2	51.515625	57.375	0	0	0	0	0	0	0	0	0	55	3.484375	148.6666783	0
2	1	0	3	7.4296875	13.2890625	0	0	0	0	0	0	0	0	0	11	3.5703125	152.3333452	0
2	1	0	4	6.5859375	12.4453125	0	0	0	0	0	0	0	0	0	13	6.4140625	273.666688	0
2	1	0	5	9.4921875	15.3515625	0	0	0	0	0	0	0	0	0	13	3.5078125	149.6666784	0
2	1	0	6	17.6484375	23.5078125	0	0	0	0	0	0	0	0	0	24	6.3515625	271.0000212	0
2	1	0	7	21.5859375	27.4453125	0	0	0	0	0	0	0	0	0	24	2.4140625	103.000008	0
2	1	0	8	7.921875	13.78125	0	0	0	0	0	0	0	0	0	19	11.078125	472.6667036	0
2	1	0	9	8.15625	14.015625	0	0	0	0	0	0	0	0	0	11	2.84375	121.3333428	0
2	1	0	10	51.8671875	57.7265625	0	0	0	0	0	0	0	0	0	53	1.1328125	48.33333711	0
2	1	0	11	29.484375	35.34375	0	0	0	0	0	0	0	0	0	34	4.515625	192.6666817	0
2	1	0	12	8.390625	14.25	0	0	0	0	0	0	0	0	0	12	3.609375	154.000012	0
2	1	0	13	49.7109375	55.5703125	0	0	0	0	0	0	0	0	0	50	0.2890625	12.3333343	0
2	1	0	14	41.390625	47.2265625	0	0	0	0	0	0	0	0	0	46	4.609375	196.666682	0
2	1	0	15	14.71875	20.578125	0	0	0	0	0	0	0	0	0	16	1.28125	54.66667094	0
2	1	0	16	11.71875	17.578125	0	0	0	0	0	0	0	0	0	15	3.28125	140.0000109	0
2	1	0	17	5.9296875	11.765625	0	0	0	0	0	0	0	0	0	8	2.0703125	88.33334023	0
2	1	0	18	38.53125	44.390625	0	0	0	0	0	0	0	0	0	42	3.46875	148.0000116	0
2	1	0	19	54.3046875	0.1640625	0	0	0	0	0	0	0	0	0	56	1.6953125	72.33333898	0
2	1	0	20	20.578125	26.4375	0	0	0	0	0	0	0	0	0	23	2.421875	103.3333414	0
2	1	1	1	24.0703125	29.9296875	0	0	0	0	0	0	0	0	0	35	5.0703125	216.3333502	0
2	1	1	2	32.15625	38.015625	0	0	0	0	0	0	0	0	0	35	-3.015625	-128.6666767	0
2	1	1	3	48.3046875	54.1640625	0	0	0	0	0	0	0	0	0	55	0.8359375	35.66666945	0
2	1	1	4	47.484375	53.34375	0	0	0	0	0	0	0	0	0	56	2.65625	113.3333422	0
2	1	1	5	50.34375	56.203125	0	0	0	0	0	0	0	0	0	56	-0.203125	-8.666667344	0
2	1	1	6	58.359375	4.21875	0	0	0	0	0	0	0	0	0	7	2.78125	118.6666759	0
2	1	1	7	2.25	8.109375	0	0	0	0	0	0	0	0	0	10	1.890625	80.66667297	0
2	1	1	8	48.4921875	54.3515625	0	0	0	0	0	0	0	0	0	54	-0.3515625	-15.00000117	0
2	1	1	9	48.609375	54.46875	0	0	0	0	0	0	0	0	0	56	1.53125	65.33333844	0
2	1	1	10	32.4375	38.296875	0	0	0	0	0	0	0	0	0	40	1.703125	72.66667234	0
2	1	1	11	10.125	15.984375	0	0	0	0	0	0	0	0	0	14	-1.984375	-84.66667328	0
2	1	1	12	48.8671875	54.7265625	0	0	0	0	0	0	0	0	0	54	-0.7265625	-31.00000242	0
2	1	1	13	30.140625	36	0	0	0	0	0	0	0	0	0	37	1	42.66667	0
2	1	1	14	41.53125	47.390625	0	0	0	0	0	0	0	0	0	48	0.609375	26.00000203	0
2	1	1	15	15.0703125	20.9296875	0	0	0	0	0	0	0	0	0	21	0.0703125	3.000000234	0
2	1	1	16	12.1875	18.046875	0	0	0	0	0	0	0	0	0	19	0.953125	40.66666984	0
2	1	1	17	6.5625	12.421875	0	0	0	0	0	0	0	0	0	13	0.578125	24.66666859	0
2	1	1	18	39.0234375	44.8828125	0	0	0	0	0	0	0	0	0	46	1.1171875	47.66667039	0
2	1	1	19	43.9921875	49.8515625	0	0	0	0	0	0	0	0	0	49	-0.8515625	-36.33333617	0
2	1	1	20	47.90625	53.765625	0	0	0	0	0	0	0	0	0	53	-0.765625	-32.66666922	0
3	0	1	1	0	23.3671875	0	0	0	0	0	0	0	0	0	26	2.6328125	112.3333421	0
3	0	1	2	0	48.140625	0	0	0	0	0	0	0	0	0	50	1.859375	79.33333953	0
3	0	1	3	0	7.8046875	0	0	0	0	0	0	0	0	0	10	2.1953125	93.66667398	0
3	0	1	4	0	45.1875	0	0	0	0	0	0	0	0	0	44	-1.1875	-50.66667063	0
3	0	1	5	0	57.1875	0	0	0	0	0	0	0	0	0	58	0.8125	34.66666938	0
3	0	1	6	0	37.4765625	0	0	0	0	0	0	0	0	0	39	1.5234375	65.00000508	0
3	0	1	7	0	24.984375	0	0	0	0	0	0	0	0	0	26	1.015625	43.33333672	0
3	0	1	8	0	28.171875	0	0	0	0	0	0	0	0	0	30	1.828125	78.00000609	0
3	0	1	9	0	34.3359375	0	0	0	0	0	0	0	0	0	36	1.6640625	71.00000555	0
3	0	1	10	0	3.9140625	0	0	0	0	0	0	0	0	0	4	0.0859375	3.666666953	0
3	0	1	11	0	44.2265625	0	0	0	0	0	0	0	0	0	45	0.7734375	33.00000258	0
3	0	1	12	0	42.6796875	0	0	0	0	0	0	0	0	0	43	0.3203125	13.66666773	0
3	0	1	13	0	29.8125	0	0	0	0	0	0	0	0	0	32	2.1875	93.33334063	0
3	0	1	14	0	43.59375	0	0	0	0	0	0	0	0	0	44	0.40625	17.33333469	0
3	0	1	15	0	45.6796875	0	0	0	0	0	0	0	0	0	47	1.3203125	56.33333773	0
3	0	1	16	0	12.140625	0	0	0	0	0	0	0	0	0	14	1.859375	79.33333953	0
3	0	1	17	0	2.765625	0	0	0	0	0	0	0	0	0	4	1.234375	52.66667078	0
3	0	1	18	0	44.0859375	0	0	0	0	0	0	0	0	0	44	-0.0859375	-3.666666953	0
3	0	1	19	0	22.9453125	0	0	0	0	0	0	0	0	0	24	1.0546875	45.00000352	0
3	0	1	20	0	16.7578125	0	0	0	0	0	0	0	0	0	18	1.2421875	53.00000414	0
