# Supplementary material for: The effect of electrical muscle stimulation on intentional binding and explicit sense of agency
Source: PeerJ. 2024 Sep 19;12:e17977. doi: 10.7717/peerj.17977 (PMC11416759; doi:10.7717/peerj.17977)
Supplement: Supplemental Information 1 [file peerj-12-17977-s001.zip › RawData/Experiment1/Participant24.csv]

Action type (0=Voluntary, 1=Involuntary, 2=Sham, 3=Tone)	Condition (0=Baseline, 1=Operant)	Judgment event (0=Action, 1=Tone)	Trial	Stimulation	Tone	Switch release	Switch push	Switch release	Switch push	Switch release	Switch push	Switch release	Switch push	Switch release	Answer of participant	Judgement error on clock	Judgement error[ms]	SW1 Release to Push[ms]
0	0	0	1	0	0	0	27.5625	26.4140625	0	0	0	0	0	0	28.9	1.3375	57.06667112	49.00000383
0	0	0	2	0	0	0	45.9375	44.5078125	0	0	0	0	0	0	45.8	-0.1375	-5.866667125	61.00000477
0	0	0	3	0	0	0	22.1484375	20.3671875	0	0	0	0	0	0	23.4	1.2515625	53.40000417	76.00000594
0	0	0	4	0	0	0	40.78125	39.28125	0	0	0	0	0	0	42.4	1.61875	69.06667206	64.000005
0	0	0	5	0	0	0	52.78125	50.8828125	0	0	0	0	0	0	53.8	1.01875	43.46667006	81.00000633
0	0	0	6	0	0	0	5.3203125	3.1875	0	0	0	0	0	0	7.1	1.7796875	75.93333927	91.00000711
0	0	0	7	0	0	0	28.078125	25.921875	0	0	0	0	0	0	28.9	0.821875	35.06666941	92.00000719
0	0	0	8	0	0	0	46.359375	43.453125	0	0	0	0	0	0	47.7	1.340625	57.20000447	124.0000097
0	0	0	9	0	0	0	16.078125	13.96875	0	0	0	0	0	0	17.8	1.721875	73.46667241	90.00000703
0	0	0	10	0	0	0	32.109375	29.7890625	0	0	0	0	0	0	34.8	2.690625	114.800009	99.00000773
0	0	0	11	0	0	0	0.5859375	58.546875	0	0	0	0	0	0	2.7	2.1140625	90.20000705	87.0000068
0	0	0	12	0	0	0	44.3671875	41.25	0	0	0	0	0	0	46.2	1.8328125	78.20000611	133.0000104
0	0	0	13	0	0	0	46.734375	44.7890625	0	0	0	0	0	0	46.8	0.065625	2.800000219	83.00000648
0	0	0	14	0	0	0	8.9296875	6.1171875	0	0	0	0	0	0	11.7	2.7703125	118.2000092	120.0000094
0	0	0	15	0	0	0	30.328125	27.6328125	0	0	0	0	0	0	31.6	1.271875	54.26667091	115.000009
0	0	0	16	0	0	0	21.140625	18.234375	0	0	0	0	0	0	23.3	2.159375	92.13334053	124.0000097
0	0	0	17	0	0	0	49.1953125	47.015625	0	0	0	0	0	0	50.2	1.0046875	42.86667002	93.00000727
0	0	0	18	0	0	0	45.65625	43.2421875	0	0	0	0	0	0	46.7	1.04375	44.53333681	103.000008
0	0	0	19	0	0	0	16.03125	12.7265625	0	0	0	0	0	0	18.1	2.06875	88.26667356	141.000011
0	0	0	20	0	0	0	31.2890625	29.4375	0	0	0	0	0	0	32.7	1.4109375	60.2000047	79.00000617
0	1	0	1	0	36.9140625	0	31.0546875	29.015625	0	0	0	0	0	0	32.4	1.3453125	57.40000448	87.0000068
0	1	0	2	0	24.515625	0	18.65625	16.7109375	0	0	0	0	0	0	21.3	2.64375	112.8000088	83.00000648
0	1	0	3	0	53.578125	0	47.71875	46.3359375	0	0	0	0	0	0	47.6	-0.11875	-5.066667062	59.00000461
0	1	0	4	0	15.421875	0	9.5625	8.0390625	0	0	0	0	0	0	11.7	2.1375	91.20000713	65.00000508
0	1	0	5	0	11.3671875	0	5.484375	3.5625	0	0	0	0	0	0	7.3	1.815625	77.46667272	82.00000641
0	1	0	6	0	36.421875	0	30.5625	28.78125	0	0	0	0	0	0	32.4	1.8375	78.40000612	76.00000594
0	1	0	7	0	56.6015625	0	50.71875	49.4765625	0	0	0	0	0	0	51.8	1.08125	46.13333694	53.00000414
0	1	0	8	0	33.0234375	0	27.1640625	25.7109375	0	0	0	0	0	0	27.9	0.7359375	31.40000245	62.00000484
0	1	0	9	0	35.8125	0	29.953125	28.59375	0	0	0	0	0	0	31.4	1.446875	61.73333816	58.00000453
0	1	0	10	0	19.21875	0	13.359375	11.53125	0	0	0	0	0	0	14.7	1.340625	57.20000447	78.00000609
0	1	0	11	0	50.6015625	0	44.7421875	43.4296875	0	0	0	0	0	0	45.6	0.8578125	36.60000286	56.00000438
0	1	0	12	0	28.5	0	22.640625	20.8828125	0	0	0	0	0	0	23.8	1.159375	49.46667053	75.00000586
0	1	0	13	0	37.4765625	0	31.6171875	30	0	0	0	0	0	0	33.6	1.9828125	84.60000661	69.00000539
0	1	0	14	0	3.4453125	0	57.5859375	56.0625	0	0	0	0	0	0	1.2	3.6140625	154.200012	65.00000508
0	1	0	15	0	2.71875	0	56.859375	55.4765625	0	0	0	0	0	0	56.7	-0.159375	-6.800000531	59.00000461
0	1	0	16	0	25.875	0	20.015625	18.3046875	0	0	0	0	0	0	22.4	2.384375	101.7333413	73.0000057
0	1	0	17	0	46.546875	0	40.6875	38.6953125	0	0	0	0	0	0	42.3	1.6125	68.80000537	85.00000664
0	1	0	18	0	17.0625	0	11.203125	9.28125	0	0	0	0	0	0	12.8	1.596875	68.13333866	82.00000641
0	1	0	19	0	9.28125	0	3.421875	1.3828125	0	0	0	0	0	0	3.7	0.278125	11.86666759	87.0000068
0	1	0	20	0	21.4453125	0	15.5859375	13.59375	0	0	0	0	0	0	17.4	1.8140625	77.40000605	85.00000664
0	1	1	1	0	32.2265625	0	20.5078125	59.8125	32.203125	29.7890625	26.3671875	23.296875	0	0	37.4	5.1734375	220.7333506	131.0000102
0	1	1	2	0	24.421875	0	18.5625	16.828125	0	0	0	0	0	0	24	-0.421875	-18.00000141	74.00000578
0	1	1	3	0	44.390625	0	38.53125	37.3125	0	0	0	0	0	0	42.2	-2.190625	-93.46667397	52.00000406
0	1	1	4	0	59.90625	0	54.046875	52.4765625	0	0	0	0	0	0	57.9	-2.00625	-85.60000669	67.00000523
0	1	1	5	0	18.421875	0	12.5625	11.1796875	0	0	0	0	0	0	21.4	2.978125	127.0666766	59.00000461
0	1	1	6	0	47.953125	0	42.09375	40.8984375	0	0	0	0	0	0	47.7	-0.253125	-10.80000084	51.00000398
0	1	1	7	0	26.5546875	0	20.6953125	19.1953125	0	0	0	0	0	0	26.9	0.3453125	14.73333448	64.000005
0	1	1	8	0	41.390625	0	35.53125	33.75	0	0	0	0	0	0	40.4	-0.990625	-42.26666997	76.00000594
0	1	1	9	0	12.65625	0	6.796875	5.15625	0	0	0	0	0	0	13.4	0.74375	31.73333581	70.00000547
0	1	1	10	0	32.53125	0	26.671875	24.75	0	0	0	0	0	0	33.7	1.16875	49.86667056	82.00000641
0	1	1	11	0	11.5078125	0	5.6484375	3.609375	0	0	0	0	0	0	12.6	1.0921875	46.60000364	87.0000068
0	1	1	12	0	26.625	0	20.765625	18.5390625	0	0	0	0	0	0	27.9	1.275	54.40000425	95.00000742
0	1	1	13	0	42	0	36.140625	34.1484375	0	0	0	0	0	0	42.7	0.7	29.866669	85.00000664
0	1	1	14	0	22.6171875	0	16.7578125	14.953125	0	0	0	0	0	0	21.5	-1.1171875	-47.66667039	77.00000602
0	1	1	15	0	51.046875	0	45.1875	42.984375	0	0	0	0	0	0	49.1	-1.946875	-83.06667316	94.00000734
0	1	1	16	0	50.8359375	0	44.9765625	43.125	0	0	0	0	0	0	48.1	-2.7359375	-116.7333425	79.00000617
0	1	1	17	0	24.5390625	0	18.6796875	17.0390625	0	0	0	0	0	0	24.8	0.2609375	11.1333342	70.00000547
0	1	1	18	0	7.7578125	0	1.8984375	0.1171875	0	0	0	0	0	0	8.8	1.0421875	44.46667014	76.00000594
0	1	1	19	0	28.265625	0	22.40625	20.4375	0	0	0	0	0	0	27.9	-0.365625	-15.60000122	84.00000656
0	1	1	20	0	47.0390625	0	41.1796875	39.375	0	0	0	0	0	0	45.9	-1.1390625	-48.6000038	77.00000602
1	0	0	1	40.546875	0	45.9609375	41.4140625	0	0	0	0	0	0	0	42	0.5859375	25.00000195	0
1	0	0	2	35.015625	0	40.21875	35.8828125	0	0	0	0	0	0	0	35.4	-0.4828125	-20.60000161	0
1	0	0	3	0.5625	0	5.5078125	1.4296875	0	0	0	0	0	0	0	1.6	0.1703125	7.266667234	0
1	0	0	4	54.8671875	0	59.859375	55.7578125	0	0	0	0	0	0	0	55	-0.7578125	-32.33333586	0
1	0	0	5	34.6171875	0	39.4921875	35.4609375	0	0	0	0	0	0	0	34.7	-0.7609375	-32.4666692	0
1	0	0	6	25.640625	0	30.75	26.5078125	0	0	0	0	0	0	0	27	0.4921875	21.00000164	0
1	0	0	7	1.5	0	6.3046875	2.34375	0	0	0	0	0	0	0	2.1	-0.24375	-10.40000081	0
1	0	0	8	37.8984375	0	43.03125	38.7421875	0	0	0	0	0	0	0	37.7	-1.0421875	-44.46667014	0
1	0	0	9	2.9296875	0	7.8515625	3.75	0	0	0	0	0	0	0	2.7	-1.05	-44.8000035	0
1	0	0	10	8.9765625	0	14.2265625	9.796875	0	0	0	0	0	0	0	8.1	-1.696875	-72.40000566	0
1	0	0	11	58.2421875	0	3.09375	59.109375	0	0	0	0	0	0	0	58	-1.109375	-47.33333703	0
1	0	0	12	3.28125	0	8.2734375	4.125	0	0	0	0	0	0	0	3.2	-0.925	-39.46666975	0
1	0	0	13	35.859375	0	40.7578125	36.6796875	0	0	0	0	0	0	0	37.2	0.5203125	22.20000173	0
1	0	0	14	33.9140625	0	39.0703125	34.7578125	0	0	0	0	0	0	0	33.6	-1.1578125	-49.40000386	0
1	0	0	15	26.6015625	0	31.4296875	27.421875	0	0	0	0	0	0	0	27.1	-0.321875	-13.73333441	0
1	0	0	16	8.671875	0	13.59375	9.4921875	0	0	0	0	0	0	0	9.8	0.3078125	13.13333436	0
1	0	0	17	45.84375	0	50.6953125	46.6640625	0	0	0	0	0	0	0	45.7	-0.9640625	-41.13333655	0
1	0	0	18	27.375	0	32.34375	28.2421875	0	0	0	0	0	0	0	26.8	-1.4421875	-61.53333814	0
1	0	0	19	26.25	0	31.359375	27.09375	0	0	0	0	0	0	0	27.4	0.30625	13.06666769	0
1	0	0	20	33.4453125	0	38.5078125	34.2890625	0	0	0	0	0	0	0	33.8	-0.4890625	-20.8666683	0
1	1	0	1	41.015625	47.6484375	46.8046875	41.7890625	0	0	0	0	0	0	0	43.8	2.0109375	85.8000067	0
1	1	0	2	30.9375	37.6171875	36.4453125	31.7578125	0	0	0	0	0	0	0	33.1	1.3421875	57.26667114	0
1	1	0	3	43.3828125	50.0625	48.65625	44.1796875	0	0	0	0	0	0	0	42.4	-1.7796875	-75.93333927	0
1	1	0	4	26.15625	32.8125	31.59375	26.953125	0	0	0	0	0	0	0	27.8	0.846875	36.13333616	0
1	1	0	5	45.328125	51.9609375	50.9296875	46.078125	0	0	0	0	0	0	0	46.8	0.721875	30.80000241	0
1	1	0	6	42.75	49.40625	48.046875	43.546875	0	0	0	0	0	0	0	43.8	0.253125	10.80000084	0
1	1	0	7	2.0390625	8.6484375	7.1953125	2.7890625	0	0	0	0	0	0	0	5.6	2.8109375	119.9333427	0
1	1	0	8	11.1796875	17.765625	16.8046875	11.90625	0	0	0	0	0	0	0	13.6	1.69375	72.26667231	0
1	1	0	9	53.4609375	0.09375	59.2265625	54.234375	0	0	0	0	0	0	0	51.9	-2.334375	-99.60000778	0
1	1	0	10	27.5859375	34.21875	33.0703125	28.359375	0	0	0	0	0	0	0	27.9	-0.459375	-19.60000153	0
1	1	0	11	30.515625	37.1015625	36.0234375	31.2421875	0	0	0	0	0	0	0	32.4	1.1578125	49.40000386	0
1	1	0	12	45.9140625	52.5234375	51.09375	46.6640625	0	0	0	0	0	0	0	45.6	-1.0640625	-45.40000355	0
1	1	0	13	40.8984375	47.484375	46.59375	41.625	0	0	0	0	0	0	0	41.9	0.275	11.73333425	0
1	1	0	14	26.15625	32.765625	31.5234375	26.90625	0	0	0	0	0	0	0	28.2	1.29375	55.20000431	0
1	1	0	15	20.0390625	26.6484375	25.21875	20.7890625	0	0	0	0	0	0	0	23.3	2.5109375	107.1333417	0
1	1	0	16	48.0703125	54.6796875	53.3203125	48.8203125	0	0	0	0	0	0	0	46.5	-2.3203125	-99.00000773	0
1	1	0	17	33.7734375	40.359375	39.5859375	34.5	0	0	0	0	0	0	0	36.4	1.9	81.066673	0
1	1	0	18	41.9296875	48.4921875	47.53125	42.6328125	0	0	0	0	0	0	0	39.8	-2.8328125	-120.8666761	0
1	1	0	19	55.78125	2.34375	1.1484375	56.484375	0	0	0	0	0	0	0	56.8	0.315625	13.46666772	0
1	1	0	20	44.2265625	50.8359375	49.265625	44.9765625	0	0	0	0	0	0	0	43.8	-1.1765625	-50.20000392	0
1	1	1	1	32.6015625	39.328125	38.953125	33.46875	0	0	0	0	0	0	0	38.7	-0.628125	-26.80000209	0
1	1	1	2	41.4375	48.1640625	46.9453125	42.3046875	0	0	0	0	0	0	0	46	-2.1640625	-92.33334055	0
1	1	1	3	58.265625	4.96875	3.9609375	59.109375	0	0	0	0	0	0	0	4.7	-0.26875	-11.46666756	0
1	1	1	4	58.265625	4.9453125	3.703125	59.0859375	0	0	0	0	0	0	0	7.3	2.3546875	100.4666745	0
1	1	1	5	2.296875	9.046875	7.7578125	3.1875	0	0	0	0	0	0	0	8.2	-0.846875	-36.13333616	0
1	1	1	6	10.96875	17.71875	16.21875	11.859375	0	0	0	0	0	0	0	17.4	-0.31875	-13.60000106	0
1	1	1	7	15.8203125	22.4765625	21.234375	16.6171875	0	0	0	0	0	0	0	22.7	0.2234375	9.533334078	0
1	1	1	8	2.7421875	9.4453125	8.4140625	3.5859375	0	0	0	0	0	0	0	7.8	-1.6453125	-70.20000548	0
1	1	1	9	3.8671875	10.546875	9.28125	4.6875	0	0	0	0	0	0	0	9.9	-0.646875	-27.60000216	0
1	1	1	10	48.375	55.03125	54	49.171875	0	0	0	0	0	0	0	54.8	-0.23125	-9.866667438	0
1	1	1	11	26.8125	33.515625	31.875	27.65625	0	0	0	0	0	0	0	33.8	0.284375	12.13333428	0
1	1	1	12	6.28125	12.9375	11.6484375	7.0546875	0	0	0	0	0	0	0	16	3.0625	130.6666769	0
1	1	1	13	48.46875	55.1484375	53.8828125	49.2890625	0	0	0	0	0	0	0	53.2	-1.9484375	-83.13333983	0
1	1	1	14	40.875	47.53125	46.3828125	41.671875	0	0	0	0	0	0	0	44.7	-2.83125	-120.8000094	0
1	1	1	15	14.9296875	21.5625	20.2734375	15.6796875	0	0	0	0	0	0	0	21.3	-0.2625	-11.20000088	0
1	1	1	16	12.5625	19.1953125	18.09375	13.3359375	0	0	0	0	0	0	0	19.1	-0.0953125	-4.066666984	0
1	1	1	17	7.6640625	14.3203125	13.5234375	8.4609375	0	0	0	0	0	0	0	8.6	-5.7203125	-244.0666857	0
1	1	1	18	41.015625	47.6953125	47.015625	41.8125	0	0	0	0	0	0	0	45.4	-2.2953125	-97.93334098	0
1	1	1	19	46.921875	53.7890625	52.453125	47.9296875	0	0	0	0	0	0	0	52.3	-1.4890625	-63.5333383	0
1	1	1	20	51.8203125	58.5	57.46875	52.640625	0	0	0	0	0	0	0	56.8	-1.7	-72.533339	0
2	0	0	1	21.796875	0	0	0	0	0	0	0	0	0	0	23.7	1.903125	81.20000634	0
2	0	0	2	47.953125	0	0	0	0	0	0	0	0	0	0	51.8	3.846875	164.1333462	0
2	0	0	3	22.8515625	0	0	0	0	0	0	0	0	0	0	26.7	3.8484375	164.2000128	0
2	0	0	4	7.0078125	0	0	0	0	0	0	0	0	0	0	8.2	1.1921875	50.86667064	0
2	0	0	5	28.4765625	0	0	0	0	0	0	0	0	0	0	28.8	0.3234375	13.80000108	0
2	0	0	6	53.953125	0	0	0	0	0	0	0	0	0	0	54.9	0.946875	40.40000316	0
2	0	0	7	23.1328125	0	0	0	0	0	0	0	0	0	0	26.8	3.6671875	156.4666789	0
2	0	0	8	44.6484375	0	0	0	0	0	0	0	0	0	0	47.6	2.9515625	125.9333432	0
2	0	0	9	34.6875	0	0	0	0	0	0	0	0	0	0	37.2	2.5125	107.2000084	0
2	0	0	10	20.3671875	0	0	0	0	0	0	0	0	0	0	22.7	2.3328125	99.53334111	0
2	0	0	11	36.5859375	0	0	0	0	0	0	0	0	0	0	36.9	0.3140625	13.40000105	0
2	0	0	12	55.0078125	0	0	0	0	0	0	0	0	0	0	55.8	0.7921875	33.80000264	0
2	0	0	13	32.53125	0	0	0	0	0	0	0	0	0	0	33.8	1.26875	54.13333756	0
2	0	0	14	52.546875	0	0	0	0	0	0	0	0	0	0	52.6	0.053125	2.266666844	0
2	0	0	15	10.171875	0	0	0	0	0	0	0	0	0	0	12.3	2.128125	90.80000709	0
2	0	0	16	16.8046875	0	0	0	0	0	0	0	0	0	0	18.2	1.3953125	59.53333798	0
2	0	0	17	8.6015625	0	0	0	0	0	0	0	0	0	0	11.6	2.9984375	127.9333433	0
2	0	0	18	23.8359375	0	0	0	0	0	0	0	0	0	0	25.9	2.0640625	88.06667355	0
2	0	0	19	36.5390625	0	0	0	0	0	0	0	0	0	0	38.2	1.6609375	70.8666722	0
2	0	0	20	51.421875	0	0	0	0	0	0	0	0	0	0	51.3	-0.121875	-5.200000406	0
2	1	0	1	17.25	23.109375	0	0	0	0	0	0	0	0	0	20.7	3.45	147.2000115	0
2	1	0	2	44.2734375	50.1328125	0	0	0	0	0	0	0	0	0	44.8	0.5265625	22.46666842	0
2	1	0	3	4.078125	9.9375	0	0	0	0	0	0	0	0	0	7.4	3.321875	141.7333444	0
2	1	0	4	30.7265625	36.5859375	0	0	0	0	0	0	0	0	0	33.8	3.0734375	131.1333436	0
2	1	0	5	48.8203125	54.6796875	0	0	0	0	0	0	0	0	0	52.1	3.2796875	139.9333443	0
2	1	0	6	8.9765625	14.8359375	0	0	0	0	0	0	0	0	0	9.9	0.9234375	39.40000308	0
2	1	0	7	1.3359375	7.1953125	0	0	0	0	0	0	0	0	0	3.6	2.2640625	96.60000755	0
2	1	0	8	2.390625	8.2265625	0	0	0	0	0	0	0	0	0	3.4	1.009375	43.06667003	0
2	1	0	9	50.71875	56.578125	0	0	0	0	0	0	0	0	0	51.6	0.88125	37.60000294	0
2	1	0	10	47.0625	52.921875	0	0	0	0	0	0	0	0	0	48.4	1.3375	57.06667112	0
2	1	0	11	39.5390625	45.3984375	0	0	0	0	0	0	0	0	0	38.2	-1.3390625	-57.1333378	0
2	1	0	12	53.0625	58.921875	0	0	0	0	0	0	0	0	0	57.9	4.8375	206.4000161	0
2	1	0	13	31.4296875	37.2890625	0	0	0	0	0	0	0	0	0	34.7	3.2703125	139.5333442	0
2	1	0	14	1.7578125	7.6171875	0	0	0	0	0	0	0	0	0	3.8	2.0421875	87.13334014	0
2	1	0	15	46.265625	52.1015625	0	0	0	0	0	0	0	0	0	47.2	0.934375	39.86666978	0
2	1	0	16	15.4453125	21.3046875	0	0	0	0	0	0	0	0	0	18.1	2.6546875	113.2666755	0
2	1	0	17	56.671875	2.53125	0	0	0	0	0	0	0	0	0	56.6	-0.071875	-3.066666906	0
2	1	0	18	5.7421875	11.6015625	0	0	0	0	0	0	0	0	0	8.8	3.0578125	130.4666769	0
2	1	0	19	30.796875	36.65625	0	0	0	0	0	0	0	0	0	32.1	1.303125	55.60000434	0
2	1	0	20	6.890625	12.75	0	0	0	0	0	0	0	0	0	7.7	0.809375	34.53333603	0
2	1	1	1	12.3046875	18.1640625	0	0	0	0	0	0	0	0	0	22.4	4.2359375	180.7333475	0
2	1	1	2	14.34375	20.1796875	0	0	0	0	0	0	0	0	0	18.7	-1.4796875	-63.13333827	0
2	1	1	3	4.8984375	10.7578125	0	0	0	0	0	0	0	0	0	13.6	2.8421875	121.2666761	0
2	1	1	4	22.3359375	28.1953125	0	0	0	0	0	0	0	0	0	27.4	-0.7953125	-33.93333598	0
2	1	1	5	28.03125	33.890625	0	0	0	0	0	0	0	0	0	34.9	1.009375	43.06667003	0
2	1	1	6	57.9375	3.796875	0	0	0	0	0	0	0	0	0	58.8	-4.996875	-213.2000167	0
2	1	1	7	53.578125	59.4375	0	0	0	0	0	0	0	0	0	57.8	-1.6375	-69.86667213	0
2	1	1	8	36.65625	42.515625	0	0	0	0	0	0	0	0	0	41.8	-0.715625	-30.53333572	0
2	1	1	9	19.0546875	24.9140625	0	0	0	0	0	0	0	0	0	23.8	-1.1140625	-47.53333705	0
2	1	1	10	16.3359375	22.1953125	0	0	0	0	0	0	0	0	0	22.6	0.4046875	17.26666802	0
2	1	1	11	12.3984375	18.2578125	0	0	0	0	0	0	0	0	0	16.4	-1.8578125	-79.26667286	0
2	1	1	12	40.6171875	46.4765625	0	0	0	0	0	0	0	0	0	46.2	-0.2765625	-11.80000092	0
2	1	1	13	17.3671875	23.2265625	0	0	0	0	0	0	0	0	0	22.5	-0.7265625	-31.00000242	0
2	1	1	14	15.0234375	20.8828125	0	0	0	0	0	0	0	0	0	18.7	-2.1828125	-93.13334061	0
2	1	1	15	12.8203125	18.6796875	0	0	0	0	0	0	0	0	0	19.1	0.4203125	17.93333473	0
2	1	1	16	47.109375	52.96875	0	0	0	0	0	0	0	0	0	51.7	-1.26875	-54.13333756	0
2	1	1	17	47.625	53.484375	0	0	0	0	0	0	0	0	0	53.6	0.115625	4.933333719	0
2	1	1	18	56.53125	2.390625	0	0	0	0	0	0	0	0	0	2.2	-0.190625	-8.133333969	0
2	1	1	19	27.09375	32.953125	0	0	0	0	0	0	0	0	0	32.1	-0.853125	-36.40000284	0
2	1	1	20	0.75	6.609375	0	0	0	0	0	0	0	0	0	6.3	-0.309375	-13.20000103	0
3	0	1	1	0	38.953125	0	0	0	0	0	0	0	0	0	38.2	-0.753125	-32.13333584	0
3	0	1	2	0	50.015625	0	0	0	0	0	0	0	0	0	49.8	-0.215625	-9.200000719	0
3	0	1	3	0	51.9609375	0	0	0	0	0	0	0	0	0	51.8	-0.1609375	-6.866667203	0
3	0	1	4	0	41.0625	0	0	0	0	0	0	0	0	0	41.3	0.2375	10.13333412	0
3	0	1	5	0	38.4140625	0	0	0	0	0	0	0	0	0	38.2	-0.2140625	-9.133334047	0
3	0	1	6	0	33.9609375	0	0	0	0	0	0	0	0	0	34.9	0.9390625	40.0666698	0
3	0	1	7	0	58.59375	0	0	0	0	0	0	0	0	0	57.6	-0.99375	-42.40000331	0
3	0	1	8	0	42.3984375	0	0	0	0	0	0	0	0	0	41.7	-0.6984375	-29.80000233	0
3	0	1	9	0	56.6953125	0	0	0	0	0	0	0	0	0	56.8	0.1046875	4.466667016	0
3	0	1	10	0	47.3671875	0	0	0	0	0	0	0	0	0	47.4	0.0328125	1.400000109	0
3	0	1	11	0	51.84375	0	0	0	0	0	0	0	0	0	49.8	-2.04375	-87.20000681	0
3	0	1	12	0	16.21875	0	0	0	0	0	0	0	0	0	16.8	0.58125	24.80000194	0
3	0	1	13	0	36.0703125	0	0	0	0	0	0	0	0	0	35.8	-0.2703125	-11.53333423	0
3	0	1	14	0	13.4765625	0	0	0	0	0	0	0	0	0	13.7	0.2234375	9.533334078	0
3	0	1	15	0	25.265625	0	0	0	0	0	0	0	0	0	26.3	1.034375	44.13333678	0
3	0	1	16	0	5.4375	0	0	0	0	0	0	0	0	0	5.7	0.2625	11.20000088	0
3	0	1	17	0	52.78125	0	0	0	0	0	0	0	0	0	53.4	0.61875	26.40000206	0
3	0	1	18	0	55.78125	0	0	0	0	0	0	0	0	0	53.8	-1.98125	-84.53333994	0
3	0	1	19	0	2.0625	0	0	0	0	0	0	0	0	0	2.4	0.3375	14.40000113	0
3	0	1	20	0	31.78125	0	0	0	0	0	0	0	0	0	32.3	0.51875	22.13333506	0
