# Supplementary material for: The effect of electrical muscle stimulation on intentional binding and explicit sense of agency
Source: PeerJ. 2024 Sep 19;12:e17977. doi: 10.7717/peerj.17977 (PMC11416759; doi:10.7717/peerj.17977)
Supplement: Supplemental Information 1 [file peerj-12-17977-s001.zip › RawData/Experiment1/Participant25.csv]

Action type (0=Voluntary, 1=Involuntary, 2=Sham, 3=Tone)	Condition (0=Baseline, 1=Operant)	Judgment event (0=Action, 1=Tone)	Trial	Stimulation	Tone	Switch release	Switch push	Switch release	Switch push	Switch release	Switch push	Switch release	Switch push	Switch release	Answer of participant	Judgement error on clock	Judgement error[ms]	SW1 Release to Push[ms]
0	0	0	1	0	0	0	24.515625	23.296875	20.4140625	19.1015625	0	0	0	0	18.4	-2.0140625	-85.93334005	56.00000438
0	0	0	2	0	0	0	55.5	53.9765625	0	0	0	0	0	0	51.5	-4	-170.66668	65.00000508
0	0	0	3	0	0	0	53.859375	52.078125	0	0	0	0	0	0	54.7	0.840625	35.86666947	76.00000594
0	0	0	4	0	0	0	27.8203125	26.5078125	0	0	0	0	0	0	24.9	-2.9203125	-124.6000097	56.00000438
0	0	0	5	0	0	0	17.1796875	14.7890625	0	0	0	0	0	0	11.2	-5.9796875	-255.1333533	102.000008
0	0	0	6	0	0	0	59.34375	57.9140625	0	0	0	0	0	0	54.8	-4.54375	-193.8666818	61.00000477
0	0	0	7	0	0	0	32.859375	30.796875	0	0	0	0	0	0	32.6	-0.259375	-11.06666753	88.00000688
0	0	0	8	0	0	0	20.2265625	18.3515625	0	0	0	0	0	0	17.2	-3.0265625	-129.1333434	80.00000625
0	0	0	9	0	0	0	35.8359375	34.125	0	0	0	0	0	0	33.2	-2.6359375	-112.4666755	73.0000057
0	0	0	10	0	0	0	19.3125	16.2421875	0	0	0	0	0	0	16	-3.3125	-141.3333444	131.0000102
0	0	0	11	0	0	0	51.046875	49.03125	0	0	0	0	0	0	49.7	-1.346875	-57.46667116	86.00000672
0	0	0	12	0	0	0	41.8828125	39.9609375	0	0	0	0	0	0	36.7	-5.1828125	-221.1333506	82.00000641
0	0	0	13	0	0	0	18.1171875	16.59375	0	0	0	0	0	0	16.8	-1.3171875	-56.20000439	65.00000508
0	0	0	14	0	0	0	0	0	0	0	0	0	0	0	45	-15	-640.00005	0
0	0	0	15	0	0	0	0.515625	58.40625	0	0	0	0	0	0	57.1	-3.415625	-145.7333447	90.00000703
0	0	0	16	0	0	0	34.0546875	31.359375	0	0	0	0	0	0	27.9	-6.1546875	-262.6000205	115.000009
0	0	0	17	0	0	0	14.625	12.65625	0	0	0	0	0	0	14.4	-0.225	-9.60000075	84.00000656
0	0	0	18	0	0	0	32.71875	30.8203125	0	0	0	0	0	0	27.7	-5.01875	-214.1333501	81.00000633
0	0	0	19	0	0	0	0.28125	58.1484375	0	0	0	0	0	0	58.9	-1.38125	-58.93333794	91.00000711
0	0	0	20	0	0	0	30.7734375	28.7578125	0	0	0	0	0	0	27.8	-2.9734375	-126.8666766	86.00000672
0	1	0	1	0	24.984375	0	23.578125	23.1796875	19.125	17.2265625	0	0	0	0	22.5	3.375	144.0000113	81.00000633
0	1	0	2	0	48.4453125	0	45.9375	45.140625	42.5859375	40.6171875	0	0	0	0	41.6	-0.9859375	-42.06666995	84.00000656
0	1	0	3	0	10.265625	0	4.40625	3.2578125	0	0	0	0	0	0	5.4	0.99375	42.40000331	49.00000383
0	1	0	4	0	39.9609375	0	37.125	36.46875	34.1015625	32.4140625	0	0	0	0	32.4	-1.7015625	-72.60000567	72.00000563
0	1	0	5	0	47.203125	0	44.625	43.8046875	41.34375	40.171875	0	0	0	0	39.8	-1.54375	-65.86667181	50.00000391
0	1	0	6	0	0.1171875	0	57.4453125	56.953125	54.2578125	52.546875	0	0	0	0	50.8	-3.4578125	-147.5333449	73.0000057
0	1	0	7	0	45.328125	0	42.75	41.7890625	39.46875	38.0625	0	0	0	0	36.7	-2.76875	-118.1333426	60.00000469
0	1	0	8	0	35.4375	0	32.765625	31.875	29.578125	28.078125	0	0	0	0	27.4	-2.178125	-92.93334059	64.000005
0	1	0	9	0	52.59375	0	46.734375	45.046875	0	0	0	0	0	0	46.8	0.065625	2.800000219	72.00000563
0	1	0	10	0	29.2734375	0	26.8828125	25.6875	23.4140625	21.46875	0	0	0	0	21.9	-1.5140625	-64.60000505	83.00000648
0	1	0	11	0	49.4765625	0	46.875	45.84375	43.6171875	41.6484375	0	0	0	0	41.4	-2.2171875	-94.60000739	84.00000656
0	1	0	12	0	34.828125	0	32.15625	31.3828125	28.96875	27	0	0	0	0	26.5	-2.46875	-105.3333416	84.00000656
0	1	0	13	0	52.2421875	0	50.3203125	48.8671875	46.3828125	45.2109375	0	0	0	0	45.4	-0.9828125	-41.93333661	50.00000391
0	1	0	14	0	8.578125	0	5.8125	4.734375	2.71875	1.1953125	0	0	0	0	0.9	-1.81875	-77.60000606	65.00000508
0	1	0	15	0	25.4296875	0	26.9296875	26.1796875	19.5703125	18.65625	0	0	0	0	21.8	2.2296875	95.13334077	39.00000305
0	1	0	16	0	52.3828125	0	50.15625	48.6328125	46.5234375	45.5390625	0	0	0	0	46.7	0.1765625	7.533333922	42.00000328
0	1	0	17	0	49.640625	0	47.296875	45.7265625	43.78125	42.0703125	0	0	0	0	39.5	-4.28125	-182.6666809	73.0000057
0	1	0	18	0	16.2421875	0	13.5	12.3984375	10.3828125	8.671875	0	0	0	0	9.8	-0.5828125	-24.86666861	73.0000057
0	1	0	19	0	39.2578125	0	33.3984375	31.359375	0	0	0	0	0	0	26.5	-6.8984375	-294.3333563	87.0000068
0	1	0	20	0	44.53125	0	42.421875	41.4609375	38.671875	37.453125	0	0	0	0	36.8	-1.871875	-79.86667291	52.00000406
0	1	1	1	0	6.796875	0	4.265625	3.0703125	0.9375	59.2734375	0	0	0	0	5.1	-1.696875	-72.40000566	71.00000555
0	1	1	2	0	40.9453125	0	39.3046875	37.546875	35.0859375	33.75	0	0	0	0	38.1	-2.8453125	-121.4000095	57.00000445
0	1	1	3	0	8.9296875	0	3.046875	1.03125	0	0	0	0	0	0	56.8	-12.1296875	-517.5333738	86.00000672
0	1	1	4	0	26.671875	0	25.7578125	24.140625	20.8125	20.0625	0	0	0	0	22.8	-3.871875	-165.2000129	32.0000025
0	1	1	5	0	54.75	0	53.4375	51.3984375	48.890625	46.921875	0	0	0	0	49.8	-4.95	-211.2000165	84.00000656
0	1	1	6	0	39.1875	0	33.3046875	31.4765625	0	0	0	0	0	0	27.8	-11.3875	-485.8667046	78.00000609
0	1	1	7	0	52.3359375	0	50.671875	49.171875	46.453125	45.0703125	0	0	0	0	44.5	-7.8359375	-334.3333595	59.00000461
0	1	1	8	0	18.1640625	0	15.6328125	14.5546875	12.3046875	10.2421875	0	0	0	0	13.9	-4.2640625	-181.9333475	88.00000688
0	1	1	9	0	31.6640625	0	25.8046875	23.7421875	0	0	0	0	0	0	23.1	-8.5640625	-365.4000285	88.00000688
0	1	1	10	0	48.2109375	0	42.3515625	40.4296875	0	0	0	0	0	0	40.8	-7.4109375	-316.2000247	82.00000641
0	1	1	11	0	7.6171875	0	1.7578125	59.9296875	0	0	0	0	0	0	3.7	-3.9171875	-167.1333464	78.00000609
0	1	1	12	0	5.4609375	0	5.671875	3.375	59.6015625	58.2421875	0	0	0	0	2.5	-2.9609375	-126.3333432	58.00000453
0	1	1	13	0	50.34375	0	44.484375	41.9765625	0	0	0	0	0	0	48.6	-1.74375	-74.40000581	107.0000084
0	1	1	14	0	16.734375	0	10.875	10.265625	0	0	0	0	0	0	14.8	-1.934375	-82.53333978	26.00000203
0	1	1	15	0	30.6796875	0	24.8203125	22.6640625	0	0	0	0	0	0	27.4	-3.2796875	-139.9333443	92.00000719
0	1	1	16	0	4.9921875	0	59.1328125	56.7421875	0	0	0	0	0	0	2.5	-2.4921875	-106.3333416	102.000008
0	1	1	17	0	51.2109375	0	45.3515625	44.0859375	0	0	0	0	0	0	46.1	-5.1109375	-218.0666837	54.00000422
0	1	1	18	0	33.046875	0	27.1875	25.5234375	0	0	0	0	0	0	28.9	-4.146875	-176.9333472	71.00000555
0	1	1	19	0	20.15625	0	14.296875	12.4453125	0	0	0	0	0	0	17.7	-2.45625	-104.8000082	79.00000617
0	1	1	20	0	55.4296875	0	49.5703125	47.1796875	0	0	0	0	0	0	50.2	-5.2296875	-223.1333508	102.000008
1	0	0	1	42.0703125	0	24.234375	38.0859375	4.5703125	42.9140625	0	0	0	0	0	43.6	0.6859375	29.26666895	0
1	0	0	2	12.46875	0	24.0234375	3.046875	25.078125	13.2421875	0	0	0	0	0	13.8	0.5578125	23.80000186	0
1	0	0	3	38.765625	0	48.140625	39.7265625	0	0	0	0	0	0	0	39.5	-0.2265625	-9.666667422	0
1	0	0	4	45.6328125	0	53.484375	46.6171875	0	0	0	0	0	0	0	47.8	1.1828125	50.46667061	0
1	0	0	5	45.328125	0	54.09375	46.21875	0	0	0	0	0	0	0	43.2	-3.01875	-128.8000101	0
1	0	0	6	32.0625	0	37.59375	32.90625	0	0	0	0	0	0	0	32.7	-0.20625	-8.800000687	0
1	0	0	7	27.140625	0	0	41.6953125	49.0546875	27.9140625	0	0	0	0	0	28.6	0.6859375	29.26666895	0
1	0	0	8	20.625	0	0	44.390625	34.4296875	21.421875	0	0	0	0	0	22.6	1.178125	50.26667059	0
1	0	0	9	42.890625	0	30.9609375	53.671875	49.40625	43.734375	0	0	0	0	0	41.9	-1.834375	-78.26667278	0
1	0	0	10	24.5859375	0	0	15.84375	32.9296875	25.4765625	0	0	0	0	0	24.1	-1.3765625	-58.73333792	0
1	0	0	11	36.6328125	0	0	50.015625	45.9140625	37.453125	0	0	0	0	0	36.1	-1.353125	-57.73333784	0
1	0	0	12	24.8203125	0	33.4453125	25.828125	0	0	0	0	0	0	0	23.7	-2.128125	-90.80000709	0
1	0	0	13	27.1640625	0	34.6171875	28.1484375	0	0	0	0	0	0	0	28.4	0.2515625	10.73333417	0
1	0	0	14	49.1953125	0	58.2890625	50.203125	0	0	0	0	0	0	0	47.7	-2.503125	-106.8000083	0
1	0	0	15	6.46875	0	15.375	7.4296875	0	0	0	0	0	0	0	7.4	-0.0296875	-1.266666766	0
1	0	0	16	41.4375	0	0	20.390625	51.375	42.4453125	0	0	0	0	0	41.6	-0.8453125	-36.06666948	0
1	0	0	17	50.859375	0	0.140625	51.796875	0	0	0	0	0	0	0	51.3	-0.496875	-21.20000166	0
1	0	0	18	28.6875	0	37.125	29.5078125	0	0	0	0	0	0	0	30.1	0.5921875	25.26666864	0
1	0	0	19	13.7578125	0	24.796875	14.7421875	0	0	0	0	0	0	0	14.3	-0.4421875	-18.86666814	0
1	0	0	20	14.34375	0	0	59.203125	22.4296875	15.3046875	0	0	0	0	0	13.1	-2.2046875	-94.06667402	0
1	1	0	1	21.3984375	28.40625	29.71875	22.546875	0	0	0	0	0	0	0	24.1	1.553125	66.26667184	0
1	1	0	2	18.0703125	24.8671875	25.6640625	19.0078125	0	0	0	0	0	0	0	19.2	0.1921875	8.200000641	0
1	1	0	3	8.1796875	15	15.5390625	9.140625	0	0	0	0	0	0	0	9.8	0.659375	28.13333553	0
1	1	0	4	20.9765625	27.7734375	29.25	21.890625	0	0	0	0	0	0	0	22.4	0.509375	21.73333503	0
1	1	0	5	3.984375	10.8046875	0	47.8359375	12.8671875	4.9453125	0	0	0	0	0	6.5	1.5546875	66.33333852	0
1	1	0	6	23.3203125	30.2109375	46.078125	24.3515625	0	0	0	0	0	0	0	23.3	-1.0515625	-44.86667017	0
1	1	0	7	20.9296875	27.75	29.2265625	21.890625	0	0	0	0	0	0	0	21.4	-0.490625	-20.93333497	0
1	1	0	8	40.1953125	47.0625	48.3984375	41.203125	0	0	0	0	0	0	0	40.2	-1.003125	-42.80000334	0
1	1	0	9	49.6640625	56.6015625	0	46.3359375	57.796875	50.7421875	0	0	0	0	0	53.4	2.6578125	113.4000089	0
1	1	0	10	30.6796875	37.734375	38.4140625	31.875	0	0	0	0	0	0	0	31.5	-0.375	-16.00000125	0
1	1	0	11	6.9609375	13.96875	16.171875	8.109375	0	0	0	0	0	0	0	10.2	2.090625	89.20000697	0
1	1	0	12	10.3828125	17.15625	3.75	42.421875	17.9765625	11.296875	0	0	0	0	0	13.4	2.103125	89.73334034	0
1	1	0	13	26.2734375	33.2109375	0	17.15625	34.171875	27.3515625	0	0	0	0	0	27.2	-0.1515625	-6.466667172	0
1	1	0	14	21.6328125	28.3828125	28.125	22.5234375	0	0	0	0	0	0	0	22.7	0.1765625	7.533333922	0
1	1	0	15	6.8671875	13.6875	15.84375	7.828125	0	0	0	0	0	0	0	8.8	0.971875	41.46666991	0
1	1	0	16	1.0078125	7.7578125	9.0234375	1.8984375	0	0	0	0	0	0	0	3.8	1.9015625	81.13333967	0
1	1	0	17	29.1796875	35.9296875	0	0.1875	39.0703125	30.0703125	0	0	0	0	0	29.7	-0.3703125	-15.80000123	0
1	1	0	18	14.859375	21.6328125	23.34375	15.7734375	0	0	0	0	0	0	0	16.1	0.3265625	13.93333442	0
1	1	0	19	23.3203125	30.1171875	34.03125	16.2421875	35.9296875	24.234375	0	0	0	0	0	23.4	-0.834375	-35.60000278	0
1	1	0	20	37.6171875	44.34375	1.59375	38.484375	0	0	0	0	0	0	0	38.1	-0.384375	-16.40000128	0
1	1	1	1	12.3984375	19.1953125	20.9765625	13.3359375	0	0	0	0	0	0	0	18.2	-0.9953125	-42.46666998	0
1	1	1	2	14.578125	21.375	25.734375	15.4921875	0	0	0	0	0	0	0	15.3	-6.075	-259.2000203	0
1	1	1	3	52.40625	59.15625	0.9609375	53.296875	0	0	0	0	0	0	0	55.3	-3.85625	-164.5333462	0
1	1	1	4	16.40625	23.109375	25.6640625	17.25	0	0	0	0	0	0	0	22.5	-0.609375	-26.00000203	0
1	1	1	5	33.1640625	39.9375	39.9375	34.078125	0	0	0	0	0	0	0	37.9	-2.0375	-86.93334013	0
1	1	1	6	8.4140625	15.140625	16.5	9.28125	0	0	0	0	0	0	0	18	2.859375	122.0000095	0
1	1	1	7	57.75	4.4765625	0.6328125	58.6171875	0	0	0	0	0	0	0	0.8	-3.6765625	-156.8666789	0
1	1	1	8	19.21875	25.9921875	28.9921875	20.1328125	0	0	0	0	0	0	0	24.1	-1.8921875	-80.73333964	0
1	1	1	9	24.4921875	31.359375	49.78125	1.640625	31.453125	25.5	0	0	0	0	0	30.1	-1.259375	-53.73333753	0
1	1	1	10	14.4375	21.1875	17.578125	15.328125	0	0	0	0	0	0	0	18.1	-3.0875	-131.7333436	0
1	1	1	11	1.734375	8.53125	7.2890625	2.671875	0	0	0	0	0	0	0	8	-0.53125	-22.66666844	0
1	1	1	12	4.6640625	11.5078125	12.46875	5.6484375	0	0	0	0	0	0	0	8.3	-3.2078125	-136.8666774	0
1	1	1	13	8.296875	15.0234375	18.3515625	9.1640625	0	0	0	0	0	0	0	9.8	-5.2234375	-222.8666841	0
1	1	1	14	51.75	58.5703125	10.6171875	52.6875	0	0	0	0	0	0	0	57.8	-0.7703125	-32.86666923	0
1	1	1	15	38.53125	45.3515625	49.828125	39.4921875	0	0	0	0	0	0	0	40.5	-4.8515625	-207.0000162	0
1	1	1	16	24.796875	31.5234375	33.84375	25.6640625	0	0	0	0	0	0	0	28.7	-2.8234375	-120.4666761	0
1	1	1	17	35.015625	41.8125	0.5859375	35.953125	0	0	0	0	0	0	0	38.4	-3.4125	-145.6000114	0
1	1	1	18	55.4296875	2.2265625	3.3046875	56.3671875	0	0	0	0	0	0	0	2.4	0.1734375	7.400000578	0
1	1	1	19	9.9140625	16.640625	12.890625	10.78125	0	0	0	0	0	0	0	15.1	-1.540625	-65.73333847	0
1	1	1	20	10.9921875	17.6953125	14.4375	11.8359375	0	0	0	0	0	0	0	15.3	-2.3953125	-102.200008	0
2	0	0	1	39.09375	0	0	0	0	0	0	0	0	0	0	37.5	-1.59375	-68.00000531	0
2	0	0	2	10.125	0	0	0	0	0	0	0	0	0	0	11.2	1.075	45.86667025	0
2	0	0	3	15.2578125	0	0	0	0	0	0	0	0	0	0	16	0.7421875	31.66666914	0
2	0	0	4	59.71875	0	0	0	0	0	0	0	0	0	0	0.2	0.48125	20.53333494	0
2	0	0	5	46.2421875	0	0	0	0	0	0	0	0	0	0	45.4	-0.8421875	-35.93333614	0
2	0	0	6	4.875	0	0	0	0	0	0	0	0	0	0	4.8	-0.075	-3.20000025	0
2	0	0	7	33.421875	0	0	0	0	0	0	0	0	0	0	32.8	-0.621875	-26.53333541	0
2	0	0	8	53.578125	0	0	0	0	0	0	0	0	0	0	54.9	1.321875	56.40000441	0
2	0	0	9	38.5078125	0	0	0	0	0	0	0	0	0	0	39.6	1.0921875	46.60000364	0
2	0	0	10	27.0234375	0	0	0	0	0	0	0	0	0	0	26.8	-0.2234375	-9.533334078	0
2	0	0	11	42.703125	0	0	0	0	0	0	0	0	0	0	42.1	-0.603125	-25.73333534	0
2	0	0	12	46.8046875	0	0	0	0	0	0	0	0	0	0	45.2	-1.6046875	-68.46667202	0
2	0	0	13	52.546875	0	0	0	0	0	0	0	0	0	0	51.8	-0.746875	-31.86666916	0
2	0	0	14	3.3984375	0	0	0	0	0	0	0	0	0	0	2.8	-0.5984375	-25.53333533	0
2	0	0	15	34.875	0	0	0	0	0	0	0	0	0	0	34.7	-0.175	-7.46666725	0
2	0	0	16	30.3984375	0	0	0	0	0	0	0	0	0	0	29.6	-0.7984375	-34.06666933	0
2	0	0	17	12.7734375	0	0	0	0	0	0	0	0	0	0	12.5	-0.2734375	-11.66666758	0
2	0	0	18	13.78125	0	0	0	0	0	0	0	0	0	0	11.5	-2.28125	-97.33334094	0
2	0	0	19	31.6875	0	0	0	0	0	0	0	0	0	0	32.5	0.8125	34.66666938	0
2	0	0	20	30.4921875	0	0	0	0	0	0	0	0	0	0	30.3	-0.1921875	-8.200000641	0
2	1	0	1	26.109375	31.96875	0	0	0	0	0	0	0	0	0	27.5	1.390625	59.33333797	0
2	1	0	2	7.125	12.984375	0	0	0	0	0	0	0	0	0	8.4	1.275	54.40000425	0
2	1	0	3	35.4609375	41.3203125	0	0	0	0	0	0	0	0	0	37.2	1.7390625	74.2000058	0
2	1	0	4	37.1484375	43.0078125	0	0	0	0	0	0	0	0	0	37.2	0.0515625	2.200000172	0
2	1	0	5	51.4453125	57.3046875	0	0	0	0	0	0	0	0	0	54.1	2.6546875	113.2666755	0
2	1	0	6	44.7421875	50.6015625	0	0	0	0	0	0	0	0	0	43.2	-1.5421875	-65.80000514	0
2	1	0	7	48.75	54.609375	0	0	0	0	0	0	0	0	0	49.8	1.05	44.8000035	0
2	1	0	8	47.3203125	53.1796875	0	0	0	0	0	0	0	0	0	47.2	-0.1203125	-5.133333734	0
2	1	0	9	24.1171875	29.9765625	0	0	0	0	0	0	0	0	0	24.9	0.7828125	33.40000261	0
2	1	0	10	34.9453125	40.8046875	0	0	0	0	0	0	0	0	0	37.2	2.2546875	96.20000752	0
2	1	0	11	25.453125	31.3125	0	0	0	0	0	0	0	0	0	26.1	0.646875	27.60000216	0
2	1	0	12	17.6953125	23.53125	0	0	0	0	0	0	0	0	0	17.4	-0.2953125	-12.60000098	0
2	1	0	13	42.328125	48.1640625	0	0	0	0	0	0	0	0	0	42.1	-0.228125	-9.733334094	0
2	1	0	14	16.7578125	22.6171875	0	0	0	0	0	0	0	0	0	17.2	0.4421875	18.86666814	0
2	1	0	15	42.65625	48.515625	0	0	0	0	0	0	0	0	0	42.7	0.04375	1.866666813	0
2	1	0	16	33.3515625	39.2109375	0	0	0	0	0	0	0	0	0	43.8	10.4484375	445.8000348	0
2	1	0	17	27.84375	33.703125	0	0	0	0	0	0	0	0	0	27.4	-0.44375	-18.93333481	0
2	1	0	18	49.546875	55.40625	0	0	0	0	0	0	0	0	0	50.1	0.553125	23.60000184	0
2	1	0	19	59.4375	5.296875	0	0	0	0	0	0	0	0	0	1.6	2.1625	92.26667388	0
2	1	0	20	10.9921875	16.8515625	0	0	0	0	0	0	0	0	0	11.3	0.3078125	13.13333436	0
2	1	1	1	18	23.859375	0	0	0	0	0	0	0	0	0	24.1	0.240625	10.26666747	0
2	1	1	2	51.28125	57.140625	0	0	0	0	0	0	0	0	0	55	-2.140625	-91.33334047	0
2	1	1	3	35.2265625	41.0859375	0	0	0	0	0	0	0	0	0	37.2	-3.8859375	-165.800013	0
2	1	1	4	37.0546875	42.9140625	0	0	0	0	0	0	0	0	0	39.6	-3.3140625	-141.400011	0
2	1	1	5	27.7734375	33.6328125	0	0	0	0	0	0	0	0	0	33.4	-0.2328125	-9.933334109	0
2	1	1	6	45.09375	50.953125	0	0	0	0	0	0	0	0	0	45.1	-5.853125	-249.7333528	0
2	1	1	7	50.7890625	56.6484375	0	0	0	0	0	0	0	0	0	54.9	-1.7484375	-74.60000583	0
2	1	1	8	18.6796875	24.5390625	0	0	0	0	0	0	0	0	0	22.1	-2.4390625	-104.0666748	0
2	1	1	9	12.84375	18.703125	0	0	0	0	0	0	0	0	0	15.1	-3.603125	-153.7333453	0
2	1	1	10	59.0625	4.921875	0	0	0	0	0	0	0	0	0	2.7	-2.221875	-94.80000741	0
2	1	1	11	39.9609375	45.8203125	0	0	0	0	0	0	0	0	0	45	-0.8203125	-35.00000273	0
2	1	1	12	37.21875	43.078125	0	0	0	0	0	0	0	0	0	39.4	-3.678125	-156.9333456	0
2	1	1	13	33.2578125	39.1171875	0	0	0	0	0	0	0	0	0	37.9	-1.2171875	-51.93333739	0
2	1	1	14	1.5	7.359375	0	0	0	0	0	0	0	0	0	6.2	-1.159375	-49.46667053	0
2	1	1	15	38.25	44.109375	0	0	0	0	0	0	0	0	0	42.1	-2.009375	-85.73334003	0
2	1	1	16	34.2421875	40.078125	0	0	0	0	0	0	0	0	0	37.3	-2.778125	-118.5333426	0
2	1	1	17	31.8515625	37.7109375	0	0	0	0	0	0	0	0	0	34.1	-3.6109375	-154.0666787	0
2	1	1	18	6.234375	12.09375	0	0	0	0	0	0	0	0	0	9.8	-2.29375	-97.86667431	0
2	1	1	19	6.796875	12.6328125	0	0	0	0	0	0	0	0	0	10.3	-2.3328125	-99.53334111	0
2	1	1	20	15.421875	21.28125	0	0	0	0	0	0	0	0	0	20.5	-0.78125	-33.33333594	0
3	0	1	1	0	57	0	0	0	0	0	0	0	0	0	55.9	-1.1	-46.933337	0
3	0	1	2	0	1.8046875	0	0	0	0	0	0	0	0	0	1.9	0.0953125	4.066666984	0
3	0	1	3	0	38.484375	0	0	0	0	0	0	0	0	0	37.5	-0.984375	-42.00000328	0
3	0	1	4	0	7.828125	0	0	0	0	0	0	0	0	0	8.2	0.371875	15.86666791	0
3	0	1	5	0	6.5625	0	0	0	0	0	0	0	0	0	8.6	2.0375	86.93334013	0
3	0	1	6	0	18.0234375	0	0	0	0	0	0	0	0	0	17.8	-0.2234375	-9.533334078	0
3	0	1	7	0	9.140625	0	0	0	0	0	0	0	0	0	9.7	0.559375	23.86666853	0
3	0	1	8	0	50.0859375	0	0	0	0	0	0	0	0	0	47.5	-2.5859375	-110.333342	0
3	0	1	9	0	39.796875	0	0	0	0	0	0	0	0	0	38	-1.796875	-76.66667266	0
3	0	1	10	0	3.6328125	0	0	0	0	0	0	0	0	0	3.9	0.2671875	11.40000089	0
3	0	1	11	0	44.7890625	0	0	0	0	0	0	0	0	0	44.1	-0.6890625	-29.4000023	0
3	0	1	12	0	48.84375	0	0	0	0	0	0	0	0	0	48.1	-0.74375	-31.73333581	0
3	0	1	13	0	58.6875	0	0	0	0	0	0	0	0	0	56.8	-1.8875	-80.53333963	0
3	0	1	14	0	42.9609375	0	0	0	0	0	0	0	0	0	41.7	-1.2609375	-53.8000042	0
3	0	1	15	0	20.3671875	0	0	0	0	0	0	0	0	0	21.1	0.7328125	31.26666911	0
3	0	1	16	0	45.1171875	0	0	0	0	0	0	0	0	0	44.5	-0.6171875	-26.33333539	0
3	0	1	17	0	43.125	0	0	0	0	0	0	0	0	0	42.7	-0.425	-18.13333475	0
3	0	1	18	0	53.953125	0	0	0	0	0	0	0	0	0	53.6	-0.353125	-15.06666784	0
3	0	1	19	0	43.734375	0	0	0	0	0	0	0	0	0	42.3	-1.434375	-61.20000478	0
3	0	1	20	0	43.9921875	0	0	0	0	0	0	0	0	0	43.3	-0.6921875	-29.53333564	0
