# Supplementary material for: The effect of electrical muscle stimulation on intentional binding and explicit sense of agency
Source: PeerJ. 2024 Sep 19;12:e17977. doi: 10.7717/peerj.17977 (PMC11416759; doi:10.7717/peerj.17977)
Supplement: Supplemental Information 1 [file peerj-12-17977-s001.zip › RawData/Experiment1/Participant26.csv]

Action type (0=Voluntary, 1=Involuntary, 2=Sham, 3=Tone)	Condition (0=Baseline, 1=Operant)	Judgment event (0=Action, 1=Tone)	Trial	Stimulation	Tone	Switch release	Switch push	Switch release	Switch push	Switch release	Switch push	Switch release	Switch push	Switch release	Answer of participant	Judgement error on clock	Judgement error[ms]	SW1 Release to Push[ms]
0	0	0	1	0	0	0	59.90625	56.7890625	0	0	0	0	0	0	59.1	-0.80625	-34.40000269	133.0000104
0	0	0	2	0	0	0	18.515625	15.6328125	0	0	0	0	0	0	18.5	-0.015625	-0.666666719	123.0000096
0	0	0	3	0	0	0	40.3828125	37.734375	0	0	0	0	0	0	39.7	-0.6828125	-29.13333561	113.0000088
0	0	0	4	0	0	0	6	2.0625	0	0	0	0	0	0	3.4	-2.6	-110.933342	168.0000131
0	0	0	5	0	0	0	28.59375	25.921875	0	0	0	0	0	0	28.2	-0.39375	-16.80000131	114.0000089
0	0	0	6	0	0	0	30.3515625	27.7265625	0	0	0	0	0	0	30.3	-0.0515625	-2.200000172	112.0000088
0	0	0	7	0	0	0	42.4453125	39.984375	0	0	0	0	0	0	42.1	-0.3453125	-14.73333448	105.0000082
0	0	0	8	0	0	0	4.78125	1.78125	0	0	0	0	0	0	3.8	-0.98125	-41.86666994	128.00001
0	0	0	9	0	0	0	29.4140625	27.0234375	0	0	0	0	0	0	30.1	0.6859375	29.26666895	102.000008
0	0	0	10	0	0	0	57.984375	55.078125	0	0	0	0	0	0	57.5	-0.484375	-20.66666828	124.0000097
0	0	0	11	0	0	0	28.921875	26.0625	0	0	0	0	0	0	28.8	-0.121875	-5.200000406	122.0000095
0	0	0	12	0	0	0	43.2890625	40.3359375	0	0	0	0	0	0	42.4	-0.8890625	-37.9333363	126.0000098
0	0	0	13	0	0	0	44.2265625	41.484375	0	0	0	0	0	0	42.3	-1.9265625	-82.20000642	117.0000091
0	0	0	14	0	0	0	5.90625	3.0234375	0	0	0	0	0	0	5.2	-0.70625	-30.13333569	123.0000096
0	0	0	15	0	0	0	24.2109375	21.9375	0	0	0	0	0	0	25	0.7890625	33.6666693	97.00000758
0	0	0	16	0	0	0	36.4453125	34.1953125	0	0	0	0	0	0	36.3	-0.1453125	-6.200000484	96.0000075
0	0	0	17	0	0	0	48.328125	45.75	0	0	0	0	0	0	49.1	0.771875	32.93333591	110.0000086
0	0	0	18	0	0	0	53.8125	51.5859375	0	0	0	0	0	0	53.7	-0.1125	-4.800000375	95.00000742
0	0	0	19	0	0	0	56.5546875	53.90625	0	0	0	0	0	0	56.9	0.3453125	14.73333448	113.0000088
0	0	0	20	0	0	0	12.5859375	9.9609375	0	0	0	0	0	0	12.9	0.3140625	13.40000105	112.0000088
0	1	0	1	0	11.34375	0	5.484375	2.8828125	0	0	0	0	0	0	7.1	1.615625	68.93333872	111.0000087
0	1	0	2	0	36.375	0	30.515625	27.6328125	0	0	0	0	0	0	30.6	0.084375	3.600000281	123.0000096
0	1	0	3	0	53.34375	0	47.484375	44.390625	0	0	0	0	0	0	47.9	0.415625	17.73333472	132.0000103
0	1	0	4	0	16.125	0	10.265625	7.1484375	0	0	0	0	0	0	10.3	0.034375	1.466666781	133.0000104
0	1	0	5	0	26.1796875	0	20.3203125	17.390625	0	0	0	0	0	0	21.7	1.3796875	58.86667127	125.0000098
0	1	0	6	0	34.2421875	0	28.3828125	25.1484375	0	0	0	0	0	0	30.1	1.7171875	73.26667239	138.0000108
0	1	0	7	0	1.9921875	0	56.1328125	53.53125	0	0	0	0	0	0	55	-1.1328125	-48.33333711	111.0000087
0	1	0	8	0	37.2421875	0	31.3828125	28.5703125	0	0	0	0	0	0	31.2	-0.1828125	-7.800000609	120.0000094
0	1	0	9	0	1.7109375	0	55.8515625	52.3359375	0	0	0	0	0	0	56.2	0.3484375	14.86666783	150.0000117
0	1	0	10	0	24.8203125	0	18.9375	16.1484375	0	0	0	0	0	0	19.8	0.8625	36.80000288	119.0000093
0	1	0	11	0	36.515625	0	30.65625	27.4921875	0	0	0	0	0	0	30.6	-0.05625	-2.400000187	135.0000105
0	1	0	12	0	28.78125	0	22.921875	20.0390625	0	0	0	0	0	0	25.7	2.778125	118.5333426	123.0000096
0	1	0	13	0	45.6796875	0	39.796875	36.890625	0	0	0	0	0	0	42.2	2.403125	102.5333413	124.0000097
0	1	0	14	0	53.109375	0	47.25	44.4375	0	0	0	0	0	0	48.2	0.95	40.5333365	120.0000094
0	1	0	15	0	11.1796875	0	5.3203125	1.96875	0	0	0	0	0	0	7.1	1.7796875	75.93333927	143.0000112
0	1	0	16	0	40.5	0	34.640625	31.921875	0	0	0	0	0	0	37.1	2.459375	104.9333415	116.0000091
0	1	0	17	0	21.0703125	0	15.2109375	12.1640625	0	0	0	0	0	0	16.9	1.6890625	72.0666723	130.0000102
0	1	0	18	0	0	0	42.890625	39.84375	0	0	0	0	0	0	43.2	0.309375	13.20000103	130.0000102
0	1	0	19	0	26.578125	0	20.71875	17.90625	0	0	0	0	0	0	21.8	1.08125	46.13333694	120.0000094
0	1	0	20	0	55.40625	0	49.546875	46.546875	0	0	0	0	0	0	50.2	0.653125	27.86666884	128.00001
0	1	1	1	0	49.9453125	0	44.0859375	41.2265625	0	0	0	0	0	0	48.9	-1.0453125	-44.60000348	122.0000095
0	1	1	2	0	58.9921875	0	53.1328125	49.921875	0	0	0	0	0	0	57.8	-1.1921875	-50.86667064	137.0000107
0	1	1	3	0	26.9765625	0	21.09375	18.3046875	0	0	0	0	0	0	27.1	0.1234375	5.266667078	119.0000093
0	1	1	4	0	38.671875	0	32.8125	30.046875	0	0	0	0	0	0	38.4	-0.271875	-11.60000091	118.0000092
0	1	1	5	0	54.75	0	48.890625	45.7265625	0	0	0	0	0	0	53.9	-0.85	-36.2666695	135.0000105
0	1	1	6	0	16.9453125	0	11.0859375	8.0625	0	0	0	0	0	0	14.9	-2.0453125	-87.26667348	129.0000101
0	1	1	7	0	26.34375	0	20.484375	17.34375	0	0	0	0	0	0	25.2	-1.14375	-48.80000381	134.0000105
0	1	1	8	0	49.1015625	0	43.2421875	40.3828125	0	0	0	0	0	0	46.7	-2.4015625	-102.4666747	122.0000095
0	1	1	9	0	10.546875	0	4.6875	1.3359375	0	0	0	0	0	0	9.8	-0.746875	-31.86666916	143.0000112
0	1	1	10	0	21.890625	0	16.03125	12.7265625	0	0	0	0	0	0	20.5	-1.390625	-59.33333797	141.000011
0	1	1	11	0	32.53125	0	26.671875	23.671875	0	0	0	0	0	0	31.2	-1.33125	-56.80000444	128.00001
0	1	1	12	0	41.953125	0	36.09375	33.0234375	0	0	0	0	0	0	40.1	-1.853125	-79.06667284	131.0000102
0	1	1	13	0	56.71875	0	50.859375	47.625	0	0	0	0	0	0	55.6	-1.11875	-47.73333706	138.0000108
0	1	1	14	0	4.7578125	0	58.8984375	56.203125	0	0	0	0	0	0	3.7	-1.0578125	-45.13333686	115.000009
0	1	1	15	0	15.2109375	0	9.3515625	6.3984375	0	0	0	0	0	0	14.7	-0.5109375	-21.8000017	126.0000098
0	1	1	16	0	29.9296875	0	24.0703125	21.1171875	0	0	0	0	0	0	30	0.0703125	3.000000234	126.0000098
0	1	1	17	0	52.59375	0	46.734375	43.78125	0	0	0	0	0	0	50.1	-2.49375	-106.4000083	126.0000098
0	1	1	18	0	17.3203125	0	11.4609375	8.53125	0	0	0	0	0	0	18.2	0.8796875	37.53333627	125.0000098
0	1	1	19	0	38.6015625	0	32.7421875	29.90625	0	0	0	0	0	0	36.2	-2.4015625	-102.4666747	121.0000095
0	1	1	20	0	48.8203125	0	42.9609375	39.8203125	0	0	0	0	0	0	47.8	-1.0203125	-43.53333673	134.0000105
1	0	0	1	52.8984375	0	1.125	54.28125	0	0	0	0	0	0	0	54.2	-0.08125	-3.466666937	0
1	0	0	2	18.46875	0	26.8359375	20.0390625	0	0	0	0	0	0	0	21.6	1.5609375	66.6000052	0
1	0	0	3	12.890625	0	19.21875	14.53125	0	0	0	0	0	0	0	13.7	-0.83125	-35.46666944	0
1	0	0	4	52.453125	0	59.296875	54.0703125	0	0	0	0	0	0	0	54.4	0.3296875	14.06666777	0
1	0	0	5	43.453125	0	50.4609375	45.0234375	0	0	0	0	0	0	0	43.1	-1.9234375	-82.06667308	0
1	0	0	6	19.2421875	0	26.671875	20.765625	0	0	0	0	0	0	0	20.9	0.134375	5.733333781	0
1	0	0	7	55.546875	0	2.3203125	57.0703125	0	0	0	0	0	0	0	55.1	-1.9703125	-84.06667323	0
1	0	0	8	20.625	0	28.0546875	22.3828125	0	0	0	0	0	0	0	22.3	-0.0828125	-3.533333609	0
1	0	0	9	26.7421875	0	33.3515625	28.5703125	0	0	0	0	0	0	0	28.9	0.3296875	14.06666777	0
1	0	0	10	16.0546875	0	23.2734375	17.9765625	0	0	0	0	0	0	0	16.8	-1.1765625	-50.20000392	0
1	0	0	11	20.90625	0	27.8203125	22.78125	0	0	0	0	0	0	0	22.7	-0.08125	-3.466666938	0
1	0	0	12	53.5078125	0	0.140625	56.34375	0	0	0	0	0	0	0	53.9	-2.44375	-104.2666748	0
1	0	0	13	52.1015625	0	58.640625	54.234375	0	0	0	0	0	0	0	51.8	-2.434375	-103.8666748	0
1	0	0	14	44.6953125	0	51.140625	47.4140625	0	0	0	0	0	0	0	45.4	-2.0140625	-85.93334005	0
1	0	0	15	15.65625	0	21.421875	17.9765625	0	0	0	0	0	0	0	17	-0.9765625	-41.66666992	0
1	0	0	16	49.3125	0	59.6015625	50.6953125	0	0	0	0	0	0	0	50.7	0.0046875	0.200000016	0
1	0	0	17	56.390625	0	3.84375	57.5859375	0	0	0	0	0	0	0	56.2	-1.3859375	-59.13333795	0
1	0	0	18	15.0234375	0	21.984375	16.265625	0	0	0	0	0	0	0	16.8	0.534375	22.80000178	0
1	0	0	19	18.4921875	0	25.4296875	19.875	0	0	0	0	0	0	0	21.2	1.325	56.53333775	0
1	0	0	20	57.46875	0	4.59375	58.6875	0	0	0	0	0	0	0	57.4	-1.2875	-54.93333763	0
1	1	0	1	28.6640625	34.5234375	0	41.015625	0	0	0	0	0	0	0	31.6	-9.415625	-401.7333647	0
1	1	0	2	57.140625	4.359375	3.75	58.5	0	0	0	0	0	0	0	57.9	-0.6	-25.600002	0
1	1	0	3	3.515625	10.8046875	10.2890625	4.9453125	0	0	0	0	0	0	0	5.1	0.1546875	6.600000516	0
1	1	0	4	8.859375	16.734375	15.421875	10.875	0	0	0	0	0	0	0	11	0.125	5.33333375	0
1	1	0	5	21.28125	28.828125	28.5	22.96875	0	0	0	0	0	0	0	23.2	0.23125	9.866667437	0
1	1	0	6	37.21875	45.09375	43.921875	39.234375	0	0	0	0	0	0	0	37.2	-2.034375	-86.80000678	0
1	1	0	7	51.9609375	59.1328125	0.984375	53.2734375	0	0	0	0	0	0	0	56.5	3.2265625	137.6666774	0
1	1	0	8	26.9765625	34.1953125	33.2109375	28.3125	0	0	0	0	0	0	0	30.4	2.0875	89.06667363	0
1	1	0	9	39.984375	47.1328125	50.2734375	41.2734375	0	0	0	0	0	0	0	41.3	0.0265625	1.133333422	0
1	1	0	10	11.953125	19.1484375	18.890625	13.2890625	0	0	0	0	0	0	0	13.8	0.5109375	21.8000017	0
1	1	0	11	12.046875	19.8046875	19.2890625	13.9453125	0	0	0	0	0	0	0	13.4	-0.5453125	-23.26666848	0
1	1	0	12	17.0859375	24.46875	24.796875	18.609375	0	0	0	0	0	0	0	20.3	1.690625	72.13333897	0
1	1	0	13	15.421875	22.5234375	23.0859375	16.6640625	0	0	0	0	0	0	0	18.9	2.2359375	95.40000745	0
1	1	0	14	47.2734375	54.46875	55.4765625	48.609375	0	0	0	0	0	0	0	50	1.390625	59.33333797	0
1	1	0	15	35.7421875	42.9609375	44.671875	37.078125	0	0	0	0	0	0	0	36.8	-0.278125	-11.86666759	0
1	1	0	16	16.6171875	23.71875	25.921875	17.8359375	0	0	0	0	0	0	0	18.2	0.3640625	15.53333455	0
1	1	0	17	40.1484375	47.3671875	48.1875	41.5078125	0	0	0	0	0	0	0	42.6	1.0921875	46.60000364	0
1	1	0	18	17.4140625	24.5859375	25.8515625	18.7265625	0	0	0	0	0	0	0	19.8	1.0734375	45.80000358	0
1	1	0	19	14.015625	21.28125	22.171875	15.421875	0	0	0	0	0	0	0	15.7	0.278125	11.86666759	0
1	1	0	20	2.5078125	9.515625	34.1015625	3.65625	0	0	0	0	0	0	0	4.1	0.44375	18.93333481	0
1	1	1	1	3.09375	10.125	11.1328125	4.265625	0	0	0	0	0	0	0	8.3	-1.825	-77.86667275	0
1	1	1	2	55.78125	2.6953125	4.6640625	56.8359375	0	0	0	0	0	0	0	58.7	-3.9953125	-170.46668	0
1	1	1	3	54.75	1.7578125	3.0703125	55.8984375	0	0	0	0	0	0	0	59.3	-2.4578125	-104.8666749	0
1	1	1	4	43.3125	50.25	51.5625	44.390625	0	0	0	0	0	0	0	49.1	-1.15	-49.0666705	0
1	1	1	5	50.6484375	57.5859375	59.484375	51.7265625	0	0	0	0	0	0	0	54.9	-2.6859375	-114.600009	0
1	1	1	6	52.3828125	59.34375	1.40625	53.484375	0	0	0	0	0	0	0	57.8	-1.54375	-65.86667181	0
1	1	1	7	44.765625	51.7265625	54.328125	45.84375	0	0	0	0	0	0	0	52	0.2734375	11.66666758	0
1	1	1	8	54.046875	0.84375	3.9140625	54.984375	0	0	0	0	0	0	0	59.4	-1.44375	-61.60000481	0
1	1	1	9	11.0625	17.9296875	21.5859375	12.0703125	0	0	0	0	0	0	0	17.7	-0.2296875	-9.800000766	0
1	1	1	10	15.328125	22.265625	23.5078125	16.40625	0	0	0	0	0	0	0	21.4	-0.865625	-36.93333622	0
1	1	1	11	24.3515625	31.1953125	32.3671875	25.3359375	0	0	0	0	0	0	0	30.6	-0.5953125	-25.40000198	0
1	1	1	12	28.9921875	35.90625	37.78125	30.046875	0	0	0	0	0	0	0	34.8	-1.10625	-47.20000369	0
1	1	1	13	16.4296875	23.5546875	23.859375	17.6953125	0	0	0	0	0	0	0	24.8	1.2453125	53.13333748	0
1	1	1	14	17.71875	24.6796875	25.2421875	18.8203125	0	0	0	0	0	0	0	24.6	-0.0796875	-3.400000266	0
1	1	1	15	2.296875	9.2578125	10.359375	3.3984375	0	0	0	0	0	0	0	9.5	0.2421875	10.33333414	0
1	1	1	16	41.1796875	48.28125	49.125	42.421875	0	0	0	0	0	0	0	49.4	1.11875	47.73333706	0
1	1	1	17	21.046875	28.03125	29.3203125	22.171875	0	0	0	0	0	0	0	28.9	0.86875	37.06666956	0
1	1	1	18	3.375	10.3828125	11.15625	4.5234375	0	0	0	0	0	0	0	10.1	-0.2828125	-12.06666761	0
1	1	1	19	56.25	3.1640625	4.5	57.3046875	0	0	0	0	0	0	0	1.8	-1.3640625	-58.20000455	0
1	1	1	20	30.6328125	37.453125	40.40625	31.59375	0	0	0	0	0	0	0	37.3	-0.153125	-6.533333844	0
2	0	0	1	0.703125	0	0	0	0	0	0	0	0	0	0	1.2	0.496875	21.20000166	0
2	0	0	2	51.1171875	0	0	0	0	0	0	0	0	0	0	51.3	0.1828125	7.800000609	0
2	0	0	3	37.640625	0	0	0	0	0	0	0	0	0	0	38	0.359375	15.33333453	0
2	0	0	4	45.421875	0	0	0	0	0	0	0	0	0	0	46.1	0.678125	28.93333559	0
2	0	0	5	17.9765625	0	0	0	0	0	0	0	0	0	0	19.8	1.8234375	77.80000608	0
2	0	0	6	42.4921875	0	0	0	0	0	0	0	0	0	0	42.8	0.3078125	13.13333436	0
2	0	0	7	21.234375	0	0	0	0	0	0	0	0	0	0	23.2	1.965625	83.86667322	0
2	0	0	8	44.5078125	0	0	0	0	0	0	0	0	0	0	44.8	0.2921875	12.46666764	0
2	0	0	9	18.5859375	0	0	0	0	0	0	0	0	0	0	20.2	1.6140625	68.86667205	0
2	0	0	10	23.296875	0	0	0	0	0	0	0	0	0	0	24.9	1.603125	68.40000534	0
2	0	0	11	42.65625	0	0	0	0	0	0	0	0	0	0	44.3	1.64375	70.13333881	0
2	0	0	12	13.078125	0	0	0	0	0	0	0	0	0	0	15.9	2.821875	120.4000094	0
2	0	0	13	39.3046875	0	0	0	0	0	0	0	0	0	0	39.8	0.4953125	21.13333498	0
2	0	0	14	48.1875	0	0	0	0	0	0	0	0	0	0	48.1	-0.0875	-3.733333625	0
2	0	0	15	47.5546875	0	0	0	0	0	0	0	0	0	0	47.4	-0.1546875	-6.600000516	0
2	0	0	16	34.3125	0	0	0	0	0	0	0	0	0	0	35.1	0.7875	33.60000263	0
2	0	0	17	29.3203125	0	0	0	0	0	0	0	0	0	0	30.2	0.8796875	37.53333627	0
2	0	0	18	22.6171875	0	0	0	0	0	0	0	0	0	0	24.1	1.4828125	63.26667161	0
2	0	0	19	45.1640625	0	0	0	0	0	0	0	0	0	0	46.3	1.1359375	48.46667045	0
2	0	0	20	26.8828125	0	0	0	0	0	0	0	0	0	0	28.3	1.4171875	60.46667139	0
2	1	0	1	10.21875	16.078125	0	0	0	0	0	0	0	0	0	12.9	2.68125	114.4000089	0
2	1	0	2	47.90625	53.765625	0	0	0	0	0	0	0	0	0	53.8	5.89375	251.4666863	0
2	1	0	3	26.484375	32.34375	0	0	0	0	0	0	0	0	0	28.8	2.315625	98.80000772	0
2	1	0	4	5.9765625	11.8359375	0	0	0	0	0	0	0	0	0	7.1	1.1234375	47.93333708	0
2	1	0	5	55.6171875	1.4765625	0	0	0	0	0	0	0	0	0	55.4	-0.2171875	-9.266667391	0
2	1	0	6	28.828125	34.6875	0	0	0	0	0	0	0	0	0	29.9	1.071875	45.73333691	0
2	1	0	7	25.875	31.734375	0	0	0	0	0	0	0	0	0	27.8	1.925	82.13333975	0
2	1	0	8	20.25	26.109375	0	0	0	0	0	0	0	0	0	22.3	2.05	87.4666735	0
2	1	0	9	52.828125	58.6640625	0	53.9296875	0	0	0	0	0	0	0	52.9	0.071875	3.066666906	0
2	1	0	10	58.03125	3.890625	0	0	0	0	0	0	0	0	0	58.9	0.86875	37.06666956	0
2	1	0	11	2.0625	7.921875	0	0	0	0	0	0	0	0	0	1.7	-0.3625	-15.46666788	0
2	1	0	12	12.5390625	18.375	0	0	0	0	0	0	0	0	0	13.7	1.1609375	49.5333372	0
2	1	0	13	26.7421875	32.6015625	0	0	0	0	0	0	0	0	0	28.7	1.9578125	83.53333986	0
2	1	0	14	53.953125	59.8125	0	0	0	0	0	0	0	0	0	53.8	-0.153125	-6.533333844	0
2	1	0	15	13.6640625	19.5234375	0	0	0	0	0	0	0	0	0	14.8	1.1359375	48.46667045	0
2	1	0	16	40.2421875	46.1015625	0	0	0	0	0	0	0	0	0	41.1	0.8578125	36.60000286	0
2	1	0	17	58.4765625	4.3359375	0	0	0	0	0	0	0	0	0	59.3	0.8234375	35.13333608	0
2	1	0	18	18.8671875	24.7265625	0	0	0	0	0	0	0	0	0	19.8	0.9328125	39.80000311	0
2	1	0	19	11.15625	16.9921875	0	0	0	0	0	0	0	0	0	13	1.84375	78.66667281	0
2	1	0	20	12.28125	18.140625	0	0	0	0	0	0	0	0	0	15.2	2.91875	124.5333431	0
2	1	1	1	11.9765625	17.8359375	0	0	0	0	0	0	0	0	0	19.8	1.9640625	83.80000655	0
2	1	1	2	25.3359375	31.1953125	0	0	0	0	0	0	0	0	0	31.1	-0.0953125	-4.066666984	0
2	1	1	3	25.3828125	31.2421875	0	0	0	0	0	0	0	0	0	30.3	-0.9421875	-40.20000314	0
2	1	1	4	56.765625	2.625	0	0	0	0	0	0	0	0	0	1.2	-1.425	-60.80000475	0
2	1	1	5	56.953125	2.8125	0	0	0	0	0	0	0	0	0	0.4	-2.4125	-102.9333414	0
2	1	1	6	42.3046875	48.1640625	0	0	0	0	0	0	0	0	0	47.1	-1.0640625	-45.40000355	0
2	1	1	7	39.2578125	45.1171875	0	0	0	0	0	0	0	0	0	44.2	-0.9171875	-39.13333639	0
2	1	1	8	20.859375	26.71875	0	0	0	0	0	0	0	0	0	26.9	0.18125	7.733333937	0
2	1	1	9	2.9296875	8.7890625	0	0	0	0	0	0	0	0	0	7.6	-1.1890625	-50.7333373	0
2	1	1	10	34.03125	39.890625	0	0	0	0	0	0	0	0	0	39.5	-0.390625	-16.66666797	0
2	1	1	11	45.9375	51.796875	0	0	0	0	0	0	0	0	0	50.9	-0.896875	-38.26666966	0
2	1	1	12	41.1328125	46.9921875	0	0	0	0	0	0	0	0	0	46	-0.9921875	-42.33333664	0
2	1	1	13	51.7734375	57.6328125	0	0	0	0	0	0	0	0	0	54.8	-2.8328125	-120.8666761	0
2	1	1	14	30.1640625	36.0234375	0	0	0	0	0	0	0	0	0	35.4	-0.6234375	-26.60000208	0
2	1	1	15	34.0078125	39.8671875	0	0	0	0	0	0	0	0	0	39.8	-0.0671875	-2.866666891	0
2	1	1	16	32.4375	38.296875	0	0	0	0	0	0	0	0	0	39.8	1.503125	64.13333834	0
2	1	1	17	20.203125	26.0625	0	0	0	0	0	0	0	0	0	25	-1.0625	-45.33333688	0
2	1	1	18	2.9296875	8.7890625	0	0	0	0	0	0	0	0	0	9.8	1.0109375	43.1333367	0
2	1	1	19	50.4140625	56.2734375	0	0	0	0	0	0	0	0	0	54.6	-1.6734375	-71.40000558	0
2	1	1	20	54.984375	0.84375	0	0	0	0	0	0	0	0	0	57.9	-2.94375	-125.6000098	0
3	0	1	1	0	9.890625	0	0	0	0	0	0	0	0	0	8.2	-1.690625	-72.13333897	0
3	0	1	2	0	29.34375	0	0	0	0	0	0	0	0	0	30.4	1.05625	45.06667019	0
3	0	1	3	0	35.1328125	0	0	0	0	0	0	0	0	0	36.1	0.9671875	41.26666989	0
3	0	1	4	0	16.453125	0	0	0	0	0	0	0	0	0	16.9	0.446875	19.06666816	0
3	0	1	5	0	6.4921875	0	0	0	0	0	0	0	0	0	7.5	1.0078125	43.00000336	0
3	0	1	6	0	20.109375	0	0	0	0	0	0	0	0	0	20.8	0.690625	29.46666897	0
3	0	1	7	0	8.015625	0	0	0	0	0	0	0	0	0	7.9	-0.115625	-4.933333719	0
3	0	1	8	0	2.25	0	0	0	0	0	0	0	0	0	1.3	-0.95	-40.5333365	0
3	0	1	9	0	45.9609375	0	0	0	0	0	0	0	0	0	46.2	0.2390625	10.2000008	0
3	0	1	10	0	47.34375	0	0	0	0	0	0	0	0	0	46.8	-0.54375	-23.20000181	0
3	0	1	11	0	45.890625	0	0	0	0	0	0	0	0	0	45.1	-0.790625	-33.73333597	0
3	0	1	12	0	33.7734375	0	0	0	0	0	0	0	0	0	33.8	0.0265625	1.133333422	0
3	0	1	13	0	38.2734375	0	0	0	0	0	0	0	0	0	38.3	0.0265625	1.133333422	0
3	0	1	14	0	50.8125	0	0	0	0	0	0	0	0	0	50	-0.8125	-34.66666938	0
3	0	1	15	0	46.171875	0	0	0	0	0	0	0	0	0	46.3	0.128125	5.466667094	0
3	0	1	16	0	45.5859375	0	0	0	0	0	0	0	0	0	45.3	-0.2859375	-12.20000095	0
3	0	1	17	0	50.0625	0	0	0	0	0	0	0	0	0	49.7	-0.3625	-15.46666787	0
3	0	1	18	0	50.71875	0	0	0	0	0	0	0	0	0	49.6	-1.11875	-47.73333706	0
3	0	1	19	0	33.375	0	0	0	0	0	0	0	0	0	34.7	1.325	56.53333775	0
3	0	1	20	0	30.140625	0	0	0	0	0	0	0	0	0	30.2	0.059375	2.533333531	0
