# Supplementary material for: The effect of electrical muscle stimulation on intentional binding and explicit sense of agency
Source: PeerJ. 2024 Sep 19;12:e17977. doi: 10.7717/peerj.17977 (PMC11416759; doi:10.7717/peerj.17977)
Supplement: Supplemental Information 1 [file peerj-12-17977-s001.zip › RawData/Experiment1/Participant27.csv]

Action type (0=Voluntary, 1=Involuntary, 2=Sham, 3=Tone)	Condition (0=Baseline, 1=Operant)	Judgment event (0=Action, 1=Tone)	Trial	Stimulation	Tone	Switch release	Switch push	Switch release	Switch push	Switch release	Switch push	Switch release	Switch push	Switch release	Answer of participant	Judgement error on clock	Judgement error[ms]	SW1 Release to Push[ms]
0	0	0	1	0	0	27.7734375	24.5859375	22.3359375	0	0	0	0	0	0	24	-0.5859375	-25.00000195	96.0000075
0	0	0	2	0	0	50.578125	45.2578125	44.1328125	40.5234375	37.4296875	0	0	0	0	46.5	5.9765625	255.0000199	132.0000103
0	0	0	3	0	0	44.53125	41.6953125	39.9375	36.6328125	17.2734375	0	0	0	0	40	3.3671875	143.6666779	826.0000645
0	0	0	4	0	0	0	7.265625	5.859375	0	0	0	0	0	0	7.5	0.234375	10.00000078	60.00000469
0	0	0	5	0	0	0	4.6640625	2.953125	0	0	0	0	0	0	6	1.3359375	57.00000445	73.0000057
0	0	0	6	0	0	0	23.4140625	21.609375	0	0	0	0	0	0	28.5	5.0859375	217.000017	77.00000602
0	0	0	7	0	0	0	47.0859375	45.28125	0	0	0	0	0	0	48	0.9140625	39.00000305	77.00000602
0	0	0	8	0	0	0	45.328125	44.0625	0	0	0	0	0	0	49	3.671875	156.6666789	54.00000422
0	0	0	9	0	0	0	7.171875	5.4140625	0	0	0	0	0	0	9	1.828125	78.00000609	75.00000586
0	0	0	10	0	0	0	1.125	25.40625	0	0	0	0	0	0	3	1.875	80.00000625	-1036.000081
0	0	0	11	0	0	0	44.0390625	41.953125	0	0	0	0	0	0	45.5	1.4609375	62.3333382	89.00000695
0	0	0	12	0	0	0	4.359375	2.1796875	0	0	0	0	0	0	6	1.640625	70.00000547	93.00000727
0	0	0	13	0	0	0	30.1171875	28.8515625	0	0	0	0	0	0	32	1.8828125	80.33333961	54.00000422
0	0	0	14	0	0	0	10.7109375	8.9765625	0	0	0	0	0	0	12	1.2890625	55.0000043	74.00000578
0	0	0	15	0	0	0	39.3984375	38.015625	0	0	0	0	0	0	39	-0.3984375	-17.00000133	59.00000461
0	0	0	16	0	0	0	13.078125	12.1640625	0	0	0	0	0	0	14.5	1.421875	60.66667141	39.00000305
0	0	0	17	0	0	0	4.8515625	3.1875	0	0	0	0	0	0	7	2.1484375	91.66667383	71.00000555
0	0	0	18	0	0	0	30.3515625	28.7578125	0	0	0	0	0	0	32.5	2.1484375	91.66667383	68.00000531
0	0	0	19	0	0	0	5.25	3.4453125	0	0	0	0	0	0	5.5	0.25	10.6666675	77.00000602
0	0	0	20	0	0	0	22.453125	7.3359375	0	0	0	0	0	0	26.5	4.046875	172.6666802	645.0000504
0	1	0	1	0	14.0625	0	8.1796875	6.1640625	0	0	0	0	0	0	15	6.8203125	291.0000227	86.00000672
0	1	0	2	0	38.765625	0	32.90625	31.4765625	0	0	0	0	0	0	40	7.09375	302.6666903	61.00000477
0	1	0	3	0	17.25	0	11.3671875	9.6796875	0	0	0	0	0	0	21	9.6328125	411.0000321	72.00000563
0	1	0	4	0	12.0234375	0	6.1640625	4.078125	0	0	0	0	0	0	13	6.8359375	291.6666895	89.00000695
0	1	0	5	0	46.0078125	0	40.1484375	38.109375	0	0	0	0	0	0	48	7.8515625	335.0000262	87.0000068
0	1	0	6	0	30.703125	0	24.84375	22.171875	0	0	0	0	0	0	32	7.15625	305.3333572	114.0000089
0	1	0	7	0	9.9375	0	4.078125	2.34375	0	0	0	0	0	0	11	6.921875	295.3333564	74.00000578
0	1	0	8	0	51.09375	0	45.2109375	43.6171875	0	0	0	0	0	0	52	6.7890625	289.6666893	68.00000531
0	1	0	9	0	16.6171875	0	10.7578125	9.0703125	0	0	0	0	0	0	17	6.2421875	266.3333541	72.00000563
0	1	0	10	0	38.9765625	0	33.1171875	31.78125	0	0	0	0	0	0	40	6.8828125	293.6666896	57.00000445
0	1	0	11	0	23.765625	0	17.90625	16.8515625	0	0	0	0	0	0	25	7.09375	302.6666903	45.00000352
0	1	0	12	0	45.2109375	0	39.3515625	38.6015625	0	0	0	0	0	0	48	8.6484375	369.0000288	32.0000025
0	1	0	13	0	15.2109375	0	9.3515625	8.109375	0	0	0	0	0	0	16	6.6484375	283.6666888	53.00000414
0	1	0	14	0	34.171875	0	28.2890625	27.140625	0	0	0	0	0	0	36	7.7109375	329.0000257	49.00000383
0	1	0	15	0	34.0546875	0	28.171875	25.8515625	0	0	0	0	0	0	34	5.828125	248.6666861	99.00000773
0	1	0	16	0	52.9921875	0	47.1328125	45.046875	0	0	0	0	0	0	54	6.8671875	293.0000229	89.00000695
0	1	0	17	0	36.9140625	0	31.0546875	30.046875	0	0	0	0	0	0	38	6.9453125	296.3333565	43.00000336
0	1	0	18	0	26.3203125	0	20.4375	18.9375	0	0	0	0	0	0	26	5.5625	237.3333519	64.000005
0	1	0	19	0	13.6875	0	7.828125	6.7265625	0	0	0	0	0	0	14.5	6.671875	284.6666889	47.00000367
0	1	0	20	0	24.2109375	0	18.3515625	16.125	0	0	0	0	0	0	23	4.6484375	198.3333488	95.00000742
0	1	1	1	0	43.4765625	0	37.6171875	35.7890625	0	0	0	0	0	0	40	-3.4765625	-148.3333449	78.00000609
0	1	1	2	0	45.3984375	0	39.5390625	37.6171875	0	0	0	0	0	0	42.5	-2.8984375	-123.6666763	82.00000641
0	1	1	3	0	36.140625	0	30.28125	28.125	0	0	0	0	0	0	33	-3.140625	-134.0000105	92.00000719
0	1	1	4	0	9.1640625	0	3.3046875	1.3359375	0	0	0	0	0	0	5	-4.1640625	-177.6666805	84.00000656
0	1	1	5	0	34.0078125	0	28.1484375	26.578125	0	0	0	0	0	0	33	-1.0078125	-43.00000336	67.00000523
0	1	1	6	0	2.8125	0	56.953125	54.5859375	0	0	0	0	0	0	3	0.1875	8.000000625	101.0000079
0	1	1	7	0	47.2734375	0	41.4140625	39.5390625	0	0	0	0	0	0	49	1.7265625	73.66667242	80.00000625
0	1	1	8	0	26.3671875	0	20.5078125	17.484375	0	0	0	0	0	0	28	1.6328125	69.66667211	129.0000101
0	1	1	9	0	44.6484375	0	38.765625	35.6953125	0	0	0	0	0	0	48	3.3515625	143.0000112	131.0000102
0	1	1	10	0	47.3671875	0	41.5078125	39.09375	0	0	0	0	0	0	51	3.6328125	155.0000121	103.000008
0	1	1	11	0	18.7265625	0	12.8671875	11.1328125	0	0	0	0	0	0	24	5.2734375	225.0000176	74.00000578
0	1	1	12	0	7.078125	0	1.21875	59.625	0	0	0	0	0	0	8	0.921875	39.33333641	68.00000531
0	1	1	13	0	24.8671875	0	19.0078125	16.8984375	0	0	0	0	0	0	29	4.1328125	176.3333471	90.00000703
0	1	1	14	0	35.109375	0	29.2265625	25.9453125	0	0	0	0	0	0	39	3.890625	166.000013	140.0000109
0	1	1	15	0	54.328125	0	48.46875	46.9453125	0	0	0	0	0	0	57	2.671875	114.0000089	65.00000508
0	1	1	16	0	28.7109375	0	22.8515625	20.4375	0	0	0	0	0	0	31	2.2890625	97.6666743	103.000008
0	1	1	17	0	16.640625	0	10.78125	8.671875	0	0	0	0	0	0	17	0.359375	15.33333453	90.00000703
0	1	1	18	0	18.515625	0	12.65625	11.296875	0	0	0	0	0	0	19	0.484375	20.66666828	58.00000453
0	1	1	19	0	59.109375	0	58.875	57.1875	53.25	51.328125	0	0	0	0	58	-1.109375	-47.33333703	82.00000641
0	1	1	20	0	30.84375	0	24.984375	23.578125	0	0	0	0	0	0	33	2.15625	92.00000719	60.00000469
1	0	0	1	44.6953125	0	55.734375	45.65625	0	0	0	0	0	0	0	46.5	0.84375	36.00000281	0
1	0	0	2	36.9609375	0	0	37.921875	0	0	0	0	0	0	0	38	0.078125	3.333333594	0
1	0	0	3	54.6328125	0	18.984375	55.59375	0	0	0	0	0	0	0	56	0.40625	17.33333469	0
1	0	0	4	17.6015625	0	20.1328125	18.5859375	0	0	0	0	0	0	0	19	0.4140625	17.66666805	0
1	0	0	5	14.859375	0	0	15.8671875	0	0	0	0	0	0	0	16	0.1328125	5.666667109	0
1	0	0	6	29.53125	0	0	30.5625	0	0	0	0	0	0	0	28.5	-2.0625	-88.00000688	0
1	0	0	7	40.5703125	0	58.828125	41.6015625	0	0	0	0	0	0	0	41.5	-0.1015625	-4.333333672	0
1	0	0	8	47.2265625	0	53.53125	48.3984375	0	0	0	0	0	0	0	48.5	0.1015625	4.333333672	0
1	0	0	9	10.921875	0	35.9765625	11.8828125	0	0	0	0	0	0	0	12.5	0.6171875	26.33333539	0
1	0	0	10	35.0625	0	2.7421875	35.9765625	0	0	0	0	0	0	0	36	0.0234375	1.000000078	0
1	0	0	11	36.0703125	0	48.8203125	36.890625	0	0	0	0	0	0	0	37	0.109375	4.666667031	0
1	0	0	12	5.1796875	0	26.4609375	6.046875	0	0	0	0	0	0	0	6.5	0.453125	19.33333484	0
1	0	0	13	13.7578125	0	20.625	14.6484375	0	0	0	0	0	0	0	14	-0.6484375	-27.66666883	0
1	0	0	14	49.03125	0	0	49.96875	0	0	0	0	0	0	0	49	-0.96875	-41.33333656	0
1	0	0	15	23.765625	0	49.265625	24.65625	0	0	0	0	0	0	0	27.5	2.84375	121.3333428	0
1	0	0	16	42.609375	0	0	43.5	0	0	0	0	0	0	0	43	-0.5	-21.333335	0
1	0	0	17	22.6640625	0	31.3125	23.578125	0	0	0	0	0	0	0	25	1.421875	60.66667141	0
1	0	0	18	52.921875	0	9.4453125	53.8125	0	0	0	0	0	0	0	53	-0.8125	-34.66666938	0
1	0	0	19	55.0078125	0	0	55.875	0	0	0	0	0	0	0	56	0.125	5.33333375	0
1	0	0	20	26.5546875	0	0	27.421875	0	0	0	0	0	0	0	27.5	0.078125	3.333333594	0
1	1	0	1	13.8046875	20.625	39.3046875	14.765625	0	0	0	0	0	0	0	16	1.234375	52.66667078	0
1	1	0	2	1.4765625	8.2734375	10.546875	2.4140625	0	0	0	0	0	0	0	3.5	1.0859375	46.33333695	0
1	1	0	3	53.6015625	0.421875	25.921875	54.5625	0	0	0	0	0	0	0	54	-0.5625	-24.00000188	0
1	1	0	4	26.3671875	33.234375	30.09375	27.375	0	0	0	0	0	0	0	28	0.625	26.66666875	0
1	1	0	5	17.0625	23.8125	21.0703125	17.953125	0	0	0	0	0	0	0	17	-0.953125	-40.66666984	0
1	1	0	6	7.640625	14.3203125	10.6640625	8.4609375	0	0	0	0	0	0	0	8	-0.4609375	-19.6666682	0
1	1	0	7	11.484375	18.1640625	14.0859375	12.3046875	0	0	0	0	0	0	0	12	-0.3046875	-13.00000102	0
1	1	0	8	7.5	14.1796875	10.546875	8.3203125	0	0	0	0	0	0	0	9	0.6796875	29.00000227	0
1	1	0	9	44.15625	50.8125	46.6171875	44.9296875	0	0	0	0	0	0	0	44.5	-0.4296875	-18.33333477	0
1	1	0	10	4.4296875	11.0625	6.9609375	5.203125	0	0	0	0	0	0	0	3.5	-1.703125	-72.66667234	0
1	1	0	11	6.5390625	13.078125	9.4453125	7.21875	0	0	0	0	0	0	0	7.5	0.28125	12.00000094	0
1	1	0	12	44.203125	50.8125	46.21875	44.953125	0	0	0	0	0	0	0	43	-1.953125	-83.33333984	0
1	1	0	13	8.15625	14.6953125	10.828125	8.8359375	0	0	0	0	0	0	0	8	-0.8359375	-35.66666945	0
1	1	0	14	24.5859375	31.171875	27.046875	25.3125	0	0	0	0	0	0	0	27	1.6875	72.00000563	0
1	1	0	15	59.5546875	6.2578125	2.671875	0.3984375	0	0	0	0	0	0	0	0.5	0.1015625	4.333333672	0
1	1	0	16	48.9375	55.5234375	51.4453125	49.6640625	0	0	0	0	0	0	0	50	0.3359375	14.33333445	0
1	1	0	17	10.3359375	16.96875	12.984375	11.109375	0	0	0	0	0	0	0	9.5	-1.609375	-68.66667203	0
1	1	0	18	15.515625	22.1484375	18.28125	16.2890625	0	0	0	0	0	0	0	16.5	0.2109375	9.000000703	0
1	1	0	19	5.2734375	11.8359375	7.4765625	5.953125	0	0	0	0	0	0	0	5	-0.953125	-40.66666984	0
1	1	0	20	52.59375	59.203125	54.84375	53.34375	0	0	0	0	0	0	0	54.5	1.15625	49.33333719	0
1	1	1	1	59.953125	6.46875	34.2421875	0.609375	0	0	0	0	0	0	0	8	1.53125	65.33333844	0
1	1	1	2	32.0625	38.6953125	53.390625	32.8359375	0	0	0	0	0	0	0	40	1.3046875	55.66667102	0
1	1	1	3	33.234375	39.8671875	36.984375	34.0078125	0	0	0	0	0	0	0	42	2.1328125	91.00000711	0
1	1	1	4	19.5703125	26.109375	50.4140625	20.25	0	0	0	0	0	0	0	27	0.890625	38.00000297	0
1	1	1	5	17.0859375	23.7421875	50.625	17.8828125	0	0	0	0	0	0	0	24	0.2578125	11.00000086	0
1	1	1	6	59.578125	6.3046875	13.1015625	0.4453125	0	0	0	0	0	0	0	11	4.6953125	200.333349	0
1	1	1	7	42.5859375	49.3125	5.390625	43.453125	0	0	0	0	0	0	0	54	4.6875	200.0000156	0
1	1	1	8	14.4609375	21.1875	34.1953125	15.328125	0	0	0	0	0	0	0	25	3.8125	162.6666794	0
1	1	1	9	27.1640625	33.8203125	12.0234375	27.9609375	0	0	0	0	0	0	0	36	2.1796875	93.00000727	0
1	1	1	10	22.9453125	29.625	8.15625	23.765625	0	0	0	0	0	0	0	31	1.375	58.66667125	0
1	1	1	11	34.4765625	41.1796875	22.96875	35.3203125	0	0	0	0	0	0	0	43	1.8203125	77.66667273	0
1	1	1	12	13.7578125	20.4375	2.7890625	14.578125	0	0	0	0	0	0	0	22	1.5625	66.66667188	0
1	1	1	13	18.5390625	25.21875	0	19.3359375	0	0	0	0	0	0	0	27	1.78125	76.00000594	0
1	1	1	14	17.8359375	24.4921875	6.328125	18.6328125	0	0	0	0	0	0	0	28	3.5078125	149.6666784	0
1	1	1	15	6.5625	13.21875	57.84375	7.359375	0	0	0	0	0	0	0	15	1.78125	76.00000594	0
1	1	1	16	50.2265625	56.859375	32.6015625	51	0	0	0	0	0	0	0	59	2.140625	91.33334047	0
1	1	1	17	38.4140625	45.0234375	0	39.1640625	0	0	0	0	0	0	0	47	1.9765625	84.33333992	0
1	1	1	18	43.5703125	50.2265625	52.1015625	44.3671875	0	0	0	0	0	0	0	49	-1.2265625	-52.33333742	0
1	1	1	19	57.4921875	4.1015625	0	58.2421875	0	0	0	0	0	0	0	5	0.8984375	38.33333633	0
1	1	1	20	22.8984375	29.53125	0	23.671875	0	0	0	0	0	0	0	32	2.46875	105.3333416	0
2	0	0	1	47.15625	0	0	0	0	0	0	0	0	0	0	48	0.84375	36.00000281	0
2	0	0	2	27.7265625	0	0	0	0	0	0	0	0	0	0	31.5	3.7734375	161.0000126	0
2	0	0	3	34.875	0	0	0	0	0	0	0	0	0	0	36	1.125	48.00000375	0
2	0	0	4	2.953125	0	0	0	0	0	0	0	0	0	0	4	1.046875	44.66667016	0
2	0	0	5	8.765625	0	0	0	0	0	0	0	0	0	0	7.5	-1.265625	-54.00000422	0
2	0	0	6	33.8671875	0	0	0	0	0	0	0	0	0	0	34	0.1328125	5.666667109	0
2	0	0	7	26.90625	0	0	0	0	0	0	0	0	0	0	27	0.09375	4.000000313	0
2	0	0	8	24.28125	0	0	0	0	0	0	0	0	0	0	24	-0.28125	-12.00000094	0
2	0	0	9	15.5390625	0	0	0	0	0	0	0	0	0	0	18.5	2.9609375	126.3333432	0
2	0	0	10	40.4765625	0	0	0	0	0	0	0	0	0	0	41.5	1.0234375	43.66667008	0
2	0	0	11	21.7734375	0	0	0	0	0	0	0	0	0	0	22	0.2265625	9.666667422	0
2	0	0	12	55.3125	0	0	0	0	0	0	0	0	0	0	57	1.6875	72.00000563	0
2	0	0	13	11.5078125	0	0	0	0	0	0	0	0	0	0	15.5	3.9921875	170.3333466	0
2	0	0	14	41.3203125	0	0	0	0	0	0	0	0	0	0	41	-0.3203125	-13.66666773	0
2	0	0	15	30.75	0	0	0	0	0	0	0	0	0	0	35	4.25	181.3333475	0
2	0	0	16	12.1640625	0	0	0	0	0	0	0	0	0	0	14	1.8359375	78.33333945	0
2	0	0	17	58.921875	0	0	0	0	0	0	0	0	0	0	2	3.078125	131.3333436	0
2	0	0	18	30.890625	0	0	0	0	0	0	0	0	0	0	32.5	1.609375	68.66667203	0
2	0	0	19	40.453125	0	0	0	0	0	0	0	0	0	0	43	2.546875	108.6666752	0
2	0	0	20	43.5234375	0	0	0	0	0	0	0	0	0	0	42	-1.5234375	-65.00000508	0
2	1	0	1	35.5546875	41.390625	0	0	0	0	0	0	0	0	0	36	0.4453125	19.00000148	0
2	1	0	2	46.453125	52.2890625	0	0	0	0	0	0	0	0	0	48.5	2.046875	87.33334016	0
2	1	0	3	36.890625	42.75	0	0	0	0	0	0	0	0	0	39	2.109375	90.00000703	0
2	1	0	4	29.2734375	35.1328125	0	0	0	0	0	0	0	0	0	32	2.7265625	116.3333424	0
2	1	0	5	53.8125	59.671875	0	0	0	0	0	0	0	0	0	54	0.1875	8.000000625	0
2	1	0	6	28.3359375	34.1953125	0	0	0	0	0	0	0	0	0	30.5	2.1640625	92.33334055	0
2	1	0	7	54.1171875	59.9765625	0	0	0	0	0	0	0	0	0	53.5	-0.6171875	-26.33333539	0
2	1	0	8	44.859375	50.71875	0	0	0	0	0	0	0	0	0	45	0.140625	6.000000469	0
2	1	0	9	39.421875	45.28125	0	0	0	0	0	0	0	0	0	42	2.578125	110.0000086	0
2	1	0	10	0.8203125	6.6796875	0	0	0	0	0	0	0	0	0	2.5	1.6796875	71.66667227	0
2	1	0	11	10.8984375	16.7578125	0	0	0	0	0	0	0	0	0	12	1.1015625	47.00000367	0
2	1	0	12	22.6171875	28.4765625	0	0	0	0	0	0	0	0	0	26.5	3.8828125	165.6666796	0
2	1	0	13	39.28125	45.140625	0	0	0	0	0	0	0	0	0	40	0.71875	30.66666906	0
2	1	0	14	16.59375	22.453125	0	0	0	0	0	0	0	0	0	20	3.40625	145.3333447	0
2	1	0	15	17.9765625	23.8359375	0	0	0	0	0	0	0	0	0	19.5	1.5234375	65.00000508	0
2	1	0	16	6.09375	11.953125	0	0	0	0	0	0	0	0	0	8	1.90625	81.33333969	0
2	1	0	17	13.125	18.984375	0	0	0	0	0	0	0	0	0	16.5	3.375	144.0000113	0
2	1	0	18	36.5859375	42.421875	0	0	0	0	0	0	0	0	0	38.5	1.9140625	81.66667305	0
2	1	0	19	41.2734375	47.1328125	0	0	0	0	0	0	0	0	0	43	1.7265625	73.66667242	0
2	1	0	20	7.453125	13.3125	0	0	0	0	0	0	0	0	0	10	2.546875	108.6666752	0
2	1	1	1	53.25	59.109375	0	0	0	0	0	0	0	0	0	55	-4.109375	-175.333347	0
2	1	1	2	56.0625	1.8984375	0	0	0	0	0	0	0	0	0	2	0.1015625	4.333333672	0
2	1	1	3	38.765625	44.625	0	0	0	0	0	0	0	0	0	44	-0.625	-26.66666875	0
2	1	1	4	24.375	30.234375	0	0	0	0	0	0	0	0	0	32	1.765625	75.33333922	0
2	1	1	5	9.9609375	15.8203125	0	0	0	0	0	0	0	0	0	17	1.1796875	50.33333727	0
2	1	1	6	19.171875	25.03125	0	0	0	0	0	0	0	0	0	24	-1.03125	-44.00000344	0
2	1	1	7	38.6953125	44.5546875	0	0	0	0	0	0	0	0	0	46	1.4453125	61.66667148	0
2	1	1	8	51.984375	57.84375	0	0	0	0	0	0	0	0	0	1	3.15625	134.6666772	0
2	1	1	9	52.3359375	58.171875	0	0	0	0	0	0	0	0	0	59	0.828125	35.33333609	0
2	1	1	10	23.765625	29.625	0	0	0	0	0	0	0	0	0	34	4.375	186.6666813	0
2	1	1	11	23.90625	29.765625	0	0	0	0	0	0	0	0	0	32.5	2.734375	116.6666758	0
2	1	1	12	9.328125	15.1875	0	0	0	0	0	0	0	0	0	20	4.8125	205.3333494	0
2	1	1	13	6.1875	12.046875	0	0	0	0	0	0	0	0	0	16	3.953125	168.6666798	0
2	1	1	14	47.8125	53.671875	0	0	0	0	0	0	0	0	0	56	2.328125	99.33334109	0
2	1	1	15	30.046875	35.90625	0	0	0	0	0	0	0	0	0	36	0.09375	4.000000313	0
2	1	1	16	1.03125	6.890625	0	0	0	0	0	0	0	0	0	11	4.109375	175.333347	0
2	1	1	17	13.03125	18.890625	0	0	0	0	0	0	0	0	0	23	4.109375	175.333347	0
2	1	1	18	8.109375	13.96875	0	0	0	0	0	0	0	0	0	16	2.03125	86.66667344	0
2	1	1	19	18.796875	24.65625	0	0	0	0	0	0	0	0	0	28	3.34375	142.6666778	0
2	1	1	20	57.1875	3.046875	0	0	0	0	0	0	0	0	0	6	2.953125	126.0000098	0
3	0	1	1	0	22.6171875	0	0	0	0	0	0	0	0	0	26	3.3828125	144.3333446	0
3	0	1	2	0	59.109375	0	0	0	0	0	0	0	0	0	58.5	-0.609375	-26.00000203	0
3	0	1	3	0	30.6328125	0	0	0	0	0	0	0	0	0	32	1.3671875	58.33333789	0
3	0	1	4	0	29.1796875	0	0	0	0	0	0	0	0	0	30.5	1.3203125	56.33333773	0
3	0	1	5	0	40.453125	0	0	0	0	0	0	0	0	0	41	0.546875	23.33333516	0
3	0	1	6	0	31.21875	0	0	0	0	0	0	0	0	0	31	-0.21875	-9.333334063	0
3	0	1	7	0	12.09375	0	0	0	0	0	0	0	0	0	12	-0.09375	-4.000000313	0
3	0	1	8	0	1.78125	0	0	0	0	0	0	0	0	0	2.5	0.71875	30.66666906	0
3	0	1	9	0	25.5703125	0	0	0	0	0	0	0	0	0	26	0.4296875	18.33333477	0
3	0	1	10	0	6.9140625	0	0	0	0	0	0	0	0	0	6	-0.9140625	-39.00000305	0
3	0	1	11	0	11.015625	0	0	0	0	0	0	0	0	0	11	-0.015625	-0.666666719	0
3	0	1	12	0	20.953125	0	0	0	0	0	0	0	0	0	21.5	0.546875	23.33333516	0
3	0	1	13	0	5.015625	0	0	0	0	0	0	0	0	0	5	-0.015625	-0.666666719	0
3	0	1	14	0	42.6796875	0	0	0	0	0	0	0	0	0	41.5	-1.1796875	-50.33333727	0
3	0	1	15	0	7.546875	0	0	0	0	0	0	0	0	0	7	-0.546875	-23.33333516	0
3	0	1	16	0	5.6484375	0	0	0	0	0	0	0	0	0	7	1.3515625	57.66667117	0
3	0	1	17	0	16.6171875	0	0	0	0	0	0	0	0	0	17	0.3828125	16.33333461	0
3	0	1	18	0	6.46875	0	0	0	0	0	0	0	0	0	6.5	0.03125	1.333333438	0
3	0	1	19	0	6.8671875	0	0	0	0	0	0	0	0	0	6	-0.8671875	-37.00000289	0
3	0	1	20	0	2.015625	0	0	0	0	0	0	0	0	0	2.5	0.484375	20.66666828	0
