# Supplementary material for: The effect of electrical muscle stimulation on intentional binding and explicit sense of agency
Source: PeerJ. 2024 Sep 19;12:e17977. doi: 10.7717/peerj.17977 (PMC11416759; doi:10.7717/peerj.17977)
Supplement: Supplemental Information 1 [file peerj-12-17977-s001.zip › RawData/Experiment1/Participant28.csv]

Action type (0=Voluntary, 1=Involuntary, 2=Sham, 3=Tone)	Condition (0=Baseline, 1=Operant)	Judgment event (0=Action, 1=Tone)	Trial	Stimulation	Tone	Switch release	Switch push	Switch release	Switch push	Switch release	Switch push	Switch release	Switch push	Switch release	Answer of participant	Judgement error on clock	Judgement error[ms]	SW1 Release to Push[ms]
0	0	0	1	0	0	0	20.1328125	18	0	0	0	0	0	0	17	-3.1328125	-133.6666771	91.00000711
0	0	0	2	0	0	0	51.46875	48.84375	0	0	0	0	0	0	53	1.53125	65.33333844	112.0000088
0	0	0	3	0	0	0	13.5703125	10.96875	0	0	0	0	0	0	12	-1.5703125	-67.00000523	111.0000087
0	0	0	4	0	0	0	57.1640625	54.4453125	0	0	0	0	0	0	57	-0.1640625	-7.000000547	116.0000091
0	0	0	5	0	0	0	35.4140625	32.7421875	0	0	0	0	0	0	36	0.5859375	25.00000195	114.0000089
0	0	0	6	0	0	0	5.71875	3.2109375	0	0	0	0	0	0	7	1.28125	54.66667094	107.0000084
0	0	0	7	0	0	0	23.1328125	19.8515625	0	0	0	0	0	0	23	-0.1328125	-5.666667109	140.0000109
0	0	0	8	0	0	0	49.7109375	46.5703125	0	0	0	0	0	0	49	-0.7109375	-30.3333357	134.0000105
0	0	0	9	0	0	0	0.5390625	57.3515625	0	0	0	0	0	0	1	0.4609375	19.6666682	136.0000106
0	0	0	10	0	0	0	42.84375	39.8671875	0	0	0	0	0	0	43	0.15625	6.666667188	127.0000099
0	0	0	11	0	0	0	44.53125	41.625	0	0	0	0	0	0	46	1.46875	62.66667156	124.0000097
0	0	0	12	0	0	0	15.7265625	13.0078125	0	0	0	0	0	0	14	-1.7265625	-73.66667242	116.0000091
0	0	0	13	0	0	0	42.1640625	39.3515625	0	0	0	0	0	0	42	-0.1640625	-7.000000547	120.0000094
0	0	0	14	0	0	0	58.9921875	56.34375	0	0	0	0	0	0	2	3.0078125	128.3333434	113.0000088
0	0	0	15	0	0	0	45.0234375	42.1171875	0	0	0	0	0	0	46	0.9765625	41.66666992	124.0000097
0	0	0	16	0	0	0	13.6875	10.6875	0	0	0	0	0	0	13	-0.6875	-29.33333563	128.00001
0	0	0	17	0	0	0	6.1875	3.0703125	0	0	0	0	0	0	8	1.8125	77.33333938	133.0000104
0	0	0	18	0	0	0	44.671875	41.953125	0	0	0	0	0	0	44	-0.671875	-28.66666891	116.0000091
0	0	0	19	0	0	0	55.8515625	53.859375	52.6171875	46.2890625	0	0	0	0	54	1.3828125	59.00000461	270.0000211
0	0	0	20	0	0	0	37.0546875	33.8203125	0	0	0	0	0	0	36	-1.0546875	-45.00000352	138.0000108
0	1	0	1	0	59.1328125	0	53.2734375	50.53125	0	0	0	0	0	0	54	0.7265625	31.00000242	117.0000091
0	1	0	2	0	41.4140625	0	35.5546875	32.15625	0	0	0	0	0	0	36	0.4453125	19.00000148	145.0000113
0	1	0	3	0	22.453125	0	16.59375	13.40625	0	0	0	0	0	0	19	2.40625	102.6666747	136.0000106
0	1	0	4	0	0.5625	0	54.703125	51.4453125	0	0	0	0	0	0	58	3.296875	140.6666777	139.0000109
0	1	0	5	0	4.03125	0	58.171875	54.7265625	0	0	0	0	0	0	3	4.828125	206.0000161	147.0000115
0	1	0	6	0	27	0	21.140625	18.2578125	0	0	0	0	0	0	23	1.859375	79.33333953	123.0000096
0	1	0	7	0	7.3828125	0	1.5234375	58.7578125	0	0	0	0	0	0	6	4.4765625	191.0000149	118.0000092
0	1	0	8	0	15.421875	0	9.5625	6.6796875	0	0	0	0	0	0	8	-1.5625	-66.66667188	123.0000096
0	1	0	9	0	4.359375	0	58.5	55.59375	0	0	0	0	0	0	1	2.5	106.666675	124.0000097
0	1	0	10	0	44.6953125	0	38.8359375	36.28125	0	0	0	0	0	0	42	3.1640625	135.0000105	109.0000085
0	1	0	11	0	35.296875	0	29.4140625	26.3671875	0	0	0	0	0	0	31	1.5859375	67.66667195	130.0000102
0	1	0	12	0	6.0703125	0	0.2109375	58.1953125	0	0	0	0	0	0	0	-0.2109375	-9.000000703	86.00000672
0	1	0	13	0	51.2578125	0	45.3984375	43.171875	0	0	0	0	0	0	44	-1.3984375	-59.66667133	95.00000742
0	1	0	14	0	55.8515625	0	49.9921875	47.25	0	0	0	0	0	0	47	-2.9921875	-127.6666766	117.0000091
0	1	0	15	0	13.125	0	7.2421875	4.5	0	0	0	0	0	0	7	-0.2421875	-10.33333414	117.0000091
0	1	0	16	0	51.3046875	0	45.4453125	42.5390625	0	0	0	0	0	0	46	0.5546875	23.66666852	124.0000097
0	1	0	17	0	19.4296875	0	13.5703125	10.828125	0	0	0	0	0	0	13	-0.5703125	-24.33333523	117.0000091
0	1	0	18	0	36.234375	0	30.375	27.421875	0	0	0	0	0	0	32	1.625	69.33333875	126.0000098
0	1	0	19	0	49.3828125	0	43.5234375	41.0859375	0	0	0	0	0	0	43	-0.5234375	-22.33333508	104.0000081
0	1	0	20	0	0.1875	0	54.328125	51.5390625	0	0	0	0	0	0	54	-0.328125	-14.00000109	119.0000093
0	1	1	1	0	51.7734375	0	45.9140625	42.984375	0	0	0	0	0	0	53	1.2265625	52.33333742	125.0000098
0	1	1	2	0	34.921875	0	29.0625	25.5	0	0	0	0	0	0	33	-1.921875	-82.00000641	152.0000119
0	1	1	3	0	30.609375	0	17.390625	26.5078125	24.75	21.5859375	0	0	0	0	26	-4.609375	-196.666682	135.0000105
0	1	1	4	0	39.6796875	0	33.8203125	30.6796875	0	0	0	0	0	0	38	-1.6796875	-71.66667227	134.0000105
0	1	1	5	0	30.28125	0	24.3984375	21.8203125	0	0	0	0	0	0	28	-2.28125	-97.33334094	110.0000086
0	1	1	6	0	8.3671875	4.7109375	2.5078125	59.0859375	0	0	0	0	0	0	4	-4.3671875	-186.3333479	146.0000114
0	1	1	7	0	25.03125	0	19.171875	15.5625	0	0	0	0	0	0	21	-4.03125	-172.0000134	154.000012
0	1	1	8	0	11.3203125	0	5.4609375	1.7109375	0	0	0	0	0	0	7	-4.3203125	-184.3333477	160.0000125
0	1	1	9	0	54.609375	0	48.75	45.140625	0	0	0	0	0	0	51	-3.609375	-154.000012	154.000012
0	1	1	10	0	43.171875	0	37.3125	33.9140625	0	0	0	0	0	0	39	-4.171875	-178.0000139	145.0000113
0	1	1	11	0	54.3046875	0	48.4453125	44.8828125	0	0	0	0	0	0	53	-1.3046875	-55.66667102	152.0000119
0	1	1	12	0	10.59375	0	8.5078125	7.2421875	4.734375	0.75	0	0	0	0	7	-3.59375	-153.3333453	170.0000133
0	1	1	13	0	55.6875	0	49.828125	46.2421875	0	0	0	0	0	0	54	-1.6875	-72.00000563	153.000012
0	1	1	14	0	54.9375	0	49.078125	45.234375	0	0	0	0	0	0	51	-3.9375	-168.0000131	164.0000128
0	1	1	15	0	6.984375	0	1.125	56.53125	0	0	0	0	0	0	3	-3.984375	-170.0000133	196.0000153
0	1	1	16	0	22.4296875	0	16.5703125	13.4296875	0	0	0	0	0	0	18	-4.4296875	-189.0000148	134.0000105
0	1	1	17	0	17.4609375	0	11.578125	8.7890625	0	0	0	0	0	0	12	-5.4609375	-233.0000182	119.0000093
0	1	1	18	0	45.6328125	0	39.75	36.3046875	0	0	0	0	0	0	43	-2.6328125	-112.3333421	147.0000115
0	1	1	19	0	33.703125	0	27.84375	24.8203125	0	0	0	0	0	0	33	-0.703125	-30.00000234	129.0000101
0	1	1	20	0	9.5859375	0	3.7265625	0.140625	0	0	0	0	0	0	3	-6.5859375	-281.000022	153.000012
1	0	0	1	50.0625	0	55.7109375	50.859375	0	0	0	0	0	0	0	52	1.140625	48.66667047	0
1	0	0	2	57.75	0	3	58.5703125	0	0	0	0	0	0	0	59	0.4296875	18.33333477	0
1	0	0	3	52.1015625	0	57.4921875	52.921875	0	0	0	0	0	0	0	53	0.078125	3.333333594	0
1	0	0	4	17.5078125	0	22.6875	18.328125	0	0	0	0	0	0	0	18	-0.328125	-14.00000109	0
1	0	0	5	12.09375	0	17.7421875	12.890625	0	0	0	0	0	0	0	11	-1.890625	-80.66667297	0
1	0	0	6	51.6328125	0	56.484375	52.4765625	0	0	0	0	0	0	0	54	1.5234375	65.00000508	0
1	0	0	7	42.5625	0	8.578125	43.2421875	0	0	0	0	0	0	0	43	-0.2421875	-10.33333414	0
1	0	0	8	18.328125	0	23.15625	19.265625	0	0	0	0	0	0	0	20	0.734375	31.33333578	0
1	0	0	9	54.6328125	0	59.1328125	55.5234375	0	0	0	0	0	0	0	54	-1.5234375	-65.00000508	0
1	0	0	10	19.734375	0	24.65625	20.625	0	0	0	0	0	0	0	23	2.375	101.3333413	0
1	0	0	11	25.7109375	0	31.2421875	26.5078125	0	0	0	0	0	0	0	31	4.4921875	191.6666816	0
1	0	0	12	15.0234375	0	20.34375	15.7734375	0	0	0	0	0	0	0	14	-1.7734375	-75.66667258	0
1	0	0	13	20.0625	0	25.1015625	20.90625	0	0	0	0	0	0	0	23	2.09375	89.33334031	0
1	0	0	14	52.7578125	0	57.8671875	53.578125	0	0	0	0	0	0	0	55	1.421875	60.66667141	0
1	0	0	15	50.765625	0	55.8984375	51.609375	0	0	0	0	0	0	0	52	0.390625	16.66666797	0
1	0	0	16	43.40625	0	48.234375	44.2734375	0	0	0	0	0	0	0	45	0.7265625	31.00000242	0
1	0	0	17	25.59375	0	30.609375	26.4375	0	0	0	0	0	0	0	27	0.5625	24.00000188	0
1	0	0	18	2.8828125	0	8.5078125	3.609375	0	0	0	0	0	0	0	4	0.390625	16.66666797	0
1	0	0	19	44.296875	0	48.65625	45.2109375	0	0	0	0	0	0	0	46	0.7890625	33.6666693	0
1	0	0	20	43.265625	0	48.3515625	44.109375	0	0	0	0	0	0	0	46	1.890625	80.66667297	0
1	1	0	1	39.046875	44.90625	44.390625	39.9609375	0	0	0	0	0	0	0	41	1.0390625	44.3333368	0
1	1	0	2	29.7421875	35.6015625	34.8984375	30.609375	0	0	0	0	0	0	0	29	-1.609375	-68.66667203	0
1	1	0	3	47.109375	52.96875	52.40625	47.953125	0	0	0	0	0	0	0	48	0.046875	2.000000156	0
1	1	0	4	52.921875	58.78125	58.3125	53.7421875	0	0	0	0	0	0	0	54	0.2578125	11.00000086	0
1	1	0	5	22.59375	28.453125	28.1953125	23.4140625	0	0	0	0	0	0	0	23	-0.4140625	-17.66666805	0
1	1	0	6	16.875	22.734375	22.1015625	17.671875	0	0	0	0	0	0	0	18	0.328125	14.00000109	0
1	1	0	7	1.4765625	7.3359375	6.5625	2.296875	0	0	0	0	0	0	0	1	-1.296875	-55.33333766	0
1	1	0	8	43.9453125	49.8046875	49.1953125	44.7421875	0	0	0	0	0	0	0	43	-1.7421875	-74.33333914	0
1	1	0	9	41.2734375	47.1328125	46.4765625	42.046875	0	0	0	0	0	0	0	43	0.953125	40.66666984	0
1	1	0	10	37.3359375	43.1953125	42.6796875	38.109375	0	0	0	0	0	0	0	40	1.890625	80.66667297	0
1	1	0	11	5.4609375	11.3203125	10.3359375	6.234375	0	0	0	0	0	0	0	6	-0.234375	-10.00000078	0
1	1	0	12	42.3046875	48.1640625	48.1171875	43.078125	0	0	0	0	0	0	0	43	-0.078125	-3.333333594	0
1	1	0	13	40.171875	46.03125	45.7734375	40.921875	0	0	0	0	0	0	0	42	1.078125	46.00000359	0
1	1	0	14	37.6640625	43.5	43.125	38.4140625	0	0	0	0	0	0	0	38	-0.4140625	-17.66666805	0
1	1	0	15	11.859375	17.71875	17.203125	12.609375	0	0	0	0	0	0	0	11	-1.609375	-68.66667203	0
1	1	0	16	12.328125	18.1875	17.7890625	13.0546875	0	0	0	0	0	0	0	17	3.9453125	168.3333465	0
1	1	0	17	21.1875	27.046875	26.5546875	21.9140625	0	0	0	0	0	0	0	23	1.0859375	46.33333695	0
1	1	0	18	51.84375	57.703125	57.421875	52.59375	0	0	0	0	0	0	0	53	0.40625	17.33333469	0
1	1	0	19	25.3125	31.1484375	0	25.875	0	0	0	0	0	0	0	30	4.125	176.0000138	0
1	1	0	20	46.453125	52.3125	51.3984375	47.2734375	0	0	0	0	0	0	0	47	-0.2734375	-11.66666758	0
1	1	1	1	12.5859375	19.3828125	17.859375	13.5234375	0	0	0	0	0	0	0	15	-4.3828125	-187.0000146	0
1	1	1	2	51.1875	57.9140625	56.4609375	52.03125	0	0	0	0	0	0	0	53	-4.9140625	-209.666683	0
1	1	1	3	30.7265625	37.3828125	37.0078125	31.5234375	0	0	0	0	0	0	0	33	-4.3828125	-187.0000146	0
1	1	1	4	12.8203125	19.4296875	20.6015625	13.5703125	0	0	0	0	0	0	0	17	-2.4296875	-103.6666748	0
1	1	1	5	5.2734375	11.859375	13.453125	6	0	0	0	0	0	0	0	7	-4.859375	-207.3333495	0
1	1	1	6	39.2109375	45.75	50.15625	39.890625	0	0	0	0	0	0	0	41	-4.75	-202.6666825	0
1	1	1	7	36.8671875	43.453125	42.2578125	37.59375	0	0	0	0	0	0	0	40	-3.453125	-147.3333448	0
1	1	1	8	31.8515625	38.484375	36.890625	32.625	0	0	0	0	0	0	0	34	-4.484375	-191.3333483	0
1	1	1	9	5.0390625	11.6953125	9.9609375	5.8359375	0	0	0	0	0	0	0	7	-4.6953125	-200.333349	0
1	1	1	10	10.8515625	17.484375	16.1015625	11.625	0	0	0	0	0	0	0	13	-4.484375	-191.3333483	0
1	1	1	11	15.796875	22.4296875	20.9765625	16.546875	0	0	0	0	0	0	0	18	-4.4296875	-189.0000148	0
1	1	1	12	27.2109375	33.84375	32.484375	27.984375	0	0	0	0	0	0	0	25	-8.84375	-377.3333628	0
1	1	1	13	42.2109375	48.8671875	47.625	43.0078125	0	0	0	0	0	0	0	46	-2.8671875	-122.3333429	0
1	1	1	14	9.984375	16.5	18.515625	10.640625	0	0	0	0	0	0	0	17	0.5	21.333335	0
1	1	1	15	30.4453125	37.0078125	44.0625	31.1484375	0	0	0	0	0	0	0	36	-1.0078125	-43.00000336	0
1	1	1	16	57.796875	4.4296875	3.421875	58.5703125	0	0	0	0	0	0	0	59	-5.4296875	-231.6666848	0
1	1	1	17	16.6171875	23.1328125	0	17.2734375	0	0	0	0	0	0	0	18	-5.1328125	-219.0000171	0
1	1	1	18	37.4765625	44.15625	42.4453125	38.296875	0	0	0	0	0	0	0	42	-2.15625	-92.00000719	0
1	1	1	19	30.46875	37.1015625	36.1875	31.2421875	0	0	0	0	0	0	0	34	-3.1015625	-132.3333437	0
1	1	1	20	32.4140625	39.140625	37.5703125	33.2578125	0	0	0	0	0	0	0	35	-4.140625	-176.6666805	0
2	0	0	1	38.015625	0	0	0	0	0	0	0	0	0	0	43	4.984375	212.6666833	0
2	0	0	2	45.5390625	0	0	0	0	0	0	0	0	0	0	47	1.4609375	62.3333382	0
2	0	0	3	39.890625	0	0	0	0	0	0	0	0	0	0	46	6.109375	260.666687	0
2	0	0	4	5.6015625	0	0	0	0	0	0	0	0	0	0	2	-3.6015625	-153.6666787	0
2	0	0	5	0.234375	0	0	0	0	0	0	0	0	0	0	58	-2.234375	-95.33334078	0
2	0	0	6	39.8203125	0	0	0	0	0	0	0	0	0	0	43	3.1796875	135.6666773	0
2	0	0	7	30.8671875	0	0	0	0	0	0	0	0	0	0	34	3.1328125	133.6666771	0
2	0	0	8	6.6796875	0	0	0	0	0	0	0	0	0	0	2	-4.6796875	-199.6666823	0
2	0	0	9	42.9609375	0	0	0	0	0	0	0	0	0	0	43	0.0390625	1.666666797	0
2	0	0	10	7.96875	0	0	0	0	0	0	0	0	0	0	12	4.03125	172.0000134	0
2	0	0	11	14.0625	0	0	0	0	0	0	0	0	0	0	23	8.9375	381.3333631	0
2	0	0	12	3.421875	0	0	0	0	0	0	0	0	0	0	2	-1.421875	-60.66667141	0
2	0	0	13	8.296875	0	0	0	0	0	0	0	0	0	0	4	-4.296875	-183.3333477	0
2	0	0	14	40.734375	0	0	0	0	0	0	0	0	0	0	42	1.265625	54.00000422	0
2	0	0	15	39.046875	0	0	0	0	0	0	0	0	0	0	39	-0.046875	-2.000000156	0
2	0	0	16	31.546875	0	0	0	0	0	0	0	0	0	0	33	1.453125	62.00000484	0
2	0	0	17	13.4296875	0	0	0	0	0	0	0	0	0	0	12	-1.4296875	-61.00000477	0
2	0	0	18	50.5078125	0	0	0	0	0	0	0	0	0	0	51	0.4921875	21.00000164	0
2	0	0	19	32.25	0	0	0	0	0	0	0	0	0	0	35	2.75	117.3333425	0
2	0	0	20	30.796875	0	0	0	0	0	0	0	0	0	0	33	2.203125	94.00000734	0
2	1	0	1	18.0703125	23.9296875	0	0	0	0	0	0	0	0	0	24	5.9296875	253.0000198	0
2	1	0	2	32.2734375	38.1328125	0	0	0	0	0	0	0	0	0	43	10.7265625	457.6667024	0
2	1	0	3	59.296875	5.15625	0	0	0	0	0	0	0	0	0	2	2.703125	115.3333423	0
2	1	0	4	45.3046875	51.1640625	0	0	0	0	0	0	0	0	0	52	6.6953125	285.666689	0
2	1	0	5	3.2578125	9.1171875	0	0	0	0	0	0	0	0	0	7	3.7421875	159.6666791	0
2	1	0	6	15.703125	21.5625	0	0	0	0	0	0	0	0	0	17	1.296875	55.33333766	0
2	1	0	7	16.6640625	22.5234375	0	0	0	0	0	0	0	0	0	18	1.3359375	57.00000445	0
2	1	0	8	5.0390625	10.8984375	0	0	0	0	0	0	0	0	0	3	-2.0390625	-87.0000068	0
2	1	0	9	1.3125	7.171875	0	0	0	0	0	0	0	0	0	1	-0.3125	-13.33333438	0
2	1	0	10	53.7890625	59.6484375	0	0	0	0	0	0	0	0	0	51	-2.7890625	-119.0000093	0
2	1	0	11	7.453125	13.3125	0	0	0	0	0	0	0	0	0	4	-3.453125	-147.3333448	0
2	1	0	12	45.9609375	51.8203125	0	0	0	0	0	0	0	0	0	47	1.0390625	44.3333368	0
2	1	0	13	16.2421875	22.1015625	0	0	0	0	0	0	0	0	0	17	0.7578125	32.33333586	0
2	1	0	14	0.75	6.609375	0	0	0	0	0	0	0	0	0	59	-1.75	-74.6666725	0
2	1	0	15	29.9296875	35.7890625	0	0	0	0	0	0	0	0	0	31	1.0703125	45.66667023	0
2	1	0	16	9.75	15.609375	0	0	0	0	0	0	0	0	0	7	-2.75	-117.3333425	0
2	1	0	17	20.4140625	26.2734375	0	0	0	0	0	0	0	0	0	24	3.5859375	153.000012	0
2	1	0	18	45.796875	51.65625	0	0	0	0	0	0	0	0	0	46	0.203125	8.666667344	0
2	1	0	19	21.890625	27.75	0	0	0	0	0	0	0	0	0	24	2.109375	90.00000703	0
2	1	0	20	54.046875	59.90625	0	0	0	0	0	0	0	0	0	55	0.953125	40.66666984	0
2	1	1	1	8.4375	14.2734375	0	0	0	0	0	0	0	0	0	10	-4.2734375	-182.3333476	0
2	1	1	2	13.8984375	19.7578125	0	0	0	0	0	0	0	0	0	20	0.2421875	10.33333414	0
2	1	1	3	6.5859375	12.4453125	0	0	0	0	0	0	0	0	0	7	-5.4453125	-232.3333515	0
2	1	1	4	7.453125	13.3125	0	0	0	0	0	0	0	0	0	10	-3.3125	-141.3333444	0
2	1	1	5	6.515625	12.3515625	0	0	0	0	0	0	0	0	0	8	-4.3515625	-185.6666812	0
2	1	1	6	34.59375	40.453125	0	0	0	0	0	0	0	0	0	43	2.546875	108.6666752	0
2	1	1	7	22.125	27.984375	0	0	0	0	0	0	0	0	0	26	-1.984375	-84.66667328	0
2	1	1	8	39.9375	45.796875	0	0	0	0	0	0	0	0	0	45	-0.796875	-34.00000266	0
2	1	1	9	33.8203125	39.6796875	0	0	0	0	0	0	0	0	0	36	-3.6796875	-157.0000123	0
2	1	1	10	41.90625	47.765625	0	0	0	0	0	0	0	0	0	48	0.234375	10.00000078	0
2	1	1	11	10.1015625	15.9609375	0	0	0	0	0	0	0	0	0	10	-5.9609375	-254.3333532	0
2	1	1	12	33.140625	39	0	0	0	0	0	0	0	0	0	39	0	0	0
2	1	1	13	13.8984375	19.7578125	0	0	0	0	0	0	0	0	0	17	-2.7578125	-117.6666759	0
2	1	1	14	29.3671875	35.2265625	0	0	0	0	0	0	0	0	0	37	1.7734375	75.66667258	0
2	1	1	15	13.03125	18.890625	0	0	0	0	0	0	0	0	0	18	-0.890625	-38.00000297	0
2	1	1	16	3.8671875	9.7265625	0	0	0	0	0	0	0	0	0	5	-4.7265625	-201.6666824	0
2	1	1	17	10.3125	16.171875	0	0	0	0	0	0	0	0	0	14	-2.171875	-92.66667391	0
2	1	1	18	20.0859375	25.9453125	0	0	0	0	0	0	0	0	0	23	-2.9453125	-125.6666765	0
2	1	1	19	53.34375	59.203125	0	0	0	0	0	0	0	0	0	58	-1.203125	-51.33333734	0
2	1	1	20	37.1484375	43.0078125	0	0	0	0	0	0	0	0	0	42	-1.0078125	-43.00000336	0
3	0	1	1	0	38.0859375	0	0	0	0	0	0	0	0	0	42	3.9140625	167.000013	0
3	0	1	2	0	59.0859375	0	0	0	0	0	0	0	0	0	57	-2.0859375	-89.00000695	0
3	0	1	3	0	4.8984375	0	0	0	0	0	0	0	0	0	3	-1.8984375	-81.00000633	0
3	0	1	4	0	46.1953125	0	0	0	0	0	0	0	0	0	46	-0.1953125	-8.333333984	0
3	0	1	5	0	36.28125	0	0	0	0	0	0	0	0	0	37	0.71875	30.66666906	0
3	0	1	6	0	49.6875	0	0	0	0	0	0	0	0	0	51	1.3125	56.00000438	0
3	0	1	7	0	37.453125	0	0	0	0	0	0	0	0	0	36	-1.453125	-62.00000484	0
3	0	1	8	0	31.875	0	0	0	0	0	0	0	0	0	31	-0.875	-37.33333625	0
3	0	1	9	0	15.8671875	0	0	0	0	0	0	0	0	0	13	-2.8671875	-122.3333429	0
3	0	1	10	0	17.15625	0	0	0	0	0	0	0	0	0	15	-2.15625	-92.00000719	0
3	0	1	11	0	15.6328125	0	0	0	0	0	0	0	0	0	19	3.3671875	143.6666779	0
3	0	1	12	0	3.7265625	0	0	0	0	0	0	0	0	0	3	-0.7265625	-31.00000242	0
3	0	1	13	0	8.2734375	0	0	0	0	0	0	0	0	0	8	-0.2734375	-11.66666758	0
3	0	1	14	0	20.671875	0	0	0	0	0	0	0	0	0	22	1.328125	56.66667109	0
3	0	1	15	0	16.359375	0	0	0	0	0	0	0	0	0	16	-0.359375	-15.33333453	0
3	0	1	16	0	15.65625	0	0	0	0	0	0	0	0	0	15	-0.65625	-28.00000219	0
3	0	1	17	0	19.96875	0	0	0	0	0	0	0	0	0	22	2.03125	86.66667344	0
3	0	1	18	0	20.25	0	0	0	0	0	0	0	0	0	20	-0.25	-10.6666675	0
3	0	1	19	0	3.046875	0	0	0	0	0	0	0	0	0	2	-1.046875	-44.66667016	0
3	0	1	20	0	59.5546875	0	0	0	0	0	0	0	0	0	57	-2.5546875	-109.0000085	0
