# Supplementary material for: The effect of electrical muscle stimulation on intentional binding and explicit sense of agency
Source: PeerJ. 2024 Sep 19;12:e17977. doi: 10.7717/peerj.17977 (PMC11416759; doi:10.7717/peerj.17977)
Supplement: Supplemental Information 1 [file peerj-12-17977-s001.zip › RawData/Experiment1/Participant29.csv]

Action type (0=Voluntary, 1=Involuntary, 2=Sham, 3=Tone)	Condition (0=Baseline, 1=Operant)	Judgment event (0=Action, 1=Tone)	Trial	Stimulation	Tone	Switch release	Switch push	Switch release	Switch push	Switch release	Switch push	Switch release	Switch push	Switch release	Answer of participant	Judgement error on clock	Judgement error[ms]	SW1 Release to Push[ms]
0	0	0	1	0	0	0	12.28125	9.796875	0	0	0	0	0	0	17.8	5.51875	235.4666851	106.0000083
0	0	0	2	0	0	0	38.0390625	35.9765625	0	0	0	0	0	0	42.8	4.7609375	203.1333492	88.00000688
0	0	0	3	0	0	0	46.171875	44.0625	0	0	0	0	0	0	49.5	3.328125	142.0000111	90.00000703
0	0	0	4	0	0	0	13.359375	10.875	0	0	0	0	0	0	16.3	2.940625	125.4666765	106.0000083
0	0	0	5	0	0	0	45.2109375	42.3046875	0	0	0	0	0	0	47.7	2.4890625	106.2000083	124.0000097
0	0	0	6	0	0	0	0.46875	58.3125	0	0	0	0	0	0	4.2	3.73125	159.2000124	92.00000719
0	0	0	7	0	0	0	16.0078125	13.640625	0	0	0	0	0	0	17.8	1.7921875	76.46667264	101.0000079
0	0	0	8	0	0	0	38.3671875	36.1875	0	0	0	0	0	0	41.9	3.5328125	150.7333451	93.00000727
0	0	0	9	0	0	0	13.546875	11.3671875	0	0	0	0	0	0	18	4.453125	190.0000148	93.00000727
0	0	0	10	0	0	0	10.546875	7.7109375	0	0	0	0	0	0	12.5	1.953125	83.33333984	121.0000095
0	0	0	11	0	0	0	5.4375	3.3984375	0	0	0	0	0	0	7.7	2.2625	96.53334088	87.0000068
0	0	0	12	0	0	0	36.65625	34.5234375	0	0	0	0	0	0	40.8	4.14375	176.8000138	91.00000711
0	0	0	13	0	0	0	2.15625	59.8359375	0	0	0	0	0	0	4.7	2.54375	108.5333418	99.00000773
0	0	0	14	0	0	0	16.9453125	14.1796875	0	0	0	0	0	0	17.9	0.9546875	40.73333652	118.0000092
0	0	0	15	0	0	0	41.203125	38.625	0	0	0	0	0	0	44.9	3.696875	157.7333457	110.0000086
0	0	0	16	0	0	0	15.328125	12	0	0	0	0	0	0	17.8	2.471875	105.4666749	142.0000111
0	0	0	17	0	0	0	7.3125	5.34375	0	0	0	0	0	0	9.2	1.8875	80.53333963	84.00000656
0	0	0	18	0	0	0	25.4296875	23.25	0	0	0	0	0	0	27.3	1.8703125	79.80000623	93.00000727
0	0	0	19	0	0	0	51.46875	49.1015625	0	0	0	0	0	0	55.1	3.63125	154.9333454	101.0000079
0	0	0	20	0	0	0	22.0078125	19.5703125	0	0	0	0	0	0	23.8	1.7921875	76.46667264	104.0000081
0	1	0	1	0	41.25	0	35.390625	32.7421875	0	0	0	0	0	0	39.8	4.409375	188.133348	113.0000088
0	1	0	2	0	20.6015625	0	14.7421875	13.078125	0	0	0	0	0	0	17.2	2.4578125	104.8666749	71.00000555
0	1	0	3	0	39.9375	0	34.078125	32.203125	0	0	0	0	0	0	37.2	3.121875	133.2000104	80.00000625
0	1	0	4	0	45.703125	0	39.84375	37.6640625	0	0	0	0	0	0	42.6	2.75625	117.6000092	93.00000727
0	1	0	5	0	16.734375	0	10.875	8.8828125	0	0	0	0	0	0	14.1	3.225	137.6000108	85.00000664
0	1	0	6	0	37.2890625	0	31.4296875	29.53125	0	0	0	0	0	0	34.9	3.4703125	148.0666782	81.00000633
0	1	0	7	0	49.359375	0	43.5	40.640625	0	0	0	0	0	0	47.1	3.6	153.600012	122.0000095
0	1	0	8	0	57.2578125	0	51.375	48.6328125	0	0	0	0	0	0	53.2	1.825	77.86667275	117.0000091
0	1	0	9	0	26.8828125	0	21.0234375	19.359375	0	0	0	0	0	0	27.3	6.2765625	267.8000209	71.00000555
0	1	0	10	0	49.5234375	0	43.6640625	41.34375	0	0	0	0	0	0	47	3.3359375	142.3333445	99.00000773
0	1	0	11	0	1.1015625	0	55.2421875	52.265625	0	0	0	0	0	0	58.9	3.6578125	156.0666789	127.0000099
0	1	0	12	0	18.9375	0	13.078125	10.7109375	0	0	0	0	0	0	16.2	3.121875	133.2000104	101.0000079
0	1	0	13	0	27.5625	0	21.703125	18.9375	0	0	0	0	0	0	22.4	0.696875	29.73333566	118.0000092
0	1	0	14	0	35.390625	0	29.53125	26.953125	0	0	0	0	0	0	34.9	5.36875	229.0666846	110.0000086
0	1	0	15	0	43.5	0	37.640625	34.828125	0	0	0	0	0	0	41.8	4.159375	177.4666805	120.0000094
0	1	0	16	0	50.3671875	0	44.5078125	41.25	0	0	0	0	0	0	47.1	2.5921875	110.6000086	139.0000109
0	1	0	17	0	15.28125	0	9.3984375	7.453125	0	0	0	0	0	0	9.8	0.4015625	17.13333467	83.00000648
0	1	0	18	0	37.78125	0	31.921875	29.390625	0	0	0	0	0	0	36.1	4.178125	178.2666806	108.0000084
0	1	0	19	0	10.0546875	0	4.171875	1.5	0	0	0	0	0	0	8.8	4.628125	197.4666821	114.0000089
0	1	0	20	0	25.8984375	0	20.0390625	17.109375	0	0	0	0	0	0	22.7	2.6609375	113.5333422	125.0000098
0	1	1	1	0	32.4140625	0	26.5546875	24.421875	0	0	0	0	0	0	34.9	2.4859375	106.066675	91.00000711
0	1	1	2	0	39.0703125	0	33.2109375	30.9375	0	0	0	0	0	0	40.7	1.6296875	69.53333877	97.00000758
0	1	1	3	0	2.484375	0	56.625	54.6328125	0	0	0	0	0	0	6.5	4.015625	171.3333467	85.00000664
0	1	1	4	0	11.484375	0	5.6015625	3.2578125	0	0	0	0	0	0	21.8	10.315625	440.1333677	100.0000078
0	1	1	5	0	30.28125	0	24.421875	21.4453125	0	0	0	0	0	0	29.2	-1.08125	-46.13333694	127.0000099
0	1	1	6	0	42.796875	0	36.9375	34.5	0	0	0	0	0	0	41	-1.796875	-76.66667266	104.0000081
0	1	1	7	0	5.4375	0	59.578125	56.7890625	0	0	0	0	0	0	7.3	1.8625	79.46667288	119.0000093
0	1	1	8	0	25.9921875	0	20.1328125	17.5546875	0	0	0	0	0	0	29.1	3.1078125	132.6000104	110.0000086
0	1	1	9	0	33.6796875	0	27.8203125	24.6328125	0	0	0	0	0	0	32.9	-0.7796875	-33.26666927	136.0000106
0	1	1	10	0	41.7421875	0	35.8828125	32.9765625	0	0	0	0	0	0	44.5	2.7578125	117.6666759	124.0000097
0	1	1	11	0	47.4609375	0	41.6015625	39.1171875	0	0	0	0	0	0	48.7	1.2390625	52.8666708	106.0000083
0	1	1	12	0	15.1171875	0	9.2578125	6.8203125	0	0	0	0	0	0	13.1	-2.0171875	-86.06667339	104.0000081
0	1	1	13	0	18.28125	0	12.421875	9.75	0	0	0	0	0	0	17.5	-0.78125	-33.33333594	114.0000089
0	1	1	14	0	42.65625	0	36.796875	33.09375	0	0	0	0	0	0	43.9	1.24375	53.06667081	158.0000123
0	1	1	15	0	6.9140625	0	1.0546875	58.4765625	0	0	0	0	0	0	7	0.0859375	3.666666953	110.0000086
0	1	1	16	0	31.3125	0	25.453125	22.7578125	0	0	0	0	0	0	31.9	0.5875	25.06666862	115.000009
0	1	1	17	0	49.9453125	0	44.0859375	41.7890625	0	0	0	0	0	0	49.8	-0.1453125	-6.200000484	98.00000766
0	1	1	18	0	58.96875	0	53.109375	50.1796875	0	0	0	0	0	0	3.5	4.53125	193.3333484	125.0000098
0	1	1	19	0	25.8984375	0	20.0390625	17.34375	0	0	0	0	0	0	24.9	-0.9984375	-42.60000333	115.000009
0	1	1	20	0	46.1953125	0	40.3359375	37.875	0	0	0	0	0	0	47.3	1.1046875	47.13333702	105.0000082
1	0	0	1	41.625	0	52.3125	42.609375	0	0	0	0	0	0	0	45.8	3.190625	136.133344	0
1	0	0	2	47.859375	0	56.109375	48.8203125	0	0	0	0	0	0	0	49.8	0.9796875	41.80000327	0
1	0	0	3	9.09375	0	19.5703125	10.1484375	0	0	0	0	0	0	0	12.5	2.3515625	100.3333412	0
1	0	0	4	22.9453125	0	25.6875	23.7890625	0	0	0	0	0	0	0	27.1	3.3109375	141.2666777	0
1	0	0	5	43.734375	0	46.078125	44.5546875	0	0	0	0	0	0	0	46.2	1.6453125	70.20000548	0
1	0	0	6	56.1796875	0	58.359375	57.0234375	0	0	0	0	0	0	0	57.7	0.6765625	28.86666892	0
1	0	0	7	8.4375	0	11.71875	9.3984375	0	0	0	0	0	0	0	10.6	1.2015625	51.26667067	0
1	0	0	8	54.890625	0	57.703125	55.8515625	0	0	0	0	0	0	0	56.9	1.0484375	44.73333683	0
1	0	0	9	50.4140625	0	53.2265625	51.3046875	0	0	0	0	0	0	0	52.3	0.9953125	42.46666998	0
1	0	0	10	32.6953125	0	38.2734375	33.75	0	0	0	0	0	0	0	36.8	3.05	130.1333435	0
1	0	0	11	22.96875	0	30.2109375	24.046875	0	0	0	0	0	0	0	31.4	7.353125	313.7333578	0
1	0	0	12	9.6328125	0	16.78125	10.734375	0	0	0	0	0	0	0	11.5	0.765625	32.66666922	0
1	0	0	13	17.3671875	0	20.9765625	18.28125	0	0	0	0	0	0	0	19.1	0.81875	34.93333606	0
1	0	0	14	50.203125	0	53.3203125	51.09375	0	0	0	0	0	0	0	52.6	1.50625	64.26667169	0
1	0	0	15	14.625	0	17.4375	15.75	0	0	0	0	0	0	0	16.6	0.85	36.2666695	0
1	0	0	16	53.2734375	0	55.875	54.1875	0	0	0	0	0	0	0	56.7	2.5125	107.2000084	0
1	0	0	17	16.5703125	0	19.171875	17.53125	0	0	0	0	0	0	0	17.4	-0.13125	-5.600000438	0
1	0	0	18	50.6953125	0	53.25	51.703125	0	0	0	0	0	0	0	53.6	1.896875	80.93333966	0
1	0	0	19	55.5	0	57.8671875	56.484375	0	0	0	0	0	0	0	57.4	0.915625	39.06666972	0
1	0	0	20	14.9296875	0	17.484375	15.890625	0	0	0	0	0	0	0	18	2.109375	90.00000703	0
1	1	0	1	35.90625	42.9375	38.859375	37.078125	0	0	0	0	0	0	0	37.6	0.521875	22.26666841	0
1	1	0	2	33.1875	39.8671875	35.0625	34.0078125	0	0	0	0	0	0	0	34.7	0.6921875	29.53333564	0
1	1	0	3	2.3671875	9.09375	3.984375	3.234375	0	0	0	0	0	0	0	5.2	1.965625	83.86667322	0
1	1	0	4	40.125	46.9453125	41.625	41.0859375	0	0	0	0	0	0	0	41.5	0.4140625	17.66666805	0
1	1	0	5	38.8125	45.65625	40.171875	39.796875	0	0	0	0	0	0	0	39	-0.796875	-34.00000266	0
1	1	0	6	37.59375	44.3203125	39.3046875	38.4609375	0	0	0	0	0	0	0	37.5	-0.9609375	-41.0000032	0
1	1	0	7	12.796875	19.453125	14.34375	13.59375	0	0	0	0	0	0	0	14.1	0.50625	21.60000169	0
1	1	0	8	14.15625	21.0234375	15.5625	15.1640625	0	0	0	0	0	0	0	16.9	1.7359375	74.06667245	0
1	1	0	9	24	31.0078125	25.4765625	25.1484375	0	0	0	0	0	0	0	24.1	-1.0484375	-44.73333683	0
1	1	0	10	55.7109375	2.6953125	57.1171875	56.8359375	0	0	0	0	0	0	0	57.8	0.9640625	41.13333655	0
1	1	0	11	30.46875	37.4296875	31.828125	31.5703125	0	0	0	0	0	0	0	32.8	1.2296875	52.46667077	0
1	1	0	12	52.59375	59.484375	54.0234375	53.625	0	0	0	0	0	0	0	53.3	-0.325	-13.86666775	0
1	1	0	13	25.8046875	32.578125	27.3046875	26.71875	0	0	0	0	0	0	0	28	1.28125	54.66667094	0
1	1	0	14	7.5234375	14.4609375	8.90625	8.6015625	0	0	0	0	0	0	0	12.9	4.2984375	183.4000143	0
1	1	0	15	58.6875	5.6484375	0.09375	59.7890625	0	0	0	0	0	0	0	4.9	5.1109375	218.0666837	0
1	1	0	16	26.90625	33.7734375	28.3359375	27.9140625	0	0	0	0	0	0	0	31.3	3.3859375	144.466678	0
1	1	0	17	59.0625	5.9765625	0.3984375	0.1171875	0	0	0	0	0	0	0	3.8	3.6828125	157.1333456	0
1	1	0	18	35.4375	42.3046875	36.8203125	36.4453125	0	0	0	0	0	0	0	36.7	0.2546875	10.86666752	0
1	1	0	19	3.796875	10.7578125	5.34375	4.8984375	0	0	0	0	0	0	0	7.1	2.2015625	93.93334067	0
1	1	0	20	1.03125	8.2265625	2.90625	2.3671875	0	0	0	0	0	0	0	5	2.6328125	112.3333421	0
1	1	1	1	40.734375	47.4140625	43.546875	41.5546875	0	0	0	0	0	0	0	49.3	1.8859375	80.46667295	0
1	1	1	2	33.1171875	39.84375	34.921875	33.984375	0	0	0	0	0	0	0	35.8	-4.04375	-172.5333468	0
1	1	1	3	42.046875	48.65625	43.5703125	42.796875	0	0	0	0	0	0	0	47.5	-1.15625	-49.33333719	0
1	1	1	4	58.6875	5.3671875	0.140625	59.5078125	0	0	0	0	0	0	0	8.2	2.8328125	120.8666761	0
1	1	1	5	58.59375	5.34375	0.046875	59.484375	0	0	0	0	0	0	0	6.9	1.55625	66.40000519	0
1	1	1	6	2.484375	9.234375	4.125	3.375	0	0	0	0	0	0	0	10.6	1.365625	58.26667122	0
1	1	1	7	11.34375	18.1875	13.125	12.328125	0	0	0	0	0	0	0	19.6	1.4125	60.26667138	0
1	1	1	8	16.1484375	22.828125	17.7421875	16.96875	0	0	0	0	0	0	0	22.9	0.071875	3.066666906	0
1	1	1	9	59.25	6.0234375	0.890625	0.1640625	0	0	0	0	0	0	0	8.6	2.5765625	109.9333419	0
1	1	1	10	0.3515625	7.1484375	2.0390625	1.2890625	0	0	0	0	0	0	0	8.9	1.7515625	74.73333917	0
1	1	1	11	45.1171875	51.9375	46.734375	46.078125	0	0	0	0	0	0	0	53.4	1.4625	62.40000487	0
1	1	1	12	23.578125	30.46875	25.2890625	24.5859375	0	0	0	0	0	0	0	32.8	2.33125	99.46667444	0
1	1	1	13	3.234375	9.9375	4.9921875	4.078125	0	0	0	0	0	0	0	12.2	2.2625	96.53334088	0
1	1	1	14	45.46875	52.1015625	47.0859375	46.2421875	0	0	0	0	0	0	0	54	1.8984375	81.00000633	0
1	1	1	15	37.8515625	44.53125	39.5625	38.671875	0	0	0	0	0	0	0	41.8	-2.73125	-116.5333424	0
1	1	1	16	12.0234375	18.7734375	13.7578125	12.9140625	0	0	0	0	0	0	0	20.9	2.1265625	90.73334042	0
1	1	1	17	7.8515625	14.5546875	9.515625	8.6953125	0	0	0	0	0	0	0	16.8	2.2453125	95.80000748	0
1	1	1	18	3.140625	9.8203125	4.6875	3.9609375	0	0	0	0	0	0	0	8.1	-1.7203125	-73.40000573	0
1	1	1	19	36.4453125	43.0546875	37.96875	37.1953125	0	0	0	0	0	0	0	44.4	1.3453125	57.40000448	0
1	1	1	20	42.1640625	48.796875	43.640625	42.9375	0	0	0	0	0	0	0	48.8	0.003125	0.133333344	0
2	0	0	1	4.0546875	0	0	0	0	0	0	0	0	0	0	7.1	3.0453125	129.9333435	0
2	0	0	2	7.5	0	0	0	0	0	0	0	0	0	0	9.8	2.3	98.133341	0
2	0	0	3	46.2890625	0	0	0	0	0	0	0	0	0	0	48.2	1.9109375	81.5333397	0
2	0	0	4	33.8203125	0	0	0	0	0	0	0	0	0	0	35.9	2.0796875	88.73334027	0
2	0	0	5	44.6953125	0	0	0	0	0	0	0	0	0	0	47.1	2.4046875	102.600008	0
2	0	0	6	28.1484375	0	0	0	0	0	0	0	0	0	0	32.4	4.2515625	181.4000142	0
2	0	0	7	20.1796875	0	0	0	0	0	0	0	0	0	0	27.4	7.2203125	308.0666907	0
2	0	0	8	1.640625	0	0	0	0	0	0	0	0	0	0	5.9	4.259375	181.7333475	0
2	0	0	9	0.5625	0	0	0	0	0	0	0	0	0	0	4.8	4.2375	180.8000141	0
2	0	0	10	56.8125	0	0	0	0	0	0	0	0	0	0	57.8	0.9875	42.13333662	0
2	0	0	11	42.3984375	0	0	0	0	0	0	0	0	0	0	44	1.6015625	68.33333867	0
2	0	0	12	44.625	0	0	0	0	0	0	0	0	0	0	47.6	2.975	126.9333433	0
2	0	0	13	54.796875	0	0	0	0	0	0	0	0	0	0	57.2	2.403125	102.5333413	0
2	0	0	14	48.0703125	0	0	0	0	0	0	0	0	0	0	48.5	0.4296875	18.33333477	0
2	0	0	15	43.125	0	0	0	0	0	0	0	0	0	0	43.7	0.575	24.53333525	0
2	0	0	16	43.40625	0	0	0	0	0	0	0	0	0	0	44.8	1.39375	59.46667131	0
2	0	0	17	41.34375	0	0	0	0	0	0	0	0	0	0	42.7	1.35625	57.86667119	0
2	0	0	18	21.9140625	0	0	0	0	0	0	0	0	0	0	26.8	4.8859375	208.466683	0
2	0	0	19	16.2890625	0	0	0	0	0	0	0	0	0	0	21.9	5.6109375	239.4000187	0
2	0	0	20	53.9296875	0	0	0	0	0	0	0	0	0	0	58.8	4.8703125	207.8000162	0
2	1	0	1	32.34375	38.203125	0	0	0	0	0	0	0	0	0	35.8	3.45625	147.4666782	0
2	1	0	2	40.453125	46.3125	0	0	0	0	0	0	0	0	0	43.5	3.046875	130.0000102	0
2	1	0	3	8.4609375	14.3203125	0	0	0	0	0	0	0	0	0	12.1	3.6390625	155.2666788	0
2	1	0	4	31.6640625	37.5234375	0	0	0	0	0	0	0	0	0	34.8	3.1359375	133.8000105	0
2	1	0	5	12.4453125	18.28125	0	0	0	0	0	0	0	0	0	14	1.5546875	66.33333852	0
2	1	0	6	27.7265625	33.5859375	0	0	0	0	0	0	0	0	0	31.1	3.3734375	143.9333446	0
2	1	0	7	11.53125	17.3671875	0	0	0	0	0	0	0	0	0	13.2	1.66875	71.20000556	0
2	1	0	8	2.4609375	8.3203125	0	0	0	0	0	0	0	0	0	4	1.5390625	65.6666718	0
2	1	0	9	9.1875	15.046875	0	0	0	0	0	0	0	0	0	12.2	3.0125	128.5333434	0
2	1	0	10	18.703125	24.5625	0	0	0	0	0	0	0	0	0	20.8	2.096875	89.46667366	0
2	1	0	11	52.0546875	57.9140625	0	0	0	0	0	0	0	0	0	53.1	1.0453125	44.60000348	0
2	1	0	12	36.09375	41.953125	0	0	0	0	0	0	0	0	0	38.5	2.40625	102.6666747	0
2	1	0	13	38.0390625	43.8984375	0	0	0	0	0	0	0	0	0	37.6	-0.4390625	-18.7333348	0
2	1	0	14	28.8046875	34.6640625	0	0	0	0	0	0	0	0	0	31.9	3.0953125	132.066677	0
2	1	0	15	46.1015625	51.9609375	0	0	0	0	0	0	0	0	0	46.5	0.3984375	17.00000133	0
2	1	0	16	51.703125	57.5625	0	0	0	0	0	0	0	0	0	53.8	2.096875	89.46667366	0
2	1	0	17	19.734375	25.59375	0	0	0	0	0	0	0	0	0	21.7	1.965625	83.86667322	0
2	1	0	18	11.8828125	17.7421875	0	0	0	0	0	0	0	0	0	13.9	2.0171875	86.06667339	0
2	1	0	19	56.5546875	2.4140625	0	0	0	0	0	0	0	0	0	57.7	1.1453125	48.86667048	0
2	1	0	20	38.7890625	44.6484375	0	0	0	0	0	0	0	0	0	40.7	1.9109375	81.5333397	0
2	1	1	1	55.6171875	1.4765625	0	0	0	0	0	0	0	0	0	7.6	6.1234375	261.2666871	0
2	1	1	2	55.8046875	1.6640625	0	0	0	0	0	0	0	0	0	3.9	2.2359375	95.40000745	0
2	1	1	3	27.140625	33	0	0	0	0	0	0	0	0	0	34.1	1.1	46.933337	0
2	1	1	4	27.328125	33.1875	0	0	0	0	0	0	0	0	0	32.5	-0.6875	-29.33333563	0
2	1	1	5	13.6640625	19.5234375	0	0	0	0	0	0	0	0	0	20.1	0.5765625	24.60000192	0
2	1	1	6	9.5625	15.3984375	0	0	0	0	0	0	0	0	0	17.2	1.8015625	76.86667267	0
2	1	1	7	51.2578125	57.1171875	0	0	0	0	0	0	0	0	0	57	-0.1171875	-5.000000391	0
2	1	1	8	33.234375	39.09375	0	0	0	0	0	0	0	0	0	40.1	1.00625	42.93333669	0
2	1	1	9	4.3125	10.171875	0	0	0	0	0	0	0	0	0	12.5	2.328125	99.33334109	0
2	1	1	10	16.078125	21.9375	0	0	0	0	0	0	0	0	0	23.6	1.6625	70.93333888	0
2	1	1	11	12.328125	18.1875	0	0	0	0	0	0	0	0	0	18.8	0.6125	26.13333538	0
2	1	1	12	22.125	27.984375	0	0	0	0	0	0	0	0	0	28.2	0.215625	9.200000719	0
2	1	1	13	0.6328125	6.4921875	0	0	0	0	0	0	0	0	0	8	1.5078125	64.33333836	0
2	1	1	14	4.8046875	10.6640625	0	0	0	0	0	0	0	0	0	10.2	-0.4640625	-19.80000155	0
2	1	1	15	3.2109375	9.046875	0	0	0	0	0	0	0	0	0	10.8	1.753125	74.80000584	0
2	1	1	16	51.140625	57	0	0	0	0	0	0	0	0	0	56.2	-0.8	-34.133336	0
2	1	1	17	34.2890625	40.1484375	0	0	0	0	0	0	0	0	0	37.9	-2.2484375	-95.93334083	0
2	1	1	18	22.0078125	27.8671875	0	0	0	0	0	0	0	0	0	26.9	-0.9671875	-41.26666989	0
2	1	1	19	26.578125	32.4375	0	0	0	0	0	0	0	0	0	32.7	0.2625	11.20000088	0
2	1	1	20	39.5859375	45.4453125	0	0	0	0	0	0	0	0	0	44.5	-0.9453125	-40.33333648	0
3	0	1	1	0	32.0390625	0	0	0	0	0	0	0	0	0	33.2	1.1609375	49.5333372	0
3	0	1	2	0	9.4453125	0	0	0	0	0	0	0	0	0	12.1	2.6546875	113.2666755	0
3	0	1	3	0	16.8046875	0	0	0	0	0	0	0	0	0	18.4	1.5953125	68.06667198	0
3	0	1	4	0	51.5625	0	0	0	0	0	0	0	0	0	52.5	0.9375	40.00000313	0
3	0	1	5	0	52.0078125	0	0	0	0	0	0	0	0	0	53.2	1.1921875	50.86667064	0
3	0	1	6	0	46.6875	0	0	0	0	0	0	0	0	0	44.3	-2.3875	-101.8666746	0
3	0	1	7	0	28.921875	0	0	0	0	0	0	0	0	0	29.1	0.178125	7.600000594	0
3	0	1	8	0	8.5078125	0	0	0	0	0	0	0	0	0	10.4	1.8921875	80.73333964	0
3	0	1	9	0	52.4296875	0	0	0	0	0	0	0	0	0	51.8	-0.6296875	-26.86666877	0
3	0	1	10	0	53.4140625	0	0	0	0	0	0	0	0	0	53.7	0.2859375	12.20000095	0
3	0	1	11	0	2.9296875	0	0	0	0	0	0	0	0	0	3.9	0.9703125	41.40000323	0
3	0	1	12	0	23.765625	0	0	0	0	0	0	0	0	0	25.3	1.534375	65.46667178	0
3	0	1	13	0	29.625	0	0	0	0	0	0	0	0	0	29.8	0.175	7.46666725	0
3	0	1	14	0	10.8515625	0	0	0	0	0	0	0	0	0	11.3	0.4484375	19.13333483	0
3	0	1	15	0	0.8203125	0	0	0	0	0	0	0	0	0	2.7	1.8796875	80.20000627	0
3	0	1	16	0	14.3203125	0	0	0	0	0	0	0	0	0	15.1	0.7796875	33.26666927	0
3	0	1	17	0	2.3671875	0	0	0	0	0	0	0	0	0	4	1.6328125	69.66667211	0
3	0	1	18	0	56.90625	0	0	0	0	0	0	0	0	0	58.2	1.29375	55.20000431	0
3	0	1	19	0	40.734375	0	0	0	0	0	0	0	0	0	39.2	-1.534375	-65.46667178	0
3	0	1	20	0	42.046875	0	0	0	0	0	0	0	0	0	42.4	0.353125	15.06666784	0
