# Supplementary material for: The effect of electrical muscle stimulation on intentional binding and explicit sense of agency
Source: PeerJ. 2024 Sep 19;12:e17977. doi: 10.7717/peerj.17977 (PMC11416759; doi:10.7717/peerj.17977)
Supplement: Supplemental Information 1 [file peerj-12-17977-s001.zip › RawData/Experiment1/Participant3.csv]

Action type (0=Voluntary, 1=Involuntary, 2=Sham, 3=Tone)	Condition (0=Baseline, 1=Operant)	Judgment event (0=Action, 1=Tone)	Trial	Stimulation	Tone	Switch release	Switch push	Switch release	Switch push	Switch release	Switch push	Switch release	Switch push	Switch release	Answer of participant	Judgement error on clock	Judgement error[ms]	SW1 Release to Push[ms]
0	0	0	1	0	0	0	47.109375	46.4765625	0	0	0	0	0	0	46	-1.109375	-47.33333703	27.00000211
0	0	0	2	0	0	0	32.859375	30.1640625	0	0	0	0	0	0	32	-0.859375	-36.66666953	115.000009
0	0	0	3	0	0	0	38.90625	35.15625	0	0	0	0	0	0	41	2.09375	89.33334031	160.0000125
0	0	0	4	0	0	0	29.0625	26.0625	0	0	0	0	0	0	27	-2.0625	-88.00000688	128.00001
0	0	0	5	0	0	0	28.8046875	26.1328125	0	0	0	0	0	0	24	-4.8046875	-205.000016	114.0000089
0	0	0	6	0	0	0	41.7890625	38.4609375	0	0	0	0	0	0	39	-2.7890625	-119.0000093	142.0000111
0	0	0	7	0	0	0	30.4453125	26.6484375	0	0	0	0	0	0	31.5	1.0546875	45.00000352	162.0000127
0	0	0	8	0	0	0	30.375	26.484375	0	0	0	0	0	0	34	3.625	154.6666788	166.000013
0	0	0	9	0	0	0	53.203125	50.6015625	0	0	0	0	0	0	52	-1.203125	-51.33333734	111.0000087
0	0	0	10	0	0	0	34.3125	31.640625	0	0	0	0	0	0	36	1.6875	72.00000563	114.0000089
0	0	0	11	0	0	0	37.125	34.1953125	0	0	0	0	0	0	36	-1.125	-48.00000375	125.0000098
0	0	0	12	0	0	0	16.734375	14.3203125	0	0	0	0	0	0	15	-1.734375	-74.00000578	103.000008
0	0	0	13	0	0	0	7.3828125	3.1875	0	0	0	0	0	0	7	-0.3828125	-16.33333461	179.000014
0	0	0	14	0	0	0	0.9375	59.2734375	0	0	0	0	0	0	58	-2.9375	-125.3333431	71.00000555
0	0	0	15	0	0	0	45.0234375	42.0234375	0	0	0	0	0	0	44.5	-0.5234375	-22.33333508	128.00001
0	0	0	16	0	0	0	5.859375	3.421875	0	0	0	0	0	0	3	-2.859375	-122.0000095	104.0000081
0	0	0	17	0	0	0	18.5390625	15.515625	0	0	0	0	0	0	15.5	-3.0390625	-129.6666768	129.0000101
0	0	0	18	0	0	0	27.2109375	24.703125	0	0	0	0	0	0	24.5	-2.7109375	-115.6666757	107.0000084
0	0	0	19	0	0	0	35.765625	33.5859375	0	0	0	0	0	0	32	-3.765625	-160.6666792	93.00000727
0	0	0	20	0	0	0	42.0234375	39.3515625	0	0	0	0	0	0	37.5	-4.5234375	-193.0000151	114.0000089
0	1	0	1	0	46.8046875	0	40.9453125	40.265625	0	0	0	0	0	0	42	1.0546875	45.00000352	29.00000227
0	1	0	2	0	22.453125	0	16.59375	15.375	0	0	0	0	0	0	17	0.40625	17.33333469	52.00000406
0	1	0	3	0	46.59375	0	40.734375	38.109375	0	0	0	0	0	0	48	7.265625	310.0000242	112.0000088
0	1	0	4	0	10.8984375	0	5.0390625	59.5546875	0	0	0	0	0	0	3	-2.0390625	-87.0000068	234.0000183
0	1	0	5	0	37.96875	0	32.109375	30.3515625	0	0	0	0	0	0	28	-4.109375	-175.333347	75.00000586
0	1	0	6	0	55.7109375	0	49.8515625	45.984375	0	0	0	0	0	0	52	2.1484375	91.66667383	165.0000129
0	1	0	7	0	46.2890625	0	40.4296875	37.7578125	0	0	0	0	0	0	42	1.5703125	67.00000523	114.0000089
0	1	0	8	0	25.125	0	19.265625	16.453125	0	0	0	0	0	0	21	1.734375	74.00000578	120.0000094
0	1	0	9	0	39.7734375	0	33.9140625	31.171875	0	0	0	0	0	0	35	1.0859375	46.33333695	117.0000091
0	1	0	10	0	29.484375	0	23.625	19.1484375	0	0	0	0	0	0	24	0.375	16.00000125	191.0000149
0	1	0	11	0	23.3671875	0	17.5078125	16.1484375	0	0	0	0	0	0	17	-0.5078125	-21.66666836	58.00000453
0	1	0	12	0	27.4453125	0	21.5859375	19.640625	0	0	0	0	0	0	22.5	0.9140625	39.00000305	83.00000648
0	1	0	13	0	45.515625	0	39.65625	37.7578125	0	0	0	0	0	0	41	1.34375	57.33333781	81.00000633
0	1	0	14	0	55.59375	0	49.734375	47.4140625	0	0	0	0	0	0	50	0.265625	11.33333422	99.00000773
0	1	0	15	0	55.0078125	0	49.1484375	46.1953125	0	0	0	0	0	0	47	-2.1484375	-91.66667383	126.0000098
0	1	0	16	0	32.2265625	0	26.3671875	23.6953125	0	0	0	0	0	0	26	-0.3671875	-15.66666789	114.0000089
0	1	0	17	0	57.515625	0	51.65625	49.5234375	0	0	0	0	0	0	51	-0.65625	-28.00000219	91.00000711
0	1	0	18	0	25.4765625	0	19.6171875	16.828125	0	0	0	0	0	0	18.5	-1.1171875	-47.66667039	119.0000093
0	1	0	19	0	54.796875	0	48.9375	46.546875	0	0	0	0	0	0	48	-0.9375	-40.00000313	102.000008
0	1	0	20	0	44.859375	0	39	36.703125	0	0	0	0	0	0	36.5	-2.5	-106.666675	98.00000766
0	1	1	1	0	59.4375	0	53.578125	51.515625	0	0	0	0	0	0	58	-1.4375	-61.33333813	88.00000688
0	1	1	2	0	57.796875	0	51.9375	50.2265625	0	0	0	0	0	0	54	-3.796875	-162.0000127	73.0000057
0	1	1	3	0	51.703125	0	45.84375	43.6171875	0	0	0	0	0	0	47	-4.703125	-200.6666823	95.00000742
0	1	1	4	0	27.6328125	0	21.7734375	19.359375	0	0	0	0	0	0	28	0.3671875	15.66666789	103.000008
0	1	1	5	0	38.296875	0	32.4375	29.671875	0	0	0	0	0	0	34	-4.296875	-183.3333477	118.0000092
0	1	1	6	0	58.5234375	0	52.640625	50.203125	0	0	0	0	0	0	54	-4.5234375	-193.0000151	104.0000081
0	1	1	7	0	58.3828125	0	52.5234375	49.2890625	0	0	0	0	0	0	55	-3.3828125	-144.3333446	138.0000108
0	1	1	8	0	3.1640625	0	57.3046875	54.7265625	0	0	0	0	0	0	3	-0.1640625	-7.000000547	110.0000086
0	1	1	9	0	48.796875	0	42.9375	40.4765625	0	0	0	0	0	0	48	-0.796875	-34.00000266	105.0000082
0	1	1	10	0	38.671875	0	32.8125	30.796875	0	0	0	0	0	0	38.5	-0.171875	-7.333333906	86.00000672
0	1	1	11	0	44.3671875	0	38.5078125	35.8125	0	0	0	0	0	0	43	-1.3671875	-58.33333789	115.000009
0	1	1	12	0	0.609375	0	54.75	52.7578125	0	0	0	0	0	0	2	1.390625	59.33333797	85.00000664
0	1	1	13	0	47.9765625	0	42.1171875	39.7734375	0	0	0	0	0	0	48	0.0234375	1.000000078	100.0000078
0	1	1	14	0	13.359375	0	7.5	5.15625	0	0	0	0	0	0	13.5	0.140625	6.000000469	100.0000078
0	1	1	15	0	41.53125	0	35.671875	33.75	0	0	0	0	0	0	42	0.46875	20.00000156	82.00000641
0	1	1	16	0	57.890625	0	52.03125	50.1796875	0	0	0	0	0	0	59	1.109375	47.33333703	79.00000617
0	1	1	17	0	20.4140625	0	14.5546875	12.6328125	0	0	0	0	0	0	17	-3.4140625	-145.666678	82.00000641
0	1	1	18	0	58.03125	0	52.171875	50.4609375	0	0	0	0	0	0	58	-0.03125	-1.333333438	73.0000057
0	1	1	19	0	37.6640625	0	31.8046875	30.046875	0	0	0	0	0	0	38	0.3359375	14.33333445	75.00000586
0	1	1	20	0	53.15625	0	47.296875	45.421875	0	0	0	0	0	0	52	-1.15625	-49.33333719	80.00000625
1	0	0	1	27.984375	0	36.3515625	28.96875	0	0	0	0	0	0	0	30	1.03125	44.00000344	0
1	0	0	2	19.875	0	28.640625	21.046875	0	0	0	0	0	0	0	19	-2.046875	-87.33334016	0
1	0	0	3	11.8125	0	21.0234375	12.8203125	0	0	0	0	0	0	0	12	-0.8203125	-35.00000273	0
1	0	0	4	40.3359375	0	50.53125	41.4609375	0	0	0	0	0	0	0	44	2.5390625	108.3333418	0
1	0	0	5	35.015625	0	43.875	35.9765625	0	0	0	0	0	0	0	40	4.0234375	171.6666801	0
1	0	0	6	37.7578125	0	46.4296875	38.71875	0	0	0	0	0	0	0	40.5	1.78125	76.00000594	0
1	0	0	7	2.7421875	0	11.390625	3.6796875	0	0	0	0	0	0	0	4	0.3203125	13.66666773	0
1	0	0	8	30.2578125	0	38.7890625	31.21875	0	0	0	0	0	0	0	33	1.78125	76.00000594	0
1	0	0	9	45.5625	0	53.90625	46.4765625	0	0	0	0	0	0	0	46	-0.4765625	-20.33333492	0
1	0	0	10	11.8828125	0	20.6484375	12.7734375	0	0	0	0	0	0	0	11.5	-1.2734375	-54.33333758	0
1	0	0	11	46.8515625	0	55.1953125	47.6953125	0	0	0	0	0	0	0	49.5	1.8046875	77.00000602	0
1	0	0	12	31.078125	0	39.9140625	31.875	0	0	0	0	0	0	0	33	1.125	48.00000375	0
1	0	0	13	52.359375	0	1.8046875	53.2734375	0	0	0	0	0	0	0	52.5	-0.7734375	-33.00000258	0
1	0	0	14	17.6015625	0	28.4296875	18.4921875	0	0	0	0	0	0	0	17	-1.4921875	-63.66667164	0
1	0	0	15	47.0859375	0	56.109375	47.8828125	0	0	0	0	0	0	0	50.5	2.6171875	111.6666754	0
1	0	0	16	8.5078125	0	18.515625	9.3046875	0	0	0	0	0	0	0	9	-0.3046875	-13.00000102	0
1	0	0	17	6.6796875	0	13.875	7.921875	0	0	0	0	0	0	0	8.5	0.578125	24.66666859	0
1	0	0	18	2.859375	0	11.5546875	3.84375	0	0	0	0	0	0	0	4	0.15625	6.666667188	0
1	0	0	19	59.765625	0	8.765625	0.6796875	0	0	0	0	0	0	0	0.5	-0.1796875	-7.666667266	0
1	0	0	20	36.609375	0	45.9609375	37.59375	0	0	0	0	0	0	0	37	-0.59375	-25.33333531	0
1	1	0	1	1.5	8.5078125	8.34375	2.6484375	0	0	0	0	0	0	0	3	0.3515625	15.00000117	0
1	1	0	2	47.484375	54.3515625	56.671875	48.4921875	0	0	0	0	0	0	0	49.5	1.0078125	43.00000336	0
1	1	0	3	41.7890625	48.609375	53.1328125	42.75	0	0	0	0	0	0	0	45	2.25	96.0000075	0
1	1	0	4	59.6953125	6.515625	8.671875	0.6328125	0	0	0	0	0	0	0	1	0.3671875	15.66666789	0
1	1	0	5	51.890625	58.640625	0.6328125	52.78125	0	0	0	0	0	0	0	53.5	0.71875	30.66666906	0
1	1	0	6	50.71875	57.46875	0.3984375	51.609375	0	0	0	0	0	0	0	51.5	-0.109375	-4.666667031	0
1	1	0	7	39.09375	45.890625	48.5625	40.03125	0	0	0	0	0	0	0	42	1.96875	84.00000656	0
1	1	0	8	44.765625	51.5625	55.828125	45.703125	0	0	0	0	0	0	0	46	0.296875	12.66666766	0
1	1	0	9	48	54.796875	58.0078125	48.9375	0	0	0	0	0	0	0	52	3.0625	130.6666769	0
1	1	0	10	40.265625	47.203125	49.8515625	41.34375	0	0	0	0	0	0	0	42	0.65625	28.00000219	0
1	1	0	11	49.359375	56.0859375	58.59375	50.2265625	0	0	0	0	0	0	0	50.5	0.2734375	11.66666758	0
1	1	0	12	6.2109375	12.984375	14.953125	7.125	0	0	0	0	0	0	0	9	1.875	80.00000625	0
1	1	0	13	6.140625	12.8671875	14.1796875	7.0078125	0	0	0	0	0	0	0	9.5	2.4921875	106.3333416	0
1	1	0	14	9.984375	16.734375	18.9609375	10.875	0	0	0	0	0	0	0	8	-2.875	-122.6666763	0
1	1	0	15	18.75	25.5	27.6328125	19.640625	0	0	0	0	0	0	0	17.5	-2.140625	-91.33334047	0
1	1	0	16	23.578125	30.375	34.546875	24.515625	0	0	0	0	0	0	0	24.5	-0.015625	-0.666666719	0
1	1	0	17	10.78125	17.5546875	20.953125	11.6953125	0	0	0	0	0	0	0	8.5	-3.1953125	-136.333344	0
1	1	0	18	11.859375	18.703125	21.7265625	12.84375	0	0	0	0	0	0	0	13.5	0.65625	28.00000219	0
1	1	0	19	56.5078125	3.3046875	7.4296875	57.4453125	0	0	0	0	0	0	0	59	1.5546875	66.33333852	0
1	1	0	20	34.9453125	41.859375	43.0546875	36	0	0	0	0	0	0	0	34	-2	-85.33334	0
1	1	1	1	50.4140625	57.609375	57.7734375	51.75	0	0	0	0	0	0	0	56	-1.609375	-68.66667203	0
1	1	1	2	41.4140625	48.421875	49.9453125	42.5625	0	0	0	0	0	0	0	43	-5.421875	-231.3333514	0
1	1	1	3	57.890625	4.78125	5.8828125	58.921875	0	0	0	0	0	0	0	60	-4.78125	-204.0000159	0
1	1	1	4	42.7265625	49.6171875	50.578125	43.7578125	0	0	0	0	0	0	0	47	-2.6171875	-111.6666754	0
1	1	1	5	34.5234375	41.53125	42.9375	35.671875	0	0	0	0	0	0	0	39	-2.53125	-108.0000084	0
1	1	1	6	42.2578125	49.078125	50.5546875	43.21875	0	0	0	0	0	0	0	45	-4.078125	-174.0000136	0
1	1	1	7	53.109375	59.953125	0.75	54.09375	0	0	0	0	0	0	0	57	-2.953125	-126.0000098	0
1	1	1	8	27.140625	34.03125	37.5	28.171875	0	0	0	0	0	0	0	32	-2.03125	-86.66667344	0
1	1	1	9	12.0703125	18.8671875	20.34375	13.0078125	0	0	0	0	0	0	0	13	-5.8671875	-250.3333529	0
1	1	1	10	14.8359375	21.65625	23.296875	15.796875	0	0	0	0	0	0	0	22	0.34375	14.66666781	0
1	1	1	11	6.515625	13.3359375	13.4296875	7.4765625	0	0	0	0	0	0	0	11	-2.3359375	-99.66667445	0
1	1	1	12	24.84375	31.6875	32.1796875	25.828125	0	0	0	0	0	0	0	29	-2.6875	-114.6666756	0
1	1	1	13	31.546875	38.34375	39.5625	32.484375	0	0	0	0	0	0	0	37	-1.34375	-57.33333781	0
1	1	1	14	2.2265625	8.9765625	13.5234375	3.1171875	0	0	0	0	0	0	0	7	-1.9765625	-84.33333992	0
1	1	1	15	57.2109375	3.9375	5.203125	58.078125	0	0	0	0	0	0	0	2	-1.9375	-82.66667313	0
1	1	1	16	42.703125	49.5	50.34375	43.640625	0	0	0	0	0	0	0	46	-3.5	-149.333345	0
1	1	1	17	26.109375	32.8359375	34.3359375	26.9765625	0	0	0	0	0	0	0	29.5	-3.3359375	-142.3333445	0
1	1	1	18	24.140625	30.9609375	32.25	25.1015625	0	0	0	0	0	0	0	28	-2.9609375	-126.3333432	0
1	1	1	19	21.0234375	27.8203125	45.0234375	21.9609375	0	0	0	0	0	0	0	26	-1.8203125	-77.66667273	0
1	1	1	20	50.3671875	57.0234375	9.796875	51.1640625	0	0	0	0	0	0	0	54	-3.0234375	-129.0000101	0
2	0	0	1	21.9375	0	0	0	0	0	0	0	0	0	0	24	2.0625	88.00000688	0
2	0	0	2	3.3515625	0	0	0	0	0	0	0	0	0	0	5	1.6484375	70.33333883	0
2	0	0	3	2.0859375	0	0	0	0	0	0	0	0	0	0	3	0.9140625	39.00000305	0
2	0	0	4	9.1875	0	0	0	0	0	0	0	0	0	0	9	-0.1875	-8.000000625	0
2	0	0	5	27.75	0	0	0	0	0	0	0	0	0	0	28.5	0.75	32.0000025	0
2	0	0	6	31.2890625	0	0	0	0	0	0	0	0	0	0	34	2.7109375	115.6666757	0
2	0	0	7	10.2421875	0	0	0	0	0	0	0	0	0	0	9.5	-0.7421875	-31.66666914	0
2	0	0	8	57.8671875	0	0	0	0	0	0	0	0	0	0	58	0.1328125	5.666667109	0
2	0	0	9	9.046875	0	0	0	0	0	0	0	0	0	0	8	-1.046875	-44.66667016	0
2	0	0	10	54.5625	0	0	0	0	0	0	0	0	0	0	56.5	1.9375	82.66667313	0
2	0	0	11	28.1015625	0	0	0	0	0	0	0	0	0	0	28.5	0.3984375	17.00000133	0
2	0	0	12	26.9765625	0	0	0	0	0	0	0	0	0	0	29.5	2.5234375	107.6666751	0
2	0	0	13	23.5078125	0	0	0	0	0	0	0	0	0	0	24.5	0.9921875	42.33333664	0
2	0	0	14	9.1640625	0	0	0	0	0	0	0	0	0	0	9.5	0.3359375	14.33333445	0
2	0	0	15	11.5078125	0	0	0	0	0	0	0	0	0	0	12	0.4921875	21.00000164	0
2	0	0	16	21.5390625	0	0	0	0	0	0	0	0	0	0	23	1.4609375	62.3333382	0
2	0	0	17	14.7421875	0	0	0	0	0	0	0	0	0	0	13.5	-1.2421875	-53.00000414	0
2	0	0	18	11.8359375	0	0	0	0	0	0	0	0	0	0	11.5	-0.3359375	-14.33333445	0
2	0	0	19	13.828125	0	0	0	0	0	0	0	0	0	0	12.5	-1.328125	-56.66667109	0
2	0	0	20	11.671875	0	0	0	0	0	0	0	0	0	0	10.5	-1.171875	-50.00000391	0
2	1	0	1	23.296875	29.15625	0	0	0	0	0	0	0	0	0	30	6.703125	286.0000223	0
2	1	0	2	23.7890625	29.6484375	0	0	0	0	0	0	0	0	0	26	2.2109375	94.3333407	0
2	1	0	3	55.1484375	1.0078125	0	0	0	0	0	0	0	0	0	58	2.8515625	121.6666762	0
2	1	0	4	22.3125	28.171875	0	0	0	0	0	0	0	0	0	56	-26.3125	-1122.666754	0
2	1	0	5	44.578125	50.4375	0	0	0	0	0	0	0	0	0	48	3.421875	146.0000114	0
2	1	0	6	56.4375	2.296875	0	0	0	0	0	0	0	0	0	57.5	1.0625	45.33333688	0
2	1	0	7	38.484375	44.34375	0	0	0	0	0	0	0	0	0	40	1.515625	64.66667172	0
2	1	0	8	56.8359375	2.671875	0	0	0	0	0	0	0	0	0	57	0.1640625	7.000000547	0
2	1	0	9	53.4140625	59.2734375	0	0	0	0	0	0	0	0	0	55	1.5859375	67.66667195	0
2	1	0	10	11.71875	17.578125	0	0	0	0	0	0	0	0	0	11	-0.71875	-30.66666906	0
2	1	0	11	20.15625	26.015625	0	0	0	0	0	0	0	0	0	21	0.84375	36.00000281	0
2	1	0	12	0.46875	6.328125	0	0	0	0	0	0	0	0	0	1	0.53125	22.66666844	0
2	1	0	13	35.3203125	41.1796875	0	0	0	0	0	0	0	0	0	35	-0.3203125	-13.66666773	0
2	1	0	14	37.40625	43.265625	0	0	0	0	0	0	0	0	0	40	2.59375	110.6666753	0
2	1	0	15	52.2890625	58.1484375	0	0	0	0	0	0	0	0	0	53.5	1.2109375	51.6666707	0
2	1	0	16	46.6875	52.546875	0	0	0	0	0	0	0	0	0	47	0.3125	13.33333438	0
2	1	0	17	30.9140625	36.7734375	0	0	0	0	0	0	0	0	0	32	1.0859375	46.33333695	0
2	1	0	18	14.7421875	20.6015625	0	0	0	0	0	0	0	0	0	15	0.2578125	11.00000086	0
2	1	0	19	27.7734375	33.6328125	0	0	0	0	0	0	0	0	0	28	0.2265625	9.666667422	0
2	1	0	20	52.2890625	58.1484375	0	0	0	0	0	0	0	0	0	52	-0.2890625	-12.3333343	0
2	1	1	1	16.4296875	22.2890625	0	0	0	0	0	0	0	0	0	16	-6.2890625	-268.3333543	0
2	1	1	2	1.78125	7.640625	0	0	0	0	0	0	0	0	0	5	-2.640625	-112.6666755	0
2	1	1	3	12.3046875	18.1640625	0	0	0	0	0	0	0	0	0	11	-7.1640625	-305.6666905	0
2	1	1	4	30.3046875	36.1640625	0	0	0	0	0	0	0	0	0	35	-1.1640625	-49.66667055	0
2	1	1	5	43.734375	49.59375	0	0	0	0	0	0	0	0	0	47	-2.59375	-110.6666753	0
2	1	1	6	43.8515625	49.7109375	0	0	0	0	0	0	0	0	0	46	-3.7109375	-158.3333457	0
2	1	1	7	15.28125	21.1171875	0	0	0	0	0	0	0	0	0	16	-5.1171875	-218.3333504	0
2	1	1	8	15.8203125	21.6796875	0	0	0	0	0	0	0	0	0	17	-4.6796875	-199.6666823	0
2	1	1	9	1.3125	7.171875	0	0	0	0	0	0	0	0	0	2	-5.171875	-220.6666839	0
2	1	1	10	58.1484375	4.0078125	0	0	0	0	0	0	0	0	0	60	-4.0078125	-171.0000134	0
2	1	1	11	39.84375	45.703125	0	0	0	0	0	0	0	0	0	43.5	-2.203125	-94.00000734	0
2	1	1	12	21.8203125	27.6796875	0	0	0	0	0	0	0	0	0	24.5	-3.1796875	-135.6666773	0
2	1	1	13	52.7109375	58.5703125	0	0	0	0	0	0	0	0	0	57	-1.5703125	-67.00000523	0
2	1	1	14	4.6171875	10.4765625	0	0	0	0	0	0	0	0	0	6.5	-3.9765625	-169.6666799	0
2	1	1	15	59.859375	5.71875	0	0	0	0	0	0	0	0	0	3.5	-2.21875	-94.66667406	0
2	1	1	16	10.5	16.359375	0	0	0	0	0	0	0	0	0	9	-7.359375	-314.0000245	0
2	1	1	17	48.7734375	54.6328125	0	0	0	0	0	0	0	0	0	52.5	-2.1328125	-91.00000711	0
2	1	1	18	52.640625	58.5	0	0	0	0	0	0	0	0	0	54	-4.5	-192.000015	0
2	1	1	19	51.046875	56.90625	0	0	0	0	0	0	0	0	0	54	-2.90625	-124.0000097	0
2	1	1	20	38.859375	44.71875	0	0	0	0	0	0	0	0	0	43.5	-1.21875	-52.00000406	0
3	0	1	1	0	14.765625	0	0	0	0	0	0	0	0	0	13.5	-1.265625	-54.00000422	0
3	0	1	2	0	52.7109375	0	0	0	0	0	0	0	0	0	53	0.2890625	12.3333343	0
3	0	1	3	0	40.6640625	0	0	0	0	0	0	0	0	0	37	-3.6640625	-156.3333455	0
3	0	1	4	0	10.2890625	0	0	0	0	0	0	0	0	0	8.5	-1.7890625	-76.3333393	0
3	0	1	5	0	3.9140625	0	0	0	0	0	0	0	0	0	3	-0.9140625	-39.00000305	0
3	0	1	6	0	54.65625	0	0	0	0	0	0	0	0	0	54	-0.65625	-28.00000219	0
3	0	1	7	0	23.578125	0	0	0	0	0	0	0	0	0	23	-0.578125	-24.66666859	0
3	0	1	8	0	25.1953125	0	0	0	0	0	0	0	0	0	23	-2.1953125	-93.66667398	0
3	0	1	9	0	32.859375	0	0	0	0	0	0	0	0	0	31	-1.859375	-79.33333953	0
3	0	1	10	0	43.3359375	0	0	0	0	0	0	0	0	0	42.5	-0.8359375	-35.66666945	0
3	0	1	11	0	6.8203125	0	0	0	0	0	0	0	0	0	7	0.1796875	7.666667266	0
3	0	1	12	0	22.8046875	0	0	0	0	0	0	0	0	0	23	0.1953125	8.333333984	0
3	0	1	13	0	45.9140625	0	0	0	0	0	0	0	0	0	46	0.0859375	3.666666953	0
3	0	1	14	0	0.4921875	0	0	0	0	0	0	0	0	0	1	0.5078125	21.66666836	0
3	0	1	15	0	17.2265625	0	0	0	0	0	0	0	0	0	15.5	-1.7265625	-73.66667242	0
3	0	1	16	0	6.0234375	0	0	0	0	0	0	0	0	0	5.5	-0.5234375	-22.33333508	0
3	0	1	17	0	3.8203125	0	0	0	0	0	0	0	0	0	4	0.1796875	7.666667266	0
3	0	1	18	0	48.703125	0	0	0	0	0	0	0	0	0	48.5	-0.203125	-8.666667344	0
3	0	1	19	0	41.484375	0	0	0	0	0	0	0	0	0	43	1.515625	64.66667172	0
3	0	1	20	0	30.5859375	0	0	0	0	0	0	0	0	0	32	1.4140625	60.33333805	0
