# Supplementary material for: The effect of electrical muscle stimulation on intentional binding and explicit sense of agency
Source: PeerJ. 2024 Sep 19;12:e17977. doi: 10.7717/peerj.17977 (PMC11416759; doi:10.7717/peerj.17977)
Supplement: Supplemental Information 1 [file peerj-12-17977-s001.zip › RawData/Experiment1/Participant30.csv]

Action type (0=Voluntary, 1=Involuntary, 2=Sham, 3=Tone)	Condition (0=Baseline, 1=Operant)	Judgment event (0=Action, 1=Tone)	Trial	Stimulation	Tone	Switch release	Switch push	Switch release	Switch push	Switch release	Switch push	Switch release	Switch push	Switch release	Answer of participant	Judgement error on clock	Judgement error[ms]	SW1 Release to Push[ms]
0	0	0	1	0	0	59.671875	40.3359375	36.3984375	0	0	0	0	0	0	39.6	-0.7359375	-31.40000245	168.0000131
0	0	0	2	0	0	0	50.2734375	47.625	0	0	0	0	0	0	49.8	-0.4734375	-20.20000158	113.0000088
0	0	0	3	0	0	0	58.2421875	55.6640625	0	0	0	0	0	0	58.2	-0.0421875	-1.800000141	110.0000086
0	0	0	4	0	0	0	50.90625	47.8125	0	0	0	0	0	0	50.1	-0.80625	-34.40000269	132.0000103
0	0	0	5	0	0	0	44.7890625	42.140625	0	0	0	0	0	0	44.5	-0.2890625	-12.3333343	113.0000088
0	0	0	6	0	0	0	46.59375	42.09375	0	0	0	0	0	0	46.1	-0.49375	-21.06666831	192.000015
0	0	0	7	0	0	0	3.046875	0.1875	0	0	0	0	0	0	3.1	0.053125	2.266666844	122.0000095
0	0	0	8	0	0	0	28.265625	24.9140625	0	0	0	0	0	0	28.5	0.234375	10.00000078	143.0000112
0	0	0	9	0	0	0	39.5625	36.2578125	0	0	0	0	0	0	38	-1.5625	-66.66667188	141.000011
0	0	0	10	0	0	0	48.3984375	44.8125	0	0	0	0	0	0	46.1	-2.2984375	-98.06667433	153.000012
0	0	0	11	0	0	0	55.828125	50.6484375	0	0	0	0	0	0	55.3	-0.528125	-22.53333509	221.0000173
0	0	0	12	0	0	0	9.46875	1.8984375	0	0	0	0	0	0	9	-0.46875	-20.00000156	323.0000252
0	0	0	13	0	0	0	59.71875	51.3515625	0	0	0	0	0	0	59.2	-0.51875	-22.13333506	357.0000279
0	0	0	14	0	0	0	13.2890625	7.6171875	0	0	0	0	0	0	14	0.7109375	30.3333357	242.0000189
0	0	0	15	0	0	0	10.8984375	2.7421875	0	0	0	0	0	0	9.8	-1.0984375	-46.86667033	348.0000272
0	0	0	16	0	0	0	21.3515625	14.4609375	0	0	0	0	0	0	20.3	-1.0515625	-44.86667017	294.000023
0	0	0	17	0	0	0	52.640625	44.4140625	0	0	0	0	0	0	49.7	-2.940625	-125.4666765	351.0000274
0	0	0	18	0	0	0	9.3984375	2.34375	0	0	0	0	0	0	8.8	-0.5984375	-25.53333533	301.0000235
0	0	0	19	0	0	0	40.359375	31.2890625	0	0	0	0	0	0	39.3	-1.059375	-45.20000353	387.0000302
0	0	0	20	0	0	0	58.3125	50.765625	0	0	0	0	0	0	55.9	-2.4125	-102.9333414	322.0000252
0	1	0	1	0	48.234375	0	42.375	37.78125	0	0	0	0	0	0	42.5	0.125	5.33333375	196.0000153
0	1	0	2	0	1.3359375	0	55.4765625	51.09375	0	0	0	0	0	0	56	0.5234375	22.33333508	187.0000146
0	1	0	3	0	8.4140625	0	2.53125	58.7109375	0	0	0	0	0	0	3.4	0.86875	37.06666956	163.0000127
0	1	0	4	0	22.265625	0	16.40625	12.3046875	0	0	0	0	0	0	15.5	-0.90625	-38.66666969	175.0000137
0	1	0	5	0	36.1875	0	30.328125	26.296875	0	0	0	0	0	0	31.7	1.371875	58.53333791	172.0000134
0	1	0	6	0	49.4765625	0	43.6171875	39.5859375	0	0	0	0	0	0	42	-1.6171875	-69.00000539	172.0000134
0	1	0	7	0	14.578125	0	8.71875	4.359375	0	0	0	0	0	0	9.1	0.38125	16.26666794	186.0000145
0	1	0	8	0	36.7734375	0	30.9140625	26.953125	0	0	0	0	0	0	30.2	-0.7140625	-30.46666905	169.0000132
0	1	0	9	0	57.8671875	0	52.0078125	47.9765625	0	0	0	0	0	0	49.9	-2.1078125	-89.93334036	172.0000134
0	1	0	10	0	13.5	0	7.640625	3.5390625	0	0	0	0	0	0	6.1	-1.540625	-65.73333847	175.0000137
0	1	0	11	0	27.5859375	0	21.7265625	18.4921875	0	0	0	0	0	0	20.1	-1.6265625	-69.40000542	138.0000108
0	1	0	12	0	48.515625	0	42.65625	38.5078125	0	0	0	0	0	0	41.2	-1.45625	-62.13333819	177.0000138
0	1	0	13	0	5.296875	0	59.4375	55.5	0	0	0	0	0	0	58	-1.4375	-61.33333813	168.0000131
0	1	0	14	0	38.90625	0	33.046875	29.953125	0	0	0	0	0	0	31.6	-1.446875	-61.73333816	132.0000103
0	1	0	15	0	59.5078125	0	53.6484375	49.6875	0	0	0	0	0	0	50.2	-3.4484375	-147.1333448	169.0000132
0	1	0	16	0	28.4296875	0	22.5703125	18.4921875	0	0	0	0	0	0	23.7	1.1296875	48.20000377	174.0000136
0	1	0	17	0	3.7265625	0	57.84375	54.6328125	0	0	0	0	0	0	56.9	-0.94375	-40.26666981	137.0000107
0	1	0	18	0	46.5703125	0	40.7109375	36.4921875	0	0	0	0	0	0	37.9	-2.8109375	-119.9333427	180.0000141
0	1	0	19	0	5.6953125	0	59.8359375	55.6171875	0	0	0	0	0	0	58.5	-1.3359375	-57.00000445	180.0000141
0	1	0	20	0	57	0	51.140625	47.4375	0	0	0	0	0	0	48	-3.140625	-134.0000105	158.0000123
0	1	1	1	0	24.890625	0	19.03125	13.3359375	0	0	0	0	0	0	24.2	-0.690625	-29.46666897	243.000019
0	1	1	2	0	29.53125	0	23.671875	18.9375	0	0	0	0	0	0	29	-0.53125	-22.66666844	202.0000158
0	1	1	3	0	41.9765625	0	36.1171875	31.8046875	0	0	0	0	0	0	40.1	-1.8765625	-80.06667292	184.0000144
0	1	1	4	0	58.4765625	0	52.6171875	48.890625	0	0	0	0	0	0	56.2	-2.2765625	-97.13334092	159.0000124
0	1	1	5	0	21.6796875	0	15.8203125	11.71875	0	0	0	0	0	0	21.3	-0.3796875	-16.20000127	175.0000137
0	1	1	6	0	25.828125	0	19.96875	15.890625	0	0	0	0	0	0	24.7	-1.128125	-48.13333709	174.0000136
0	1	1	7	0	33.5859375	0	27.703125	23.53125	0	0	0	0	0	0	33.1	-0.4859375	-20.73333495	178.0000139
0	1	1	8	0	21.28125	0	15.421875	11.53125	0	0	0	0	0	0	21	-0.28125	-12.00000094	166.000013
0	1	1	9	0	25.8046875	0	19.9453125	16.078125	0	0	0	0	0	0	25.3	-0.5046875	-21.53333502	165.0000129
0	1	1	10	0	26.9296875	0	21.0703125	16.9921875	0	0	0	0	0	0	25.1	-1.8296875	-78.06667277	174.0000136
0	1	1	11	0	0.5859375	0	54.7265625	51.609375	0	0	0	0	0	0	59.2	-1.3859375	-59.13333795	133.0000104
0	1	1	12	0	7.78125	0	1.921875	58.828125	0	0	0	0	0	0	6.1	-1.68125	-71.73333894	132.0000103
0	1	1	13	0	20.3203125	0	14.4609375	11.203125	0	0	0	0	0	0	19	-1.3203125	-56.33333773	139.0000109
0	1	1	14	0	13.1953125	0	7.3359375	2.4375	0	0	0	0	0	0	10.1	-3.0953125	-132.066677	209.0000163
0	1	1	15	0	14.390625	0	8.53125	4.4765625	0	0	0	0	0	0	10.8	-3.590625	-153.200012	173.0000135
0	1	1	16	0	37.640625	0	31.78125	28.5703125	0	0	0	0	0	0	36.7	-0.940625	-40.13333647	137.0000107
0	1	1	17	0	13.828125	0	7.96875	4.875	0	0	0	0	0	0	10	-3.828125	-163.3333461	132.0000103
0	1	1	18	0	34.5234375	0	28.6640625	24.3046875	0	0	0	0	0	0	32.9	-1.6234375	-69.26667208	186.0000145
0	1	1	19	0	14.5546875	0	8.6953125	5.71875	0	0	0	0	0	0	10.9	-3.6546875	-155.9333455	127.0000099
0	1	1	20	0	39.5390625	0	33.6796875	29.109375	0	0	0	0	0	0	38.5	-1.0390625	-44.3333368	195.0000152
1	0	0	1	56.9296875	0	6	59.6484375	0	0	0	0	0	0	0	0.6	0.9515625	40.60000317	0
1	0	0	2	20.5546875	0	28.9921875	24.328125	0	0	0	0	0	0	0	24	-0.328125	-14.00000109	0
1	0	0	3	30.75	0	43.1953125	32.71875	0	0	0	0	0	0	0	33.9	1.18125	50.40000394	0
1	0	0	4	54.515625	0	6.3984375	56.6953125	0	0	0	0	0	0	0	56.9	0.2046875	8.733334016	0
1	0	0	5	18.65625	0	31.078125	20.6953125	0	0	0	0	0	0	0	24	3.3046875	141.000011	0
1	0	0	6	48.46875	0	58.734375	49.6171875	0	0	0	0	0	0	0	49.2	-0.4171875	-17.80000139	0
1	0	0	7	32.3203125	0	40.2890625	33.1640625	0	0	0	0	0	0	0	34.1	0.9359375	39.93333645	0
1	0	0	8	7.03125	0	19.03125	7.96875	0	0	0	0	0	0	0	9.8	1.83125	78.13333944	0
1	0	0	9	25.828125	0	37.5234375	27.65625	0	0	0	0	0	0	0	29.5	1.84375	78.66667281	0
1	0	0	10	59.6484375	0	11.3203125	0.515625	0	0	0	0	0	0	0	1.2	0.684375	29.20000228	0
1	0	0	11	31.0546875	0	44.3203125	33.09375	0	0	0	0	0	0	0	34	0.90625	38.66666969	0
1	0	0	12	5.2265625	0	0	6.9609375	0	0	0	0	0	0	0	8.2	1.2390625	52.8666708	0
1	0	0	13	1.546875	0	14.9296875	3.515625	0	0	0	0	0	0	0	3.8	0.284375	12.13333428	0
1	0	0	14	1.4296875	0	21.2578125	3.421875	0	0	0	0	0	0	0	3.5	0.078125	3.333333594	0
1	0	0	15	13.546875	0	24.7734375	15.375	0	0	0	0	0	0	0	16.2	0.825	35.20000275	0
1	0	0	16	52.3359375	0	8.5546875	54.28125	0	0	0	0	0	0	0	55.5	1.21875	52.00000406	0
1	0	0	17	10.59375	0	24	12.9140625	0	0	0	0	0	0	0	12.1	-0.8140625	-34.73333605	0
1	0	0	18	4.1484375	0	35.953125	5.34375	0	0	0	0	0	0	0	8	2.65625	113.3333422	0
1	0	0	19	56.0390625	0	16.171875	57.2578125	0	0	0	0	0	0	0	58.9	1.6421875	70.06667214	0
1	0	0	20	47.6484375	0	58.6875	49.6640625	0	0	0	0	0	0	0	49.6	-0.0640625	-2.733333547	0
1	1	0	1	16.171875	22.9453125	26.625	17.0859375	0	0	0	0	0	0	0	21	3.9140625	167.000013	0
1	1	0	2	28.3828125	36.421875	39.9140625	30.5625	0	0	0	0	0	0	0	30.2	-0.3625	-15.46666788	0
1	1	0	3	1.078125	7.8046875	12.890625	1.9453125	0	0	0	0	0	0	0	3.9	1.9546875	83.40000652	0
1	1	0	4	57.9140625	5.6015625	11.25	59.7421875	0	0	0	0	0	0	0	1.2	1.4578125	62.20000486	0
1	1	0	5	31.9921875	38.953125	42.3984375	33.09375	0	0	0	0	0	0	0	33.9	0.80625	34.40000269	0
1	1	0	6	4.78125	12.3515625	19.171875	6.4921875	0	0	0	0	0	0	0	8.1	1.6078125	68.60000536	0
1	1	0	7	43.640625	51.4921875	55.96875	45.6328125	0	0	0	0	0	0	0	43.5	-2.1328125	-91.00000711	0
1	1	0	8	12.890625	20.3671875	26.8828125	14.5078125	0	0	0	0	0	0	0	18	3.4921875	149.0000116	0
1	1	0	9	27.09375	35.0859375	39.3515625	29.2265625	0	0	0	0	0	0	0	29.9	0.6734375	28.73333558	0
1	1	0	10	5.625	12.421875	18.2109375	6.5625	0	0	0	0	0	0	0	9.1	2.5375	108.2666751	0
1	1	0	11	31.921875	39.234375	34.96875	33.375	0	0	0	0	0	0	0	34.7	1.325	56.53333775	0
1	1	0	12	17.6953125	24.5625	34.734375	18.703125	0	0	0	0	0	0	0	19.9	1.196875	51.06667066	0
1	1	0	13	51.5859375	58.40625	12.8671875	52.546875	0	0	0	0	0	0	0	54	1.453125	62.00000484	0
1	1	0	14	18.8203125	26.3671875	29.390625	20.5078125	0	0	0	0	0	0	0	21.6	1.0921875	46.60000364	0
1	1	0	15	2.8125	10.3828125	13.5	4.5234375	0	0	0	0	0	0	0	4.4	-0.1234375	-5.266667078	0
1	1	0	16	57.8203125	5.390625	10.171875	59.5078125	0	0	0	0	0	0	0	0.3	0.7921875	33.80000264	0
1	1	0	17	38.015625	45.234375	49.78125	39.375	0	0	0	0	0	0	0	38.7	-0.675	-28.80000225	0
1	1	0	18	43.4765625	50.8125	59.015625	44.953125	0	0	0	0	0	0	0	44.5	-0.453125	-19.33333484	0
1	1	0	19	12.140625	19.78125	25.7578125	13.921875	0	0	0	0	0	0	0	14.5	0.578125	24.66666859	0
1	1	0	20	27.1171875	34.359375	39.1171875	28.5	0	0	0	0	0	0	0	29.3	0.8	34.133336	0
1	1	1	1	0.046875	6.890625	26.2265625	1.03125	0	0	0	0	0	0	0	6.9	0.009375	0.400000031	0
1	1	1	2	39.0703125	45.8203125	51.4453125	39.9609375	0	0	0	0	0	0	0	41.1	-4.7203125	-201.4000157	0
1	1	1	3	54.703125	1.3828125	11.953125	55.5234375	0	0	0	0	0	0	0	60.2	-1.1828125	-50.46667061	0
1	1	1	4	53.203125	59.9296875	55.8984375	54.0703125	0	0	0	0	0	0	0	58.1	-1.8296875	-78.06667277	0
1	1	1	5	56.109375	2.859375	59.3671875	57	0	0	0	0	0	0	0	0.1	-2.759375	-117.7333425	0
1	1	1	6	38.2734375	44.9765625	0.796875	39.1171875	0	0	0	0	0	0	0	44.8	-0.1765625	-7.533333922	0
1	1	1	7	20.6015625	27.46875	35.484375	21.5859375	0	0	0	0	0	0	0	24.8	-2.66875	-113.8666756	0
1	1	1	8	25.40625	32.1796875	28.5703125	26.296875	0	0	0	0	0	0	0	29.2	-2.9796875	-127.1333433	0
1	1	1	9	24.84375	31.640625	28.125	25.78125	0	0	0	0	0	0	0	29.1	-2.540625	-108.4000085	0
1	1	1	10	54.7734375	1.7578125	57.2109375	55.8984375	0	0	0	0	0	0	0	59.8	-1.9578125	-83.53333986	0
1	1	1	11	58.3828125	5.671875	0.8203125	59.8125	0	0	0	0	0	0	0	2.8	-2.871875	-122.5333429	0
1	1	1	12	54	0.8671875	56.4609375	55.0078125	0	0	0	0	0	0	0	59.1	-1.7671875	-75.40000589	0
1	1	1	13	20.8828125	27.8671875	23.25	22.0078125	0	0	0	0	0	0	0	27.1	-0.7671875	-32.73333589	0
1	1	1	14	12.75	19.359375	28.7578125	13.5	0	0	0	0	0	0	0	19.9	0.540625	23.06666847	0
1	1	1	15	7.96875	14.8828125	10.7109375	9.0234375	0	0	0	0	0	0	0	14.2	-0.6828125	-29.13333561	0
1	1	1	16	30.375	37.125	33.28125	31.265625	0	0	0	0	0	0	0	35.1	-2.025	-86.40000675	0
1	1	1	17	11.4375	18	22.4296875	12.140625	0	0	0	0	0	0	0	19.5	1.5	64.000005	0
1	1	1	18	49.5234375	56.203125	52.6875	50.34375	0	0	0	0	0	0	0	55.6	-0.603125	-25.73333534	0
1	1	1	19	48.84375	55.828125	11.765625	49.96875	0	0	0	0	0	0	0	55.1	-0.728125	-31.06666909	0
1	1	1	20	13.40625	20.109375	31.3828125	14.25	0	0	0	0	0	0	0	20.2	0.090625	3.866666969	0
2	0	0	1	16.6640625	0	0	0	0	0	0	0	0	0	0	21.3	4.6359375	197.8000155	0
2	0	0	2	51.3046875	0	0	0	0	0	0	0	0	0	0	54.3	2.9953125	127.80001	0
2	0	0	3	49.359375	0	0	0	0	0	0	0	0	0	0	53.1	3.740625	159.6000125	0
2	0	0	4	5.9765625	0	0	0	0	0	0	0	0	0	0	8.1	2.1234375	90.60000708	0
2	0	0	5	32.8359375	0	0	0	0	0	0	0	0	0	0	34.2	1.3640625	58.20000455	0
2	0	0	6	16.3828125	0	0	0	0	0	0	0	0	0	0	18.1	1.7171875	73.26667239	0
2	0	0	7	53.0859375	0	0	0	0	0	0	0	0	0	0	55.5	2.4140625	103.000008	0
2	0	0	8	14.4140625	0	0	0	0	0	0	0	0	0	0	17.1	2.6859375	114.600009	0
2	0	0	9	42.3046875	0	0	0	0	0	0	0	0	0	0	43.1	0.7953125	33.93333598	0
2	0	0	10	48.328125	0	0	0	0	0	0	0	0	0	0	50	1.671875	71.33333891	0
2	0	0	11	3.5859375	0	0	0	0	0	0	0	0	0	0	6.7	3.1140625	132.866677	0
2	0	0	12	54.6328125	0	0	0	0	0	0	0	0	0	0	56.9	2.2671875	96.73334089	0
2	0	0	13	0.890625	0	0	0	0	0	0	0	0	0	0	3.1	2.209375	94.26667403	0
2	0	0	14	51.0234375	0	0	0	0	0	0	0	0	0	0	54.3	3.2765625	139.8000109	0
2	0	0	15	20.765625	0	0	0	0	0	0	0	0	0	0	23.5	2.734375	116.6666758	0
2	0	0	16	10.0546875	0	0	0	0	0	0	0	0	0	0	12.2	2.1453125	91.53334048	0
2	0	0	17	38.109375	0	0	0	0	0	0	0	0	0	0	39.5	1.390625	59.33333797	0
2	0	0	18	22.8984375	0	0	0	0	0	0	0	0	0	0	23.9	1.0015625	42.73333667	0
2	0	0	19	23.6953125	0	0	0	0	0	0	0	0	0	0	24.1	0.4046875	17.26666802	0
2	0	0	20	17.4375	0	0	0	0	0	0	0	0	0	0	19.2	1.7625	75.20000588	0
2	1	0	1	3.4921875	9.3515625	11.6015625	8.6015625	0	0	0	0	0	0	0	4.9	1.4078125	60.06667136	0
2	1	0	2	34.0546875	39.9140625	41.7890625	35.4375	0	0	0	0	0	0	0	34.4	0.3453125	14.73333448	0
2	1	0	3	46.1484375	52.0078125	53.7890625	47.6015625	0	0	0	0	0	0	0	45.6	-0.5484375	-23.40000183	0
2	1	0	4	53.8828125	59.7421875	1.921875	55.171875	0	0	0	0	0	0	0	55.9	2.0171875	86.06667339	0
2	1	0	5	54.5859375	0.4453125	2.484375	55.921875	0	0	0	0	0	0	0	56.1	1.5140625	64.60000505	0
2	1	0	6	4.125	9.984375	14.671875	5.25	0	0	0	0	0	0	0	8	3.875	165.3333463	0
2	1	0	7	20.15625	26.015625	27.75	21.609375	0	0	0	0	0	0	0	23	2.84375	121.3333428	0
2	1	0	8	13.5234375	19.359375	22.078125	14.7421875	0	0	0	0	0	0	0	14.9	1.3765625	58.73333792	0
2	1	0	9	17.5078125	23.3671875	25.828125	18.7265625	0	0	0	0	0	0	0	20	2.4921875	106.3333416	0
2	1	0	10	53.203125	59.0625	3.046875	54.375	0	0	0	0	0	0	0	55.2	1.996875	85.20000666	0
2	1	0	11	46.0078125	51.8671875	54.1171875	47.2734375	0	0	0	0	0	0	0	44.3	-1.7078125	-72.86667236	0
2	1	0	12	2.5078125	8.3671875	9.375	3.8671875	0	0	0	0	0	0	0	5.1	2.5921875	110.6000086	0
2	1	0	13	57	2.859375	4.9921875	58.265625	0	0	0	0	0	0	0	58.9	1.9	81.066673	0
2	1	0	14	18.46875	24.328125	27.375	19.6640625	0	0	0	0	0	0	0	21.2	2.73125	116.5333424	0
2	1	0	15	40.0078125	45.8671875	48.7265625	41.203125	0	0	0	0	0	0	0	38.9	-1.1078125	-47.26667036	0
2	1	0	16	34.0078125	39.8671875	43.7109375	35.15625	0	0	0	0	0	0	0	34.6	0.5921875	25.26666864	0
2	1	0	17	30.5859375	36.4453125	39.5859375	31.8046875	0	0	0	0	0	0	0	32.9	2.3140625	98.73334105	0
2	1	0	18	58.59375	4.4296875	8.1796875	59.671875	0	0	0	0	0	0	0	1.6	3.00625	128.2666767	0
2	1	0	19	4.5234375	10.3828125	12.2109375	5.7421875	0	0	0	0	0	0	0	7.2	2.6765625	114.2000089	0
2	1	0	20	3.7734375	9.6328125	11.671875	4.9453125	0	0	0	0	0	0	0	5.9	2.1265625	90.73334042	0
2	1	1	1	23.2734375	29.1328125	0	0	0	0	0	0	0	0	0	25.6	-3.5328125	-150.7333451	0
2	1	1	2	6.1640625	12.0234375	0	0	0	0	0	0	0	0	0	8.2	-3.8234375	-163.1333461	0
2	1	1	3	47.671875	53.53125	0	0	0	0	0	0	0	0	0	51.5	-2.03125	-86.66667344	0
2	1	1	4	29.8359375	35.6953125	0	0	0	0	0	0	0	0	0	30.3	-5.3953125	-230.200018	0
2	1	1	5	12.75	18.5859375	0	0	0	0	0	0	0	0	0	19.5	0.9140625	39.00000305	0
2	1	1	6	7.6875	13.546875	0	0	0	0	0	0	0	0	0	12.7	-0.846875	-36.13333616	0
2	1	1	7	18.4453125	24.3046875	0	0	0	0	0	0	0	0	0	22.3	-2.0046875	-85.53334002	0
2	1	1	8	56.9765625	2.8359375	0	0	0	0	0	0	0	0	0	59.1	-3.7359375	-159.4000125	0
2	1	1	9	0.9375	6.796875	0	0	0	0	0	0	0	0	0	4.1	-2.696875	-115.0666757	0
2	1	1	10	47.390625	53.25	0	0	0	0	0	0	0	0	0	49.1	-4.15	-177.0666805	0
2	1	1	11	22.265625	28.125	0	0	0	0	0	0	0	0	0	24.7	-3.425	-146.1333448	0
2	1	1	12	35.296875	41.1328125	0	0	0	0	0	0	0	0	0	34.5	-6.6328125	-283.0000221	0
2	1	1	13	59.6484375	5.5078125	0	0	0	0	0	0	0	0	0	3.2	-2.3078125	-98.46667436	0
2	1	1	14	53.7890625	59.6484375	0	0	0	0	0	0	0	0	0	57.1	-2.5484375	-108.7333418	0
2	1	1	15	47.1796875	53.0390625	0	0	0	0	0	0	0	0	0	48.1	-4.9390625	-210.7333498	0
2	1	1	16	55.265625	1.125	0	0	0	0	0	0	0	0	0	57.1	-4.025	-171.7333468	0
2	1	1	17	45.0703125	50.90625	0	0	0	0	0	0	0	0	0	45.3	-5.60625	-239.2000187	0
2	1	1	18	38.625	44.484375	0	0	0	0	0	0	0	0	0	45.5	1.015625	43.33333672	0
2	1	1	19	2.765625	8.625	0	0	0	0	0	0	0	0	0	8.1	-0.525	-22.40000175	0
2	1	1	20	12.9609375	18.8203125	0	0	0	0	0	0	0	0	0	18.9	0.0796875	3.400000266	0
3	0	1	1	0	36.140625	0	0	0	0	0	0	0	0	0	35.5	-0.640625	-27.33333547	0
3	0	1	2	0	10.4296875	0	0	0	0	0	0	0	0	0	10.2	-0.2296875	-9.800000766	0
3	0	1	3	0	4.1953125	0	0	0	0	0	0	0	0	0	5.2	1.0046875	42.86667002	0
3	0	1	4	0	9.6796875	0	0	0	0	0	0	0	0	0	8.9	-0.7796875	-33.26666927	0
3	0	1	5	0	44.671875	0	0	0	0	0	0	0	0	0	44.1	-0.571875	-24.40000191	0
3	0	1	6	0	18.7734375	0	0	0	0	0	0	0	0	0	19.3	0.5265625	22.46666842	0
3	0	1	7	0	26.578125	0	0	0	0	0	0	0	0	0	26.2	-0.378125	-16.13333459	0
3	0	1	8	0	35.671875	0	0	0	0	0	0	0	0	0	36.2	0.528125	22.53333509	0
3	0	1	9	0	30.28125	0	0	0	0	0	0	0	0	0	31.5	1.21875	52.00000406	0
3	0	1	10	0	11.2265625	0	0	0	0	0	0	0	0	0	9.1	-2.1265625	-90.73334042	0
3	0	1	11	0	11.8125	0	0	0	0	0	0	0	0	0	11.1	-0.7125	-30.40000238	0
3	0	1	12	0	58.171875	0	0	0	0	0	0	0	0	0	59.1	0.928125	39.60000309	0
3	0	1	13	0	53.8828125	0	0	0	0	0	0	0	0	0	55	1.1171875	47.66667039	0
3	0	1	14	0	16.6875	0	0	0	0	0	0	0	0	0	16.9	0.2125	9.066667375	0
3	0	1	15	0	12.2578125	0	0	0	0	0	0	0	0	0	11.9	-0.3578125	-15.26666786	0
3	0	1	16	0	56.5546875	0	0	0	0	0	0	0	0	0	58.2	1.6453125	70.20000548	0
3	0	1	17	0	13.359375	0	0	0	0	0	0	0	0	0	14.2	0.840625	35.86666947	0
3	0	1	18	0	32.390625	0	0	0	0	0	0	0	0	0	32.5	0.109375	4.666667031	0
3	0	1	19	0	17.5546875	0	0	0	0	0	0	0	0	0	18.1	0.5453125	23.26666848	0
3	0	1	20	0	13.2421875	0	0	0	0	0	0	0	0	0	13.1	-0.1421875	-6.066667141	0
