# Supplementary material for: The effect of electrical muscle stimulation on intentional binding and explicit sense of agency
Source: PeerJ. 2024 Sep 19;12:e17977. doi: 10.7717/peerj.17977 (PMC11416759; doi:10.7717/peerj.17977)
Supplement: Supplemental Information 1 [file peerj-12-17977-s001.zip › RawData/Experiment1/Participant31.csv]

Action type (0=Voluntary, 1=Involuntary, 2=Sham, 3=Tone)	Condition (0=Baseline, 1=Operant)	Judgment event (0=Action, 1=Tone)	Trial	Stimulation	Tone	Switch release	Switch push	Switch release	Switch push	Switch release	Switch push	Switch release	Switch push	Switch release	Answer of participant	Judgement error on clock	Judgement error[ms]	SW1 Release to Push[ms]
0	0	0	1	0	0	0	46.921875	43.7578125	0	0	0	0	0	0	46.3	-0.621875	-26.53333541	135.0000105
0	0	0	2	0	0	0	26.578125	23.15625	0	0	0	0	0	0	27.2	0.621875	26.53333541	146.0000114
0	0	0	3	0	0	0	14.671875	11.6953125	0	0	0	0	0	0	14.2	-0.471875	-20.13333491	127.0000099
0	0	0	4	0	0	0	56.109375	53.1328125	0	0	0	0	0	0	56.3	0.190625	8.133333969	127.0000099
0	0	0	5	0	0	0	32.25	29.34375	0	0	0	0	0	0	32.5	0.25	10.6666675	124.0000097
0	0	0	6	0	0	0	56.5078125	53.3671875	0	0	0	0	0	0	56.4	-0.1078125	-4.600000359	134.0000105
0	0	0	7	0	0	0	15.3046875	12.3046875	0	0	0	0	0	0	16.3	0.9953125	42.46666998	128.00001
0	0	0	8	0	0	0	37.640625	33.984375	0	0	0	0	0	0	40.8	3.159375	134.8000105	156.0000122
0	0	0	9	0	0	0	57.09375	53.8125	0	0	0	0	0	0	57.6	0.50625	21.60000169	140.0000109
0	0	0	10	0	0	0	24.421875	21	0	0	0	0	0	0	25.3	0.878125	37.46666959	146.0000114
0	0	0	11	0	0	0	49.5234375	45.84375	0	0	0	0	0	0	49.8	0.2765625	11.80000092	157.0000123
0	0	0	12	0	0	0	28.1484375	24.9140625	0	0	0	0	0	0	28.1	-0.0484375	-2.066666828	138.0000108
0	0	0	13	0	0	0	42.6796875	39.4453125	0	0	0	0	0	0	43.8	1.1203125	47.80000373	138.0000108
0	0	0	14	0	0	0	5.578125	2.8359375	0	0	0	0	0	0	6.3	0.721875	30.80000241	117.0000091
0	0	0	15	0	0	0	33.5625	30.046875	0	0	0	0	0	0	33.2	-0.3625	-15.46666787	150.0000117
0	0	0	16	0	0	0	20.3671875	16.6875	0	0	0	0	0	0	22.1	1.7328125	73.93333911	157.0000123
0	0	0	17	0	0	0	5.90625	2.0390625	0	0	0	0	0	0	7.1	1.19375	50.93333731	165.0000129
0	0	0	18	0	0	0	48.8671875	45.3984375	0	0	0	0	0	0	47.7	-1.1671875	-49.80000389	148.0000116
0	0	0	19	0	0	0	2.3203125	59.25	0	0	0	0	0	0	1.7	-0.6203125	-26.46666873	131.0000102
0	0	0	20	0	0	7.546875	46.2421875	42.5859375	0	0	0	0	0	0	47.6	1.3578125	57.93333786	156.0000122
0	1	0	1	0	22.40625	0	16.546875	14.8125	0	0	0	0	0	0	18.4	1.853125	79.06667284	74.00000578
0	1	0	2	0	29.4375	0	23.578125	20.953125	0	0	0	0	0	0	22.6	-0.978125	-41.73333659	112.0000088
0	1	0	3	0	45.4453125	0	43.3828125	40.8984375	39.5859375	38.1328125	0	0	0	0	43.9	4.3140625	184.066681	62.00000484
0	1	0	4	0	21.0234375	0	15.1640625	13.0546875	0	0	0	0	0	0	13.9	-1.2640625	-53.93333755	90.00000703
0	1	0	5	0	59.0859375	0	53.2265625	50.765625	0	0	0	0	0	0	53.2	-0.0265625	-1.133333422	105.0000082
0	1	0	6	0	38.90625	0	33.046875	28.875	0	0	0	0	0	0	33.7	0.653125	27.86666884	178.0000139
0	1	0	7	0	30.0703125	0	24.2109375	21.328125	0	0	0	0	0	0	25.1	0.8890625	37.9333363	123.0000096
0	1	0	8	0	38.0390625	0	32.1796875	29.9296875	0	0	0	0	0	0	32.4	0.2203125	9.400000734	96.0000075
0	1	0	9	0	7.8515625	0	1.9921875	59.4375	0	0	0	0	0	0	3.4	1.4078125	60.06667136	109.0000085
0	1	0	10	0	20.5078125	0	14.6484375	12	0	0	0	0	0	0	14.7	0.0515625	2.200000172	113.0000088
0	1	0	11	0	54.28125	0	48.421875	46.2890625	0	0	0	0	0	0	48.2	-0.221875	-9.466667406	91.00000711
0	1	0	12	0	57.4453125	0	51.5859375	49.5234375	0	0	0	0	0	0	51.9	0.3140625	13.40000105	88.00000688
0	1	0	13	0	17.5078125	0	11.625	9.1171875	0	0	0	0	0	0	11.2	-0.425	-18.13333475	107.0000084
0	1	0	14	0	37.2890625	0	31.4296875	28.96875	0	0	0	0	0	0	31.3	-0.1296875	-5.533333766	105.0000082
0	1	0	15	0	0.4453125	0	54.5859375	52.03125	0	0	0	0	0	0	53	-1.5859375	-67.66667195	109.0000085
0	1	0	16	0	39.09375	0	33.234375	30.7734375	0	0	0	0	0	0	32.2	-1.034375	-44.13333678	105.0000082
0	1	0	17	0	6.5390625	0	0.6796875	58.2890625	0	0	0	0	0	0	2.4	1.7203125	73.40000573	102.000008
0	1	0	18	0	12.46875	0	6.609375	4.1953125	0	0	0	0	0	0	4.7	-1.909375	-81.46667303	103.000008
0	1	0	19	0	57.1875	0	51.328125	48.609375	0	0	0	0	0	0	48.9	-2.428125	-103.6000081	116.0000091
0	1	0	20	0	25.6171875	0	19.7578125	17.0859375	0	0	0	0	0	0	18.6	-1.1578125	-49.40000386	114.0000089
0	1	1	1	0	51.65625	0	45.796875	42.65625	0	0	0	0	0	0	48.9	-2.75625	-117.6000092	134.0000105
0	1	1	2	0	21.328125	0	15.46875	11.484375	0	0	0	0	0	0	18.3	-3.028125	-129.2000101	170.0000133
0	1	1	3	0	42.515625	0	36.65625	32.953125	0	0	0	0	0	0	37.8	-4.715625	-201.2000157	158.0000123
0	1	1	4	0	7.546875	0	1.6875	57.515625	0	0	0	0	0	0	2.9	-4.646875	-198.2666822	178.0000139
0	1	1	5	0	36.46875	0	30.609375	25.96875	0	0	0	0	0	0	31.8	-4.66875	-199.2000156	198.0000155
0	1	1	6	0	2.390625	0	56.53125	52.78125	0	0	0	0	0	0	57	-5.390625	-230.000018	160.0000125
0	1	1	7	0	9.4921875	0	3.6328125	0	0	0	0	0	0	0	4.8	-4.6921875	-200.2000156	155.0000121
0	1	1	8	0	19.921875	0	14.0625	10.640625	0	0	0	0	0	0	15.4	-4.521875	-192.9333484	146.0000114
0	1	1	9	0	44.015625	0	38.15625	34.8984375	0	0	0	0	0	0	39.2	-4.815625	-205.4666827	139.0000109
0	1	1	10	0	56.953125	0	51.09375	47.296875	0	0	0	0	0	0	51.9	-5.053125	-215.6000168	162.0000127
0	1	1	11	0	14.3671875	0	8.5078125	4.5234375	0	0	0	0	0	0	11.4	-2.9671875	-126.6000099	170.0000133
0	1	1	12	0	45.1640625	0	39.3046875	35.203125	0	0	0	0	0	0	39.8	-5.3640625	-228.8666845	175.0000137
0	1	1	13	0	55.03125	0	49.171875	45.3515625	0	0	0	0	0	0	49.7	-5.33125	-227.4666844	163.0000127
0	1	1	14	0	22.96875	0	17.109375	12.84375	0	0	0	0	0	0	17.8	-5.16875	-220.5333506	182.0000142
0	1	1	15	0	38.0859375	0	32.2265625	27.234375	0	0	0	0	0	0	32.8	-5.2859375	-225.533351	213.0000166
0	1	1	16	0	14.34375	0	8.484375	4.3125	0	0	0	0	0	0	9.2	-5.14375	-219.4666838	178.0000139
0	1	1	17	0	54.796875	0	48.9375	44.25	0	0	0	0	0	0	47.8	-6.996875	-298.5333567	200.0000156
0	1	1	18	0	2.2734375	0	56.4140625	51.140625	0	0	0	0	0	0	58.7	-3.5734375	-152.4666786	225.0000176
0	1	1	19	0	34.734375	0	28.875	24.9375	0	0	0	0	0	0	29.9	-4.834375	-206.2666828	168.0000131
0	1	1	20	0	24.796875	0	18.9375	16.0078125	0	0	0	0	0	0	19.8	-4.996875	-213.2000167	125.0000098
1	0	0	1	34.265625	0	42.09375	35.0625	0	0	0	0	0	0	0	34.3	-0.7625	-32.53333588	0
1	0	0	2	12.2578125	0	15.046875	13.078125	0	0	0	0	0	0	0	16.3	3.221875	137.4666774	0
1	0	0	3	57.65625	0	59.53125	58.4765625	0	0	0	0	0	0	0	59.7	1.2234375	52.20000408	0
1	0	0	4	29.1328125	0	39.703125	29.9296875	0	0	0	0	0	0	0	30.8	0.8703125	37.13333623	0
1	0	0	5	7.03125	0	18.375	7.78125	0	0	0	0	0	0	0	11.9	4.11875	175.7333471	0
1	0	0	6	3.1875	0	5.6953125	3.9375	0	0	0	0	0	0	0	4.6	0.6625	28.26666888	0
1	0	0	7	47.9296875	0	56.015625	48.703125	0	0	0	0	0	0	0	49.8	1.096875	46.80000366	0
1	0	0	8	31.921875	0	39.4453125	32.6484375	0	0	0	0	0	0	0	31.9	-0.7484375	-31.93333583	0
1	0	0	9	31.640625	0	38.765625	32.6953125	0	0	0	0	0	0	0	33.1	0.4046875	17.26666802	0
1	0	0	10	43.359375	0	50.3203125	44.390625	0	0	0	0	0	0	0	42.8	-1.590625	-67.86667197	0
1	0	0	11	20.4609375	0	27.6796875	21.515625	0	0	0	0	0	0	0	23.6	2.084375	88.93334028	0
1	0	0	12	38.5546875	0	45.9140625	39.65625	0	0	0	0	0	0	0	39.9	0.24375	10.40000081	0
1	0	0	13	51.796875	0	58.5234375	52.78125	0	0	0	0	0	0	0	52.9	0.11875	5.066667062	0
1	0	0	14	34.5	0	41.1796875	35.484375	0	0	0	0	0	0	0	34.9	-0.584375	-24.93333528	0
1	0	0	15	15.515625	0	22.21875	16.3828125	0	0	0	0	0	0	0	19.8	3.4171875	145.8000114	0
1	0	0	16	0.75	0	7.5234375	1.6875	0	0	0	0	0	0	0	3.8	2.1125	90.13334038	0
1	0	0	17	26.7890625	0	33.5859375	27.7265625	0	0	0	0	0	0	0	29.4	1.6734375	71.40000558	0
1	0	0	18	10.6640625	0	17.4140625	11.671875	0	0	0	0	0	0	0	13.3	1.628125	69.46667209	0
1	0	0	19	54.609375	0	1.265625	55.4296875	0	0	0	0	0	0	0	56.3	0.8703125	37.13333623	0
1	0	0	20	49.7109375	0	57.28125	50.53125	0	0	0	0	0	0	0	51.9	1.36875	58.40000456	0
1	1	0	1	35.390625	44.5078125	44.53125	38.6484375	0	0	0	0	0	0	0	37.7	-0.9484375	-40.46666983	0
1	1	0	2	12.8203125	22.078125	19.5703125	16.21875	0	0	0	0	0	0	0	16.7	0.48125	20.53333494	0
1	1	0	3	51.2578125	2.484375	2.109375	56.625	0	0	0	0	0	0	0	53.2	-3.425	-146.1333448	0
1	1	0	4	55.21875	4.875	3.5859375	59.015625	0	0	0	0	0	0	0	57.3	-1.715625	-73.20000572	0
1	1	0	5	45.5390625	52.5703125	51.6796875	46.7109375	0	0	0	0	0	0	0	48.7	1.9890625	84.8666733	0
1	1	0	6	48.515625	55.5234375	54.65625	49.6640625	0	0	0	0	0	0	0	50.9	1.2359375	52.73333745	0
1	1	0	7	52.453125	59.5078125	0.8203125	53.6484375	0	0	0	0	0	0	0	54	0.3515625	15.00000117	0
1	1	0	8	32.4140625	39.515625	38.7890625	33.65625	0	0	0	0	0	0	0	34	0.34375	14.66666781	0
1	1	0	9	19.5703125	26.625	25.59375	20.765625	0	0	0	0	0	0	0	22.3	1.534375	65.46667178	0
1	1	0	10	6.140625	13.125	12.3984375	7.265625	0	0	0	0	0	0	0	9.6	2.334375	99.60000778	0
1	1	0	11	16.59375	23.484375	23.34375	17.625	0	0	0	0	0	0	0	19.2	1.575	67.20000525	0
1	1	0	12	37.125	43.921875	44.109375	38.0625	0	0	0	0	0	0	0	38.8	0.7375	31.46666912	0
1	1	0	13	51.6796875	58.5	58.8984375	52.640625	0	0	0	0	0	0	0	53.9	1.259375	53.73333753	0
1	1	0	14	25.03125	31.78125	26.9296875	25.921875	0	0	0	0	0	0	0	27.6	1.678125	71.60000559	0
1	1	0	15	26.2265625	32.90625	27.890625	27.046875	0	0	0	0	0	0	0	27.8	0.753125	32.13333584	0
1	1	0	16	12.5859375	19.5234375	20.6015625	13.6640625	0	0	0	0	0	0	0	15.3	1.6359375	69.80000545	0
1	1	0	17	53.3671875	0.1875	2.578125	54.328125	0	0	0	0	0	0	0	56.3	1.971875	84.13333991	0
1	1	0	18	36.3984375	43.1953125	45.2578125	37.3359375	0	0	0	0	0	0	0	36.7	-0.6359375	-27.13333545	0
1	1	0	19	8.203125	14.9765625	10.921875	9.1171875	0	0	0	0	0	0	0	10.9	1.7828125	76.06667261	0
1	1	0	20	16.8515625	23.578125	19.78125	17.71875	0	0	0	0	0	0	0	17.5	-0.21875	-9.333334063	0
1	1	1	1	14.25	21.7734375	23.1796875	15.9140625	0	0	0	0	0	0	0	21.6	-0.1734375	-7.400000578	0
1	1	1	2	42.8671875	53.0859375	51.328125	47.2265625	0	0	0	0	0	0	0	47.9	-5.1859375	-221.266684	0
1	1	1	3	6.9140625	17.8125	16.1015625	11.9296875	0	0	0	0	0	0	0	18.3	0.4875	20.80000163	0
1	1	1	4	38.4609375	48.328125	46.875	42.4453125	0	0	0	0	0	0	0	41.1	-7.228125	-308.4000241	0
1	1	1	5	30.890625	40.3125	39.46875	34.453125	0	0	0	0	0	0	0	33.7	-6.6125	-282.1333554	0
1	1	1	6	26.859375	37.2890625	34.9453125	31.4296875	0	0	0	0	0	0	0	30.9	-6.3890625	-272.6000213	0
1	1	1	7	32.5546875	43.59375	41.9765625	37.734375	0	0	0	0	0	0	0	35.4	-8.19375	-349.6000273	0
1	1	1	8	26.15625	36.1640625	34.3828125	30.3046875	0	0	0	0	0	0	0	28.5	-7.6640625	-327.0000255	0
1	1	1	9	49.21875	59.6484375	57.984375	53.7890625	0	0	0	0	0	0	0	54.7	-4.9484375	-211.1333498	0
1	1	1	10	33.3984375	45.046875	43.40625	39.1875	0	0	0	0	0	0	0	36.4	-8.646875	-368.9333622	0
1	1	1	11	43.8046875	53.625	51.6328125	47.765625	0	0	0	0	0	0	0	46.8	-6.825	-291.2000228	0
1	1	1	12	43.0078125	55.8984375	54	50.0390625	0	0	0	0	0	0	0	46.2	-9.6984375	-413.8000323	0
1	1	1	13	37.3828125	48.140625	45.984375	42.28125	0	0	0	0	0	0	0	40.6	-7.540625	-321.7333585	0
1	1	1	14	56.7890625	6.8671875	5.859375	1.0078125	0	0	0	0	0	0	0	1.1	-5.7671875	-246.0666859	0
1	1	1	15	16.453125	24.609375	29.484375	18.75	0	0	0	0	0	0	0	23.2	-1.409375	-60.13333803	0
1	1	1	16	27.6796875	34.9921875	35.2734375	29.1328125	0	0	0	0	0	0	0	30.8	-4.1921875	-178.8666806	0
1	1	1	17	36.2109375	43.359375	45.5390625	37.4765625	0	0	0	0	0	0	0	37.3	-6.059375	-258.5333535	0
1	1	1	18	35.6484375	43.1015625	43.8046875	37.2421875	0	0	0	0	0	0	0	36.2	-6.9015625	-294.4666897	0
1	1	1	19	0.6796875	7.9921875	11.015625	2.1328125	0	0	0	0	0	0	0	4.7	-3.2921875	-140.4666776	0
1	1	1	20	31.0546875	43.2421875	41.4609375	37.3828125	0	0	0	0	0	0	0	35.3	-7.9421875	-338.8666931	0
2	0	0	1	36.328125	0	0	0	0	0	0	0	0	0	0	43.4	7.071875	301.7333569	0
2	0	0	2	13.1015625	0	0	0	0	0	0	0	0	0	0	16.3	3.1984375	136.4666773	0
2	0	0	3	16.8515625	0	0	0	0	0	0	0	0	0	0	21.1	4.2484375	181.2666808	0
2	0	0	4	51.4921875	0	0	0	0	0	0	0	0	0	0	53.2	1.7078125	72.86667236	0
2	0	0	5	10.265625	0	0	0	0	0	0	0	0	0	0	13.1	2.834375	120.9333428	0
2	0	0	6	8.859375	0	0	0	0	0	0	0	0	0	0	12.3	3.440625	146.8000115	0
2	0	0	7	15.9375	0	0	0	0	0	0	0	0	0	0	17.8	1.8625	79.46667288	0
2	0	0	8	4.921875	0	0	0	0	0	0	0	0	0	0	8.1	3.178125	135.6000106	0
2	0	0	9	35.0390625	0	0	0	0	0	0	0	0	0	0	32.6	-2.4390625	-104.0666748	0
2	0	0	10	25.59375	0	0	0	0	0	0	0	0	0	0	26.7	1.10625	47.20000369	0
2	0	0	11	54.7734375	0	0	0	0	0	0	0	0	0	0	58.4	3.6265625	154.7333454	0
2	0	0	12	44.484375	0	0	0	0	0	0	0	0	0	0	43.7	-0.784375	-33.46666928	0
2	0	0	13	18.3046875	0	0	0	0	0	0	0	0	0	0	22.3	3.9953125	170.46668	0
2	0	0	14	23.109375	0	0	0	0	0	0	0	0	0	0	23.2	0.090625	3.866666969	0
2	0	0	15	11.7421875	0	0	0	0	0	0	0	0	0	0	15.8	4.0578125	173.1333469	0
2	0	0	16	31.6640625	0	0	0	0	0	0	0	0	0	0	33.3	1.6359375	69.80000545	0
2	0	0	17	37.4765625	0	0	0	0	0	0	0	0	0	0	36.3	-1.1765625	-50.20000392	0
2	0	0	18	20.0390625	0	0	0	0	0	0	0	0	0	0	22.1	2.0609375	87.9333402	0
2	0	0	19	59.0390625	0	0	0	0	0	0	0	0	0	0	4.2	5.1609375	220.2000172	0
2	0	0	20	16.546875	0	0	0	0	0	0	0	0	0	0	18.4	1.853125	79.06667284	0
2	1	0	1	41.53125	47.390625	0	0	0	0	0	0	0	0	0	46.2	4.66875	199.2000156	0
2	1	0	2	21.140625	27	0	0	0	0	0	0	0	0	0	22.5	1.359375	58.00000453	0
2	1	0	3	20.2265625	26.0859375	0	0	0	0	0	0	0	0	0	22.7	2.4734375	105.5333416	0
2	1	0	4	52.03125	57.890625	0	0	0	0	0	0	0	0	0	54	1.96875	84.00000656	0
2	1	0	5	3.703125	9.5625	0	0	0	0	0	0	0	0	0	4.8	1.096875	46.80000366	0
2	1	0	6	33.234375	39.09375	0	0	0	0	0	0	0	0	0	33.7	0.465625	19.86666822	0
2	1	0	7	33.5859375	39.4453125	0	0	0	0	0	0	0	0	0	31.2	-2.3859375	-101.800008	0
2	1	0	8	4.359375	10.1953125	0	0	0	0	0	0	0	0	0	9.2	4.840625	206.5333495	0
2	1	0	9	51.28125	57.1171875	0	0	0	0	0	0	0	0	0	53.8	2.51875	107.4666751	0
2	1	0	10	30.796875	36.65625	0	0	0	0	0	0	0	0	0	31.9	1.103125	47.06667034	0
2	1	0	11	28.7578125	34.6171875	0	0	0	0	0	0	0	0	0	29.3	0.5421875	23.13333514	0
2	1	0	12	11.109375	16.96875	0	0	0	0	0	0	0	0	0	13.4	2.290625	97.73334097	0
2	1	0	13	41.6484375	47.5078125	0	0	0	0	0	0	0	0	0	46.3	4.6515625	198.4666822	0
2	1	0	14	7.828125	13.6875	0	0	0	0	0	0	0	0	0	12.2	4.371875	186.5333479	0
2	1	0	15	12.984375	18.84375	0	0	0	0	0	0	0	0	0	17.8	4.815625	205.4666827	0
2	1	0	16	34.734375	40.5703125	0	0	0	0	0	0	0	0	0	35.9	1.165625	49.73333722	0
2	1	0	17	6.609375	12.46875	0	0	0	0	0	0	0	0	0	12.1	5.490625	234.266685	0
2	1	0	18	44.34375	50.203125	0	0	0	0	0	0	0	0	0	48.8	4.45625	190.1333482	0
2	1	0	19	58.875	4.734375	0	0	0	0	0	0	0	0	0	59.8	0.925	39.46666975	0
2	1	0	20	28.59375	34.453125	0	0	0	0	0	0	0	0	0	28.8	0.20625	8.800000688	0
2	1	1	1	4.8046875	10.6640625	0	0	0	0	0	0	0	0	0	8.8	-1.8640625	-79.53333955	0
2	1	1	2	7.078125	12.9375	0	0	0	0	0	0	0	0	0	10.6	-2.3375	-99.73334113	0
2	1	1	3	55.0078125	0.8671875	0	0	0	0	0	0	0	0	0	57.9	-2.9671875	-126.6000099	0
2	1	1	4	31.2890625	37.1484375	0	0	0	0	0	0	0	0	0	34.7	-2.4484375	-104.4666748	0
2	1	1	5	58.640625	4.5	0	0	0	0	0	0	0	0	0	1.9	-2.6	-110.933342	0
2	1	1	6	43.453125	49.3125	0	0	0	0	0	0	0	0	0	45.4	-3.9125	-166.9333464	0
2	1	1	7	51	56.859375	0	0	0	0	0	0	0	0	0	53.7	-3.159375	-134.8000105	0
2	1	1	8	51.984375	57.8203125	0	0	0	0	0	0	0	0	0	55.6	-2.2203125	-94.73334073	0
2	1	1	9	33.09375	38.953125	0	0	0	0	0	0	0	0	0	37.4	-1.553125	-66.26667184	0
2	1	1	10	2.8125	8.671875	0	0	0	0	0	0	0	0	0	6.7	-1.971875	-84.13333991	0
2	1	1	11	17.671875	23.5078125	0	0	0	0	0	0	0	0	0	20.3	-3.2078125	-136.8666774	0
2	1	1	12	10.921875	16.78125	0	0	0	0	0	0	0	0	0	14.3	-2.48125	-105.8666749	0
2	1	1	13	14.53125	20.390625	0	0	0	0	0	0	0	0	0	21.1	0.709375	30.26666903	0
2	1	1	14	13.21875	19.078125	0	0	0	0	0	0	0	0	0	17.1	-1.978125	-84.40000659	0
2	1	1	15	1.265625	7.1015625	0	0	0	0	0	0	0	0	0	8.2	1.0984375	46.86667033	0
2	1	1	16	51.5859375	57.4453125	0	0	0	0	0	0	0	0	0	56.9	-0.5453125	-23.26666848	0
2	1	1	17	8.5078125	14.3671875	0	0	0	0	0	0	0	0	0	14.4	0.0328125	1.400000109	0
2	1	1	18	8.9296875	14.7890625	0	0	0	0	0	0	0	0	0	15.1	0.3109375	13.2666677	0
2	1	1	19	59.5546875	5.4140625	0	0	0	0	0	0	0	0	0	3.8	-1.6140625	-68.86667205	0
2	1	1	20	55.5703125	1.4296875	0	0	0	0	0	0	0	0	0	59.3	-2.1296875	-90.86667377	0
3	0	1	1	0	2.015625	0	0	0	0	0	0	0	0	0	2.4	0.384375	16.40000128	0
3	0	1	2	0	33.4921875	0	0	0	0	0	0	0	0	0	33.6	0.1078125	4.600000359	0
3	0	1	3	0	44.4609375	0	0	0	0	0	0	0	0	0	43.3	-1.1609375	-49.5333372	0
3	0	1	4	0	22.125	0	0	0	0	0	0	0	0	0	22.5	0.375	16.00000125	0
3	0	1	5	0	59.2265625	0	0	0	0	0	0	0	0	0	58.4	-0.8265625	-35.26666942	0
3	0	1	6	0	20.3203125	0	0	0	0	0	0	0	0	0	20.9	0.5796875	24.73333527	0
3	0	1	7	0	2.9296875	0	0	0	0	0	0	0	0	0	1.4	-1.5296875	-65.26667177	0
3	0	1	8	0	13.453125	0	0	0	0	0	0	0	0	0	15.8	2.346875	100.1333412	0
3	0	1	9	0	53.0625	0	0	0	0	0	0	0	0	0	53.9	0.8375	35.73333612	0
3	0	1	10	0	43.4765625	0	0	0	0	0	0	0	0	0	43.4	-0.0765625	-3.266666922	0
3	0	1	11	0	33.375	0	0	0	0	0	0	0	0	0	32.3	-1.075	-45.86667025	0
3	0	1	12	0	49.9453125	0	0	0	0	0	0	0	0	0	48.9	-1.0453125	-44.60000348	0
3	0	1	13	0	49.8984375	0	0	0	0	0	0	0	0	0	51.6	1.7015625	72.60000567	0
3	0	1	14	0	26.7890625	0	0	0	0	0	0	0	0	0	27.7	0.9109375	38.8666697	0
3	0	1	15	0	24.84375	0	0	0	0	0	0	0	0	0	24.9	0.05625	2.400000187	0
3	0	1	16	0	13.0078125	0	0	0	0	0	0	0	0	0	13.9	0.8921875	38.06666964	0
3	0	1	17	0	43.8515625	0	0	0	0	0	0	0	0	0	42.8	-1.0515625	-44.86667017	0
3	0	1	18	0	45.890625	0	0	0	0	0	0	0	0	0	46.2	0.309375	13.20000103	0
3	0	1	19	0	43.03125	0	0	0	0	0	0	0	0	0	43.2	0.16875	7.200000563	0
3	0	1	20	0	29.3203125	0	0	0	0	0	0	0	0	0	29.1	-0.2203125	-9.400000734	0
