# Supplementary material for: The effect of electrical muscle stimulation on intentional binding and explicit sense of agency
Source: PeerJ. 2024 Sep 19;12:e17977. doi: 10.7717/peerj.17977 (PMC11416759; doi:10.7717/peerj.17977)
Supplement: Supplemental Information 1 [file peerj-12-17977-s001.zip › RawData/Experiment1/Participant32.csv]

Action type (0=Voluntary, 1=Involuntary, 2=Sham, 3=Tone)	Condition (0=Baseline, 1=Operant)	Judgment event (0=Action, 1=Tone)	Trial	Stimulation	Tone	Switch release	Switch push	Switch release	Switch push	Switch release	Switch push	Switch release	Switch push	Switch release	Answer of participant	Judgement error on clock	Judgement error[ms]	SW1 Release to Push[ms]
0	0	0	1	0	0	0	19.21875	14.625	0	0	0	0	0	0	19	-0.21875	-9.333334063	196.0000153
0	0	0	2	0	0	0	50.015625	47.2734375	0	0	0	0	0	0	49.9	-0.115625	-4.933333719	117.0000091
0	0	0	3	0	0	0	5.3671875	1.921875	0	0	0	0	0	0	5.5	0.1328125	5.666667109	147.0000115
0	0	0	4	0	0	0	29.9765625	26.5078125	0	0	0	0	0	0	28.2	-1.7765625	-75.80000592	148.0000116
0	0	0	5	0	0	0	44.34375	41.6484375	0	0	0	0	0	0	41.6	-2.74375	-117.0666758	115.000009
0	0	0	6	0	0	0	44.2265625	41.90625	0	0	0	0	0	0	42	-2.2265625	-95.00000742	99.00000773
0	0	0	7	0	0	0	3.5625	0.75	0	0	0	0	0	0	2.2	-1.3625	-58.13333788	120.0000094
0	0	0	8	0	0	0	25.453125	22.78125	0	0	0	0	0	0	23	-2.453125	-104.6666748	114.0000089
0	0	0	9	0	0	0	34.8515625	30.2578125	0	0	0	0	0	0	33.7	-1.1515625	-49.13333717	196.0000153
0	0	0	10	0	0	0	34.0546875	29.8828125	0	0	0	0	0	0	31	-3.0546875	-130.3333435	178.0000139
0	0	0	11	0	0	0	54.1875	50.5546875	0	0	0	0	0	0	53	-1.1875	-50.66667063	155.0000121
0	0	0	12	0	0	0	3.3984375	59.390625	0	0	0	0	0	0	4.2	0.8015625	34.20000267	171.0000134
0	0	0	13	0	0	0	2.4375	59.0859375	0	0	0	0	0	0	59.7	-2.7375	-116.8000091	143.0000112
0	0	0	14	0	0	0	8.2734375	4.8046875	0	0	0	0	0	0	7.4	-0.8734375	-37.26666958	148.0000116
0	0	0	15	0	0	0	28.875	25.96875	0	0	0	0	0	0	23.5	-5.375	-229.3333513	124.0000097
0	0	0	16	0	0	0	50.5546875	47.4140625	0	0	0	0	0	0	46.5	-4.0546875	-173.0000135	134.0000105
0	0	0	17	0	0	0	12.6328125	9.7734375	0	0	0	0	0	0	9.9	-2.7328125	-116.6000091	122.0000095
0	0	0	18	0	0	0	35.296875	29.7421875	0	0	0	0	0	0	33	-2.296875	-98.00000766	237.0000185
0	0	0	19	0	0	0	48.6796875	44.53125	0	0	0	0	0	0	49.8	1.1203125	47.80000373	177.0000138
0	0	0	20	0	0	0	16.2890625	12.9375	0	0	0	0	0	0	13.1	-3.1890625	-136.0666773	143.0000112
0	1	0	1	0	49.921875	0	44.0625	41.859375	0	0	0	0	0	0	43.1	-0.9625	-41.06666987	94.00000734
0	1	0	2	0	37.0078125	0	31.125	28.078125	0	0	0	0	0	0	29.2	-1.925	-82.13333975	130.0000102
0	1	0	3	0	6.609375	0	0.75	57.421875	0	0	0	0	0	0	59.1	-1.65	-70.4000055	142.0000111
0	1	0	4	0	58.5	0	52.640625	50.2734375	0	0	0	0	0	0	48.6	-4.040625	-172.4000135	101.0000079
0	1	0	5	0	35.8125	0	29.953125	28.1015625	0	0	0	0	0	0	30.1	0.146875	6.266667156	79.00000617
0	1	0	6	0	1.5703125	0	55.7109375	53.015625	0	0	0	0	0	0	53.2	-2.5109375	-107.1333417	115.000009
0	1	0	7	0	47.6015625	0	41.7421875	37.3828125	0	0	0	0	0	0	40.2	-1.5421875	-65.80000514	186.0000145
0	1	0	8	0	54	0	48.140625	43.8046875	0	0	0	0	0	0	46.3	-1.840625	-78.53333947	185.0000145
0	1	0	9	0	24.0234375	0	18.1640625	14.8828125	0	0	0	0	0	0	19.2	1.0359375	44.20000345	140.0000109
0	1	0	10	0	53.53125	0	47.671875	44.6953125	0	0	0	0	0	0	43.9	-3.771875	-160.9333459	127.0000099
0	1	0	11	0	0.46875	0	54.609375	52.640625	0	0	0	0	0	0	52.1	-2.509375	-107.066675	84.00000656
0	1	0	12	0	11.4375	0	5.578125	1.078125	0	0	0	0	0	0	7.1	1.521875	64.93333841	192.000015
0	1	0	13	0	49.9453125	0	44.0859375	40.640625	0	0	0	0	0	0	42.9	-1.1859375	-50.60000395	147.0000115
0	1	0	14	0	25.03125	0	19.171875	15.890625	0	0	0	0	0	0	18.2	-0.971875	-41.46666991	140.0000109
0	1	0	15	0	20.1796875	0	14.3203125	10.5234375	0	0	0	0	0	0	14.2	-0.1203125	-5.133333734	162.0000127
0	1	0	16	0	18.046875	0	12.1875	9.84375	0	0	0	0	0	0	10.1	-2.0875	-89.06667363	100.0000078
0	1	0	17	0	49.5703125	0	43.7109375	40.7109375	0	0	0	0	0	0	42.3	-1.4109375	-60.2000047	128.00001
0	1	0	18	0	24.1171875	0	18.2578125	15.8203125	0	0	0	0	0	0	17.2	-1.0578125	-45.13333686	104.0000081
0	1	0	19	0	24.4921875	0	18.6328125	15.6328125	0	0	0	0	0	0	18	-0.6328125	-27.00000211	128.00001
0	1	0	20	0	26.015625	0	20.15625	16.734375	0	0	0	0	0	0	19.1	-1.05625	-45.06667019	146.0000114
0	1	1	1	0	22.5234375	0	16.6640625	13.2890625	0	0	0	0	0	0	21	-1.5234375	-65.00000508	144.0000113
0	1	1	2	0	37.0078125	0	31.1484375	27.703125	0	0	0	0	0	0	34	-3.0078125	-128.3333434	147.0000115
0	1	1	3	0	49.5	0	43.640625	40.6640625	0	0	0	0	0	0	47.2	-2.3	-98.133341	127.0000099
0	1	1	4	0	1.6171875	0	55.7578125	52.8984375	0	0	0	0	0	0	1	-0.6171875	-26.33333539	122.0000095
0	1	1	5	0	11.765625	0	5.90625	2.8828125	0	0	0	0	0	0	9.9	-1.865625	-79.60000622	129.0000101
0	1	1	6	0	31.2421875	0	25.3828125	23.0859375	0	0	0	0	0	0	29.8	-1.4421875	-61.53333814	98.00000766
0	1	1	7	0	56.9765625	0	51.1171875	47.203125	0	0	0	0	0	0	53.2	-3.7765625	-161.1333459	167.000013
0	1	1	8	0	31.828125	0	25.96875	21.84375	0	0	0	0	0	0	29.8	-2.028125	-86.53334009	176.0000138
0	1	1	9	0	1.171875	0	55.3125	51.75	0	0	0	0	0	0	58.1	-3.071875	-131.0666769	152.0000119
0	1	1	10	0	28.359375	0	22.5	18.703125	0	0	0	0	0	0	24.6	-3.759375	-160.4000125	162.0000127
0	1	1	11	0	47.0390625	0	41.1796875	36.7265625	0	0	0	0	0	0	41	-6.0390625	-257.6666868	190.0000148
0	1	1	12	0	11.7421875	0	5.8828125	55.875	0	0	0	0	0	0	9	-2.7421875	-117.0000091	427.0000334
0	1	1	13	0	32.3671875	0	26.5078125	22.59375	0	0	0	0	0	0	27	-5.3671875	-229.0000179	167.000013
0	1	1	14	0	53.578125	0	47.71875	43.4296875	0	0	0	0	0	0	43.2	-10.378125	-442.8000346	183.0000143
0	1	1	15	0	14.4375	0	8.5546875	4.59375	0	0	0	0	0	0	7.1	-7.3375	-313.0666911	169.0000132
0	1	1	16	0	29.1796875	0	23.3203125	19.78125	0	0	0	0	0	0	24.2	-4.9796875	-212.4666833	151.0000118
0	1	1	17	0	46.40625	0	40.546875	36.703125	0	0	0	0	0	0	39.8	-6.60625	-281.8666887	164.0000128
0	1	1	18	0	19.1484375	0	13.2890625	10.0546875	0	0	0	0	0	0	13	-6.1484375	-262.3333538	138.0000108
0	1	1	19	0	34.125	0	28.265625	25.59375	0	0	0	0	0	0	26.9	-7.225	-308.2666908	114.0000089
0	1	1	20	0	0	0	54.140625	50.859375	0	0	0	0	0	0	52.1	-7.9	-337.066693	140.0000109
1	0	0	1	48.7265625	0	54.75	50.203125	0	0	0	0	0	0	0	51	0.796875	34.00000266	0
1	0	0	2	35.484375	0	41.6015625	36.8671875	0	0	0	0	0	0	0	37.2	0.3328125	14.20000111	0
1	0	0	3	30.7265625	0	36.6796875	32.15625	0	0	0	0	0	0	0	34.1	1.94375	82.93333981	0
1	0	0	4	24	0	30.046875	25.4765625	0	0	0	0	0	0	0	26	0.5234375	22.33333508	0
1	0	0	5	46.3359375	0	51.8203125	48.1171875	0	0	0	0	0	0	0	47.2	-0.9171875	-39.13333639	0
1	0	0	6	28.0078125	0	33.65625	29.484375	0	0	0	0	0	0	0	29	-0.484375	-20.66666828	0
1	0	0	7	40.2421875	0	45.609375	41.859375	0	0	0	0	0	0	0	41.2	-0.659375	-28.13333553	0
1	0	0	8	28.265625	0	33.9609375	29.7890625	0	0	0	0	0	0	0	29.2	-0.5890625	-25.1333353	0
1	0	0	9	30.5625	0	36.046875	32.1328125	0	0	0	0	0	0	0	32.9	0.7671875	32.73333589	0
1	0	0	10	52.6640625	0	58.921875	54.1640625	0	0	0	0	0	0	0	52.1	-2.0640625	-88.06667355	0
1	0	0	11	10.0078125	0	17.2734375	11.34375	0	0	0	0	0	0	0	11	-0.34375	-14.66666781	0
1	0	0	12	45.1171875	0	51.234375	46.6171875	0	0	0	0	0	0	0	46.1	-0.5171875	-22.06666839	0
1	0	0	13	54.609375	0	2.0859375	55.8984375	0	0	0	0	0	0	0	56.1	0.2015625	8.600000672	0
1	0	0	14	32.53125	0	38.6015625	33.984375	0	0	0	0	0	0	0	34.7	0.715625	30.53333572	0
1	0	0	15	17.5546875	0	24.28125	18.9609375	0	0	0	0	0	0	0	19.8	0.8390625	35.8000028	0
1	0	0	16	18.3046875	0	24.9140625	19.59375	0	0	0	0	0	0	0	21.2	1.60625	68.53333869	0
1	0	0	17	21.9140625	0	27.984375	23.296875	0	0	0	0	0	0	0	24.9	1.603125	68.40000534	0
1	0	0	18	49.3359375	0	55.5	50.71875	0	0	0	0	0	0	0	49.6	-1.11875	-47.73333706	0
1	0	0	19	27.28125	0	33.609375	28.3828125	0	0	0	0	0	0	0	28.9	0.5171875	22.06666839	0
1	0	0	20	23.34375	0	29.4609375	24.609375	0	0	0	0	0	0	0	27.2	2.590625	110.533342	0
1	1	0	1	31.921875	39.421875	37.4765625	33.5625	0	0	0	0	0	0	0	36	2.4375	104.0000081	0
1	1	0	2	26.765625	34.6171875	32.3671875	28.7578125	0	0	0	0	0	0	0	28.5	-0.2578125	-11.00000086	0
1	1	0	3	32.5078125	40.125	38.15625	34.265625	0	0	0	0	0	0	0	32.8	-1.465625	-62.53333822	0
1	1	0	4	32.9765625	40.4765625	38.7890625	34.6171875	0	0	0	0	0	0	0	34.5	-0.1171875	-5.000000391	0
1	1	0	5	11.5546875	19.1484375	17.671875	13.2890625	0	0	0	0	0	0	0	13.5	0.2109375	9.000000703	0
1	1	0	6	24.3515625	31.6640625	30.4453125	25.8046875	0	0	0	0	0	0	0	27.2	1.3953125	59.53333798	0
1	1	0	7	16.40625	23.8828125	22.359375	18.0234375	0	0	0	0	0	0	0	19.8	1.7765625	75.80000592	0
1	1	0	8	10.171875	17.6484375	16.2421875	11.7890625	0	0	0	0	0	0	0	13.2	1.4109375	60.2000047	0
1	1	0	9	36.515625	43.921875	42.515625	38.0625	0	0	0	0	0	0	0	37.2	-0.8625	-36.80000287	0
1	1	0	10	12.5859375	20.0859375	18.65625	14.2265625	0	0	0	0	0	0	0	16.2	1.9734375	84.20000658	0
1	1	0	11	40.03125	47.3671875	46.1015625	41.5078125	0	0	0	0	0	0	0	40.2	-1.3078125	-55.80000436	0
1	1	0	12	29.6953125	37.125	35.1796875	31.265625	0	0	0	0	0	0	0	32.4	1.134375	48.40000378	0
1	1	0	13	12.7265625	19.8515625	19.5	13.9921875	0	0	0	0	0	0	0	14.6	0.6078125	25.93333536	0
1	1	0	14	51.6796875	58.875	58.3125	52.9921875	0	0	0	0	0	0	0	54.6	1.6078125	68.60000536	0
1	1	0	15	31.828125	38.90625	38.7890625	33.046875	0	0	0	0	0	0	0	33.6	0.553125	23.60000184	0
1	1	0	16	14.390625	21.46875	20.9296875	15.609375	0	0	0	0	0	0	0	17.2	1.590625	67.86667197	0
1	1	0	17	7.125	14.15625	13.78125	8.296875	0	0	0	0	0	0	0	9.8	1.503125	64.13333834	0
1	1	0	18	41.625	48.6796875	48.3046875	42.8203125	0	0	0	0	0	0	0	42.6	-0.2203125	-9.400000734	0
1	1	0	19	41.7421875	48.7734375	48.3984375	42.9140625	0	0	0	0	0	0	0	42.6	-0.3140625	-13.40000105	0
1	1	0	20	11.8125	19.078125	17.7890625	13.1953125	0	0	0	0	0	0	0	14.8	1.6046875	68.46667202	0
1	1	1	1	35.4140625	42.2578125	41.9296875	36.3984375	0	0	0	0	0	0	0	41.2	-1.0578125	-45.13333686	0
1	1	1	2	26.25	33.1640625	32.1796875	27.3046875	0	0	0	0	0	0	0	33.8	0.6359375	27.13333545	0
1	1	1	3	54.609375	1.5703125	0.3515625	55.7109375	0	0	0	0	0	0	0	57.8	-3.7703125	-160.8666792	0
1	1	1	4	26.90625	33.9140625	32.7421875	28.0546875	0	0	0	0	0	0	0	32.4	-1.5140625	-64.60000505	0
1	1	1	5	3.2578125	10.3359375	9.046875	4.4765625	0	0	0	0	0	0	0	9.5	-0.8359375	-35.66666945	0
1	1	1	6	31.7578125	39.2109375	37.453125	33.3515625	0	0	0	0	0	0	0	33.5	-5.7109375	-243.6666857	0
1	1	1	7	29.390625	36.3984375	35.0625	30.5390625	0	0	0	0	0	0	0	33.8	-2.5984375	-110.8666753	0
1	1	1	8	22.125	29.1328125	27.65625	23.2734375	0	0	0	0	0	0	0	25.6	-3.5328125	-150.7333451	0
1	1	1	9	45.328125	52.40625	50.859375	46.546875	0	0	0	0	0	0	0	46.1	-6.30625	-269.0666877	0
1	1	1	10	11.0390625	18.0703125	16.6875	12.2109375	0	0	0	0	0	0	0	13.5	-4.5703125	-195.0000152	0
1	1	1	11	55.7578125	2.8828125	1.265625	57.0234375	0	0	0	0	0	0	0	1.2	-1.6828125	-71.80000561	0
1	1	1	12	22.7109375	29.8359375	28.40625	23.9765625	0	0	0	0	0	0	0	30.2	0.3640625	15.53333455	0
1	1	1	13	49.40625	56.5078125	54.8671875	50.6484375	0	0	0	0	0	0	0	51.2	-5.3078125	-226.4666844	0
1	1	1	14	3.0703125	10.171875	9.2578125	4.3125	0	0	0	0	0	0	0	9.1	-1.071875	-45.73333691	0
1	1	1	15	1.9453125	9.1875	7.921875	3.328125	0	0	0	0	0	0	0	6.1	-3.0875	-131.7333436	0
1	1	1	16	22.4765625	30.4921875	28.265625	24.6328125	0	0	0	0	0	0	0	29.8	-0.6921875	-29.53333564	0
1	1	1	17	43.1953125	51.2578125	49.4765625	45.3984375	0	0	0	0	0	0	0	48	-3.2578125	-139.0000109	0
1	1	1	18	6.140625	14.296875	12.28125	8.4375	0	0	0	0	0	0	0	11.2	-3.096875	-132.1333437	0
1	1	1	19	3.9375	12.3515625	11.203125	6.46875	0	0	0	0	0	0	0	9.8	-2.5515625	-108.8666752	0
1	1	1	20	55.640625	4.0546875	1.8984375	58.1953125	0	0	0	0	0	0	0	1.2	-2.8546875	-121.8000095	0
2	0	0	1	9.890625	0	0	0	0	0	0	0	0	0	0	12.1	2.209375	94.26667403	0
2	0	0	2	45.8671875	0	0	0	0	0	0	0	0	0	0	44.5	-1.3671875	-58.33333789	0
2	0	0	3	58.4296875	0	0	0	0	0	0	0	0	0	0	58.4	-0.0296875	-1.266666766	0
2	0	0	4	49.21875	0	0	0	0	0	0	0	0	0	0	47.2	-2.01875	-86.13334006	0
2	0	0	5	1.828125	0	0	0	0	0	0	0	0	0	0	2.3	0.471875	20.13333491	0
2	0	0	6	4.359375	0	0	0	0	0	0	0	0	0	0	6.2	1.840625	78.53333947	0
2	0	0	7	38.5546875	0	0	0	0	0	0	0	0	0	0	38	-0.5546875	-23.66666852	0
2	0	0	8	7.5703125	0	0	0	0	0	0	0	0	0	0	6.9	-0.6703125	-28.60000223	0
2	0	0	9	3.75	0	0	0	0	0	0	0	0	0	0	5.9	2.15	91.7333405	0
2	0	0	10	12.6796875	0	0	0	0	0	0	0	0	0	0	14.1	1.4203125	60.60000473	0
2	0	0	11	1.171875	0	0	0	0	0	0	0	0	0	0	2.5	1.328125	56.66667109	0
2	0	0	12	39.9609375	0	0	0	0	0	0	0	0	0	0	38.2	-1.7609375	-75.1333392	0
2	0	0	13	0.1875	0	0	0	0	0	0	0	0	0	0	1.1	0.9125	38.93333638	0
2	0	0	14	39.09375	0	0	0	0	0	0	0	0	0	0	36.2	-2.89375	-123.4666763	0
2	0	0	15	40.8046875	0	0	0	0	0	0	0	0	0	0	38.6	-2.2046875	-94.06667402	0
2	0	0	16	48.375	0	0	0	0	0	0	0	0	0	0	49.2	0.825	35.20000275	0
2	0	0	17	30.1171875	0	0	0	0	0	0	0	0	0	0	31.2	1.0828125	46.20000361	0
2	0	0	18	5.4609375	0	0	0	0	0	0	0	0	0	0	5.5	0.0390625	1.666666797	0
2	0	0	19	27.8671875	0	0	0	0	0	0	0	0	0	0	29.8	1.9328125	82.46667311	0
2	0	0	20	23.4609375	0	0	0	0	0	0	0	0	0	0	25.2	1.7390625	74.2000058	0
2	1	0	1	8.296875	14.15625	0	0	0	0	0	0	0	0	0	12.6	4.303125	183.6000143	0
2	1	0	2	25.59375	31.453125	0	0	0	0	0	0	0	0	0	27.1	1.50625	64.26667169	0
2	1	0	3	31.265625	37.125	0	0	0	0	0	0	0	0	0	31.2	-0.065625	-2.800000219	0
2	1	0	4	1.0546875	6.9140625	0	0	0	0	0	0	0	0	0	2.1	1.0453125	44.60000348	0
2	1	0	5	55.40625	1.265625	0	0	0	0	0	0	0	0	0	56.1	0.69375	29.60000231	0
2	1	0	6	40.0078125	45.8671875	0	0	0	0	0	0	0	0	0	39.8	-0.2078125	-8.866667359	0
2	1	0	7	22.2421875	28.1015625	0	0	0	0	0	0	0	0	0	23.9	1.6578125	70.73333886	0
2	1	0	8	19.3359375	25.1953125	0	0	0	0	0	0	0	0	0	21.2	1.8640625	79.53333955	0
2	1	0	9	15.234375	21.09375	0	0	0	0	0	0	0	0	0	14.8	-0.434375	-18.53333478	0
2	1	0	10	43.4296875	49.2890625	0	0	0	0	0	0	0	0	0	39.8	-3.6296875	-154.8666788	0
2	1	0	11	20.203125	26.0625	0	0	0	0	0	0	0	0	0	20	-0.203125	-8.666667344	0
2	1	0	12	18.1640625	24.0234375	0	0	0	0	0	0	0	0	0	18.5	0.3359375	14.33333445	0
2	1	0	13	15.65625	21.515625	0	0	0	0	0	0	0	0	0	15.2	-0.45625	-19.46666819	0
2	1	0	14	49.78125	55.640625	0	0	0	0	0	0	0	0	0	51.2	1.41875	60.53333806	0
2	1	0	15	50.34375	56.203125	0	0	0	0	0	0	0	0	0	49.8	-0.54375	-23.20000181	0
2	1	0	16	59.15625	5.015625	0	0	0	0	0	0	0	0	0	1.2	2.04375	87.20000681	0
2	1	0	17	29.8359375	35.6953125	0	0	0	0	0	0	0	0	0	28.9	-0.9359375	-39.93333645	0
2	1	0	18	3.4453125	9.3046875	0	0	0	0	0	0	0	0	0	6.1	2.6546875	113.2666755	0
2	1	0	19	24.6796875	30.5390625	0	0	0	0	0	0	0	0	0	28.2	3.5203125	150.2000117	0
2	1	0	20	56.71875	2.578125	0	0	0	0	0	0	0	0	0	57.9	1.18125	50.40000394	0
2	1	1	1	46.546875	52.40625	0	0	0	0	0	0	0	0	0	46.9	-5.50625	-234.9333517	0
2	1	1	2	59.90625	5.765625	0	0	0	0	0	0	0	0	0	3	-2.765625	-118.0000092	0
2	1	1	3	47.5078125	53.3671875	0	0	0	0	0	0	0	0	0	52	-1.3671875	-58.33333789	0
2	1	1	4	28.640625	34.4765625	0	0	0	0	0	0	0	0	0	33.8	-0.6765625	-28.86666892	0
2	1	1	5	56.90625	2.765625	0	0	0	0	0	0	0	0	0	2.5	-0.265625	-11.33333422	0
2	1	1	6	58.5234375	4.3828125	0	0	0	0	0	0	0	0	0	59.9	-4.4828125	-191.2666816	0
2	1	1	7	12.84375	18.703125	0	0	0	0	0	0	0	0	0	12.8	-5.903125	-251.8666863	0
2	1	1	8	6.1875	12.046875	0	0	0	0	0	0	0	0	0	7.2	-4.846875	-206.8000162	0
2	1	1	9	10.125	15.984375	0	0	0	0	0	0	0	0	0	8.7	-7.284375	-310.8000243	0
2	1	1	10	8.765625	14.625	0	0	0	0	0	0	0	0	0	11	-3.625	-154.6666788	0
2	1	1	11	45.6328125	51.4921875	0	0	0	0	0	0	0	0	0	42.1	-9.3921875	-400.7333646	0
2	1	1	12	54.46875	0.328125	0	0	0	0	0	0	0	0	0	57	-3.328125	-142.0000111	0
2	1	1	13	44.8359375	50.6953125	0	0	0	0	0	0	0	0	0	47.9	-2.7953125	-119.266676	0
2	1	1	14	37.171875	43.0078125	0	0	0	0	0	0	0	0	0	35	-8.0078125	-341.6666934	0
2	1	1	15	59.9296875	5.7890625	0	0	0	0	0	0	0	0	0	1.2	-4.5890625	-195.8000153	0
2	1	1	16	34.59375	40.453125	0	0	0	0	0	0	0	0	0	38.1	-2.353125	-100.4000078	0
2	1	1	17	0.4921875	6.3515625	0	0	0	0	0	0	0	0	0	2.7	-3.6515625	-155.8000122	0
2	1	1	18	52.4765625	58.3359375	0	0	0	0	0	0	0	0	0	55.4	-2.9359375	-125.2666765	0
2	1	1	19	45.6796875	51.5390625	0	0	0	0	0	0	0	0	0	42.5	-9.0390625	-385.6666968	0
2	1	1	20	7.1015625	12.9609375	0	0	0	0	0	0	0	0	0	6.9	-6.0609375	-258.6000202	0
3	0	1	1	0	15.09375	0	0	0	0	0	0	0	0	0	14.1	-0.99375	-42.40000331	0
3	0	1	2	0	23.203125	0	0	0	0	0	0	0	0	0	22.9	-0.303125	-12.93333434	0
3	0	1	3	0	36.421875	0	0	0	0	0	0	0	0	0	35	-1.421875	-60.66667141	0
3	0	1	4	0	10.265625	0	0	0	0	0	0	0	0	0	8.2	-2.065625	-88.13334022	0
3	0	1	5	0	8.0859375	0	0	0	0	0	0	0	0	0	7	-1.0859375	-46.33333695	0
3	0	1	6	0	52.7109375	0	0	0	0	0	0	0	0	0	52	-0.7109375	-30.3333357	0
3	0	1	7	0	56.15625	0	0	0	0	0	0	0	0	0	57.1	0.94375	40.26666981	0
3	0	1	8	0	16.078125	0	0	0	0	0	0	0	0	0	13.1	-2.978125	-127.0666766	0
3	0	1	9	0	17.390625	0	0	0	0	0	0	0	0	0	19	1.609375	68.66667203	0
3	0	1	10	0	39.9140625	0	0	0	0	0	0	0	0	0	38.2	-1.7140625	-73.13333905	0
3	0	1	11	0	16.2890625	0	0	0	0	0	0	0	0	0	17	0.7109375	30.3333357	0
3	0	1	12	0	59.34375	0	0	0	0	0	0	0	0	0	59.8	0.45625	19.46666819	0
3	0	1	13	0	8.5546875	0	0	0	0	0	0	0	0	0	6.5	-2.0546875	-87.66667352	0
3	0	1	14	0	38.7421875	0	0	0	0	0	0	0	0	0	37.1	-1.6421875	-70.06667214	0
3	0	1	15	0	47.015625	0	0	0	0	0	0	0	0	0	42.1	-4.915625	-209.7333497	0
3	0	1	16	0	14.2734375	0	0	0	0	0	0	0	0	0	13.9	-0.3734375	-15.93333458	0
3	0	1	17	0	9.609375	0	0	0	0	0	0	0	0	0	9.2	-0.409375	-17.46666803	0
3	0	1	18	0	9.46875	0	0	0	0	0	0	0	0	0	10.1	0.63125	26.93333544	0
3	0	1	19	0	2.8359375	0	0	0	0	0	0	0	0	0	2.1	-0.7359375	-31.40000245	0
3	0	1	20	0	30.09375	0	0	0	0	0	0	0	0	0	27.1	-2.99375	-127.7333433	0
