# Supplementary material for: The effect of electrical muscle stimulation on intentional binding and explicit sense of agency
Source: PeerJ. 2024 Sep 19;12:e17977. doi: 10.7717/peerj.17977 (PMC11416759; doi:10.7717/peerj.17977)
Supplement: Supplemental Information 1 [file peerj-12-17977-s001.zip › RawData/Experiment1/Participant33.csv]

Action type (0=Voluntary, 1=Involuntary, 2=Sham, 3=Tone)	Condition (0=Baseline, 1=Operant)	Judgment event (0=Action, 1=Tone)	Trial	Stimulation	Tone	Switch release	Switch push	Switch release	Switch push	Switch release	Switch push	Switch release	Switch push	Switch release	Answer of participant	Judgement error on clock	Judgement error[ms]	SW1 Release to Push[ms]
0	0	0	1	0	0	34.96875	41.1328125	39.09375	0	0	0	0	0	0	38	-3.1328125	-133.6666771	87.0000068
0	0	0	2	0	0	0	10.7109375	8.765625	0	0	0	0	0	0	8	-2.7109375	-115.6666757	83.00000648
0	0	0	3	0	0	0	48	46.3828125	0	0	0	0	0	0	47	-1	-42.66667	69.00000539
0	0	0	4	0	0	0	44.4609375	42.3984375	0	0	0	0	0	0	42	-2.4609375	-105.0000082	88.00000688
0	0	0	5	0	0	0	16.8515625	14.953125	0	0	0	0	0	0	16	-0.8515625	-36.33333617	81.00000633
0	0	0	6	0	0	0	8.3671875	6.796875	0	0	0	0	0	0	7	-1.3671875	-58.33333789	67.00000523
0	0	0	7	0	0	0	39.609375	37.7578125	0	0	0	0	0	0	37	-2.609375	-111.333342	79.00000617
0	0	0	8	0	0	0	25.4765625	23.6953125	0	0	0	0	0	0	22	-3.4765625	-148.3333449	76.00000594
0	0	0	9	0	0	0	37.03125	35.4375	0	0	0	0	0	0	36	-1.03125	-44.00000344	68.00000531
0	0	0	10	0	0	0	7.6171875	5.765625	0	0	0	0	0	0	6	-1.6171875	-69.00000539	79.00000617
0	0	0	11	0	0	0	24.4921875	22.96875	0	0	0	0	0	0	22	-2.4921875	-106.3333416	65.00000508
0	0	0	12	0	0	0	16.7578125	14.8125	0	0	0	0	0	0	12	-4.7578125	-203.0000159	83.00000648
0	0	0	13	0	0	0	22.453125	20.90625	0	0	0	0	0	0	19	-3.453125	-147.3333448	66.00000516
0	0	0	14	0	0	0	23.0625	21.421875	0	0	0	0	0	0	21	-2.0625	-88.00000688	70.00000547
0	0	0	15	0	0	0	57.4453125	55.828125	0	0	0	0	0	0	56	-1.4453125	-61.66667148	69.00000539
0	0	0	16	0	0	0	15.3984375	13.8515625	0	0	0	0	0	0	14	-1.3984375	-59.66667133	66.00000516
0	0	0	17	0	0	0	37.59375	36.515625	0	0	0	0	0	0	37	-0.59375	-25.33333531	46.00000359
0	0	0	18	0	0	0	46.96875	45.421875	0	0	0	0	0	0	46	-0.96875	-41.33333656	66.00000516
0	0	0	19	0	0	0	22.3125	21.0234375	0	0	0	0	0	0	20	-2.3125	-98.66667438	55.0000043
0	0	0	20	0	0	0	26.6484375	25.3359375	0	0	0	0	0	0	26	-0.6484375	-27.66666883	56.00000438
0	1	0	1	0	36.1875	0	30.328125	29.015625	0	0	0	0	0	0	27	-3.328125	-142.0000111	56.00000438
0	1	0	2	0	47.9296875	0	42.0703125	40.4765625	0	0	0	0	0	0	41	-1.0703125	-45.66667023	68.00000531
0	1	0	3	0	57.328125	0	51.46875	49.875	0	0	0	0	0	0	48	-3.46875	-148.0000116	68.00000531
0	1	0	4	0	24.2578125	0	18.3984375	16.6171875	0	0	0	0	0	0	17	-1.3984375	-59.66667133	76.00000594
0	1	0	5	0	18.703125	0	12.84375	11.34375	0	0	0	0	0	0	9	-3.84375	-164.0000128	64.000005
0	1	0	6	0	25.78125	0	19.921875	18.46875	0	0	0	0	0	0	17	-2.921875	-124.6666764	62.00000484
0	1	0	7	0	54.421875	0	48.5625	47.8125	0	0	0	0	0	0	46	-2.5625	-109.3333419	32.0000025
0	1	0	8	0	6.3515625	0	0.4921875	58.640625	0	0	0	0	0	0	59	-1.4921875	-63.66667164	79.00000617
0	1	0	9	0	30.5859375	0	24.7265625	22.828125	0	0	0	0	0	0	22	-2.7265625	-116.3333424	81.00000633
0	1	0	10	0	9.6328125	0	3.7734375	1.9921875	0	0	0	0	0	0	2	-1.7734375	-75.66667258	76.00000594
0	1	0	11	0	59.5546875	0	53.6953125	52.2421875	0	0	0	0	0	0	52	-1.6953125	-72.33333898	62.00000484
0	1	0	12	0	13.0546875	0	7.1953125	4.6640625	0	0	0	0	0	0	5	-2.1953125	-93.66667398	108.0000084
0	1	0	13	0	35.9765625	0	30.1171875	28.734375	0	0	0	0	0	0	29	-1.1171875	-47.66667039	59.00000461
0	1	0	14	0	15.7265625	0	9.8671875	8.1796875	0	0	0	0	0	0	7	-2.8671875	-122.3333429	72.00000563
0	1	0	15	0	45.328125	0	39.46875	37.8046875	0	0	0	0	0	0	37	-2.46875	-105.3333416	71.00000555
0	1	0	16	0	33.046875	0	27.1875	24.9609375	0	0	0	0	0	0	26	-1.1875	-50.66667063	95.00000742
0	1	0	17	0	38.390625	0	32.53125	31.40625	0	0	0	0	0	0	31	-1.53125	-65.33333844	48.00000375
0	1	0	18	0	23.90625	0	18.046875	16.1484375	0	0	0	0	0	0	19	0.953125	40.66666984	81.00000633
0	1	0	19	0	55.5234375	0	49.6640625	47.6953125	0	0	0	0	0	0	48	-1.6640625	-71.00000555	84.00000656
0	1	0	20	0	28.9921875	0	23.1328125	21.9609375	0	0	0	0	0	0	21	-2.1328125	-91.00000711	50.00000391
0	1	1	1	0	31.8515625	0	25.9921875	24.09375	0	0	0	0	0	0	28	-3.8515625	-164.3333462	81.00000633
0	1	1	2	0	49.921875	0	44.0625	42.515625	0	0	0	0	0	0	44	-5.921875	-252.6666864	66.00000516
0	1	1	3	0	52.6640625	0	46.8046875	45.140625	0	0	0	0	0	0	51	-1.6640625	-71.00000555	71.00000555
0	1	1	4	0	29.5546875	0	23.6953125	22.1953125	0	0	0	0	0	0	26	-3.5546875	-151.6666785	64.000005
0	1	1	5	0	41.765625	0	35.90625	33.8203125	0	0	0	0	0	0	39	-2.765625	-118.0000092	89.00000695
0	1	1	6	0	49.5234375	0	43.6640625	42.1171875	0	0	0	0	0	0	46	-3.5234375	-150.3333451	66.00000516
0	1	1	7	0	6.890625	0	1.03125	59.109375	0	0	0	0	0	0	4	-2.890625	-123.333343	82.00000641
0	1	1	8	0	14.8359375	0	8.9765625	7.734375	0	0	0	0	0	0	11	-3.8359375	-163.6666795	53.00000414
0	1	1	9	0	21.2109375	0	15.3515625	13.453125	0	0	0	0	0	0	16	-5.2109375	-222.3333507	81.00000633
0	1	1	10	0	31.2890625	0	25.40625	23.671875	0	0	0	0	0	0	26	-5.2890625	-225.6666843	74.00000578
0	1	1	11	0	40.5234375	0	34.6640625	32.8828125	0	0	0	0	0	0	36	-4.5234375	-193.0000151	76.00000594
0	1	1	12	0	19.96875	0	14.109375	12.3515625	0	0	0	0	0	0	14	-5.96875	-254.6666866	75.00000586
0	1	1	13	0	59.15625	0	53.296875	51.5390625	0	0	0	0	0	0	56	-3.15625	-134.6666772	75.00000586
0	1	1	14	0	16.2421875	0	10.3828125	8.8125	0	0	0	0	0	0	11	-5.2421875	-223.6666841	67.00000523
0	1	1	15	0	29.3671875	0	23.5078125	21.609375	0	0	0	0	0	0	25	-4.3671875	-186.3333479	81.00000633
0	1	1	16	0	33.65625	0	27.796875	26.390625	0	0	0	0	0	0	27	-6.65625	-284.0000222	60.00000469
0	1	1	17	0	4.1953125	0	58.3359375	56.578125	0	0	0	0	0	0	58	-6.1953125	-264.333354	75.00000586
0	1	1	18	0	12.5390625	0	10.7109375	9.1640625	6.6796875	4.734375	0	0	0	0	10	-2.5390625	-108.3333418	83.00000648
0	1	1	19	0	21.5390625	0	15.6796875	14.1328125	0	0	0	0	0	0	18	-3.5390625	-151.0000118	66.00000516
0	1	1	20	0	34.9453125	0	29.0859375	27.140625	0	0	0	0	0	0	31	-3.9453125	-168.3333465	83.00000648
1	0	0	1	14.0859375	0	0	15.1640625	0	0	0	0	0	0	0	19	3.8359375	163.6666795	0
1	0	0	2	59.8125	0	10.1484375	1.0078125	0	0	0	0	0	0	0	3	1.9921875	85.00000664	0
1	0	0	3	51.8203125	0	59.0859375	52.9921875	0	0	0	0	0	0	0	58	5.0078125	213.6666834	0
1	0	0	4	33.3515625	0	40.6640625	34.6875	0	0	0	0	0	0	0	34	-0.6875	-29.33333563	0
1	0	0	5	32.3671875	0	40.171875	33.890625	0	0	0	0	0	0	0	34	0.109375	4.666667031	0
1	0	0	6	28.6875	0	35.765625	29.953125	0	0	0	0	0	0	0	30	0.046875	2.000000156	0
1	0	0	7	14.34375	0	21.09375	15.46875	0	0	0	0	0	0	0	16	0.53125	22.66666844	0
1	0	0	8	26.484375	0	33.9375	27.5859375	0	0	0	0	0	0	0	34	6.4140625	273.666688	0
1	0	0	9	16.6875	0	22.9921875	17.90625	0	0	0	0	0	0	0	17	-0.90625	-38.66666969	0
1	0	0	10	18.8203125	0	26.1328125	20.1328125	0	0	0	0	0	0	0	19	-1.1328125	-48.33333711	0
1	0	0	11	16.6875	0	24.3046875	19.265625	0	0	0	0	0	0	0	16	-3.265625	-139.3333442	0
1	0	0	12	57.4453125	0	4.40625	58.4765625	0	0	0	0	0	0	0	59	0.5234375	22.33333508	0
1	0	0	13	51.7265625	0	58.96875	52.8515625	0	0	0	0	0	0	0	52	-0.8515625	-36.33333617	0
1	0	0	14	29.578125	0	36.1171875	30.5859375	0	0	0	0	0	0	0	30	-0.5859375	-25.00000195	0
1	0	0	15	34.3828125	0	44.3671875	35.4609375	0	0	0	0	0	0	0	36	0.5390625	23.0000018	0
1	0	0	16	9.75	0	0	10.8515625	0	0	0	0	0	0	0	10	-0.8515625	-36.33333617	0
1	0	0	17	55.6171875	0	3.609375	56.7890625	0	0	0	0	0	0	0	55	-1.7890625	-76.3333393	0
1	0	0	18	22.9453125	0	30.2109375	24.0234375	0	0	0	0	0	0	0	23	-1.0234375	-43.66667008	0
1	0	0	19	14.1328125	0	23.109375	15.2109375	0	0	0	0	0	0	0	15	-0.2109375	-9.000000703	0
1	0	0	20	2.4609375	0	10.0546875	3.5859375	0	0	0	0	0	0	0	4	0.4140625	17.66666805	0
1	1	0	1	7.1015625	14.296875	0	8.4375	0	0	0	0	0	0	0	8	-0.4375	-18.66666813	0
1	1	0	2	10.2890625	17.390625	17.53125	11.53125	0	0	0	0	0	0	0	11	-0.53125	-22.66666844	0
1	1	0	3	2.25	9.328125	9.2578125	3.46875	0	0	0	0	0	0	0	3	-0.46875	-20.00000156	0
1	1	0	4	20.953125	28.03125	27.46875	22.171875	0	0	0	0	0	0	0	21	-1.171875	-50.00000391	0
1	1	0	5	27.9609375	34.96875	34.125	29.109375	0	0	0	0	0	0	0	29	-0.109375	-4.666667031	0
1	1	0	6	58.6875	5.6484375	6.984375	59.7890625	0	0	0	0	0	0	0	59	-0.7890625	-33.6666693	0
1	1	0	7	54.1875	1.03125	1.4296875	55.1484375	0	0	0	0	0	0	0	55	-0.1484375	-6.333333828	0
1	1	0	8	39.75	46.5703125	0	40.7109375	0	0	0	0	0	0	0	40	-0.7109375	-30.3333357	0
1	1	0	9	23.15625	30.046875	31.078125	24.1875	0	0	0	0	0	0	0	24	-0.1875	-8.000000625	0
1	1	0	10	21.3984375	28.21875	0	22.359375	0	0	0	0	0	0	0	22	-0.359375	-15.33333453	0
1	1	0	11	18.28125	25.265625	24.65625	19.40625	0	0	0	0	0	0	0	21	1.59375	68.00000531	0
1	1	0	12	47.671875	54.5859375	54.3515625	48.7265625	0	0	0	0	0	0	0	48	-0.7265625	-31.00000242	0
1	1	0	13	23.4140625	30.28125	31.171875	24.421875	0	0	0	0	0	0	0	23	-1.421875	-60.66667141	0
1	1	0	14	22.21875	29.0390625	0	23.1796875	0	0	0	0	0	0	0	23	-0.1796875	-7.666667266	0
1	1	0	15	20.7421875	27.6796875	26.859375	21.8203125	0	0	0	0	0	0	0	21	-0.8203125	-35.00000273	0
1	1	0	16	54.2578125	1.125	0	55.265625	0	0	0	0	0	0	0	55	-0.265625	-11.33333422	0
1	1	0	17	55.8515625	2.7421875	3.9609375	56.8828125	0	0	0	0	0	0	0	58	1.1171875	47.66667039	0
1	1	0	18	5.671875	12.4921875	12.234375	6.6328125	0	0	0	0	0	0	0	6	-0.6328125	-27.00000211	0
1	1	0	19	37.1953125	44.0390625	0	38.1796875	0	0	0	0	0	0	0	37	-1.1796875	-50.33333727	0
1	1	0	20	11.53125	18.4453125	19.9921875	12.5859375	0	0	0	0	0	0	0	12	-0.5859375	-25.00000195	0
1	1	1	1	43.6640625	50.4609375	52.40625	44.6015625	0	0	0	0	0	0	0	46	-4.4609375	-190.3333482	0
1	1	1	2	23.3671875	30.2109375	32.8828125	24.3515625	0	0	0	0	0	0	0	30	-0.2109375	-9.000000703	0
1	1	1	3	5.7421875	12.5859375	13.828125	6.7265625	0	0	0	0	0	0	0	11	-1.5859375	-67.66667195	0
1	1	1	4	58.3125	5.203125	8.2734375	59.34375	0	0	0	0	0	0	0	2	-3.203125	-136.6666773	0
1	1	1	5	32.7890625	39.515625	0	33.65625	0	0	0	0	0	0	0	35	-4.515625	-192.6666817	0
1	1	1	6	30.65625	37.3828125	0	31.5234375	0	0	0	0	0	0	0	35	-2.3828125	-101.6666746	0
1	1	1	7	25.734375	32.53125	0	26.671875	0	0	0	0	0	0	0	30	-2.53125	-108.0000084	0
1	1	1	8	59.296875	6	0	0.140625	0	0	0	0	0	0	0	4	-2	-85.33334	0
1	1	1	9	5.15625	11.953125	0	6.09375	0	0	0	0	0	0	0	8	-3.953125	-168.6666798	0
1	1	1	10	9.890625	16.6171875	0	10.7578125	0	0	0	0	0	0	0	13	-3.6171875	-154.3333454	0
1	1	1	11	21.4921875	28.21875	32.109375	22.359375	0	0	0	0	0	0	0	27	-1.21875	-52.00000406	0
1	1	1	12	36.4921875	43.1015625	0	37.21875	0	0	0	0	0	0	0	41	-2.1015625	-89.66667367	0
1	1	1	13	0.375	7.078125	6.09375	1.21875	0	0	0	0	0	0	0	5	-2.078125	-88.66667359	0
1	1	1	14	20.9296875	27.609375	14.0390625	21.75	0	0	0	0	0	0	0	25	-2.609375	-111.333342	0
1	1	1	15	46.125	52.9453125	0	47.0625	0	0	0	0	0	0	0	50	-2.9453125	-125.6666765	0
1	1	1	16	4.9453125	11.6953125	0	5.8359375	0	0	0	0	0	0	0	9	-2.6953125	-115.000009	0
1	1	1	17	26.0390625	32.8125	22.640625	26.9296875	0	0	0	0	0	0	0	30	-2.8125	-120.0000094	0
1	1	1	18	19.21875	25.9921875	4.1484375	20.1328125	0	0	0	0	0	0	0	25	-0.9921875	-42.33333664	0
1	1	1	19	21.375	28.078125	55.1015625	22.21875	0	0	0	0	0	0	0	26	-2.078125	-88.66667359	0
1	1	1	20	10.6875	17.4375	0	11.578125	0	0	0	0	0	0	0	17	-0.4375	-18.66666813	0
2	0	0	1	15.984375	0	0	0	0	0	0	0	0	0	0	15	-0.984375	-42.00000328	0
2	0	0	2	19.6640625	0	0	0	0	0	0	0	0	0	0	21	1.3359375	57.00000445	0
2	0	0	3	58.734375	0	0	0	0	0	0	0	0	0	0	58	-0.734375	-31.33333578	0
2	0	0	4	46.1953125	0	0	0	0	0	0	0	0	0	0	44	-2.1953125	-93.66667398	0
2	0	0	5	57.375	0	0	0	0	0	0	0	0	0	0	57	-0.375	-16.00000125	0
2	0	0	6	42.9609375	0	0	0	0	0	0	0	0	0	0	43	0.0390625	1.666666797	0
2	0	0	7	34.734375	0	0	0	0	0	0	0	0	0	0	33	-1.734375	-74.00000578	0
2	0	0	8	16.359375	0	0	0	0	0	0	0	0	0	0	16	-0.359375	-15.33333453	0
2	0	0	9	15.2578125	0	0	0	0	0	0	0	0	0	0	13	-2.2578125	-96.33334086	0
2	0	0	10	11.4375	0	0	0	0	0	0	0	0	0	0	11	-0.4375	-18.66666813	0
2	0	0	11	56.90625	0	0	0	0	0	0	0	0	0	0	57	0.09375	4.000000313	0
2	0	0	12	59.1796875	0	0	0	0	0	0	0	0	0	0	1	1.8203125	77.66667273	0
2	0	0	13	9.2109375	0	0	0	0	0	0	0	0	0	0	9	-0.2109375	-9.000000703	0
2	0	0	14	2.4609375	0	0	0	0	0	0	0	0	0	0	3	0.5390625	23.0000018	0
2	0	0	15	59.53125	0	0	0	0	0	0	0	0	0	0	1	1.46875	62.66667156	0
2	0	0	16	1.5234375	0	0	0	0	0	0	0	0	0	0	2	0.4765625	20.33333492	0
2	0	0	17	59.4609375	0	0	0	0	0	0	0	0	0	0	1	1.5390625	65.6666718	0
2	0	0	18	39.75	0	0	0	0	0	0	0	0	0	0	39	-0.75	-32.0000025	0
2	0	0	19	34.1484375	0	0	0	0	0	0	0	0	0	0	34	-0.1484375	-6.333333828	0
2	0	0	20	11.90625	0	0	0	0	0	0	0	0	0	0	11	-0.90625	-38.66666969	0
2	1	0	1	29.0390625	34.8984375	0	0	0	0	0	0	0	0	0	29	-0.0390625	-1.666666797	0
2	1	0	2	33.890625	39.75	0	0	0	0	0	0	0	0	0	33	-0.890625	-38.00000297	0
2	1	0	3	38.0390625	43.8984375	0	0	0	0	0	0	0	0	0	38	-0.0390625	-1.666666797	0
2	1	0	4	48.6796875	54.5390625	0	0	0	0	0	0	0	0	0	47	-1.6796875	-71.66667227	0
2	1	0	5	2.8828125	8.7421875	0	0	0	0	0	0	0	0	0	3	0.1171875	5.000000391	0
2	1	0	6	30	35.859375	0	0	0	0	0	0	0	0	0	29	-1	-42.66667	0
2	1	0	7	49.8515625	55.7109375	0	0	0	0	0	0	0	0	0	52	2.1484375	91.66667383	0
2	1	0	8	16.4765625	22.3359375	0	0	0	0	0	0	0	0	0	15	-1.4765625	-63.00000492	0
2	1	0	9	54.7734375	0.6328125	0	0	0	0	0	0	0	0	0	53	-1.7734375	-75.66667258	0
2	1	0	10	48.28125	54.140625	0	0	0	0	0	0	0	0	0	48	-0.28125	-12.00000094	0
2	1	0	11	36.46875	42.328125	0	0	0	0	0	0	0	0	0	37	0.53125	22.66666844	0
2	1	0	12	32.765625	38.625	0	0	0	0	0	0	0	0	0	34	1.234375	52.66667078	0
2	1	0	13	25.1953125	31.03125	0	0	0	0	0	0	0	0	0	23	-2.1953125	-93.66667398	0
2	1	0	14	17.625	23.484375	0	0	0	0	0	0	0	0	0	17	-0.625	-26.66666875	0
2	1	0	15	47.90625	53.7421875	0	0	0	0	0	0	0	0	0	47	-0.90625	-38.66666969	0
2	1	0	16	32.53125	38.390625	0	0	0	0	0	0	0	0	0	32	-0.53125	-22.66666844	0
2	1	0	17	1.8046875	7.6640625	0	0	0	0	0	0	0	0	0	3	1.1953125	51.00000398	0
2	1	0	18	41.5078125	47.3671875	0	0	0	0	0	0	0	0	0	42	0.4921875	21.00000164	0
2	1	0	19	52.078125	57.9375	0	0	0	0	0	0	0	0	0	53	0.921875	39.33333641	0
2	1	0	20	53.6015625	59.4609375	0	0	0	0	0	0	0	0	0	55	1.3984375	59.66667133	0
2	1	1	1	1.5	7.3359375	0	0	0	0	0	0	0	0	0	5	-2.3359375	-99.66667445	0
2	1	1	2	33.28125	39.140625	0	0	0	0	0	0	0	0	0	38	-1.140625	-48.66667047	0
2	1	1	3	33.75	39.609375	0	0	0	0	0	0	0	0	0	38	-1.609375	-68.66667203	0
2	1	1	4	16.1015625	21.9609375	0	0	0	0	0	0	0	0	0	20	-1.9609375	-83.6666732	0
2	1	1	5	57.84375	3.703125	0	0	0	0	0	0	0	0	0	1	-2.703125	-115.3333423	0
2	1	1	6	39.796875	45.65625	0	0	0	0	0	0	0	0	0	43	-2.65625	-113.3333422	0
2	1	1	7	10.6875	16.546875	0	0	0	0	0	0	0	0	0	13	-3.546875	-151.3333452	0
2	1	1	8	17.6953125	23.5546875	0	0	0	0	0	0	0	0	0	20	-3.5546875	-151.6666785	0
2	1	1	9	28.546875	34.40625	0	0	0	0	0	0	0	0	0	30	-4.40625	-188.0000147	0
2	1	1	10	6.9609375	12.8203125	0	0	0	0	0	0	0	0	0	10	-2.8203125	-120.3333427	0
2	1	1	11	10.8984375	16.7578125	0	0	0	0	0	0	0	0	0	14	-2.7578125	-117.6666759	0
2	1	1	12	9.1875	15.046875	0	0	0	0	0	0	0	0	0	11	-4.046875	-172.6666802	0
2	1	1	13	56.9296875	2.7890625	0	0	0	0	0	0	0	0	0	58	-4.7890625	-204.3333493	0
2	1	1	14	39.9375	45.796875	0	0	0	0	0	0	0	0	0	43	-2.796875	-119.3333427	0
2	1	1	15	27.4921875	33.3515625	0	0	0	0	0	0	0	0	0	26	-7.3515625	-313.6666912	0
2	1	1	16	32.15625	38.015625	0	0	0	0	0	0	0	0	0	34	-4.015625	-171.3333467	0
2	1	1	17	45.2109375	51.0703125	0	0	0	0	0	0	0	0	0	45	-6.0703125	-259.0000202	0
2	1	1	18	9.6796875	15.5390625	0	0	0	0	0	0	0	0	0	15	-0.5390625	-23.0000018	0
2	1	1	19	3.65625	9.4921875	0	0	0	0	0	0	0	0	0	6	-3.4921875	-149.0000116	0
2	1	1	20	57.1875	3.046875	0	0	0	0	0	0	0	0	0	60	-3.046875	-130.0000102	0
3	0	1	1	0	8.671875	0	0	0	0	0	0	0	0	0	7	-1.671875	-71.33333891	0
3	0	1	2	0	30.6796875	0	0	0	0	0	0	0	0	0	29	-1.6796875	-71.66667227	0
3	0	1	3	0	52.7578125	0	0	0	0	0	0	0	0	0	50	-2.7578125	-117.6666759	0
3	0	1	4	0	1.6171875	0	0	0	0	0	0	0	0	0	1	-0.6171875	-26.33333539	0
3	0	1	5	0	55.7109375	0	0	0	0	0	0	0	0	0	54	-1.7109375	-73.0000057	0
3	0	1	6	0	13.2890625	0	0	0	0	0	0	0	0	0	12	-1.2890625	-55.0000043	0
3	0	1	7	0	28.359375	0	0	0	0	0	0	0	0	0	27	-1.359375	-58.00000453	0
3	0	1	8	0	45.8203125	0	0	0	0	0	0	0	0	0	43	-2.8203125	-120.3333427	0
3	0	1	9	0	31.734375	0	0	0	0	0	0	0	0	0	29	-2.734375	-116.6666758	0
3	0	1	10	0	10.171875	0	0	0	0	0	0	0	0	0	8	-2.171875	-92.66667391	0
3	0	1	11	0	25.171875	0	0	0	0	0	0	0	0	0	24	-1.171875	-50.00000391	0
3	0	1	12	0	18.28125	0	0	0	0	0	0	0	0	0	17	-1.28125	-54.66667094	0
3	0	1	13	0	33.328125	0	0	0	0	0	0	0	0	0	32	-1.328125	-56.66667109	0
3	0	1	14	0	49.8046875	0	0	0	0	0	0	0	0	0	49	-0.8046875	-34.33333602	0
3	0	1	15	0	44.578125	0	0	0	0	0	0	0	0	0	43	-1.578125	-67.33333859	0
3	0	1	16	0	25.125	0	0	0	0	0	0	0	0	0	23	-2.125	-90.66667375	0
3	0	1	17	0	4.6171875	0	0	0	0	0	0	0	0	0	4	-0.6171875	-26.33333539	0
3	0	1	18	0	48.7265625	0	0	0	0	0	0	0	0	0	45	-3.7265625	-159.0000124	0
3	0	1	19	0	45.6796875	0	0	0	0	0	0	0	0	0	43	-2.6796875	-114.3333423	0
3	0	1	20	0	55.1953125	0	0	0	0	0	0	0	0	0	55	-0.1953125	-8.333333984	0
