# Supplementary material for: The effect of electrical muscle stimulation on intentional binding and explicit sense of agency
Source: PeerJ. 2024 Sep 19;12:e17977. doi: 10.7717/peerj.17977 (PMC11416759; doi:10.7717/peerj.17977)
Supplement: Supplemental Information 1 [file peerj-12-17977-s001.zip › RawData/Experiment1/Participant34.csv]

Action type (0=Voluntary, 1=Involuntary, 2=Sham, 3=Tone)	Condition (0=Baseline, 1=Operant)	Judgment event (0=Action, 1=Tone)	Trial	Stimulation	Tone	Switch release	Switch push	Switch release	Switch push	Switch release	Switch push	Switch release	Switch push	Switch release	Answer of participant	Judgement error on clock	Judgement error[ms]	SW1 Release to Push[ms]
0	0	0	1	0	0	0	34.0546875	31.125	0	0	0	0	0	0	32	-2.0546875	-87.66667352	125.0000098
0	0	0	2	0	0	0	55.9453125	53.4140625	0	0	0	0	0	0	54	-1.9453125	-83.00000648	108.0000084
0	0	0	3	0	0	0	16.3359375	12.8671875	0	0	0	0	0	0	17	0.6640625	28.33333555	148.0000116
0	0	0	4	0	0	0	54.515625	50.9296875	0	0	0	0	0	0	55	0.484375	20.66666828	153.000012
0	0	0	5	0	0	0	27.4921875	24.046875	0	0	0	0	0	0	26	-1.4921875	-63.66667164	147.0000115
0	0	0	6	0	0	0	30.7734375	27.890625	0	0	0	0	0	0	29	-1.7734375	-75.66667258	123.0000096
0	0	0	7	0	0	0	15.4921875	10.7578125	0	0	0	0	0	0	16	0.5078125	21.66666836	202.0000158
0	0	0	8	0	0	0	46.7578125	43.4296875	0	0	0	0	0	0	45	-1.7578125	-75.00000586	142.0000111
0	0	0	9	0	0	0	8.6953125	5.71875	0	0	0	0	0	0	8	-0.6953125	-29.66666898	127.0000099
0	0	0	10	0	0	0	40.0078125	37.3359375	0	0	0	0	0	0	41	0.9921875	42.33333664	114.0000089
0	0	0	11	0	0	0	2.34375	59.4609375	0	0	0	0	0	0	7	4.65625	198.6666822	123.0000096
0	0	0	12	0	0	0	17.1328125	13.453125	0	0	0	0	0	0	18	0.8671875	37.00000289	157.0000123
0	0	0	13	0	0	0	29.90625	26.9296875	0	0	0	0	0	0	27	-2.90625	-124.0000097	127.0000099
0	0	0	14	0	0	0	41.390625	38.671875	0	0	0	0	0	0	42	0.609375	26.00000203	116.0000091
0	0	0	15	0	0	0	29.3671875	26.203125	0	0	0	0	0	0	29	-0.3671875	-15.66666789	135.0000105
0	0	0	16	0	0	0	37.8515625	34.40625	0	0	0	0	0	0	3	25.1484375	1073.000084	147.0000115
0	0	0	17	0	0	0	0	0	0	0	0	0	0	0	34	-26	-1109.33342	0
0	0	0	18	0	0	0	50.6015625	46.9453125	0	0	0	0	0	0	50	-0.6015625	-25.66666867	156.0000122
0	0	0	19	0	0	0	16.8046875	13.2890625	0	0	0	0	0	0	16	-0.8046875	-34.33333602	150.0000117
0	0	0	20	0	0	0	3.796875	59.2265625	0	0	0	0	0	0	5	1.203125	51.33333734	195.0000152
0	1	0	1	0	53.3203125	0	47.4375	44.4140625	0	0	0	0	0	0	44	-3.4375	-146.6666781	129.0000101
0	1	0	2	0	26.0625	0	22.921875	22.546875	20.203125	18.796875	0	0	0	0	23	2.796875	119.3333427	60.00000469
0	1	0	3	0	1.5	0	55.6171875	53.4609375	0	0	0	0	0	0	54	-1.6171875	-69.00000539	92.00000719
0	1	0	4	0	30.9375	0	25.078125	22.8984375	0	0	0	0	0	0	26	0.921875	39.33333641	93.00000727
0	1	0	5	0	20.53125	0	14.671875	12.421875	0	0	0	0	0	0	12	-2.671875	-114.0000089	96.0000075
0	1	0	6	0	12.984375	0	7.125	5.2734375	0	0	0	0	0	0	7	-0.125	-5.33333375	79.00000617
0	1	0	7	0	56.765625	0	50.90625	48.6328125	0	0	0	0	0	0	53	2.09375	89.33334031	97.00000758
0	1	0	8	0	33.515625	0	27.65625	24.46875	0	0	0	0	0	0	28	0.34375	14.66666781	136.0000106
0	1	0	9	0	6.140625	0	0.28125	58.0546875	0	0	0	0	0	0	1	0.71875	30.66666906	95.00000742
0	1	0	10	0	41.53125	0	35.671875	33.140625	0	0	0	0	0	0	33	-2.671875	-114.0000089	108.0000084
0	1	0	11	0	26.625	0	20.765625	18.1640625	0	0	0	0	0	0	21	0.234375	10.00000078	111.0000087
0	1	0	12	0	30.7734375	0	24.9140625	19.921875	0	0	0	0	0	0	23	-1.9140625	-81.66667305	213.0000166
0	1	0	13	0	39.09375	0	33.234375	30.6328125	0	0	0	0	0	0	32	-1.234375	-52.66667078	111.0000087
0	1	0	14	0	47.5546875	0	41.6953125	38.25	0	0	0	0	0	0	42	0.3046875	13.00000102	147.0000115
0	1	0	15	0	47.9765625	0	42.1171875	39.46875	0	0	0	0	0	0	44	1.8828125	80.33333961	113.0000088
0	1	0	16	0	13.8046875	0	7.9453125	4.4765625	0	0	0	0	0	0	18	10.0546875	429.0000335	148.0000116
0	1	0	17	0	10.5703125	0	4.7109375	1.5	0	0	0	0	0	0	4	-0.7109375	-30.3333357	137.0000107
0	1	0	18	0	32.390625	0	26.53125	23.765625	0	0	0	0	0	0	26	-0.53125	-22.66666844	118.0000092
0	1	0	19	0	30.1640625	0	24.3046875	21.5859375	0	0	0	0	0	0	22	-2.3046875	-98.33334102	116.0000091
0	1	0	20	0	18	0	12.1171875	9.375	0	0	0	0	0	0	11	-1.1171875	-47.66667039	117.0000091
0	1	1	1	0	13.5234375	0	7.6640625	5.1328125	0	0	0	0	0	0	12	-1.5234375	-65.00000508	108.0000084
0	1	1	2	0	47.5078125	0	41.6484375	37.5	0	0	0	0	0	0	45	-2.5078125	-107.0000084	177.0000138
0	1	1	3	0	53.0625	0	47.203125	43.078125	0	0	0	0	0	0	55	1.9375	82.66667313	176.0000138
0	1	1	4	0	12.1171875	0	6.2578125	2.7890625	0	0	0	0	0	0	11	-1.1171875	-47.66667039	148.0000116
0	1	1	5	0	49.8515625	0	43.9921875	40.7578125	0	0	0	0	0	0	51	1.1484375	49.00000383	138.0000108
0	1	1	6	0	24.3046875	0	18.4453125	10.21875	0	0	0	0	0	0	24	-0.3046875	-13.00000102	351.0000274
0	1	1	7	0	38.0625	0	32.203125	29.4140625	0	0	0	0	0	0	39	0.9375	40.00000313	119.0000093
0	1	1	8	0	55.0546875	0	49.1953125	45.09375	0	0	0	0	0	0	56	0.9453125	40.33333648	175.0000137
0	1	1	9	0	27.0234375	0	21.1640625	18.0234375	0	0	0	0	0	0	28	0.9765625	41.66666992	134.0000105
0	1	1	10	0	12.9140625	0	7.0546875	3.6328125	0	0	0	0	0	0	13	0.0859375	3.666666953	146.0000114
0	1	1	11	0	27.9375	0	22.078125	18.890625	0	0	0	0	0	0	24	-3.9375	-168.0000131	136.0000106
0	1	1	12	0	5.34375	0	59.484375	57.0234375	0	0	0	0	0	0	6	0.65625	28.00000219	105.0000082
0	1	1	13	0	30.3984375	0	24.5390625	20.859375	0	0	0	0	0	0	30	-0.3984375	-17.00000133	157.0000123
0	1	1	14	0	47.2734375	0	41.4140625	37.4296875	0	0	0	0	0	0	52	4.7265625	201.6666824	170.0000133
0	1	1	15	0	38.8359375	0	32.9765625	29.296875	0	0	0	0	0	0	39	0.1640625	7.000000547	157.0000123
0	1	1	16	0	59.390625	0	53.53125	49.40625	0	0	0	0	0	0	60	0.609375	26.00000203	176.0000138
0	1	1	17	0	20.6015625	0	14.7421875	11.296875	0	0	0	0	0	0	21	0.3984375	17.00000133	147.0000115
0	1	1	18	0	43.5234375	0	37.6640625	34.1953125	0	0	0	0	0	0	43	-0.5234375	-22.33333508	148.0000116
0	1	1	19	0	16.4765625	0	10.6171875	6.46875	0	0	0	0	0	0	19	2.5234375	107.6666751	177.0000138
0	1	1	20	0	4.171875	0	58.3125	53.8828125	0	0	0	0	0	0	7	2.828125	120.6666761	189.0000148
1	0	0	1	29.109375	0	30.703125	29.8359375	0	0	0	0	0	0	0	31	1.1640625	49.66667055	0
1	0	0	2	37.453125	0	0	38.1796875	0	0	0	0	0	0	0	38	-0.1796875	-7.666667266	0
1	0	0	3	58.640625	0	0	59.2734375	0	0	0	0	0	0	0	58	-1.2734375	-54.33333758	0
1	0	0	4	12.5625	0	0	13.21875	0	0	0	0	0	0	0	14	0.78125	33.33333594	0
1	0	0	5	33.09375	0	0	33.75	0	0	0	0	0	0	0	33	-0.75	-32.0000025	0
1	0	0	6	45.3046875	0	0	45.9609375	0	0	0	0	0	0	0	46	0.0390625	1.666666797	0
1	0	0	7	59.8828125	0	48.9140625	0.5625	0	0	0	0	0	0	0	60	-0.5625	-24.00000188	0
1	0	0	8	46.359375	0	0	47.0390625	0	0	0	0	0	0	0	47	-0.0390625	-1.666666797	0
1	0	0	9	41.8359375	0	0	42.46875	0	0	0	0	0	0	0	41	-1.46875	-62.66667156	0
1	0	0	10	24.3515625	0	0	25.078125	0	0	0	0	0	0	0	26	0.921875	39.33333641	0
1	0	0	11	14.7890625	0	16.21875	15.515625	0	0	0	0	0	0	0	16	0.484375	20.66666828	0
1	0	0	12	1.453125	0	0	2.1328125	0	0	0	0	0	0	0	3	0.8671875	37.00000289	0
1	0	0	13	9.5390625	0	0	10.2890625	0	0	0	0	0	0	0	11	0.7109375	30.3333357	0
1	0	0	14	42.421875	0	0	43.1953125	0	0	0	0	0	0	0	44	0.8046875	34.33333602	0
1	0	0	15	6.5859375	0	11.90625	7.453125	0	0	0	0	0	0	0	9	1.546875	66.00000516	0
1	0	0	16	45.1875	0	0	46.0078125	0	0	0	0	0	0	0	45	-1.0078125	-43.00000336	0
1	0	0	17	8.484375	0	56.8828125	9.8203125	0	0	0	0	0	0	0	9	-0.8203125	-35.00000273	0
1	0	0	18	42.5625	0	0	43.453125	0	0	0	0	0	0	0	43	-0.453125	-19.33333484	0
1	0	0	19	47.484375	0	0	48.2578125	0	0	0	0	0	0	0	54	5.7421875	245.0000191	0
1	0	0	20	6.9375	0	0	7.8984375	0	0	0	0	0	0	0	10	2.1015625	89.66667367	0
1	1	0	1	57.46875	4.2890625	12.84375	58.4296875	0	0	0	0	0	0	0	1	2.5703125	109.6666752	0
1	1	0	2	6.890625	13.8515625	0	7.9921875	0	0	0	0	0	0	0	9	1.0078125	43.00000336	0
1	1	0	3	23.8359375	30.7265625	0	24.8671875	0	0	0	0	0	0	0	26	1.1328125	48.33333711	0
1	1	0	4	23.859375	30.703125	26.484375	24.84375	0	0	0	0	0	0	0	25	0.15625	6.666667188	0
1	1	0	5	27.703125	34.6875	33.7734375	28.828125	0	0	0	0	0	0	0	28	-0.828125	-35.33333609	0
1	1	0	6	36.8671875	43.6171875	42.9375	37.7578125	0	0	0	0	0	0	0	34	-3.7578125	-160.3333459	0
1	1	0	7	41.53125	48.3046875	19.265625	42.4453125	0	0	0	0	0	0	0	39	-3.4453125	-147.0000115	0
1	1	0	8	28.5703125	35.3671875	47.71875	29.5078125	0	0	0	0	0	0	0	30	0.4921875	21.00000164	0
1	1	0	9	29.6015625	36.3515625	23.6484375	30.4921875	0	0	0	0	0	0	0	30	-0.4921875	-21.00000164	0
1	1	0	10	14.15625	20.8359375	0	14.9765625	0	0	0	0	0	0	0	15	0.0234375	1.000000078	0
1	1	0	11	52.6171875	59.2734375	0	53.4140625	0	0	0	0	0	0	0	53	-0.4140625	-17.66666805	0
1	1	0	12	32.0859375	38.7421875	0	32.859375	0	0	0	0	0	0	0	33	0.140625	6.000000469	0
1	1	0	13	14.25	20.859375	18.4453125	15	0	0	0	0	0	0	0	16	1	42.66667	0
1	1	0	14	6.7265625	13.5703125	11.71875	7.7109375	0	0	0	0	0	0	0	7	-0.7109375	-30.3333357	0
1	1	0	15	40.921875	47.6953125	0	41.8359375	0	0	0	0	0	0	0	41	-0.8359375	-35.66666945	0
1	1	0	16	38.7421875	45.28125	0	39.421875	0	0	0	0	0	0	0	40	0.578125	24.66666859	0
1	1	0	17	33.8203125	40.640625	0	34.78125	0	0	0	0	0	0	0	35	0.21875	9.333334063	0
1	1	0	18	7.125	13.828125	0	7.96875	0	0	0	0	0	0	0	8	0.03125	1.333333438	0
1	1	0	19	12.8671875	19.6171875	18.796875	13.734375	0	0	0	0	0	0	0	14	0.265625	11.33333422	0
1	1	0	20	17.6953125	24.421875	0	18.5625	0	0	0	0	0	0	0	19	0.4375	18.66666813	0
1	1	1	1	4.3828125	11.0625	10.171875	5.203125	0	0	0	0	0	0	0	11	-0.0625	-2.666666875	0
1	1	1	2	49.0546875	55.6171875	0	49.7578125	0	0	0	0	0	0	0	55	-0.6171875	-26.33333539	0
1	1	1	3	51.609375	58.2890625	58.0546875	52.40625	0	0	0	0	0	0	0	55	-3.2890625	-140.3333443	0
1	1	1	4	41.015625	48.09375	46.03125	42.234375	0	0	0	0	0	0	0	43	-5.09375	-217.3333503	0
1	1	1	5	59.5078125	6.1875	5.203125	0.328125	0	0	0	0	0	0	0	7	0.8125	34.66666938	0
1	1	1	6	5.9765625	12.6796875	10.78125	6.8203125	0	0	0	0	0	0	0	17	4.3203125	184.3333477	0
1	1	1	7	36.7734375	43.5	41.7421875	37.640625	0	0	0	0	0	0	0	43	-0.5	-21.333335	0
1	1	1	8	29.7890625	36.6796875	34.5234375	30.8203125	0	0	0	0	0	0	0	35	-1.6796875	-71.66667227	0
1	1	1	9	15.6328125	22.40625	20.34375	16.546875	0	0	0	0	0	0	0	21	-1.40625	-60.00000469	0
1	1	1	10	55.4296875	2.34375	0.28125	56.484375	0	0	0	0	0	0	0	7	4.65625	198.6666822	0
1	1	1	11	57.140625	3.9375	0	58.078125	0	0	0	0	0	0	0	7	3.0625	130.6666769	0
1	1	1	12	54.2109375	1.171875	59.109375	55.3125	0	0	0	0	0	0	0	4	2.828125	120.6666761	0
1	1	1	13	23.6015625	30.5625	28.5234375	24.703125	0	0	0	0	0	0	0	31	0.4375	18.66666813	0
1	1	1	14	40.0546875	46.734375	45.7734375	40.875	0	0	0	0	0	0	0	46	-0.734375	-31.33333578	0
1	1	1	15	30.5625	37.2421875	36.6328125	31.3828125	0	0	0	0	0	0	0	37	-0.2421875	-10.33333414	0
1	1	1	16	21.328125	27.9609375	50.203125	22.1015625	0	0	0	0	0	0	0	29	1.0390625	44.3333368	0
1	1	1	17	25.078125	31.6640625	0	25.8046875	0	0	0	0	0	0	0	32	0.3359375	14.33333445	0
1	1	1	18	19.125	25.7578125	0	19.8984375	0	0	0	0	0	0	0	25	-0.7578125	-32.33333586	0
1	1	1	19	55.96875	2.6953125	34.1484375	56.8359375	0	0	0	0	0	0	0	60	-2.6953125	-115.000009	0
1	1	1	20	16.3359375	23.015625	0	17.15625	0	0	0	0	0	0	0	21	-2.015625	-86.00000672	0
2	0	0	1	15.046875	0	0	0	0	0	0	0	0	0	0	24	8.953125	382.0000298	0
2	0	0	2	49.78125	0	0	0	0	0	0	0	0	0	0	50	0.21875	9.333334063	0
2	0	0	3	6.9140625	0	0	0	0	0	0	0	0	0	0	9	2.0859375	89.00000695	0
2	0	0	4	16.546875	0	0	0	0	0	0	0	0	0	0	18	1.453125	62.00000484	0
2	0	0	5	45.046875	0	0	0	0	0	0	0	0	0	0	42	-3.046875	-130.0000102	0
2	0	0	6	27.796875	0	0	0	0	0	0	0	0	0	0	29	1.203125	51.33333734	0
2	0	0	7	42.6328125	0	0	0	0	0	0	0	0	0	0	42	-0.6328125	-27.00000211	0
2	0	0	8	41.390625	0	0	0	0	0	0	0	0	0	0	41	-0.390625	-16.66666797	0
2	0	0	9	24.46875	0	0	0	0	0	0	0	0	0	0	26	1.53125	65.33333844	0
2	0	0	10	5.0625	0	0	0	0	0	0	0	0	0	0	12	6.9375	296.0000231	0
2	0	0	11	1.0078125	0	0	0	0	0	0	0	0	0	0	4	2.9921875	127.6666766	0
2	0	0	12	58.1015625	0	0	0	0	0	0	0	0	0	0	60	1.8984375	81.00000633	0
2	0	0	13	34.96875	0	0	0	0	0	0	0	0	0	0	37	2.03125	86.66667344	0
2	0	0	14	14.6484375	0	0	0	0	0	0	0	0	0	0	17	2.3515625	100.3333412	0
2	0	0	15	54.1640625	0	0	0	0	0	0	0	0	0	0	58	3.8359375	163.6666795	0
2	0	0	16	57.3984375	0	0	0	0	0	0	0	0	0	0	57	-0.3984375	-17.00000133	0
2	0	0	17	9.0703125	0	0	0	0	0	0	0	0	0	0	12	2.9296875	125.0000098	0
2	0	0	18	16.6875	0	0	0	0	0	0	0	0	0	0	20	3.3125	141.3333444	0
2	0	0	19	11.0625	0	0	0	0	0	0	0	0	0	0	13	1.9375	82.66667313	0
2	0	0	20	36.46875	0	0	0	0	0	0	0	0	0	0	38	1.53125	65.33333844	0
2	1	0	1	37.171875	43.03125	0	0	0	0	0	0	0	0	0	38	0.828125	35.33333609	0
2	1	0	2	9.09375	14.9296875	0	0	0	0	0	0	0	0	0	11	1.90625	81.33333969	0
2	1	0	3	23.4140625	29.2734375	0	0	0	0	0	0	0	0	0	27	3.5859375	153.000012	0
2	1	0	4	28.921875	34.78125	0	0	0	0	0	0	0	0	0	26	-2.921875	-124.6666764	0
2	1	0	5	21.375	27.234375	0	0	0	0	0	0	0	0	0	22	0.625	26.66666875	0
2	1	0	6	22.2421875	28.1015625	0	0	0	0	0	0	0	0	0	25	2.7578125	117.6666759	0
2	1	0	7	21.515625	27.375	0	0	0	0	0	0	0	0	0	22	0.484375	20.66666828	0
2	1	0	8	49.640625	55.5	0	0	0	0	0	0	0	0	0	42	-7.640625	-326.0000255	0
2	1	0	9	37.3359375	43.1953125	0	0	0	0	0	0	0	0	0	37	-0.3359375	-14.33333445	0
2	1	0	10	55.1484375	1.0078125	0	0	0	0	0	0	0	0	0	55	-0.1484375	-6.333333828	0
2	1	0	11	49.0546875	54.9140625	0	0	0	0	0	0	0	0	0	50	0.9453125	40.33333648	0
2	1	0	12	57.234375	3.09375	0	0	0	0	0	0	0	0	0	1	3.765625	160.6666792	0
2	1	0	13	23.2734375	29.1328125	0	0	0	0	0	0	0	0	0	25	1.7265625	73.66667242	0
2	1	0	14	46.359375	52.21875	0	0	0	0	0	0	0	0	0	46	-0.359375	-15.33333453	0
2	1	0	15	25.3359375	31.1953125	0	0	0	0	0	0	0	0	0	27	1.6640625	71.00000555	0
2	1	0	16	40.59375	46.4296875	0	0	0	0	0	0	0	0	0	40	-0.59375	-25.33333531	0
2	1	0	17	24.375	30.234375	0	0	0	0	0	0	0	0	0	27	2.625	112.0000088	0
2	1	0	18	15.046875	20.90625	0	0	0	0	0	0	0	0	0	17	1.953125	83.33333984	0
2	1	0	19	21.6796875	27.5390625	0	0	0	0	0	0	0	0	0	26	4.3203125	184.3333477	0
2	1	0	20	31.359375	37.1953125	0	0	0	0	0	0	0	0	0	33	1.640625	70.00000547	0
2	1	1	1	45.8671875	51.7265625	0	0	0	0	0	0	0	0	0	50	-1.7265625	-73.66667242	0
2	1	1	2	59.2734375	5.1328125	0	0	0	0	0	0	0	0	0	11	5.8671875	250.3333529	0
2	1	1	3	59.5546875	5.4140625	0	0	0	0	0	0	0	0	0	7	1.5859375	67.66667195	0
2	1	1	4	30.9375	36.796875	0	0	0	0	0	0	0	0	0	33	-3.796875	-162.0000127	0
2	1	1	5	31.21875	37.078125	0	0	0	0	0	0	0	0	0	38	0.921875	39.33333641	0
2	1	1	6	16.5234375	22.3828125	0	0	0	0	0	0	0	0	0	25	2.6171875	111.6666754	0
2	1	1	7	13.265625	19.125	0	0	0	0	0	0	0	0	0	21	1.875	80.00000625	0
2	1	1	8	54.890625	0.75	0	0	0	0	0	0	0	0	0	1	0.25	10.6666675	0
2	1	1	9	37.0546875	42.9140625	0	0	0	0	0	0	0	0	0	40	-2.9140625	-124.333343	0
2	1	1	10	8.109375	13.96875	0	0	0	0	0	0	0	0	0	15	1.03125	44.00000344	0
2	1	1	11	20.015625	25.875	0	0	0	0	0	0	0	0	0	26	0.125	5.33333375	0
2	1	1	12	14.9296875	20.7890625	0	0	0	0	0	0	0	0	0	21	0.2109375	9.000000703	0
2	1	1	13	25.6875	31.546875	0	0	0	0	0	0	0	0	0	33	1.453125	62.00000484	0
2	1	1	14	4.078125	9.9375	0	0	0	0	0	0	0	0	0	9	-0.9375	-40.00000313	0
2	1	1	15	8.1328125	13.9921875	0	0	0	0	0	0	0	0	0	17	3.0078125	128.3333434	0
2	1	1	16	6.515625	12.375	0	0	0	0	0	0	0	0	0	17	4.625	197.3333488	0
2	1	1	17	54.1640625	0.0234375	0	0	0	0	0	0	0	0	0	3	2.9765625	127.0000099	0
2	1	1	18	36.84375	42.703125	0	0	0	0	0	0	0	0	0	43	0.296875	12.66666766	0
2	1	1	19	24.3515625	30.2109375	0	0	0	0	0	0	0	0	0	31	0.7890625	33.6666693	0
2	1	1	20	28.8515625	34.7109375	0	0	0	0	0	0	0	0	0	33	-1.7109375	-73.0000057	0
3	0	1	1	0	6.0234375	0	0	0	0	0	0	0	0	0	7.5	1.4765625	63.00000492	0
3	0	1	2	0	2.671875	0	0	0	0	0	0	0	0	0	3	0.328125	14.00000109	0
3	0	1	3	0	30.28125	0	0	0	0	0	0	0	0	0	29	-1.28125	-54.66667094	0
3	0	1	4	0	27.28125	0	0	0	0	0	0	0	0	0	27	-0.28125	-12.00000094	0
3	0	1	5	0	9.3515625	0	0	0	0	0	0	0	0	0	9	-0.3515625	-15.00000117	0
3	0	1	6	0	2.578125	0	0	0	0	0	0	0	0	0	3	0.421875	18.00000141	0
3	0	1	7	0	40.734375	0	0	0	0	0	0	0	0	0	41	0.265625	11.33333422	0
3	0	1	8	0	19.59375	0	0	0	0	0	0	0	0	0	18	-1.59375	-68.00000531	0
3	0	1	9	0	47.015625	0	0	0	0	0	0	0	0	0	45	-2.015625	-86.00000672	0
3	0	1	10	0	55.3125	0	0	0	0	0	0	0	0	0	54	-1.3125	-56.00000438	0
3	0	1	11	0	46.8515625	0	0	0	0	0	0	0	0	0	45	-1.8515625	-79.00000617	0
3	0	1	12	0	54.1171875	0	0	0	0	0	0	0	0	0	54	-0.1171875	-5.000000391	0
3	0	1	13	0	28.78125	0	0	0	0	0	0	0	0	0	27	-1.78125	-76.00000594	0
3	0	1	14	0	29.2265625	0	0	0	0	0	0	0	0	0	29	-0.2265625	-9.666667422	0
3	0	1	15	0	23.8828125	0	0	0	0	0	0	0	0	0	26	2.1171875	90.33334039	0
3	0	1	16	0	8.25	0	0	0	0	0	0	0	0	0	8	-0.25	-10.6666675	0
3	0	1	17	0	47.6953125	0	0	0	0	0	0	0	0	0	46	-1.6953125	-72.33333898	0
3	0	1	18	0	31.6640625	0	0	0	0	0	0	0	0	0	28	-3.6640625	-156.3333455	0
3	0	1	19	0	32.9296875	0	0	0	0	0	0	0	0	0	31	-1.9296875	-82.33333977	0
3	0	1	20	0	42.4921875	0	0	0	0	0	0	0	0	0	41	-1.4921875	-63.66667164	0
