# Supplementary material for: The effect of electrical muscle stimulation on intentional binding and explicit sense of agency
Source: PeerJ. 2024 Sep 19;12:e17977. doi: 10.7717/peerj.17977 (PMC11416759; doi:10.7717/peerj.17977)
Supplement: Supplemental Information 1 [file peerj-12-17977-s001.zip › RawData/Experiment1/Participant35.csv]

Action type (0=Voluntary, 1=Involuntary, 2=Sham, 3=Tone)	Condition (0=Baseline, 1=Operant)	Judgment event (0=Action, 1=Tone)	Trial	Stimulation	Tone	Switch release	Switch push	Switch release	Switch push	Switch release	Switch push	Switch release	Switch push	Switch release	Answer of participant	Judgement error on clock	Judgement error[ms]	SW1 Release to Push[ms]
0	0	0	1	0	0	37.3359375	26.109375	23.4375	0	0	0	0	0	0	29	2.890625	123.333343	114.0000089
0	0	0	2	0	0	28.6171875	18.9609375	16.875	0	0	0	0	0	0	17.8	-1.1609375	-49.5333372	89.00000695
0	0	0	3	0	0	33.046875	23.015625	21.234375	0	0	0	0	0	0	23	-0.015625	-0.666666719	76.00000594
0	0	0	4	0	0	52.21875	40.5703125	38.4375	0	0	0	0	0	0	42	1.4296875	61.00000477	91.00000711
0	0	0	5	0	0	15.515625	5.7890625	3.4453125	0	0	0	0	0	0	7.5	1.7109375	73.0000057	100.0000078
0	0	0	6	0	0	16.03125	8.15625	5.4609375	0	0	0	0	0	0	10.2	2.04375	87.20000681	115.000009
0	0	0	7	0	0	4.2421875	54.5859375	52.7109375	0	0	0	0	0	0	57	2.4140625	103.000008	80.00000625
0	0	0	8	0	0	0	20.15625	56.953125	47.7421875	45.75	0	0	0	0	50	2.2578125	96.33334086	85.00000664
0	0	0	9	0	0	49.9453125	35.0859375	33.4453125	0	0	0	0	0	0	39	3.9140625	167.000013	70.00000547
0	0	0	10	0	0	57.3515625	46.8515625	44.3671875	0	0	0	0	0	0	49.5	2.6484375	113.0000088	106.0000083
0	0	0	11	0	0	40.8515625	28.40625	25.8046875	0	0	0	0	0	0	34	5.59375	238.6666853	111.0000087
0	0	0	12	0	0	22.96875	13.078125	9.8671875	0	0	0	0	0	0	15.8	2.721875	116.1333424	137.0000107
0	0	0	13	0	0	6.9609375	56.71875	53.671875	0	0	0	0	0	0	1	4.28125	182.6666809	130.0000102
0	0	0	14	0	0	52.4765625	40.875	38.5546875	0	0	0	0	0	0	47.5	6.625	282.6666888	99.00000773
0	0	0	15	0	0	39.1640625	29.578125	26.5078125	0	0	0	0	0	0	34	4.421875	188.6666814	131.0000102
0	0	0	16	0	0	23.1796875	14.8359375	10.875	0	0	0	0	0	0	17.7	2.8640625	122.2000095	169.0000132
0	0	0	17	0	0	16.9453125	7.5703125	5.25	0	0	0	0	0	0	10.3	2.7296875	116.4666758	99.00000773
0	0	0	18	0	0	21.28125	11.6015625	8.15625	0	0	0	0	0	0	14.8	3.1984375	136.4666773	147.0000115
0	0	0	19	0	0	13.9453125	5.625	1.453125	0	0	0	0	0	0	7.6	1.975	84.26667325	178.0000139
0	0	0	20	0	0	25.8984375	18.0703125	14.8359375	0	0	0	0	0	0	20.3	2.2296875	95.13334077	138.0000108
0	1	0	1	0	3.46875	5.3671875	57.609375	55.0078125	0	0	0	0	0	0	59.5	1.890625	80.66667297	111.0000087
0	1	0	2	0	14.015625	16.6171875	8.15625	5.625	0	0	0	0	0	0	10	1.84375	78.66667281	108.0000084
0	1	0	3	0	20.4609375	22.4765625	14.6015625	12.140625	0	0	0	0	0	0	19	4.3984375	187.6666813	105.0000082
0	1	0	4	0	48.5625	50.6015625	42.703125	39.5390625	0	0	0	0	0	0	47.5	4.796875	204.6666827	135.0000105
0	1	0	5	0	58.5234375	0.4453125	52.6640625	49.9921875	0	0	0	0	0	0	55.5	2.8359375	121.0000095	114.0000089
0	1	0	6	0	1.96875	2.7421875	56.109375	53.34375	0	0	0	0	0	0	57.5	1.390625	59.33333797	118.0000092
0	1	0	7	0	51.796875	53.15625	45.9375	42.984375	0	0	0	0	0	0	57.8	11.8625	506.1333729	126.0000098
0	1	0	8	0	48.46875	49.875	42.5859375	39.4921875	0	0	0	0	0	0	44.5	1.9140625	81.66667305	132.0000103
0	1	0	9	0	40.21875	42.3046875	34.3359375	31.4765625	0	0	0	0	0	0	36.5	2.1640625	92.33334055	122.0000095
0	1	0	10	0	39.0703125	39.609375	33.2109375	30.5625	0	0	0	0	0	0	34	0.7890625	33.6666693	113.0000088
0	1	0	11	0	38.3203125	38.625	32.4609375	28.875	0	0	0	0	0	0	33.5	1.0390625	44.3333368	153.000012
0	1	0	12	0	9.65625	10.8515625	3.796875	0.8671875	0	0	0	0	0	0	6	2.203125	94.00000734	125.0000098
0	1	0	13	0	16.96875	17.859375	11.109375	8.6484375	0	0	0	0	0	0	12.5	1.390625	59.33333797	105.0000082
0	1	0	14	0	10.1484375	12.0234375	4.2890625	1.0078125	0	0	0	0	0	0	7	2.7109375	115.6666757	140.0000109
0	1	0	15	0	12.6796875	13.0546875	6.8203125	3.6328125	0	0	0	0	0	0	7.5	0.6796875	29.00000227	136.0000106
0	1	0	16	0	21.3515625	21.4921875	15.4921875	12.5625	0	0	0	0	0	0	16.3	0.8078125	34.46666936	125.0000098
0	1	0	17	0	29.578125	31.265625	23.71875	20.8828125	0	0	0	0	0	0	25	1.28125	54.66667094	121.0000095
0	1	0	18	0	42.328125	42.3984375	36.46875	33.09375	0	0	0	0	0	0	43	6.53125	278.6666884	144.0000113
0	1	0	19	0	6.421875	7.078125	0.5625	57.4921875	0	0	0	0	0	0	1.8	1.2375	52.80000413	131.0000102
0	1	0	20	0	13.921875	13.828125	8.0625	4.8984375	0	0	0	0	0	0	9.8	1.7375	74.13333913	135.0000105
0	1	1	1	0	25.875	32.90625	20.015625	16.9453125	0	0	0	0	0	0	25	-0.875	-37.33333625	131.0000102
0	1	1	2	0	52.3125	4.265625	46.453125	45.375	0	0	0	0	0	0	53	0.6875	29.33333563	46.00000359
0	1	1	3	0	2.15625	13.78125	56.296875	54.375	0	0	0	0	0	0	57.5	-4.65625	-198.6666822	82.00000641
0	1	1	4	0	47.296875	56.4609375	41.4375	39.5625	0	0	0	0	0	0	44	-3.296875	-140.6666777	80.00000625
0	1	1	5	0	9.8203125	20.8828125	3.9609375	1.546875	0	0	0	0	0	0	8	-1.8203125	-77.66667273	103.000008
0	1	1	6	0	32.8125	42	26.953125	24.5859375	0	0	0	0	0	0	31	-1.8125	-77.33333938	101.0000079
0	1	1	7	0	41.34375	51.328125	35.484375	33.1640625	0	0	0	0	0	0	42.5	1.15625	49.33333719	99.00000773
0	1	1	8	0	52.8984375	1.8984375	47.0390625	44.1796875	0	0	0	0	0	0	54	1.1015625	47.00000367	122.0000095
0	1	1	9	0	14.390625	22.546875	8.5078125	5.6015625	0	0	0	0	0	0	14.5	0.109375	4.666667031	124.0000097
0	1	1	10	0	49.40625	57.75	43.546875	40.125	0	0	0	0	0	0	50	0.59375	25.33333531	146.0000114
0	1	1	11	0	7.453125	15.421875	1.59375	58.6640625	0	0	0	0	0	0	8	0.546875	23.33333516	125.0000098
0	1	1	12	0	19.9921875	28.2890625	14.1328125	11.0625	0	0	0	0	0	0	21	1.0078125	43.00000336	131.0000102
0	1	1	13	0	28.078125	36.4453125	22.21875	20.625	0	0	0	0	0	0	28	-0.078125	-3.333333594	68.00000531
0	1	1	14	0	54.9375	3.2578125	49.078125	46.0546875	0	0	0	0	0	0	54.8	-0.1375	-5.866667125	129.0000101
0	1	1	15	0	14.671875	26.015625	8.8125	7.0546875	0	0	0	0	0	0	14.5	-0.171875	-7.333333906	75.00000586
0	1	1	16	0	19.125	26.9765625	13.265625	10.6640625	0	0	0	0	0	0	19.8	0.675	28.80000225	111.0000087
0	1	1	17	0	44.484375	52.359375	38.625	35.5546875	0	0	0	0	0	0	42.8	-1.684375	-71.86667228	131.0000102
0	1	1	18	0	8.9765625	18.0234375	3.1171875	1.125	0	0	0	0	0	0	10	1.0234375	43.66667008	85.00000664
0	1	1	19	0	18.28125	22.265625	12.421875	8.5546875	0	0	0	0	0	0	17.5	-0.78125	-33.33333594	165.0000129
0	1	1	20	0	34.1015625	41.484375	28.2421875	25.7109375	0	0	0	0	0	0	35.5	1.3984375	59.66667133	108.0000084
1	0	0	1	5.109375	0	14.4140625	6.1171875	0	0	0	0	0	0	0	7	0.8828125	37.66666961	0
1	0	0	2	40.21875	0	43.6640625	41.15625	0	0	0	0	0	0	0	44	2.84375	121.3333428	0
1	0	0	3	2.6953125	0	6.09375	3.8671875	0	0	0	0	0	0	0	5.5	1.6328125	69.66667211	0
1	0	0	4	58.546875	0	1.078125	59.625	0	0	0	0	0	0	0	0.5	0.875	37.33333625	0
1	0	0	5	7.171875	0	10.21875	8.109375	0	0	0	0	0	0	0	7.8	-0.309375	-13.20000103	0
1	0	0	6	54.5859375	0	57.75	55.78125	0	0	0	0	0	0	0	56.8	1.01875	43.46667006	0
1	0	0	7	52.6171875	0	56.015625	53.8828125	0	0	0	0	0	0	0	54.5	0.6171875	26.33333539	0
1	0	0	8	45.515625	0	57.5390625	46.875	0	0	0	0	0	0	0	47.8	0.925	39.46666975	0
1	0	0	9	16.8515625	0	32.765625	18.1171875	0	0	0	0	0	0	0	17.6	-0.5171875	-22.06666839	0
1	0	0	10	21.796875	0	24.890625	22.96875	0	0	0	0	0	0	0	23	0.03125	1.333333438	0
1	0	0	11	6.3515625	0	17.0625	7.6171875	0	0	0	0	0	0	0	7.8	0.1828125	7.800000609	0
1	0	0	12	52.7109375	0	56.296875	53.90625	0	0	0	0	0	0	0	55	1.09375	46.66667031	0
1	0	0	13	11.5078125	0	23.109375	12.6796875	0	0	0	0	0	0	0	8	-4.6796875	-199.6666823	0
1	0	0	14	40.3359375	0	52.5703125	41.4375	0	0	0	0	0	0	0	42.5	1.0625	45.33333688	0
1	0	0	15	0.375	0	11.3671875	1.6875	0	0	0	0	0	0	0	3	1.3125	56.00000438	0
1	0	0	16	45.4921875	0	56.7421875	46.7578125	0	0	0	0	0	0	0	47.8	1.0421875	44.46667014	0
1	0	0	17	34.265625	0	43.5234375	35.671875	0	0	0	0	0	0	0	35	-0.671875	-28.66666891	0
1	0	0	18	50.0625	0	0.8203125	51.4921875	0	0	0	0	0	0	0	52.8	1.3078125	55.80000436	0
1	0	0	19	54.2109375	0	5.8125	55.640625	0	0	0	0	0	0	0	56.5	0.859375	36.66666953	0
1	0	0	20	59.90625	0	14.7890625	1.359375	0	0	0	0	0	0	0	2.7	1.340625	57.20000447	0
1	1	0	1	44.4609375	51.6796875	47.0859375	45.8203125	0	0	0	0	0	0	0	49	3.1796875	135.6666773	0
1	1	0	2	54.84375	1.96875	58.359375	56.109375	0	0	0	0	0	0	0	53	-3.109375	-132.666677	0
1	1	0	3	3.1640625	10.265625	5.9296875	4.40625	0	0	0	0	0	0	0	6	1.59375	68.00000531	0
1	1	0	4	2.625	9.65625	15.65625	3.796875	0	0	0	0	0	0	0	8	4.203125	179.3333473	0
1	1	0	5	27.421875	34.5234375	30.890625	28.640625	0	0	0	0	0	0	0	31	2.359375	100.6666745	0
1	1	0	6	57.5390625	4.4765625	7.4296875	58.6171875	0	0	0	0	0	0	0	3.5	4.8828125	208.3333496	0
1	1	0	7	1.78125	9.28125	13.5	3.421875	0	0	0	0	0	0	0	8	4.578125	195.3333486	0
1	1	0	8	23.90625	30.703125	35.4140625	24.84375	0	0	0	0	0	0	0	26	1.15625	49.33333719	0
1	1	0	9	41.90625	48.703125	51.046875	42.84375	0	0	0	0	0	0	0	46	3.15625	134.6666772	0
1	1	0	10	57.6328125	4.40625	7.6875	58.546875	0	0	0	0	0	0	0	5	6.453125	275.3333548	0
1	1	0	11	28.2421875	34.9921875	39.1171875	29.1328125	0	0	0	0	0	0	0	31	1.8671875	79.66667289	0
1	1	0	12	59.1796875	6.09375	12.6328125	0.234375	0	0	0	0	0	0	0	4	3.765625	160.6666792	0
1	1	0	13	7.03125	13.7578125	9.6796875	7.8984375	0	0	0	0	0	0	0	9	1.1015625	47.00000367	0
1	1	0	14	42.8671875	49.6171875	53.8828125	43.7578125	0	0	0	0	0	0	0	47	3.2421875	138.3333441	0
1	1	0	15	58.1953125	4.8046875	1.3125	58.9453125	0	0	0	0	0	0	0	3	4.0546875	173.0000135	0
1	1	0	16	40.078125	46.7578125	51.65625	40.8984375	0	0	0	0	0	0	0	45	4.1015625	175.0000137	0
1	1	0	17	21.421875	28.3359375	31.265625	22.4765625	0	0	0	0	0	0	0	25	2.5234375	107.6666751	0
1	1	0	18	47.53125	54.4453125	50.671875	48.5859375	0	0	0	0	0	0	0	50	1.4140625	60.33333805	0
1	1	0	19	34.8046875	41.7890625	45.0234375	35.9296875	0	0	0	0	0	0	0	38	2.0703125	88.33334023	0
1	1	0	20	11.671875	18.46875	32.953125	12.609375	0	0	0	0	0	0	0	15	2.390625	102.000008	0
1	1	1	1	8.15625	15.1875	19.59375	9.328125	0	0	0	0	0	0	0	15.1	-0.0875	-3.733333625	0
1	1	1	2	7.921875	15.0234375	17.6484375	9.1640625	0	0	0	0	0	0	0	12	-3.0234375	-129.0000101	0
1	1	1	3	46.125	52.96875	56.765625	47.109375	0	0	0	0	0	0	0	50	-2.96875	-126.6666766	0
1	1	1	4	57.9140625	4.8515625	7.8984375	58.9921875	0	0	0	0	0	0	0	6	1.1484375	49.00000383	0
1	1	1	5	49.2421875	56.203125	58.0546875	50.34375	0	0	0	0	0	0	0	57	0.796875	34.00000266	0
1	1	1	6	42.5390625	49.734375	50.5078125	43.875	0	0	0	0	0	0	0	52	2.265625	96.66667422	0
1	1	1	7	8.5078125	16.0078125	18.234375	10.1484375	0	0	0	0	0	0	0	18	1.9921875	85.00000664	0
1	1	1	8	44.8828125	51.984375	53.953125	46.125	0	0	0	0	0	0	0	53.5	1.515625	64.66667172	0
1	1	1	9	12	19.1484375	22.1015625	13.2890625	0	0	0	0	0	0	0	18	-1.1484375	-49.00000383	0
1	1	1	10	4.03125	11.625	16.921875	5.765625	0	0	0	0	0	0	0	13	1.375	58.66667125	0
1	1	1	11	0.46875	7.40625	15.375	1.5234375	0	0	0	0	0	0	0	8.5	1.09375	46.66667031	0
1	1	1	12	23.109375	30.2109375	26.4375	24.3515625	0	0	0	0	0	0	0	29	-1.2109375	-51.6666707	0
1	1	1	13	34.3125	41.34375	47.953125	35.484375	0	0	0	0	0	0	0	40	-1.34375	-57.33333781	0
1	1	1	14	46.96875	53.8125	50.2265625	47.953125	0	0	0	0	0	0	0	52	-1.8125	-77.33333938	0
1	1	1	15	4.6171875	12.328125	16.078125	6.46875	0	0	0	0	0	0	0	10	-2.328125	-99.33334109	0
1	1	1	16	43.8515625	50.671875	56.2734375	44.8125	0	0	0	0	0	0	0	52.5	1.828125	78.00000609	0
1	1	1	17	46.21875	53.0625	49.734375	47.203125	0	0	0	0	0	0	0	51	-2.0625	-88.00000688	0
1	1	1	18	35.3203125	42.328125	38.8359375	36.46875	0	0	0	0	0	0	0	45	2.671875	114.0000089	0
1	1	1	19	43.8046875	51.328125	59.6484375	45.46875	0	0	0	0	0	0	0	53	1.671875	71.33333891	0
1	1	1	20	8.859375	15.7265625	18.09375	9.8671875	0	0	0	0	0	0	0	18	2.2734375	97.00000758	0
2	0	0	1	8.53125	0	0	0	0	0	0	0	0	0	0	10.5	1.96875	84.00000656	0
2	0	0	2	28.8515625	0	0	0	0	0	0	0	0	0	0	30.5	1.6484375	70.33333883	0
2	0	0	3	0.7734375	0	0	0	0	0	0	0	0	0	0	3	2.2265625	95.00000742	0
2	0	0	4	41.390625	0	0	0	0	0	0	0	0	0	0	41.5	0.109375	4.666667031	0
2	0	0	5	48.28125	0	0	0	0	0	0	0	0	0	0	49.3	1.01875	43.46667006	0
2	0	0	6	12.3046875	0	0	0	0	0	0	0	0	0	0	8.8	-3.5046875	-149.533345	0
2	0	0	7	18.328125	0	0	0	0	0	0	0	0	0	0	18.3	-0.028125	-1.200000094	0
2	0	0	8	43.1953125	0	0	0	0	0	0	0	0	0	0	45	1.8046875	77.00000602	0
2	0	0	9	36.1875	0	0	0	0	0	0	0	0	0	0	34	-2.1875	-93.33334063	0
2	0	0	10	33.6796875	0	0	0	0	0	0	0	0	0	0	34.8	1.1203125	47.80000373	0
2	0	0	11	24.75	0	0	0	0	0	0	0	0	0	0	26	1.25	53.3333375	0
2	0	0	12	49.7578125	0	0	0	0	0	0	0	0	0	0	55	5.2421875	223.6666841	0
2	0	0	13	28.7578125	0	0	0	0	0	0	0	0	0	0	29.5	0.7421875	31.66666914	0
2	0	0	14	2.34375	0	0	0	0	0	0	0	0	0	0	4	1.65625	70.66667219	0
2	0	0	15	18.890625	0	0	0	0	0	0	0	0	0	0	20.5	1.609375	68.66667203	0
2	0	0	16	48.9609375	0	0	0	0	0	0	0	0	0	0	49.5	0.5390625	23.0000018	0
2	0	0	17	38.296875	0	0	0	0	0	0	0	0	0	0	39	0.703125	30.00000234	0
2	0	0	18	19.6171875	0	0	0	0	0	0	0	0	0	0	21.5	1.8828125	80.33333961	0
2	0	0	19	2.5078125	0	0	0	0	0	0	0	0	0	0	5	2.4921875	106.3333416	0
2	0	0	20	34.640625	0	0	0	0	0	0	0	0	0	0	35.5	0.859375	36.66666953	0
2	1	0	1	16.9921875	22.8515625	0	0	0	0	0	0	0	0	0	19	2.0078125	85.66667336	0
2	1	0	2	3.5859375	9.4453125	0	0	0	0	0	0	0	0	0	4.8	1.2140625	51.80000405	0
2	1	0	3	5.578125	11.4375	0	0	0	0	0	0	0	0	0	5.5	-0.078125	-3.333333594	0
2	1	0	4	10.0078125	15.8671875	0	0	0	0	0	0	0	0	0	8.2	-1.8078125	-77.13333936	0
2	1	0	5	51.09375	56.953125	0	0	0	0	0	0	0	0	0	50.5	-0.59375	-25.33333531	0
2	1	0	6	36.703125	42.5625	0	0	0	0	0	0	0	0	0	35	-1.703125	-72.66667234	0
2	1	0	7	22.1015625	27.9609375	0	0	0	0	0	0	0	0	0	27.5	5.3984375	230.3333513	0
2	1	0	8	31.3359375	37.1953125	0	0	0	0	0	0	0	0	0	31.8	0.4640625	19.80000155	0
2	1	0	9	50.71875	56.578125	0	0	0	0	0	0	0	0	0	52	1.28125	54.66667094	0
2	1	0	10	4.0546875	9.9140625	0	0	0	0	0	0	0	0	0	4.8	0.7453125	31.80000248	0
2	1	0	11	4.1953125	10.0546875	0	0	0	0	0	0	0	0	0	4.7	0.5046875	21.53333502	0
2	1	0	12	35.6484375	41.5078125	0	0	0	0	0	0	0	0	0	35.5	-0.1484375	-6.333333828	0
2	1	0	13	36	41.859375	0	0	0	0	0	0	0	0	0	36	0	0	0
2	1	0	14	21.65625	27.515625	0	0	0	0	0	0	0	0	0	27.8	6.14375	262.1333538	0
2	1	0	15	16.2890625	22.1484375	0	0	0	0	0	0	0	0	0	18.8	2.5109375	107.1333417	0
2	1	0	16	58.03125	3.890625	0	0	0	0	0	0	0	0	0	58.5	0.46875	20.00000156	0
2	1	0	17	40.1953125	46.0546875	0	0	0	0	0	0	0	0	0	39	-1.1953125	-51.00000398	0
2	1	0	18	11.203125	17.0625	0	0	0	0	0	0	0	0	0	11.6	0.396875	16.93333466	0
2	1	0	19	23.109375	28.96875	0	0	0	0	0	0	0	0	0	23	-0.109375	-4.666667031	0
2	1	0	20	17.9765625	23.8359375	0	0	0	0	0	0	0	0	0	18.2	0.2234375	9.533334078	0
2	1	1	1	20.5078125	26.3671875	0	0	0	0	0	0	0	0	0	28	1.6328125	69.66667211	0
2	1	1	2	58.125	3.984375	0	0	0	0	0	0	0	0	0	5.5	1.515625	64.66667172	0
2	1	1	3	22.8046875	28.6640625	0	0	0	0	0	0	0	0	0	27	-1.6640625	-71.00000555	0
2	1	1	4	44.6484375	50.5078125	0	0	0	0	0	0	0	0	0	56	5.4921875	234.3333516	0
2	1	1	5	42.84375	48.6796875	0	0	0	0	0	0	0	0	0	48.5	-0.1796875	-7.666667266	0
2	1	1	6	42.1171875	47.9765625	0	0	0	0	0	0	0	0	0	48	0.0234375	1.000000078	0
2	1	1	7	35.71875	41.578125	0	0	0	0	0	0	0	0	0	42.5	0.921875	39.33333641	0
2	1	1	8	41.4375	47.296875	0	0	0	0	0	0	0	0	0	47	-0.296875	-12.66666766	0
2	1	1	9	59.15625	5.015625	0	0	0	0	0	0	0	0	0	5	-0.015625	-0.666666719	0
2	1	1	10	42.046875	47.90625	0	0	0	0	0	0	0	0	0	49	1.09375	46.66667031	0
2	1	1	11	6.046875	11.90625	0	0	0	0	0	0	0	0	0	11	-0.90625	-38.66666969	0
2	1	1	12	25.359375	31.21875	0	0	0	0	0	0	0	0	0	30.5	-0.71875	-30.66666906	0
2	1	1	13	14.15625	20.015625	0	0	0	0	0	0	0	0	0	19.5	-0.515625	-22.00000172	0
2	1	1	14	0.84375	6.703125	0	0	0	0	0	0	0	0	0	6	-0.703125	-30.00000234	0
2	1	1	15	51.6796875	57.5390625	0	0	0	0	0	0	0	0	0	58	0.4609375	19.6666682	0
2	1	1	16	23.6484375	29.484375	0	0	0	0	0	0	0	0	0	30.5	1.015625	43.33333672	0
2	1	1	17	13.359375	19.21875	0	0	0	0	0	0	0	0	0	18.5	-0.71875	-30.66666906	0
2	1	1	18	3.2578125	9.1171875	0	0	0	0	0	0	0	0	0	9	-0.1171875	-5.000000391	0
2	1	1	19	6.2578125	12.1171875	0	0	0	0	0	0	0	0	0	10	-2.1171875	-90.33334039	0
2	1	1	20	1.4765625	7.3125	0	0	0	0	0	0	0	0	0	8	0.6875	29.33333563	0
3	0	1	1	0	49.8515625	0	0	0	0	0	0	0	0	0	51	1.1484375	49.00000383	0
3	0	1	2	0	46.640625	0	0	0	0	0	0	0	0	0	46	-0.640625	-27.33333547	0
3	0	1	3	0	14.53125	0	0	0	0	0	0	0	0	0	15.8	1.26875	54.13333756	0
3	0	1	4	0	11.296875	0	0	0	0	0	0	0	0	0	10.7	-0.596875	-25.46666866	0
3	0	1	5	0	53.3203125	0	0	0	0	0	0	0	0	0	54.9	1.5796875	67.40000527	0
3	0	1	6	0	44.578125	0	0	0	0	0	0	0	0	0	45.5	0.921875	39.33333641	0
3	0	1	7	0	22.8515625	0	0	0	0	0	0	0	0	0	22.5	-0.3515625	-15.00000117	0
3	0	1	8	0	1.453125	0	0	0	0	0	0	0	0	0	2.6	1.146875	48.93333716	0
3	0	1	9	0	29.0390625	0	0	0	0	0	0	0	0	0	28.5	-0.5390625	-23.0000018	0
3	0	1	10	0	35.4609375	0	0	0	0	0	0	0	0	0	34	-1.4609375	-62.3333382	0
3	0	1	11	0	26.9296875	0	0	0	0	0	0	0	0	0	25.5	-1.4296875	-61.00000477	0
3	0	1	12	0	34.265625	0	0	0	0	0	0	0	0	0	33	-1.265625	-54.00000422	0
3	0	1	13	0	9.046875	0	0	0	0	0	0	0	0	0	8.8	-0.246875	-10.53333416	0
3	0	1	14	0	9.4453125	0	0	0	0	0	0	0	0	0	9.2	-0.2453125	-10.46666748	0
3	0	1	15	0	4.546875	0	0	0	0	0	0	0	0	0	3.8	-0.746875	-31.86666916	0
3	0	1	16	0	48.84375	0	0	0	0	0	0	0	0	0	49	0.15625	6.666667188	0
3	0	1	17	0	28.2890625	0	0	0	0	0	0	0	0	0	27.8	-0.4890625	-20.8666683	0
3	0	1	18	0	12.2578125	0	0	0	0	0	0	0	0	0	7.5	-4.7578125	-203.0000159	0
3	0	1	19	0	13.3359375	0	0	0	0	0	0	0	0	0	13	-0.3359375	-14.33333445	0
3	0	1	20	0	22.8515625	0	0	0	0	0	0	0	0	0	23.2	0.3484375	14.86666783	0
