# Supplementary material for: The effect of electrical muscle stimulation on intentional binding and explicit sense of agency
Source: PeerJ. 2024 Sep 19;12:e17977. doi: 10.7717/peerj.17977 (PMC11416759; doi:10.7717/peerj.17977)
Supplement: Supplemental Information 1 [file peerj-12-17977-s001.zip › RawData/Experiment1/Participant36.csv]

Action type (0=Voluntary, 1=Involuntary, 2=Sham, 3=Tone)	Condition (0=Baseline, 1=Operant)	Judgment event (0=Action, 1=Tone)	Trial	Stimulation	Tone	Switch release	Switch push	Switch release	Switch push	Switch release	Switch push	Switch release	Switch push	Switch release	Answer of participant	Judgement error on clock	Judgement error[ms]	SW1 Release to Push[ms]
0	0	0	1	0	0	0	48.09375	46.125	0	0	0	0	0	0	50	1.90625	81.33333969	84.00000656
0	0	0	2	0	0	0	11.015625	9.3046875	0	0	0	0	0	0	11	-0.015625	-0.666666719	73.0000057
0	0	0	3	0	0	0	23.7890625	22.5703125	0	0	0	0	0	0	23	-0.7890625	-33.6666693	52.00000406
0	0	0	4	0	0	0	33.9140625	32.3203125	0	0	0	0	0	0	33	-0.9140625	-39.00000305	68.00000531
0	0	0	5	0	0	0	13.0078125	11.1328125	0	0	0	0	0	0	12	-1.0078125	-43.00000336	80.00000625
0	0	0	6	0	0	0	48.796875	47.3203125	0	0	0	0	0	0	46	-2.796875	-119.3333427	63.00000492
0	0	0	7	0	0	0	48.515625	46.9453125	0	0	0	0	0	0	46	-2.515625	-107.3333417	67.00000523
0	0	0	8	0	0	0	3.1171875	1.265625	0	0	0	0	0	0	2	-1.1171875	-47.66667039	79.00000617
0	0	0	9	0	0	0	32.1328125	30.9375	0	0	0	0	0	0	28	-4.1328125	-176.3333471	51.00000398
0	0	0	10	0	0	0	39.9140625	38.71875	0	0	0	0	0	0	39	-0.9140625	-39.00000305	51.00000398
0	0	0	11	0	0	0	0.6328125	59.296875	0	0	0	0	0	0	59	-1.6328125	-69.66667211	57.00000445
0	0	0	12	0	0	0	10.78125	9.375	0	0	0	0	0	0	9	-1.78125	-76.00000594	60.00000469
0	0	0	13	0	0	0	3.5390625	2.203125	0	0	0	0	0	0	3	-0.5390625	-23.0000018	57.00000445
0	0	0	14	0	0	0	50.390625	48.09375	0	0	0	0	0	0	46	-4.390625	-187.333348	98.00000766
0	0	0	15	0	0	0	30.4921875	28.453125	0	0	0	0	0	0	30	-0.4921875	-21.00000164	87.0000068
0	0	0	16	0	0	0	35.859375	33.84375	0	0	0	0	0	0	34	-1.859375	-79.33333953	86.00000672
0	0	0	17	0	0	0	18.234375	17.53125	0	0	0	0	0	0	18	-0.234375	-10.00000078	30.00000234
0	0	0	18	0	0	0	8.7421875	6.46875	0	0	0	0	0	0	8	-0.7421875	-31.66666914	97.00000758
0	0	0	19	0	0	0	28.171875	26.3671875	0	0	0	0	0	0	26	-2.171875	-92.66667391	77.00000602
0	0	0	20	0	0	0	42.984375	41.25	0	0	0	0	0	0	41	-1.984375	-84.66667328	74.00000578
0	1	0	1	0	36.6796875	0	30.8203125	29.0859375	0	0	0	0	0	0	29	-1.8203125	-77.66667273	74.00000578
0	1	0	2	0	59.0859375	0	53.2265625	51.609375	0	0	0	0	0	0	54	0.7734375	33.00000258	69.00000539
0	1	0	3	0	33.1640625	0	27.3046875	25.4765625	0	0	0	0	0	0	26	-1.3046875	-55.66667102	78.00000609
0	1	0	4	0	1.9453125	0	56.0859375	54.515625	0	0	0	0	0	0	58	1.9140625	81.66667305	67.00000523
0	1	0	5	0	40.0546875	0	34.1953125	32.0625	0	0	0	0	0	0	35	0.8046875	34.33333602	91.00000711
0	1	0	6	0	16.1484375	0	13.59375	13.359375	10.2890625	8.4375	0	0	0	0	11	0.7109375	30.3333357	79.00000617
0	1	0	7	0	13.921875	0	8.0625	6.65625	0	0	0	0	0	0	7	-1.0625	-45.33333688	60.00000469
0	1	0	8	0	58.3359375	0	52.4765625	50.5546875	0	0	0	0	0	0	55	2.5234375	107.6666751	82.00000641
0	1	0	9	0	27.8671875	0	22.0078125	20.484375	0	0	0	0	0	0	21	-1.0078125	-43.00000336	65.00000508
0	1	0	10	0	51.375	0	45.515625	43.5703125	0	0	0	0	0	0	44	-1.515625	-64.66667172	83.00000648
0	1	0	11	0	9.8671875	0	4.0078125	2.2265625	0	0	0	0	0	0	2	-2.0078125	-85.66667336	76.00000594
0	1	0	12	0	33.8671875	0	28.0078125	26.34375	0	0	0	0	0	0	28	-0.0078125	-0.333333359	71.00000555
0	1	0	13	0	18.046875	0	12.1875	10.3359375	0	0	0	0	0	0	13	0.8125	34.66666938	79.00000617
0	1	0	14	0	48.46875	0	42.609375	40.8515625	0	0	0	0	0	0	41	-1.609375	-68.66667203	75.00000586
0	1	0	15	0	10.2421875	0	4.3828125	2.5546875	0	0	0	0	0	0	4	-0.3828125	-16.33333461	78.00000609
0	1	0	16	0	34.8515625	0	28.9921875	26.859375	0	0	0	0	0	0	29	0.0078125	0.333333359	91.00000711
0	1	0	17	0	4.4296875	0	58.5703125	56.71875	0	0	0	0	0	0	59	0.4296875	18.33333477	79.00000617
0	1	0	18	0	53.7890625	0	47.9296875	45.9375	0	0	0	0	0	0	46	-1.9296875	-82.33333977	85.00000664
0	1	0	19	0	22.21875	0	16.359375	14.859375	0	0	0	0	0	0	17	0.640625	27.33333547	64.000005
0	1	0	20	0	27.9140625	0	22.0546875	20.625	0	0	0	0	0	0	21	-1.0546875	-45.00000352	61.00000477
0	1	1	1	0	6.1875	0	0.328125	58.453125	0	0	0	0	0	0	5	-1.1875	-50.66667063	80.00000625
0	1	1	2	0	36.3984375	0	30.5390625	28.8046875	0	0	0	0	0	0	34	-2.3984375	-102.3333413	74.00000578
0	1	1	3	0	9.09375	0	3.234375	1.59375	0	0	0	0	0	0	9	-0.09375	-4.000000313	70.00000547
0	1	1	4	0	26.0390625	0	20.1796875	18.5859375	0	0	0	0	0	0	26	-0.0390625	-1.666666797	68.00000531
0	1	1	5	0	22.2890625	0	16.4296875	14.484375	0	0	0	0	0	0	18	-4.2890625	-183.0000143	83.00000648
0	1	1	6	0	41.2734375	0	35.390625	33.5625	0	0	0	0	0	0	38	-3.2734375	-139.6666776	78.00000609
0	1	1	7	0	54.9609375	0	49.1015625	47.25	0	0	0	0	0	0	52	-2.9609375	-126.3333432	79.00000617
0	1	1	8	0	21.4453125	0	15.5859375	13.8046875	0	0	0	0	0	0	19	-2.4453125	-104.3333415	76.00000594
0	1	1	9	0	34.59375	0	28.734375	27.2578125	0	0	0	0	0	0	33	-1.59375	-68.00000531	63.00000492
0	1	1	10	0	32.15625	0	26.296875	24.28125	0	0	0	0	0	0	29	-3.15625	-134.6666772	86.00000672
0	1	1	11	0	32.8125	0	26.953125	24.984375	0	0	0	0	0	0	29	-3.8125	-162.6666794	84.00000656
0	1	1	12	0	40.1484375	0	34.2890625	32.6484375	0	0	0	0	0	0	40	-0.1484375	-6.333333828	70.00000547
0	1	1	13	0	41.6953125	0	35.8359375	34.03125	0	0	0	0	0	0	40	-1.6953125	-72.33333898	77.00000602
0	1	1	14	0	18.140625	0	18.1640625	17.4375	12.28125	10.3125	0	0	0	0	15	-3.140625	-134.0000105	84.00000656
0	1	1	15	0	58.875	0	53.015625	51.3515625	0	0	0	0	0	0	57	-1.875	-80.00000625	71.00000555
0	1	1	16	0	29.1328125	0	23.2734375	21.1640625	0	0	0	0	0	0	24	-5.1328125	-219.0000171	90.00000703
0	1	1	17	0	7.171875	0	1.3125	58.921875	0	0	0	0	0	0	4	-3.171875	-135.3333439	102.000008
0	1	1	18	0	35.4375	0	29.578125	27.3984375	0	0	0	0	0	0	35	-0.4375	-18.66666813	93.00000727
0	1	1	19	0	44.484375	0	38.625	36.84375	0	0	0	0	0	0	40	-4.484375	-191.3333483	76.00000594
0	1	1	20	0	25.078125	0	19.21875	17.296875	0	0	0	0	0	0	18	-7.078125	-302.0000236	82.00000641
1	0	0	1	14.3203125	0	0	17.4609375	19.875	15.3046875	0	0	0	0	0	29	13.6953125	584.333379	0
1	0	0	2	19.3359375	0	24.3515625	20.3671875	0	0	0	0	0	0	0	21	0.6328125	27.00000211	0
1	0	0	3	51.9375	0	57.421875	53.0390625	0	0	0	0	0	0	0	54	0.9609375	41.0000032	0
1	0	0	4	50.0390625	0	55.1484375	51.1640625	0	0	0	0	0	0	0	51	-0.1640625	-7.000000547	0
1	0	0	5	42.5625	0	46.8515625	43.9921875	0	0	0	0	0	0	0	43	-0.9921875	-42.33333664	0
1	0	0	6	24.421875	0	29.203125	25.8046875	0	0	0	0	0	0	0	24	-1.8046875	-77.00000602	0
1	0	0	7	1.4296875	0	6	2.625	0	0	0	0	0	0	0	3	0.375	16.00000125	0
1	0	0	8	43.125	0	48.328125	44.25	0	0	0	0	0	0	0	42	-2.25	-96.0000075	0
1	0	0	9	41.8828125	0	46.8046875	43.265625	0	0	0	0	0	0	0	41	-2.265625	-96.66667422	0
1	0	0	10	49.1015625	0	53.8828125	50.34375	0	0	0	0	0	0	0	54	3.65625	156.0000122	0
1	0	0	11	7.6640625	0	13.8515625	8.7890625	0	0	0	0	0	0	0	7	-1.7890625	-76.3333393	0
1	0	0	12	11.15625	0	16.5703125	12.1875	0	0	0	0	0	0	0	11	-1.1875	-50.66667063	0
1	0	0	13	50.25	0	54.703125	51.75	0	0	0	0	0	0	0	50	-1.75	-74.6666725	0
1	0	0	14	49.1015625	0	54.4921875	50.484375	0	0	0	0	0	0	0	50	-0.484375	-20.66666828	0
1	0	0	15	11.5546875	0	18.0703125	12.609375	0	0	0	0	0	0	0	11	-1.609375	-68.66667203	0
1	0	0	16	7.1953125	0	0	7.3828125	15.9140625	8.2265625	0	0	0	0	0	9	0.7734375	33.00000258	0
1	0	0	17	15.703125	0	22.2421875	18.2578125	0	0	0	0	0	0	0	14	-4.2578125	-181.6666809	0
1	0	0	18	53.0390625	0	20.6484375	13.59375	3.7265625	54.2109375	0	0	0	0	0	4	9.7890625	417.6666993	0
1	0	0	19	49.5234375	0	55.9453125	50.6953125	0	0	0	0	0	0	0	50	-0.6953125	-29.66666898	0
1	0	0	20	35.0859375	0	40.7578125	36.1875	0	0	0	0	0	0	0	35	-1.1875	-50.66667063	0
1	1	0	1	37.4765625	44.0390625	43.6171875	38.1796875	0	0	0	0	0	0	0	40	1.8203125	77.66667273	0
1	1	0	2	54.2109375	1.0078125	0.4921875	55.1484375	0	0	0	0	0	0	0	54	-1.1484375	-49.00000383	0
1	1	0	3	54.09375	0.8203125	0	25.078125	2.0859375	54.9609375	0	0	0	0	0	58	3.0390625	129.6666768	0
1	1	0	4	58.0546875	4.921875	3.8203125	59.0625	0	0	0	0	0	0	0	60	0.9375	40.00000313	0
1	1	0	5	7.125	14.1328125	12.8203125	8.2734375	0	0	0	0	0	0	0	9	0.7265625	31.00000242	0
1	1	0	6	11.953125	18.9375	17.625	13.078125	0	0	0	0	0	0	0	12	-1.078125	-46.00000359	0
1	1	0	7	59.2265625	6.234375	4.5	0.375	0	0	0	0	0	0	0	59	-1.375	-58.66667125	0
1	1	0	8	0.5625	7.6640625	5.71875	1.8046875	0	0	0	0	0	0	0	1	-0.8046875	-34.33333602	0
1	1	0	9	45.4453125	52.5234375	51.046875	46.6640625	0	0	0	0	0	0	0	44	-2.6640625	-113.6666755	0
1	1	0	10	24.2109375	31.2890625	29.7421875	25.4296875	0	0	0	0	0	0	0	24	-1.4296875	-61.00000477	0
1	1	0	11	3.9609375	11.015625	9.3984375	5.15625	0	0	0	0	0	0	0	5	-0.15625	-6.666667188	0
1	1	0	12	46.3828125	53.4609375	51.5859375	47.6015625	0	0	0	0	0	0	0	46	-1.6015625	-68.33333867	0
1	1	0	13	39.2109375	46.3125	44.7890625	40.453125	0	0	0	0	0	0	0	40	-0.453125	-19.33333484	0
1	1	0	14	13.6875	20.6484375	19.125	14.7890625	0	0	0	0	0	0	0	16	1.2109375	51.6666707	0
1	1	0	15	13.1484375	20.0859375	18.984375	14.2265625	0	0	0	0	0	0	0	14	-0.2265625	-9.666667422	0
1	1	0	16	7.3125	14.390625	12.1875	8.53125	0	0	0	0	0	0	0	10	1.46875	62.66667156	0
1	1	0	17	41.0625	48.1640625	46.6640625	42.3046875	0	0	0	0	0	0	0	40	-2.3046875	-98.33334102	0
1	1	0	18	47.484375	54.3515625	53.5546875	48.46875	0	0	0	0	0	0	0	45	-3.46875	-148.0000116	0
1	1	0	19	52.4765625	59.296875	57.3515625	53.4375	0	0	0	0	0	0	0	55	1.5625	66.66667188	0
1	1	0	20	3.7734375	10.6171875	9.6328125	4.7578125	0	0	0	0	0	0	0	4	-0.7578125	-32.33333586	0
1	1	1	1	3.4921875	10.359375	9.3515625	4.4765625	0	0	0	0	0	0	0	11	0.640625	27.33333547	0
1	1	1	2	18.65625	25.4765625	25.8515625	19.59375	0	0	0	0	0	0	0	25	-0.4765625	-20.33333492	0
1	1	1	3	46.546875	53.390625	52.9921875	47.53125	0	0	0	0	0	0	0	54	0.609375	26.00000203	0
1	1	1	4	3.8203125	10.6640625	9.140625	4.8046875	0	0	0	0	0	0	0	12	1.3359375	57.00000445	0
1	1	1	5	34.78125	41.625	40.6171875	35.765625	0	0	0	0	0	0	0	38	-3.625	-154.6666788	0
1	1	1	6	53.8828125	0.7265625	0.0234375	54.84375	0	0	0	0	0	0	0	57	-3.7265625	-159.0000124	0
1	1	1	7	14.90625	21.7734375	20.3203125	15.9140625	0	0	0	0	0	0	0	19	-2.7734375	-118.3333426	0
1	1	1	8	8.1328125	15.0703125	13.5234375	9.2109375	0	0	0	0	0	0	0	12	-3.0703125	-131.0000102	0
1	1	1	9	10.359375	17.25	15.609375	11.390625	0	0	0	0	0	0	0	18	0.75	32.0000025	0
1	1	1	10	59.8359375	6.8203125	4.8984375	0.9609375	0	0	0	0	0	0	0	4	-2.8203125	-120.3333427	0
1	1	1	11	57.09375	4.03125	2.296875	58.171875	0	0	0	0	0	0	0	2	-2.03125	-86.66667344	0
1	1	1	12	50.484375	57.4453125	55.640625	51.5859375	0	0	0	0	0	0	0	54	-3.4453125	-147.0000115	0
1	1	1	13	5.484375	12.3515625	10.8984375	6.4921875	0	0	0	0	0	0	0	11	-1.3515625	-57.66667117	0
1	1	1	14	45	51.9140625	50.390625	46.0546875	0	0	0	0	0	0	0	48	-3.9140625	-167.000013	0
1	1	1	15	16.2890625	23.296875	21.375	17.4375	0	0	0	0	0	0	0	21	-2.296875	-98.00000766	0
1	1	1	16	1.9453125	8.9296875	7.1015625	3.0703125	0	0	0	0	0	0	0	7	-1.9296875	-82.33333977	0
1	1	1	17	32.1796875	39.234375	37.3359375	33.375	0	0	0	0	0	0	0	36	-3.234375	-138.0000108	0
1	1	1	18	11.2265625	18.2109375	17.0390625	12.3515625	0	0	0	0	0	0	0	16	-2.2109375	-94.3333407	0
1	1	1	19	23.15625	30.2578125	28.359375	24.3984375	0	0	0	0	0	0	0	26	-4.2578125	-181.6666809	0
1	1	1	20	49.546875	56.6015625	54.9375	50.7421875	0	0	0	0	0	0	0	55	-1.6015625	-68.33333867	0
2	0	0	1	33.84375	0	0	0	0	0	0	0	0	0	0	35	1.15625	49.33333719	0
2	0	0	2	22.9453125	0	0	0	0	0	0	0	0	0	0	23	0.0546875	2.333333516	0
2	0	0	3	27.84375	0	0	0	0	0	0	0	0	0	0	28	0.15625	6.666667188	0
2	0	0	4	0.375	0	0	0	0	0	0	0	0	0	0	60	-0.375	-16.00000125	0
2	0	0	5	58.5	0	0	0	0	0	0	0	0	0	0	58	-0.5	-21.333335	0
2	0	0	6	51.046875	0	0	0	0	0	0	0	0	0	0	50	-1.046875	-44.66667016	0
2	0	0	7	33	0	0	0	0	0	0	0	0	0	0	33	0	0	0
2	0	0	8	9.9375	0	0	0	0	0	0	0	0	0	0	11	1.0625	45.33333688	0
2	0	0	9	51.75	0	0	0	0	0	0	0	0	0	0	54	2.25	96.0000075	0
2	0	0	10	50.4609375	0	0	0	0	0	0	0	0	0	0	50	-0.4609375	-19.6666682	0
2	0	0	11	57.703125	0	0	0	0	0	0	0	0	0	0	59	1.296875	55.33333766	0
2	0	0	12	16.2421875	0	0	0	0	0	0	0	0	0	0	17	0.7578125	32.33333586	0
2	0	0	13	19.8984375	0	0	0	0	0	0	0	0	0	0	19	-0.8984375	-38.33333633	0
2	0	0	14	59.0390625	0	0	0	0	0	0	0	0	0	0	58	-1.0390625	-44.3333368	0
2	0	0	15	46.8515625	0	0	0	0	0	0	0	0	0	0	48	1.1484375	49.00000383	0
2	0	0	16	57.65625	0	0	0	0	0	0	0	0	0	0	58	0.34375	14.66666781	0
2	0	0	17	43.3125	0	0	0	0	0	0	0	0	0	0	43	-0.3125	-13.33333438	0
2	0	0	18	35.4140625	0	0	0	0	0	0	0	0	0	0	34	-1.4140625	-60.33333805	0
2	0	0	19	16.828125	0	0	0	0	0	0	0	0	0	0	15	-1.828125	-78.00000609	0
2	0	0	20	13.8515625	0	0	0	0	0	0	0	0	0	0	14	0.1484375	6.333333828	0
2	1	0	1	51.0234375	56.8828125	0	0	0	0	0	0	0	0	0	55	3.9765625	169.6666799	0
2	1	0	2	59.296875	5.15625	0	0	0	0	0	0	0	0	0	60	0.703125	30.00000234	0
2	1	0	3	15.140625	21	0	0	0	0	0	0	0	0	0	15	-0.140625	-6.000000469	0
2	1	0	4	14.109375	19.96875	0	0	0	0	0	0	0	0	0	14	-0.109375	-4.666667031	0
2	1	0	5	16.875	22.734375	0	0	0	0	0	0	0	0	0	19	2.125	90.66667375	0
2	1	0	6	24.7734375	30.6328125	0	0	0	0	0	0	0	0	0	25	0.2265625	9.666667422	0
2	1	0	7	28.546875	34.40625	0	0	0	0	0	0	0	0	0	28	-0.546875	-23.33333516	0
2	1	0	8	14.953125	20.8125	0	0	0	0	0	0	0	0	0	16	1.046875	44.66667016	0
2	1	0	9	15.0703125	20.9296875	0	0	0	0	0	0	0	0	0	14	-1.0703125	-45.66667023	0
2	1	0	10	56.8828125	2.7421875	0	0	0	0	0	0	0	0	0	54	-2.8828125	-123.0000096	0
2	1	0	11	34.6875	40.546875	0	0	0	0	0	0	0	0	0	35	0.3125	13.33333438	0
2	1	0	12	13.3828125	19.21875	0	0	0	0	0	0	0	0	0	15	1.6171875	69.00000539	0
2	1	0	13	54.65625	0.515625	0	0	0	0	0	0	0	0	0	56	1.34375	57.33333781	0
2	1	0	14	46.265625	52.125	0	0	0	0	0	0	0	0	0	46	-0.265625	-11.33333422	0
2	1	0	15	19.734375	25.59375	0	0	0	0	0	0	0	0	0	20	0.265625	11.33333422	0
2	1	0	16	16.875	22.734375	0	0	0	0	0	0	0	0	0	19	2.125	90.66667375	0
2	1	0	17	11.203125	17.0625	0	0	0	0	0	0	0	0	0	10	-1.203125	-51.33333734	0
2	1	0	18	43.6875	49.5234375	0	0	0	0	0	0	0	0	0	43	-0.6875	-29.33333563	0
2	1	0	19	48.6796875	54.5390625	0	0	0	0	0	0	0	0	0	49	0.3203125	13.66666773	0
2	1	0	20	52.7109375	58.5703125	0	0	0	0	0	0	0	0	0	54	1.2890625	55.0000043	0
2	1	1	1	45.328125	51.1875	0	0	0	0	0	0	0	0	0	50	-1.1875	-50.66667063	0
2	1	1	2	40.40625	46.265625	0	0	0	0	0	0	0	0	0	45	-1.265625	-54.00000422	0
2	1	1	3	11.3203125	17.1796875	0	0	0	0	0	0	0	0	0	16	-1.1796875	-50.33333727	0
2	1	1	4	15.28125	21.140625	0	0	0	0	0	0	0	0	0	20	-1.140625	-48.66667047	0
2	1	1	5	13.875	19.734375	0	0	0	0	0	0	0	0	0	16	-3.734375	-159.3333458	0
2	1	1	6	1.8515625	7.7109375	0	0	0	0	0	0	0	0	0	5	-2.7109375	-115.6666757	0
2	1	1	7	44.671875	50.53125	0	0	0	0	0	0	0	0	0	50	-0.53125	-22.66666844	0
2	1	1	8	32.296875	38.15625	0	0	0	0	0	0	0	0	0	36	-2.15625	-92.00000719	0
2	1	1	9	36.8671875	42.7265625	0	0	0	0	0	0	0	0	0	39	-3.7265625	-159.0000124	0
2	1	1	10	47.953125	53.8125	0	0	0	0	0	0	0	0	0	51	-2.8125	-120.0000094	0
2	1	1	11	12.2578125	18.1171875	0	0	0	0	0	0	0	0	0	14	-4.1171875	-175.6666804	0
2	1	1	12	21.4921875	27.3515625	0	0	0	0	0	0	0	0	0	25	-2.3515625	-100.3333412	0
2	1	1	13	6.09375	11.953125	0	0	0	0	0	0	0	0	0	16	4.046875	172.6666802	0
2	1	1	14	59.578125	5.4375	0	0	0	0	0	0	0	0	0	3	-2.4375	-104.0000081	0
2	1	1	15	16.3828125	22.2421875	0	0	0	0	0	0	0	0	0	20	-2.2421875	-95.66667414	0
2	1	1	16	7.78125	13.640625	0	0	0	0	0	0	0	0	0	11	-2.640625	-112.6666755	0
2	1	1	17	5.4609375	11.3203125	0	0	0	0	0	0	0	0	0	10	-1.3203125	-56.33333773	0
2	1	1	18	52.6640625	58.5234375	0	0	0	0	0	0	0	0	0	53	-5.5234375	-235.6666851	0
2	1	1	19	57.46875	3.328125	0	0	0	0	0	0	0	0	0	60	-3.328125	-142.0000111	0
2	1	1	20	59.671875	5.53125	0	0	0	0	0	0	0	0	0	2	-3.53125	-150.6666784	0
3	0	1	1	0	27.0703125	0	0	0	0	0	0	0	0	0	28	0.9296875	39.66666977	0
3	0	1	2	0	55.828125	0	0	0	0	0	0	0	0	0	55	-0.828125	-35.33333609	0
3	0	1	3	0	6.8203125	0	0	0	0	0	0	0	0	0	8	1.1796875	50.33333727	0
3	0	1	4	0	8.671875	0	0	0	0	0	0	0	0	0	7	-1.671875	-71.33333891	0
3	0	1	5	0	57.609375	0	0	0	0	0	0	0	0	0	58	0.390625	16.66666797	0
3	0	1	6	0	55.125	0	0	0	0	0	0	0	0	0	56	0.875	37.33333625	0
3	0	1	7	0	50.9296875	0	0	0	0	0	0	0	0	0	50	-0.9296875	-39.66666977	0
3	0	1	8	0	15.703125	0	0	0	0	0	0	0	0	0	13	-2.703125	-115.3333423	0
3	0	1	9	0	59.71875	0	0	0	0	0	0	0	0	0	1	1.28125	54.66667094	0
3	0	1	10	0	14.109375	0	0	0	0	0	0	0	0	0	13	-1.109375	-47.33333703	0
3	0	1	11	0	4.6875	0	0	0	0	0	0	0	0	0	5	0.3125	13.33333438	0
3	0	1	12	0	9.375	0	0	0	0	0	0	0	0	0	10	0.625	26.66666875	0
3	0	1	13	0	33.8671875	0	0	0	0	0	0	0	0	0	33	-0.8671875	-37.00000289	0
3	0	1	14	0	53.484375	0	0	0	0	0	0	0	0	0	55	1.515625	64.66667172	0
3	0	1	15	0	30.703125	0	0	0	0	0	0	0	0	0	32	1.296875	55.33333766	0
3	0	1	16	0	42.5859375	0	0	0	0	0	0	0	0	0	42	-0.5859375	-25.00000195	0
3	0	1	17	0	22.78125	0	0	0	0	0	0	0	0	0	23	0.21875	9.333334063	0
3	0	1	18	0	10.078125	0	0	0	0	0	0	0	0	0	10	-0.078125	-3.333333594	0
3	0	1	19	0	11.0859375	0	0	0	0	0	0	0	0	0	11	-0.0859375	-3.666666953	0
3	0	1	20	0	17.34375	0	0	0	0	0	0	0	0	0	17	-0.34375	-14.66666781	0
