# Supplementary material for: The effect of electrical muscle stimulation on intentional binding and explicit sense of agency
Source: PeerJ. 2024 Sep 19;12:e17977. doi: 10.7717/peerj.17977 (PMC11416759; doi:10.7717/peerj.17977)
Supplement: Supplemental Information 1 [file peerj-12-17977-s001.zip › RawData/Experiment1/Participant37.csv]

Action type (0=Voluntary, 1=Involuntary, 2=Sham, 3=Tone)	Condition (0=Baseline, 1=Operant)	Judgment event (0=Action, 1=Tone)	Trial	Stimulation	Tone	Switch release	Switch push	Switch release	Switch push	Switch release	Switch push	Switch release	Switch push	Switch release	Answer of participant	Judgement error on clock	Judgement error[ms]	SW1 Release to Push[ms]
0	0	0	1	0	0	0	44.34375	42.375	0	0	0	0	0	0	46	1.65625	70.66667219	84.00000656
0	0	0	2	0	0	0	50.7890625	48.6328125	0	0	0	0	0	0	49	-1.7890625	-76.3333393	92.00000719
0	0	0	3	0	0	0	48.0234375	46.1015625	0	0	0	0	0	0	47	-1.0234375	-43.66667008	82.00000641
0	0	0	4	0	0	0	0.375	58.5703125	0	0	0	0	0	0	58	-2.375	-101.3333413	77.00000602
0	0	0	5	0	0	0	5.203125	2.90625	0	0	0	0	0	0	5	-0.203125	-8.666667344	98.00000766
0	0	0	6	0	0	0	9.46875	7.125	0	0	0	0	0	0	8	-1.46875	-62.66667156	100.0000078
0	0	0	7	0	0	0	9.75	7.546875	0	0	0	0	0	0	9	-0.75	-32.0000025	94.00000734
0	0	0	8	0	0	0	19.8515625	17.7421875	0	0	0	0	0	0	19	-0.8515625	-36.33333617	90.00000703
0	0	0	9	0	0	0	25.1015625	23.1328125	0	0	0	0	0	0	26	0.8984375	38.33333633	84.00000656
0	0	0	10	0	0	0	32.53125	30.1875	0	0	0	0	0	0	32	-0.53125	-22.66666844	100.0000078
0	0	0	11	0	0	0	39.75	37.453125	0	0	0	0	0	0	39	-0.75	-32.0000025	98.00000766
0	0	0	12	0	0	0	36.1640625	33.984375	0	0	0	0	0	0	38	1.8359375	78.33333945	93.00000727
0	0	0	13	0	0	0	27.609375	25.546875	0	0	0	0	0	0	28	0.390625	16.66666797	88.00000688
0	0	0	14	0	0	0	20.34375	18.0703125	0	0	0	0	0	0	22	1.65625	70.66667219	97.00000758
0	0	0	15	0	0	0	9.5390625	7.3359375	0	0	0	0	0	0	9	-0.5390625	-23.0000018	94.00000734
0	0	0	16	0	0	0	12.515625	9.6328125	0	0	0	0	0	0	14	1.484375	63.33333828	123.0000096
0	0	0	17	0	0	0	9.3515625	6.9609375	0	0	0	0	0	0	8	-1.3515625	-57.66667117	102.000008
0	0	0	18	0	0	0	23.4609375	21.1171875	0	0	0	0	0	0	23	-0.4609375	-19.6666682	100.0000078
0	0	0	19	0	0	0	27.984375	25.875	0	0	0	0	0	0	26	-1.984375	-84.66667328	90.00000703
0	0	0	20	0	0	0	28.078125	25.828125	0	0	0	0	0	0	27	-1.078125	-46.00000359	96.0000075
0	1	0	1	0	6	0	0.140625	57.9375	0	0	0	0	0	0	2	1.859375	79.33333953	94.00000734
0	1	0	2	0	20.953125	0	15.09375	12.6796875	0	0	0	0	0	0	18	2.90625	124.0000097	103.000008
0	1	0	3	0	30.328125	0	24.46875	22.1484375	0	0	0	0	0	0	24	-0.46875	-20.00000156	99.00000773
0	1	0	4	0	29.0390625	0	23.15625	20.6953125	0	0	0	0	0	0	23	-0.15625	-6.666667188	105.0000082
0	1	0	5	0	38.625	0	32.765625	30.9375	0	0	0	0	0	0	31	-1.765625	-75.33333922	78.00000609
0	1	0	6	0	41.8125	0	35.953125	33.9609375	0	0	0	0	0	0	34	-1.953125	-83.33333984	85.00000664
0	1	0	7	0	40.546875	0	34.6875	32.53125	0	0	0	0	0	0	34	-0.6875	-29.33333563	92.00000719
0	1	0	8	0	29.1328125	0	23.2734375	21.515625	0	0	0	0	0	0	24	0.7265625	31.00000242	75.00000586
0	1	0	9	0	42.0703125	0	36.2109375	33.9609375	0	0	0	0	0	0	37	0.7890625	33.6666693	96.0000075
0	1	0	10	0	45.8671875	0	40.0078125	37.59375	0	0	0	0	0	0	39	-1.0078125	-43.00000336	103.000008
0	1	0	11	0	48.234375	0	42.375	40.03125	0	0	0	0	0	0	43	0.625	26.66666875	100.0000078
0	1	0	12	0	52.2421875	0	46.3828125	43.8515625	0	0	0	0	0	0	47	0.6171875	26.33333539	108.0000084
0	1	0	13	0	58.734375	0	52.875	50.9296875	0	0	0	0	0	0	53	0.125	5.33333375	83.00000648
0	1	0	14	0	54.28125	0	48.421875	46.1015625	0	0	0	0	0	0	49	0.578125	24.66666859	99.00000773
0	1	0	15	0	52.8515625	0	46.9921875	45.1171875	0	0	0	0	0	0	46	-0.9921875	-42.33333664	80.00000625
0	1	0	16	0	3.75	0	57.890625	55.8515625	0	0	0	0	0	0	58	0.109375	4.666667031	87.0000068
0	1	0	17	0	15.046875	0	9.1875	7.5703125	0	0	0	0	0	0	9	-0.1875	-8.000000625	69.00000539
0	1	0	18	0	28.640625	0	22.7578125	20.90625	0	0	0	0	0	0	23	0.2421875	10.33333414	79.00000617
0	1	0	19	0	39.703125	0	33.84375	31.921875	0	0	0	0	0	0	32	-1.84375	-78.66667281	82.00000641
0	1	0	20	0	50.578125	0	44.71875	42.8203125	0	0	0	0	0	0	43	-1.71875	-73.33333906	81.00000633
0	1	1	1	0	57.796875	0	51.9375	48.2109375	0	0	0	0	0	0	58	0.203125	8.666667344	159.0000124
0	1	1	2	0	12.0703125	0	6.2109375	3	0	0	0	0	0	0	12	-0.0703125	-3.000000234	137.0000107
0	1	1	3	0	18.1875	0	12.3046875	10.078125	0	0	0	0	0	0	16	-2.1875	-93.33334063	95.00000742
0	1	1	4	0	31.453125	0	25.59375	23.2265625	0	0	0	0	0	0	26	-5.453125	-232.6666848	101.0000079
0	1	1	5	0	45.9375	0	40.078125	37.875	0	0	0	0	0	0	44	-1.9375	-82.66667313	94.00000734
0	1	1	6	0	2.71875	0	56.859375	54.09375	0	0	0	0	0	0	59	-3.71875	-158.6666791	118.0000092
0	1	1	7	0	16.3359375	0	10.4765625	7.9453125	0	0	0	0	0	0	14	-2.3359375	-99.66667445	108.0000084
0	1	1	8	0	28.2890625	0	22.4296875	19.828125	0	0	0	0	0	0	24	-4.2890625	-183.0000143	111.0000087
0	1	1	9	0	39.65625	0	33.796875	30.609375	0	0	0	0	0	0	36	-3.65625	-156.0000122	136.0000106
0	1	1	10	0	34.9453125	0	29.0859375	26.8828125	0	0	0	0	0	0	31	-3.9453125	-168.3333465	94.00000734
0	1	1	11	0	36.75	0	30.890625	26.90625	0	0	0	0	0	0	34	-2.75	-117.3333425	170.0000133
0	1	1	12	0	26.296875	0	20.4375	17.7890625	0	0	0	0	0	0	25	-1.296875	-55.33333766	113.0000088
0	1	1	13	0	24.46875	0	18.609375	16.265625	0	0	0	0	0	0	20	-4.46875	-190.6666816	100.0000078
0	1	1	14	0	39.1171875	0	33.2578125	31.359375	0	0	0	0	0	0	34	-5.1171875	-218.3333504	81.00000633
0	1	1	15	0	45.09375	0	39.234375	36.7265625	0	0	0	0	0	0	40	-5.09375	-217.3333503	107.0000084
0	1	1	16	0	58.3359375	0	52.4765625	50.859375	0	0	0	0	0	0	54	-4.3359375	-185.0000145	69.00000539
0	1	1	17	0	11.1328125	0	5.2734375	4.0078125	0	0	0	0	0	0	9	-2.1328125	-91.00000711	54.00000422
0	1	1	18	0	18.8671875	0	12.984375	10.828125	0	0	0	0	0	0	14	-4.8671875	-207.6666829	92.00000719
0	1	1	19	0	33.3046875	0	27.4453125	25.359375	0	0	0	0	0	0	28	-5.3046875	-226.333351	89.00000695
0	1	1	20	0	48.28125	0	42.421875	40.6171875	0	0	0	0	0	0	44	-4.28125	-182.6666809	77.00000602
1	0	0	1	44.34375	0	50.6953125	45.5859375	0	0	0	0	0	0	0	44	-1.5859375	-67.66667195	0
1	0	0	2	18.328125	0	27.984375	19.5234375	0	0	0	0	0	0	0	21	1.4765625	63.00000492	0
1	0	0	3	58.828125	0	11.6953125	0	0	0	0	0	0	0	0	59	-1	-42.66667	0
1	0	0	4	5.6484375	0	16.734375	6.84375	0	0	0	0	0	0	0	8	1.15625	49.33333719	0
1	0	0	5	33.6796875	0	0	34.78125	0	0	0	0	0	0	0	34	-0.78125	-33.33333594	0
1	0	0	6	39.5625	0	52.078125	40.734375	0	0	0	0	0	0	0	39	-1.734375	-74.00000578	0
1	0	0	7	4.640625	0	14.953125	5.765625	0	0	0	0	0	0	0	4	-1.765625	-75.33333922	0
1	0	0	8	57.5859375	0	0	58.6875	0	0	0	0	0	0	0	58	-0.6875	-29.33333563	0
1	0	0	9	54.890625	0	13.4765625	55.96875	0	0	0	0	0	0	0	54	-1.96875	-84.00000656	0
1	0	0	10	45.984375	0	28.5234375	47.015625	0	0	0	0	0	0	0	46	-1.015625	-43.33333672	0
1	0	0	11	10.875	0	0	11.859375	0	0	0	0	0	0	0	12	0.140625	6.000000469	0
1	0	0	12	52.171875	0	58.3125	53.53125	0	0	0	0	0	0	0	53	-0.53125	-22.66666844	0
1	0	0	13	25.96875	0	33.9140625	27.2578125	0	0	0	0	0	0	0	28	0.7421875	31.66666914	0
1	0	0	14	42.3046875	0	50.3203125	43.546875	0	0	0	0	0	0	0	44	0.453125	19.33333484	0
1	0	0	15	12.2109375	0	21.46875	13.3828125	0	0	0	0	0	0	0	16	2.6171875	111.6666754	0
1	0	0	16	1.640625	0	10.1015625	2.90625	0	0	0	0	0	0	0	3	0.09375	4.000000313	0
1	0	0	17	43.078125	0	51.2578125	44.25	0	0	0	0	0	0	0	44	-0.25	-10.6666675	0
1	0	0	18	30.0234375	0	40.2421875	31.2421875	0	0	0	0	0	0	0	29	-2.2421875	-95.66667414	0
1	0	0	19	2.2265625	0	11.3671875	3.4453125	0	0	0	0	0	0	0	4	0.5546875	23.66666852	0
1	0	0	20	13.5234375	0	25.6875	14.6484375	0	0	0	0	0	0	0	17	2.3515625	100.3333412	0
1	1	0	1	59.1328125	4.96875	7.6875	0.28125	0	0	0	0	0	0	0	2	1.71875	73.33333906	0
1	1	0	2	36.9375	42.796875	44.109375	38.203125	0	0	0	0	0	0	0	38	-0.203125	-8.666667344	0
1	1	0	3	15.515625	21.375	23.0390625	16.734375	0	0	0	0	0	0	0	18	1.265625	54.00000422	0
1	1	0	4	58.4296875	4.2890625	6.1640625	59.6015625	0	0	0	0	0	0	0	58	-1.6015625	-68.33333867	0
1	1	0	5	48.5625	54.421875	56.1796875	49.78125	0	0	0	0	0	0	0	49	-0.78125	-33.33333594	0
1	1	0	6	21.890625	27.75	29.9296875	23.0859375	0	0	0	0	0	0	0	23	-0.0859375	-3.666666953	0
1	1	0	7	18.8203125	24.6796875	25.921875	20.015625	0	0	0	0	0	0	0	18	-2.015625	-86.00000672	0
1	1	0	8	12.9609375	18.8203125	20.9765625	14.1328125	0	0	0	0	0	0	0	14	-0.1328125	-5.666667109	0
1	1	0	9	45.515625	51.3515625	53.15625	46.640625	0	0	0	0	0	0	0	46	-0.640625	-27.33333547	0
1	1	0	10	50.5078125	56.3671875	58.9453125	51.65625	0	0	0	0	0	0	0	51	-0.65625	-28.00000219	0
1	1	0	11	54.515625	0.375	2.5078125	55.6640625	0	0	0	0	0	0	0	54	-1.6640625	-71.00000555	0
1	1	0	12	5.15625	11.015625	13.59375	6.2578125	0	0	0	0	0	0	0	8	1.7421875	74.33333914	0
1	1	0	13	19.0546875	24.9140625	27.2109375	20.1796875	0	0	0	0	0	0	0	20	-0.1796875	-7.666667266	0
1	1	0	14	46.2890625	52.1484375	57.1171875	47.296875	0	0	0	0	0	0	0	48	0.703125	30.00000234	0
1	1	0	15	6.0703125	11.9296875	17.203125	7.0546875	0	0	0	0	0	0	0	9	1.9453125	83.00000648	0
1	1	0	16	32.34375	38.203125	42.2578125	33.328125	0	0	0	0	0	0	0	34	0.671875	28.66666891	0
1	1	0	17	50.3203125	56.1796875	59.0390625	51.3046875	0	0	0	0	0	0	0	52	0.6953125	29.66666898	0
1	1	0	18	10.4765625	16.3359375	20.15625	11.5078125	0	0	0	0	0	0	0	13	1.4921875	63.66667164	0
1	1	0	19	2.90625	8.765625	12.796875	3.9140625	0	0	0	0	0	0	0	4	0.0859375	3.666666953	0
1	1	0	20	3.9140625	9.7734375	13.453125	4.9453125	0	0	0	0	0	0	0	4	-0.9453125	-40.33333648	0
1	1	1	1	55.8515625	2.9296875	1.96875	57.0703125	0	0	0	0	0	0	0	4	1.0703125	45.66667023	0
1	1	1	2	57.2109375	4.3125	3.5859375	58.453125	0	0	0	0	0	0	0	3	-1.3125	-56.00000438	0
1	1	1	3	29.7890625	36.9140625	35.5078125	31.03125	0	0	0	0	0	0	0	33	-3.9140625	-167.000013	0
1	1	1	4	29.4375	36.5625	35.5078125	30.703125	0	0	0	0	0	0	0	32	-4.5625	-194.6666819	0
1	1	1	5	16.3359375	23.5078125	22.03125	17.6484375	0	0	0	0	0	0	0	21	-2.5078125	-107.0000084	0
1	1	1	6	14.484375	21.65625	20.109375	15.796875	0	0	0	0	0	0	0	18	-3.65625	-156.0000122	0
1	1	1	7	57.65625	4.921875	2.8828125	59.0625	0	0	0	0	0	0	0	3	-1.921875	-82.00000641	0
1	1	1	8	41.1796875	48.4453125	46.5234375	42.5859375	0	0	0	0	0	0	0	43	-5.4453125	-232.3333515	0
1	1	1	9	13.59375	20.9296875	18.5625	15.0703125	0	0	0	0	0	0	0	14	-6.9296875	-295.6666898	0
1	1	1	10	27	34.5	32.2734375	28.640625	0	0	0	0	0	0	0	28	-6.5	-277.333355	0
1	1	1	11	23.8828125	31.078125	29.3671875	25.21875	0	0	0	0	0	0	0	24	-7.078125	-302.0000236	0
1	1	1	12	35.8828125	43.03125	41.3203125	37.171875	0	0	0	0	0	0	0	36	-7.03125	-300.0000234	0
1	1	1	13	15.6328125	22.828125	21.0234375	16.96875	0	0	0	0	0	0	0	18	-4.828125	-206.0000161	0
1	1	1	14	21	28.171875	26.34375	22.3125	0	0	0	0	0	0	0	23	-5.171875	-220.6666839	0
1	1	1	15	20.671875	27.8671875	25.96875	22.0078125	0	0	0	0	0	0	0	23	-4.8671875	-207.6666829	0
1	1	1	16	10.078125	17.484375	15.328125	11.625	0	0	0	0	0	0	0	13	-4.484375	-191.3333483	0
1	1	1	17	54.515625	1.59375	0.9375	55.734375	0	0	0	0	0	0	0	57	-4.59375	-196.0000153	0
1	1	1	18	43.125	50.2265625	49.1953125	44.3671875	0	0	0	0	0	0	0	46	-4.2265625	-180.3333474	0
1	1	1	19	48.8203125	55.828125	55.5703125	49.96875	0	0	0	0	0	0	0	49	-6.828125	-291.3333561	0
1	1	1	20	3.234375	10.359375	9.28125	4.5	0	0	0	0	0	0	0	4	-6.359375	-271.3333545	0
2	0	0	1	25.9921875	0	0	0	0	0	0	0	0	0	0	27	1.0078125	43.00000336	0
2	0	0	2	33.6328125	0	0	0	0	0	0	0	0	0	0	36	2.3671875	101.0000079	0
2	0	0	3	26.109375	0	0	0	0	0	0	0	0	0	0	27	0.890625	38.00000297	0
2	0	0	4	51.796875	0	0	0	0	0	0	0	0	0	0	52	0.203125	8.666667344	0
2	0	0	5	46.359375	0	0	0	0	0	0	0	0	0	0	48	1.640625	70.00000547	0
2	0	0	6	25.875	0	0	0	0	0	0	0	0	0	0	29	3.125	133.3333438	0
2	0	0	7	16.828125	0	0	0	0	0	0	0	0	0	0	19	2.171875	92.66667391	0
2	0	0	8	52.7578125	0	0	0	0	0	0	0	0	0	0	53	0.2421875	10.33333414	0
2	0	0	9	28.875	0	0	0	0	0	0	0	0	0	0	29	0.125	5.33333375	0
2	0	0	10	54.0234375	0	0	0	0	0	0	0	0	0	0	53	-1.0234375	-43.66667008	0
2	0	0	11	59.8828125	0	0	0	0	0	0	0	0	0	0	59	-0.8828125	-37.66666961	0
2	0	0	12	49.1953125	0	0	0	0	0	0	0	0	0	0	48	-1.1953125	-51.00000398	0
2	0	0	13	54.1640625	0	0	0	0	0	0	0	0	0	0	54	-0.1640625	-7.000000547	0
2	0	0	14	26.578125	0	0	0	0	0	0	0	0	0	0	27	0.421875	18.00000141	0
2	0	0	15	24.7265625	0	0	0	0	0	0	0	0	0	0	26	1.2734375	54.33333758	0
2	0	0	16	17.4375	0	0	0	0	0	0	0	0	0	0	23	5.5625	237.3333519	0
2	0	0	17	59.4609375	0	0	0	0	0	0	0	0	0	0	1	1.5390625	65.6666718	0
2	0	0	18	36.515625	0	0	0	0	0	0	0	0	0	0	34	-2.515625	-107.3333417	0
2	0	0	19	23.3671875	0	0	0	0	0	0	0	0	0	0	24	0.6328125	27.00000211	0
2	0	0	20	44.8828125	0	0	0	0	0	0	0	0	0	0	46	1.1171875	47.66667039	0
2	1	0	1	23.859375	29.71875	0	0	0	0	0	0	0	0	0	26	2.140625	91.33334047	0
2	1	0	2	31.40625	37.265625	0	0	0	0	0	0	0	0	0	31	-0.40625	-17.33333469	0
2	1	0	3	44.5546875	50.4140625	0	0	0	0	0	0	0	0	0	44	-0.5546875	-23.66666852	0
2	1	0	4	32.2265625	38.0859375	0	0	0	0	0	0	0	0	0	32	-0.2265625	-9.666667422	0
2	1	0	5	13.3828125	19.2421875	0	0	0	0	0	0	0	0	0	16	2.6171875	111.6666754	0
2	1	0	6	41.6484375	47.5078125	0	0	0	0	0	0	0	0	0	41	-0.6484375	-27.66666883	0
2	1	0	7	43.40625	49.265625	0	0	0	0	0	0	0	0	0	43	-0.40625	-17.33333469	0
2	1	0	8	57.8671875	3.7265625	0	0	0	0	0	0	0	0	0	58	0.1328125	5.666667109	0
2	1	0	9	51	56.859375	0	0	0	0	0	0	0	0	0	52	1	42.66667	0
2	1	0	10	54.9375	0.796875	0	0	0	0	0	0	0	0	0	56	1.0625	45.33333688	0
2	1	0	11	53.4609375	59.3203125	0	0	0	0	0	0	0	0	0	56	2.5390625	108.3333418	0
2	1	0	12	30.6328125	36.4921875	0	0	0	0	0	0	0	0	0	29	-1.6328125	-69.66667211	0
2	1	0	13	41.6015625	47.4609375	0	0	0	0	0	0	0	0	0	41	-0.6015625	-25.66666867	0
2	1	0	14	31.78125	37.640625	0	0	0	0	0	0	0	0	0	33	1.21875	52.00000406	0
2	1	0	15	23.953125	29.8125	0	0	0	0	0	0	0	0	0	29	5.046875	215.3333502	0
2	1	0	16	48.796875	54.65625	0	0	0	0	0	0	0	0	0	49	0.203125	8.666667344	0
2	1	0	17	23.203125	29.0625	0	0	0	0	0	0	0	0	0	23	-0.203125	-8.666667344	0
2	1	0	18	49.1953125	55.0546875	0	0	0	0	0	0	0	0	0	48	-1.1953125	-51.00000398	0
2	1	0	19	39.984375	45.84375	0	0	0	0	0	0	0	0	0	41	1.015625	43.33333672	0
2	1	0	20	34.3359375	40.1953125	0	0	0	0	0	0	0	0	0	33	-1.3359375	-57.00000445	0
2	1	1	1	50.953125	56.8125	0	0	0	0	0	0	0	0	0	54	-2.8125	-120.0000094	0
2	1	1	2	15.28125	21.1171875	0	0	0	0	0	0	0	0	0	20	-1.1171875	-47.66667039	0
2	1	1	3	24.65625	30.515625	0	0	0	0	0	0	0	0	0	29	-1.515625	-64.66667172	0
2	1	1	4	9.46875	15.328125	0	0	0	0	0	0	0	0	0	12	-3.328125	-142.0000111	0
2	1	1	5	2.859375	8.71875	0	0	0	0	0	0	0	0	0	4	-4.71875	-201.3333491	0
2	1	1	6	19.734375	25.59375	0	0	0	0	0	0	0	0	0	21	-4.59375	-196.0000153	0
2	1	1	7	11.296875	17.15625	0	0	0	0	0	0	0	0	0	12	-5.15625	-220.0000172	0
2	1	1	8	8.9765625	14.8359375	0	0	0	0	0	0	0	0	0	14	-0.8359375	-35.66666945	0
2	1	1	9	56.4140625	2.2734375	0	0	0	0	0	0	0	0	0	60	-2.2734375	-97.00000758	0
2	1	1	10	1.265625	7.125	0	0	0	0	0	0	0	0	0	4	-3.125	-133.3333438	0
2	1	1	11	3.4921875	9.3515625	0	0	0	0	0	0	0	0	0	4	-5.3515625	-228.3333512	0
2	1	1	12	54.8671875	0.7265625	0	0	0	0	0	0	0	0	0	56	-4.7265625	-201.6666824	0
2	1	1	13	3.046875	8.90625	0	0	0	0	0	0	0	0	0	7	-1.90625	-81.33333969	0
2	1	1	14	19.0078125	24.84375	0	0	0	0	0	0	0	0	0	21	-3.84375	-164.0000128	0
2	1	1	15	17.9765625	23.8125	0	0	0	0	0	0	0	0	0	20	-3.8125	-162.6666794	0
2	1	1	16	21.1171875	26.9765625	0	0	0	0	0	0	0	0	0	21	-5.9765625	-255.0000199	0
2	1	1	17	25.171875	31.03125	0	0	0	0	0	0	0	0	0	26	-5.03125	-214.6666834	0
2	1	1	18	29.015625	34.875	0	0	0	0	0	0	0	0	0	28	-6.875	-293.3333563	0
2	1	1	19	15.3984375	21.2578125	0	0	0	0	0	0	0	0	0	18	-3.2578125	-139.0000109	0
2	1	1	20	15.4921875	21.3515625	0	0	0	0	0	0	0	0	0	18	-3.3515625	-143.0000112	0
3	0	1	1	0	7.9921875	0	0	0	0	0	0	0	0	0	8	0.0078125	0.333333359	0
3	0	1	2	0	17.9296875	0	0	0	0	0	0	0	0	0	18	0.0703125	3.000000234	0
3	0	1	3	0	14.6484375	0	0	0	0	0	0	0	0	0	16	1.3515625	57.66667117	0
3	0	1	4	0	42.5625	0	0	0	0	0	0	0	0	0	43	0.4375	18.66666813	0
3	0	1	5	0	39.515625	0	0	0	0	0	0	0	0	0	37	-2.515625	-107.3333417	0
3	0	1	6	0	21.515625	0	0	0	0	0	0	0	0	0	21	-0.515625	-22.00000172	0
3	0	1	7	0	14.9296875	0	0	0	0	0	0	0	0	0	14	-0.9296875	-39.66666977	0
3	0	1	8	0	53.25	0	0	0	0	0	0	0	0	0	52	-1.25	-53.3333375	0
3	0	1	9	0	31.828125	0	0	0	0	0	0	0	0	0	32	0.171875	7.333333906	0
3	0	1	10	0	59.2265625	0	0	0	0	0	0	0	0	0	56	-3.2265625	-137.6666774	0
3	0	1	11	0	7.78125	0	0	0	0	0	0	0	0	0	6	-1.78125	-76.00000594	0
3	0	1	12	0	59.390625	0	0	0	0	0	0	0	0	0	58	-1.390625	-59.33333797	0
3	0	1	13	0	6.4453125	0	0	0	0	0	0	0	0	0	4	-2.4453125	-104.3333415	0
3	0	1	14	0	41.2734375	0	0	0	0	0	0	0	0	0	41	-0.2734375	-11.66666758	0
3	0	1	15	0	41.71875	0	0	0	0	0	0	0	0	0	41	-0.71875	-30.66666906	0
3	0	1	16	0	36.5390625	0	0	0	0	0	0	0	0	0	36	-0.5390625	-23.0000018	0
3	0	1	17	0	18.9140625	0	0	0	0	0	0	0	0	0	19	0.0859375	3.666666953	0
3	0	1	18	0	58.359375	0	0	0	0	0	0	0	0	0	58	-0.359375	-15.33333453	0
3	0	1	19	0	42.46875	0	0	0	0	0	0	0	0	0	41	-1.46875	-62.66667156	0
3	0	1	20	0	43.5234375	0	0	0	0	0	0	0	0	0	40	-3.5234375	-150.3333451	0
