# Supplementary material for: The effect of electrical muscle stimulation on intentional binding and explicit sense of agency
Source: PeerJ. 2024 Sep 19;12:e17977. doi: 10.7717/peerj.17977 (PMC11416759; doi:10.7717/peerj.17977)
Supplement: Supplemental Information 1 [file peerj-12-17977-s001.zip › RawData/Experiment1/Participant38.csv]

Action type (0=Voluntary, 1=Involuntary, 2=Sham, 3=Tone)	Condition (0=Baseline, 1=Operant)	Judgment event (0=Action, 1=Tone)	Trial	Stimulation	Tone	Switch release	Switch push	Switch release	Switch push	Switch release	Switch push	Switch release	Switch push	Switch release	Answer of participant	Judgement error on clock	Judgement error[ms]	SW1 Release to Push[ms]
0	0	0	1	0	0	14.4609375	12.0234375	9.328125	0	0	0	0	0	0	13	0.9765625	41.66666992	115.000009
0	0	0	2	0	0	43.8515625	41.2265625	39.28125	0	0	0	0	0	0	42	0.7734375	33.00000258	83.00000648
0	0	0	3	0	0	51.9140625	49.453125	47.4140625	0	0	0	0	0	0	52	2.546875	108.6666752	87.0000068
0	0	0	4	0	0	3.421875	59.8828125	58.0078125	0	0	0	0	0	0	3.5	3.6171875	154.3333454	80.00000625
0	0	0	5	0	0	9.0234375	6.609375	4.4765625	0	0	0	0	0	0	7.8	1.190625	50.80000397	91.00000711
0	0	0	6	0	0	18.7265625	16.359375	14.15625	0	0	0	0	0	0	18	1.640625	70.00000547	94.00000734
0	0	0	7	0	0	22.4296875	19.1953125	17.671875	0	0	0	0	0	0	20	0.8046875	34.33333602	65.00000508
0	0	0	8	0	0	26.0625	23.53125	20.6015625	0	0	0	0	0	0	26.8	3.26875	139.4666776	125.0000098
0	0	0	9	0	0	27.1875	24.09375	20.8359375	0	0	0	0	0	0	27.4	3.30625	141.0666777	139.0000109
0	0	0	10	0	0	38.3203125	35.6953125	32.15625	0	0	0	0	0	0	37	1.3046875	55.66667102	151.0000118
0	0	0	11	0	0	43.21875	40.6171875	36.7265625	0	0	0	0	0	0	43	2.3828125	101.6666746	166.000013
0	0	0	12	0	0	51.890625	49.078125	46.359375	0	0	0	0	0	0	51.8	2.721875	116.1333424	116.0000091
0	0	0	13	0	0	43.6640625	40.03125	38.7890625	0	0	0	0	0	0	39	-1.03125	-44.00000344	53.00000414
0	0	0	14	0	0	43.3359375	40.921875	37.03125	0	0	0	0	0	0	43	2.078125	88.66667359	166.000013
0	0	0	15	0	0	48.8671875	46.21875	43.8515625	0	0	0	0	0	0	48.8	2.58125	110.1333419	101.0000079
0	0	0	16	0	0	11.953125	8.578125	6.3515625	0	0	0	0	0	0	9.5	0.921875	39.33333641	95.00000742
0	0	0	17	0	0	24.4453125	21.515625	19.5703125	0	0	0	0	0	0	23	1.484375	63.33333828	83.00000648
0	0	0	18	0	0	40.3359375	37.5234375	35.109375	0	0	0	0	0	0	37.8	0.2765625	11.80000092	103.000008
0	0	0	19	0	0	51.6796875	49.3828125	46.265625	0	0	0	0	0	0	51	1.6171875	69.00000539	133.0000104
0	0	0	20	0	0	10.546875	7.4765625	5.484375	0	0	0	0	0	0	9	1.5234375	65.00000508	85.00000664
0	1	0	1	0	29.34375	26.1328125	23.484375	20.8359375	0	0	0	0	0	0	22.5	-0.984375	-42.00000328	113.0000088
0	1	0	2	0	14.7890625	12.1640625	8.9296875	7.1484375	0	0	0	0	0	0	9	0.0703125	3.000000234	76.00000594
0	1	0	3	0	32.765625	28.734375	26.90625	24.9375	0	0	0	0	0	0	27.5	0.59375	25.33333531	84.00000656
0	1	0	4	0	46.5234375	43.3828125	40.6640625	39.0234375	0	0	0	0	0	0	40	-0.6640625	-28.33333555	70.00000547
0	1	0	5	0	17.5546875	13.78125	11.6953125	10.1015625	0	0	0	0	0	0	12	0.3046875	13.00000102	68.00000531
0	1	0	6	0	16.875	13.78125	11.015625	9.0234375	0	0	0	0	0	0	12	0.984375	42.00000328	85.00000664
0	1	0	7	0	30.3515625	26.4609375	24.4921875	22.21875	0	0	0	0	0	0	25.5	1.0078125	43.00000336	97.00000758
0	1	0	8	0	58.0546875	54.515625	52.171875	50.578125	0	0	0	0	0	0	55.5	3.328125	142.0000111	68.00000531
0	1	0	9	0	24.3046875	20.15625	18.4453125	16.8984375	0	0	0	0	0	0	19.5	1.0546875	45.00000352	66.00000516
0	1	0	10	0	47.390625	43.078125	41.53125	39.46875	0	0	0	0	0	0	42	0.46875	20.00000156	88.00000688
0	1	0	11	0	57.609375	53.8125	51.75	49.640625	0	0	0	0	0	0	52	0.25	10.6666675	90.00000703
0	1	0	12	0	13.78125	10.0078125	7.921875	5.9296875	0	0	0	0	0	0	8.5	0.578125	24.66666859	85.00000664
0	1	0	13	0	33.609375	29.578125	27.75	25.8984375	0	0	0	0	0	0	28	0.25	10.6666675	79.00000617
0	1	0	14	0	24.421875	20.90625	18.5625	15.9375	0	0	0	0	0	0	18	-0.5625	-24.00000188	112.0000088
0	1	0	15	0	39.84375	36.140625	33.984375	32.2265625	0	0	0	0	0	0	35.5	1.515625	64.66667172	75.00000586
0	1	0	16	0	56.6484375	52.1015625	50.7890625	48.5390625	0	0	0	0	0	0	57	6.2109375	265.0000207	96.0000075
0	1	0	17	0	31.828125	28.0546875	25.96875	24.140625	0	0	0	0	0	0	25	-0.96875	-41.33333656	78.00000609
0	1	0	18	0	41.109375	37.453125	35.25	32.15625	0	0	0	0	0	0	36	0.75	32.0000025	132.0000103
0	1	0	19	0	52.2421875	48.796875	46.3828125	44.4375	0	0	0	0	0	0	47	0.6171875	26.33333539	83.00000648
0	1	0	20	0	51.6328125	47.953125	45.7734375	43.6875	0	0	0	0	0	0	46.5	0.7265625	31.00000242	89.00000695
0	1	1	1	0	25.4296875	21.75	19.5703125	17.4140625	0	0	0	0	0	0	25	-0.4296875	-18.33333477	92.00000719
0	1	1	2	0	38.6015625	35.15625	32.7421875	30.3515625	0	0	0	0	0	0	37	-1.6015625	-68.33333867	102.000008
0	1	1	3	0	47.53125	44.015625	41.671875	39.5859375	0	0	0	0	0	0	45	-2.53125	-108.0000084	89.00000695
0	1	1	4	0	51.703125	48.5390625	45.84375	43.8984375	0	0	0	0	0	0	49.5	-2.203125	-94.00000734	83.00000648
0	1	1	5	0	13.453125	9.7734375	7.59375	5.015625	0	0	0	0	0	0	10.5	-2.953125	-126.0000098	110.0000086
0	1	1	6	0	20.765625	17.2265625	14.90625	12.3046875	0	0	0	0	0	0	20.5	-0.265625	-11.33333422	111.0000087
0	1	1	7	0	31.78125	28.125	25.921875	24.1171875	0	0	0	0	0	0	31.4	-0.38125	-16.26666794	77.00000602
0	1	1	8	0	31.640625	28.6640625	25.78125	23.90625	0	0	0	0	0	0	32	0.359375	15.33333453	80.00000625
0	1	1	9	0	39.8671875	36.9140625	34.0078125	31.921875	0	0	0	0	0	0	38	-1.8671875	-79.66667289	89.00000695
0	1	1	10	0	37.2421875	34.5	31.3828125	28.734375	0	0	0	0	0	0	36.5	-0.7421875	-31.66666914	113.0000088
0	1	1	11	0	48.46875	45.421875	42.609375	40.4296875	0	0	0	0	0	0	47	-1.46875	-62.66667156	93.00000727
0	1	1	12	0	42.8203125	39.984375	36.9609375	33.9140625	0	0	0	0	0	0	40	-2.8203125	-120.3333427	130.0000102
0	1	1	13	0	13.21875	9.890625	7.359375	5.1328125	0	0	0	0	0	0	11.5	-1.71875	-73.33333906	95.00000742
0	1	1	14	0	27.8671875	24.984375	22.0078125	20.1328125	0	0	0	0	0	0	26.5	-1.3671875	-58.33333789	80.00000625
0	1	1	15	0	37.8046875	35.109375	31.9453125	30.2578125	0	0	0	0	0	0	36.5	-1.3046875	-55.66667102	72.00000563
0	1	1	16	0	47.6015625	44.1796875	41.7421875	39.703125	0	0	0	0	0	0	45	-2.6015625	-111.0000087	87.0000068
0	1	1	17	0	9.796875	6.75	3.9375	1.3125	0	0	0	0	0	0	9	-0.796875	-34.00000266	112.0000088
0	1	1	18	0	23.0390625	20.3671875	17.1796875	15.5859375	0	0	0	0	0	0	23	-0.0390625	-1.666666797	68.00000531
0	1	1	19	0	37.6875	36.2578125	31.828125	30.2578125	0	0	0	0	0	0	36	-1.6875	-72.00000563	67.00000523
0	1	1	20	0	45	41.6484375	39.140625	37.03125	0	0	0	0	0	0	40.5	-4.5	-192.000015	90.00000703
1	0	0	1	34.875	0	42.75	36.3046875	0	0	0	0	0	0	0	37	0.6953125	29.66666898	0
1	0	0	2	11.0625	0	19.9453125	12.375	0	0	0	0	0	0	0	11	-1.375	-58.66667125	0
1	0	0	3	21.4921875	0	29.2734375	22.8984375	0	0	0	0	0	0	0	23	0.1015625	4.333333672	0
1	0	0	4	24.890625	0	32.90625	26.203125	0	0	0	0	0	0	0	28.5	2.296875	98.00000766	0
1	0	0	5	27.3984375	0	35.4375	28.6875	0	0	0	0	0	0	0	30	1.3125	56.00000438	0
1	0	0	6	59.9296875	0	7.125	1.3828125	0	0	0	0	0	0	0	1.5	0.1171875	5.000000391	0
1	0	0	7	28.828125	0	35.6015625	30.5625	0	0	0	0	0	0	0	30.4	-0.1625	-6.933333875	0
1	0	0	8	25.078125	0	32.15625	26.390625	0	0	0	0	0	0	0	28	1.609375	68.66667203	0
1	0	0	9	34.171875	0	41.2265625	35.578125	0	0	0	0	0	0	0	35.5	-0.078125	-3.333333594	0
1	0	0	10	22.921875	0	30.1640625	24.28125	0	0	0	0	0	0	0	25.7	1.41875	60.53333806	0
1	0	0	11	1.4765625	0	8.0625	3.140625	0	0	0	0	0	0	0	1.5	-1.640625	-70.00000547	0
1	0	0	12	48.796875	0	55.6171875	50.34375	0	0	0	0	0	0	0	50.4	0.05625	2.400000187	0
1	0	0	13	42.28125	0	49.171875	43.8984375	0	0	0	0	0	0	0	43.5	-0.3984375	-17.00000133	0
1	0	0	14	0.796875	0	8.2265625	2.0859375	0	0	0	0	0	0	0	3	0.9140625	39.00000305	0
1	0	0	15	4.2421875	0	10.9921875	5.8125	0	0	0	0	0	0	0	4.5	-1.3125	-56.00000438	0
1	0	0	16	43.1484375	0	51.1171875	44.5546875	0	0	0	0	0	0	0	44	-0.5546875	-23.66666852	0
1	0	0	17	30.84375	0	37.9453125	32.4609375	0	0	0	0	0	0	0	32.5	0.0390625	1.666666797	0
1	0	0	18	41.6015625	0	48.6328125	43.21875	0	0	0	0	0	0	0	43	-0.21875	-9.333334063	0
1	0	0	19	27.1640625	0	34.171875	28.8515625	0	0	0	0	0	0	0	30.1	1.2484375	53.26667083	0
1	0	0	20	0.5390625	0	7.5234375	2.109375	0	0	0	0	0	0	0	2.2	0.090625	3.866666969	0
1	1	0	1	46.8984375	53.9765625	53.953125	48.1171875	0	0	0	0	0	0	0	50	1.8828125	80.33333961	0
1	1	0	2	23.71875	30.796875	32.25	24.9375	0	0	0	0	0	0	0	27	2.0625	88.00000688	0
1	1	0	3	11.5078125	18.703125	19.3828125	12.84375	0	0	0	0	0	0	0	14.5	1.65625	70.66667219	0
1	1	0	4	15.6328125	22.78125	23.25	16.921875	0	0	0	0	0	0	0	19	2.078125	88.66667359	0
1	1	0	5	16.40625	23.4609375	23.34375	17.6015625	0	0	0	0	0	0	0	20	2.3984375	102.3333413	0
1	1	0	6	11.1328125	18.46875	18.5859375	12.609375	0	0	0	0	0	0	0	13.5	0.890625	38.00000297	0
1	1	0	7	18.2578125	25.453125	25.3125	19.59375	0	0	0	0	0	0	0	20.8	1.20625	51.46667069	0
1	1	0	8	37.4765625	44.765625	44.71875	38.90625	0	0	0	0	0	0	0	39.5	0.59375	25.33333531	0
1	1	0	9	21.796875	29.0859375	29.0390625	23.2265625	0	0	0	0	0	0	0	25	1.7734375	75.66667258	0
1	1	0	10	47.2734375	54.421875	54.6796875	48.5625	0	0	0	0	0	0	0	48.2	-0.3625	-15.46666787	0
1	1	0	11	7.7578125	14.71875	16.0078125	8.859375	0	0	0	0	0	0	0	10	1.140625	48.66667047	0
1	1	0	12	57.5859375	4.6640625	4.828125	58.78125	0	0	0	0	0	0	0	2	3.21875	137.3333441	0
1	1	0	13	45.6328125	52.875	52.734375	47.015625	0	0	0	0	0	0	0	48	0.984375	42.00000328	0
1	1	0	14	37.9921875	45.1171875	46.5234375	39.2578125	0	0	0	0	0	0	0	39.5	0.2421875	10.33333414	0
1	1	0	15	11.0625	18.0703125	19.828125	12.2109375	0	0	0	0	0	0	0	13	0.7890625	33.6666693	0
1	1	0	16	2.0625	8.8359375	10.078125	2.9765625	0	0	0	0	0	0	0	4.5	1.5234375	65.00000508	0
1	1	0	17	52.9921875	59.7421875	1.0546875	53.8828125	0	0	0	0	0	0	0	55	1.1171875	47.66667039	0
1	1	0	18	56.6953125	3.515625	5.15625	57.65625	0	0	0	0	0	0	0	59.8	2.14375	91.46667381	0
1	1	0	19	53.0625	59.8125	0.515625	53.953125	0	0	0	0	0	0	0	55	1.046875	44.66667016	0
1	1	0	20	30.046875	36.8203125	37.8515625	30.9609375	0	0	0	0	0	0	0	34.5	3.5390625	151.0000118	0
1	1	1	1	52.8515625	0.3515625	58.78125	54.4921875	0	0	0	0	0	0	0	55	-5.3515625	-228.3333512	0
1	1	1	2	15.984375	23.390625	22.0078125	17.5078125	0	0	0	0	0	0	0	20.5	-2.890625	-123.333343	0
1	1	1	3	27.3984375	34.7578125	33.5390625	28.8984375	0	0	0	0	0	0	0	32	-2.7578125	-117.6666759	0
1	1	1	4	40.4765625	47.765625	46.6640625	41.90625	0	0	0	0	0	0	0	43.2	-4.565625	-194.8000152	0
1	1	1	5	58.8046875	6.140625	4.9921875	0.28125	0	0	0	0	0	0	0	3	-3.140625	-134.0000105	0
1	1	1	6	37.6640625	45	43.8515625	39.140625	0	0	0	0	0	0	0	41.3	-3.7	-157.866679	0
1	1	1	7	40.5	47.8828125	46.6875	42.0234375	0	0	0	0	0	0	0	44.8	-3.0828125	-131.5333436	0
1	1	1	8	30.046875	37.40625	36.375	31.546875	0	0	0	0	0	0	0	35	-2.40625	-102.6666747	0
1	1	1	9	38.859375	46.1484375	45.421875	40.2890625	0	0	0	0	0	0	0	42.1	-4.0484375	-172.7333468	0
1	1	1	10	3.609375	11.015625	9.65625	5.15625	0	0	0	0	0	0	0	8	-3.015625	-128.6666767	0
1	1	1	11	9.890625	17.2734375	16.1953125	11.4140625	0	0	0	0	0	0	0	17.2	-0.0734375	-3.133333578	0
1	1	1	12	37.5234375	44.9765625	43.8515625	39.09375	0	0	0	0	0	0	0	41	-3.9765625	-169.6666799	0
1	1	1	13	16.734375	24.0703125	23.109375	18.2109375	0	0	0	0	0	0	0	20.8	-3.2703125	-139.5333442	0
1	1	1	14	2.6015625	9.984375	8.765625	4.125	0	0	0	0	0	0	0	8.2	-1.784375	-76.13333928	0
1	1	1	15	16.8515625	24.1640625	23.71875	18.3046875	0	0	0	0	0	0	0	20	-4.1640625	-177.6666805	0
1	1	1	16	46.2890625	53.625	52.875	47.765625	0	0	0	0	0	0	0	50	-3.625	-154.6666788	0
1	1	1	17	59.625	7.171875	5.34375	1.3125	0	0	0	0	0	0	0	2.8	-4.371875	-186.5333479	0
1	1	1	18	32.0859375	39.421875	38.296875	33.5625	0	0	0	0	0	0	0	38	-1.421875	-60.66667141	0
1	1	1	19	32.4375	39.9375	38.0859375	34.0546875	0	0	0	0	0	0	0	36.5	-3.4375	-146.6666781	0
1	1	1	20	37.3359375	44.8828125	43.5234375	39.0234375	0	0	0	0	0	0	0	40.8	-4.0828125	-174.2000136	0
2	0	0	1	50.53125	0	0	0	0	0	0	0	0	0	0	51.5	0.96875	41.33333656	0
2	0	0	2	45.890625	0	0	0	0	0	0	0	0	0	0	46	0.109375	4.666667031	0
2	0	0	3	16.125	0	0	0	0	0	0	0	0	0	0	16.5	0.375	16.00000125	0
2	0	0	4	50.9296875	0	0	0	0	0	0	0	0	0	0	52	1.0703125	45.66667023	0
2	0	0	5	34.9921875	0	0	0	0	0	0	0	0	0	0	36	1.0078125	43.00000336	0
2	0	0	6	56.3671875	0	0	0	0	0	0	0	0	0	0	57.5	1.1328125	48.33333711	0
2	0	0	7	21.6796875	0	0	0	0	0	0	0	0	0	0	23	1.3203125	56.33333773	0
2	0	0	8	56.5078125	0	0	0	0	0	0	0	0	0	0	56.8	0.2921875	12.46666764	0
2	0	0	9	46.7109375	0	0	0	0	0	0	0	0	0	0	47	0.2890625	12.3333343	0
2	0	0	10	32.296875	0	0	0	0	0	0	0	0	0	0	32.2	-0.096875	-4.133333656	0
2	0	0	11	48.4453125	0	0	0	0	0	0	0	0	0	0	48	-0.4453125	-19.00000148	0
2	0	0	12	44.71875	0	0	0	0	0	0	0	0	0	0	44	-0.71875	-30.66666906	0
2	0	0	13	4.3359375	0	0	0	0	0	0	0	0	0	0	3.5	-0.8359375	-35.66666945	0
2	0	0	14	23.9296875	0	0	0	0	0	0	0	0	0	0	25.5	1.5703125	67.00000523	0
2	0	0	15	30.609375	0	0	0	0	0	0	0	0	0	0	31.8	1.190625	50.80000397	0
2	0	0	16	22.3828125	0	0	0	0	0	0	0	0	0	0	24.5	2.1171875	90.33334039	0
2	0	0	17	37.5234375	0	0	0	0	0	0	0	0	0	0	37	-0.5234375	-22.33333508	0
2	0	0	18	56.3203125	0	0	0	0	0	0	0	0	0	0	57	0.6796875	29.00000227	0
2	0	0	19	45.9140625	0	0	0	0	0	0	0	0	0	0	44	-1.9140625	-81.66667305	0
2	0	0	20	29.015625	0	0	0	0	0	0	0	0	0	0	30.2	1.184375	50.53333728	0
2	1	0	1	43.03125	48.890625	0	0	0	0	0	0	0	0	0	45	1.96875	84.00000656	0
2	1	0	2	44.203125	50.0625	0	0	0	0	0	0	0	0	0	45	0.796875	34.00000266	0
2	1	0	3	32.390625	38.25	0	0	0	0	0	0	0	0	0	34	1.609375	68.66667203	0
2	1	0	4	28.6875	34.546875	0	0	0	0	0	0	0	0	0	30.5	1.8125	77.33333938	0
2	1	0	5	20.9765625	26.8359375	0	0	0	0	0	0	0	0	0	22	1.0234375	43.66667008	0
2	1	0	6	34.546875	40.40625	0	0	0	0	0	0	0	0	0	35	0.453125	19.33333484	0
2	1	0	7	43.265625	49.125	0	0	0	0	0	0	0	0	0	43	-0.265625	-11.33333422	0
2	1	0	8	27.890625	33.7265625	0	0	0	0	0	0	0	0	0	31	3.109375	132.666677	0
2	1	0	9	57.1640625	3.0234375	0	0	0	0	0	0	0	0	0	59	1.8359375	78.33333945	0
2	1	0	10	37.1015625	42.9375	0	0	0	0	0	0	0	0	0	37.5	0.3984375	17.00000133	0
2	1	0	11	47.6953125	53.5546875	0	0	0	0	0	0	0	0	0	48	0.3046875	13.00000102	0
2	1	0	12	12.84375	18.703125	0	0	0	0	0	0	0	0	0	13	0.15625	6.666667188	0
2	1	0	13	48.984375	54.84375	0	0	0	0	0	0	0	0	0	48.5	-0.484375	-20.66666828	0
2	1	0	14	20.859375	26.71875	0	0	0	0	0	0	0	0	0	21.5	0.640625	27.33333547	0
2	1	0	15	54.421875	0.28125	0	0	0	0	0	0	0	0	0	58	3.578125	152.6666786	0
2	1	0	16	23.25	29.109375	0	0	0	0	0	0	0	0	0	24	0.75	32.0000025	0
2	1	0	17	26.4375	32.296875	0	0	0	0	0	0	0	0	0	27	0.5625	24.00000188	0
2	1	0	18	46.9453125	52.8046875	0	0	0	0	0	0	0	0	0	49	2.0546875	87.66667352	0
2	1	0	19	4.1015625	9.9609375	0	0	0	0	0	0	0	0	0	6.5	2.3984375	102.3333413	0
2	1	0	20	18.890625	24.75	0	0	0	0	0	0	0	0	0	21	2.109375	90.00000703	0
2	1	1	1	48.7734375	54.6328125	0	0	0	0	0	0	0	0	0	53	-1.6328125	-69.66667211	0
2	1	1	2	56.6484375	2.5078125	0	0	0	0	0	0	0	0	0	58	-4.5078125	-192.3333484	0
2	1	1	3	0.3984375	6.2578125	0	0	0	0	0	0	0	0	0	62	-4.2578125	-181.6666809	0
2	1	1	4	46.8515625	52.6875	0	0	0	0	0	0	0	0	0	48	-4.6875	-200.0000156	0
2	1	1	5	46.921875	52.78125	0	0	0	0	0	0	0	0	0	47	-5.78125	-246.6666859	0
2	1	1	6	30.46875	36.328125	0	0	0	0	0	0	0	0	0	33.5	-2.828125	-120.6666761	0
2	1	1	7	8.015625	13.875	0	0	0	0	0	0	0	0	0	10	-3.875	-165.3333463	0
2	1	1	8	28.03125	33.890625	0	0	0	0	0	0	0	0	0	29	-4.890625	-208.666683	0
2	1	1	9	44.625	50.484375	0	0	0	0	0	0	0	0	0	47.5	-2.984375	-127.3333433	0
2	1	1	10	2.9296875	8.7890625	0	0	0	0	0	0	0	0	0	3	-5.7890625	-247.0000193	0
2	1	1	11	58.546875	4.40625	0	0	0	0	0	0	0	0	0	2.5	-1.90625	-81.33333969	0
2	1	1	12	25.1953125	31.0546875	0	0	0	0	0	0	0	0	0	28	-3.0546875	-130.3333435	0
2	1	1	13	30.2578125	36.1171875	0	0	0	0	0	0	0	0	0	33.5	-2.6171875	-111.6666754	0
2	1	1	14	34.5	40.359375	0	0	0	0	0	0	0	0	0	37	-3.359375	-143.3333445	0
2	1	1	15	45	50.859375	0	0	0	0	0	0	0	0	0	47	-3.859375	-164.6666795	0
2	1	1	16	59.25	5.109375	0	0	0	0	0	0	0	0	0	3	-2.109375	-90.00000703	0
2	1	1	17	26.390625	32.25	0	0	0	0	0	0	0	0	0	30	-2.25	-96.0000075	0
2	1	1	18	46.2421875	52.1015625	0	0	0	0	0	0	0	0	0	49	-3.1015625	-132.3333437	0
2	1	1	19	12.515625	18.375	0	0	0	0	0	0	0	0	0	17	-1.375	-58.66667125	0
2	1	1	20	50.71875	56.578125	0	0	0	0	0	0	0	0	0	53	-3.578125	-152.6666786	0
3	0	1	1	0	35.7890625	0	0	0	0	0	0	0	0	0	37.5	1.7109375	73.0000057	0
3	0	1	2	0	32.671875	0	0	0	0	0	0	0	0	0	32.5	-0.171875	-7.333333906	0
3	0	1	3	0	0.4921875	0	0	0	0	0	0	0	0	0	61	0.5078125	21.66666836	0
3	0	1	4	0	57.4453125	0	0	0	0	0	0	0	0	0	58.5	1.0546875	45.00000352	0
3	0	1	5	0	39.4921875	0	0	0	0	0	0	0	0	0	37	-2.4921875	-106.3333416	0
3	0	1	6	0	32.8359375	0	0	0	0	0	0	0	0	0	32.5	-0.3359375	-14.33333445	0
3	0	1	7	0	10.9453125	0	0	0	0	0	0	0	0	0	10	-0.9453125	-40.33333648	0
3	0	1	8	0	49.546875	0	0	0	0	0	0	0	0	0	50.5	0.953125	40.66666984	0
3	0	1	9	0	16.828125	0	0	0	0	0	0	0	0	0	17	0.171875	7.333333906	0
3	0	1	10	0	14.90625	0	0	0	0	0	0	0	0	0	13	-1.90625	-81.33333969	0
3	0	1	11	0	22.1484375	0	0	0	0	0	0	0	0	0	21	-1.1484375	-49.00000383	0
3	0	1	12	0	57.1640625	0	0	0	0	0	0	0	0	0	57	-0.1640625	-7.000000547	0
3	0	1	13	0	57.5625	0	0	0	0	0	0	0	0	0	57	-0.5625	-24.00000188	0
3	0	1	14	0	36.9375	0	0	0	0	0	0	0	0	0	36	-0.9375	-40.00000313	0
3	0	1	15	0	16.359375	0	0	0	0	0	0	0	0	0	16	-0.359375	-15.33333453	0
3	0	1	16	0	0.28125	0	0	0	0	0	0	0	0	0	60	-0.28125	-12.00000094	0
3	0	1	17	0	10.8515625	0	0	0	0	0	0	0	0	0	9	-1.8515625	-79.00000617	0
3	0	1	18	0	31.8046875	0	0	0	0	0	0	0	0	0	31	-0.8046875	-34.33333602	0
3	0	1	19	0	6.984375	0	0	0	0	0	0	0	0	0	5	-1.984375	-84.66667328	0
3	0	1	20	0	57.046875	0	0	0	0	0	0	0	0	0	57	-0.046875	-2.000000156	0
