# Supplementary material for: The effect of electrical muscle stimulation on intentional binding and explicit sense of agency
Source: PeerJ. 2024 Sep 19;12:e17977. doi: 10.7717/peerj.17977 (PMC11416759; doi:10.7717/peerj.17977)
Supplement: Supplemental Information 1 [file peerj-12-17977-s001.zip › RawData/Experiment1/Participant39.csv]

Action type (0=Voluntary, 1=Involuntary, 2=Sham, 3=Tone)	Condition (0=Baseline, 1=Operant)	Judgment event (0=Action, 1=Tone)	Trial	Stimulation	Tone	Switch release	Switch push	Switch release	Switch push	Switch release	Switch push	Switch release	Switch push	Switch release	Answer of participant	Judgement error on clock	Judgement error[ms]	SW1 Release to Push[ms]
0	0	0	1	0	0	45.8671875	49.8046875	49.1953125	0	0	0	0	0	0	48.5	-1.3046875	-55.66667102	26.00000203
0	0	0	2	0	0	3.1171875	6.3984375	4.9453125	0	0	0	0	0	0	7	0.6015625	25.66666867	62.00000484
0	0	0	3	0	0	18.3046875	29.3671875	27.75	0	0	0	0	0	0	28.8	-0.5671875	-24.20000189	69.00000539
0	0	0	4	0	0	32.25	40.03125	38.5078125	0	0	0	0	0	0	38	-2.03125	-86.66667344	65.00000508
0	0	0	5	0	0	48.7265625	1.359375	0.140625	0	0	0	0	0	0	0.7	-0.659375	-28.13333553	52.00000406
0	0	0	6	0	0	54.0234375	10.265625	8.671875	0	0	0	0	0	0	9.8	-0.465625	-19.86666822	68.00000531
0	0	0	7	0	0	34.078125	43.921875	41.578125	0	0	0	0	0	0	43.5	-0.421875	-18.00000141	100.0000078
0	0	0	8	0	0	14.15625	10.1953125	7.9453125	0	0	0	0	0	0	11.5	1.3046875	55.66667102	96.0000075
0	0	0	9	0	0	31.2890625	34.171875	31.546875	0	0	0	0	0	0	33.8	-0.371875	-15.86666791	112.0000088
0	0	0	10	0	0	27	22.7109375	18.8671875	0	0	0	0	0	0	22.5	-0.2109375	-9.000000703	164.0000128
0	0	0	11	0	0	35.203125	39.46875	38.1328125	0	0	0	0	0	0	37.8	-1.66875	-71.20000556	57.00000445
0	0	0	12	0	0	41.2265625	53.7890625	52.734375	0	0	0	0	0	0	52	-1.7890625	-76.3333393	45.00000352
0	0	0	13	0	0	49.6171875	45.796875	44.2734375	0	0	0	0	0	0	44	-1.796875	-76.66667266	65.00000508
0	0	0	14	0	0	31.1015625	31.734375	25.9453125	0	0	0	0	0	0	31	-0.734375	-31.33333578	247.0000193
0	0	0	15	0	0	4.6875	12.5390625	9.609375	0	0	0	0	0	0	13.5	0.9609375	41.0000032	125.0000098
0	0	0	16	0	0	5.2734375	3.46875	1.9921875	0	0	0	0	0	0	2.5	-0.96875	-41.33333656	63.00000492
0	0	0	17	0	0	34.8046875	50.3671875	48.890625	0	0	0	0	0	0	49	-1.3671875	-58.33333789	63.00000492
0	0	0	18	0	0	43.2421875	58.078125	56.625	0	0	0	0	0	0	57	-1.078125	-46.00000359	62.00000484
0	0	0	19	0	0	5.0859375	17.578125	15.5859375	0	0	0	0	0	0	18	0.421875	18.00000141	85.00000664
0	0	0	20	0	0	31.40625	36.0234375	34.359375	0	0	0	0	0	0	33.8	-2.2234375	-94.86667408	71.00000555
0	1	0	1	0	37.03125	40.125	31.171875	29.6015625	0	0	0	0	0	0	31	-0.171875	-7.333333906	67.00000523
0	1	0	2	0	54.4921875	58.2421875	48.6328125	46.875	0	0	0	0	0	0	49	0.3671875	15.66666789	75.00000586
0	1	0	3	0	56.4140625	59.53125	50.5546875	49.3125	0	0	0	0	0	0	50.5	-0.0546875	-2.333333516	53.00000414
0	1	0	4	0	16.5	20.3671875	10.640625	8.9765625	0	0	0	0	0	0	11	0.359375	15.33333453	71.00000555
0	1	0	5	0	7.2421875	58.21875	1.3828125	59.5546875	0	0	0	0	0	0	2.3	0.9171875	39.13333639	78.00000609
0	1	0	6	0	3.2109375	51	57.3515625	55.828125	0	0	0	0	0	0	57.5	0.1484375	6.333333828	65.00000508
0	1	0	7	0	7.171875	52.1953125	1.3125	59.6484375	0	0	0	0	0	0	1.8	0.4875	20.80000163	71.00000555
0	1	0	8	0	42.0703125	30.0234375	36.2109375	34.875	0	0	0	0	0	0	35.3	-0.9109375	-38.8666697	57.00000445
0	1	0	9	0	18.1875	8.34375	12.328125	10.96875	0	0	0	0	0	0	13	0.671875	28.66666891	58.00000453
0	1	0	10	0	44.15625	37.40625	38.296875	36.703125	0	0	0	0	0	0	37.5	-0.796875	-34.00000266	68.00000531
0	1	0	11	0	27.8671875	24.1875	22.0078125	19.6640625	0	0	0	0	0	0	23	0.9921875	42.33333664	100.0000078
0	1	0	12	0	50.1328125	38.2265625	44.2734375	43.0546875	0	0	0	0	0	0	44.5	0.2265625	9.666667422	52.00000406
0	1	0	13	0	19.78125	13.0078125	13.8984375	11.7421875	0	0	0	0	0	0	14	0.1015625	4.333333672	92.00000719
0	1	0	14	0	58.4296875	48.9140625	52.5703125	51.3515625	0	0	0	0	0	0	52.5	-0.0703125	-3.000000234	52.00000406
0	1	0	15	0	16.4296875	9.8671875	10.5703125	9	0	0	0	0	0	0	10	-0.5703125	-24.33333523	67.00000523
0	1	0	16	0	7.8984375	7.875	2.0390625	0.5390625	0	0	0	0	0	0	1.5	-0.5390625	-23.0000018	64.000005
0	1	0	17	0	1.640625	55.1015625	55.78125	54.84375	0	0	0	0	0	0	56.2	0.41875	17.86666806	40.00000313
0	1	0	18	0	48.7265625	52.03125	42.8671875	41.859375	0	0	0	0	0	0	43	0.1328125	5.666667109	43.00000336
0	1	0	19	0	16.7578125	17.5546875	10.8984375	9.28125	0	0	0	0	0	0	11.7	0.8015625	34.20000267	69.00000539
0	1	0	20	0	57.6328125	57.2578125	51.7734375	51.28125	0	0	0	0	0	0	51	-0.7734375	-33.00000258	21.00000164
0	1	1	1	0	17.7421875	18.75	11.8828125	9.703125	0	0	0	0	0	0	18	0.2578125	11.00000086	93.00000727
0	1	1	2	0	55.125	47.6484375	49.265625	47.25	0	0	0	0	0	0	50.5	-4.625	-197.3333488	86.00000672
0	1	1	3	0	53.109375	47.578125	47.25	45.8671875	0	0	0	0	0	0	54	0.890625	38.00000297	59.00000461
0	1	1	4	0	30.3984375	15.703125	24.5390625	22.359375	0	0	0	0	0	0	28	-2.3984375	-102.3333413	93.00000727
0	1	1	5	0	51.4921875	36.4453125	45.6328125	43.5703125	0	0	0	0	0	0	48.5	-2.9921875	-127.6666766	88.00000688
0	1	1	6	0	15.2109375	5.390625	9.3515625	4.2890625	0	0	0	0	0	0	13	-2.2109375	-94.3333407	216.0000169
0	1	1	7	0	51.3515625	39.46875	45.4921875	44.3203125	0	0	0	0	0	0	48.5	-2.8515625	-121.6666762	50.00000391
0	1	1	8	0	28.0078125	14.8125	22.1484375	20.015625	0	0	0	0	0	0	25	-3.0078125	-128.3333434	91.00000711
0	1	1	9	0	51.09375	39.46875	45.234375	43.7109375	0	0	0	0	0	0	47.5	-3.59375	-153.3333453	65.00000508
0	1	1	10	0	3.234375	5.015625	57.375	56.1796875	0	0	0	0	0	0	59.8	-3.434375	-146.5333448	51.00000398
0	1	1	11	0	37.546875	40.3828125	31.6875	29.8359375	0	0	0	0	0	0	37	-0.546875	-23.33333516	79.00000617
0	1	1	12	0	1.8046875	4.359375	55.9453125	54.2109375	0	0	0	0	0	0	0.5	-1.3046875	-55.66667102	74.00000578
0	1	1	13	0	32.25	32.7890625	26.390625	24.3515625	0	0	0	0	0	0	29	-3.25	-138.6666775	87.0000068
0	1	1	14	0	34.96875	37.640625	29.109375	27.28125	0	0	0	0	0	0	30.8	-4.16875	-177.8666806	78.00000609
0	1	1	15	0	18.6328125	11.2734375	12.7734375	10.9921875	0	0	0	0	0	0	16.2	-2.4328125	-103.8000081	76.00000594
0	1	1	16	0	34.0078125	41.953125	28.1484375	26.53125	0	0	0	0	0	0	29	-5.0078125	-213.6666834	69.00000539
0	1	1	17	0	44.2734375	51.2109375	38.4140625	36.5625	0	0	0	0	0	0	39	-5.2734375	-225.0000176	79.00000617
0	1	1	18	0	30.4921875	34.59375	24.6328125	23.1328125	0	0	0	0	0	0	27.5	-2.9921875	-127.6666766	64.000005
0	1	1	19	0	0.46875	2.53125	54.609375	52.7109375	0	0	0	0	0	0	57.5	-2.96875	-126.6666766	81.00000633
0	1	1	20	0	18.46875	14.9765625	12.609375	11.203125	0	0	0	0	0	0	14	-4.46875	-190.6666816	60.00000469
1	0	0	1	41.4140625	0	48.84375	42.4453125	0	0	0	0	0	0	0	43	0.5546875	23.66666852	0
1	0	0	2	43.4296875	0	46.03125	44.5546875	0	0	0	0	0	0	0	44	-0.5546875	-23.66666852	0
1	0	0	3	41.296875	0	44.4609375	42.4453125	0	0	0	0	0	0	0	38.5	-3.9453125	-168.3333465	0
1	0	0	4	15.984375	0	20.1328125	17.0859375	0	0	0	0	0	0	0	18	0.9140625	39.00000305	0
1	0	0	5	53.859375	0	56.4375	54.984375	0	0	0	0	0	0	0	55	0.015625	0.666666719	0
1	0	0	6	58.59375	0	1.546875	59.71875	0	0	0	0	0	0	0	1.8	2.08125	88.80000694	0
1	0	0	7	34.1484375	0	36.4921875	35.8359375	0	0	0	0	0	0	0	33.5	-2.3359375	-99.66667445	0
1	0	0	8	19.875	0	23.1796875	21.5390625	0	0	0	0	0	0	0	19.2	-2.3390625	-99.8000078	0
1	0	0	9	38.8125	0	48.3984375	39.75	0	0	0	0	0	0	0	37.5	-2.25	-96.0000075	0
1	0	0	10	53.765625	0	0.6796875	54.8671875	0	0	0	0	0	0	0	54	-0.8671875	-37.00000289	0
1	0	0	11	52.8515625	0	59.4609375	53.953125	0	0	0	0	0	0	0	52.8	-1.153125	-49.20000384	0
1	0	0	12	55.7578125	0	2.2265625	56.859375	0	0	0	0	0	0	0	56.5	-0.359375	-15.33333453	0
1	0	0	13	0	0	10.40625	4.8046875	0	0	0	0	0	0	0	5	0.1953125	8.333333984	0
1	0	0	14	25.1015625	0	31.5234375	26.1328125	0	0	0	0	0	0	0	26.7	0.5671875	24.20000189	0
1	0	0	15	59.5546875	0	6.2578125	0.796875	0	0	0	0	0	0	0	2	1.203125	51.33333734	0
1	0	0	16	37.7578125	0	44.9765625	38.6484375	0	0	0	0	0	0	0	41	2.3515625	100.3333412	0
1	0	0	17	35.1796875	0	41.5546875	36.2109375	0	0	0	0	0	0	0	35.5	-0.7109375	-30.3333357	0
1	0	0	18	26.15625	0	32.390625	27.328125	0	0	0	0	0	0	0	27	-0.328125	-14.00000109	0
1	0	0	19	49.03125	0	55.1484375	50.25	0	0	0	0	0	0	0	48.5	-1.75	-74.6666725	0
1	0	0	20	30.09375	0	36.3515625	31.125	0	0	0	0	0	0	0	30.5	-0.625	-26.66666875	0
1	1	0	1	27.2578125	36.1171875	33.890625	30.2578125	0	0	0	0	0	0	0	28	-2.2578125	-96.33334086	0
1	1	0	2	6.1640625	14.5078125	12.1640625	8.6484375	0	0	0	0	0	0	0	8.5	-0.1484375	-6.333333828	0
1	1	0	3	34.3125	42.0703125	40.8984375	36.2109375	0	0	0	0	0	0	0	33.5	-2.7109375	-115.6666757	0
1	1	0	4	29.0390625	36.2109375	35.3203125	30.3515625	0	0	0	0	0	0	0	29	-1.3515625	-57.66667117	0
1	1	0	5	8.5546875	17.765625	14.4140625	11.90625	0	0	0	0	0	0	0	9.8	-2.10625	-89.86667369	0
1	1	0	6	27.375	35.0859375	32.6484375	29.2265625	0	0	0	0	0	0	0	27.5	-1.7265625	-73.66667242	0
1	1	0	7	38.2265625	47.484375	43.875	41.625	0	0	0	0	0	0	0	38	-3.625	-154.6666788	0
1	1	0	8	48.609375	55.5	51.9609375	49.640625	0	0	0	0	0	0	0	50.5	0.859375	36.66666953	0
1	1	0	9	47.7890625	54.796875	53.7890625	48.9375	0	0	0	0	0	0	0	48	-0.9375	-40.00000313	0
1	1	0	10	42.46875	49.359375	48.984375	43.5	0	0	0	0	0	0	0	43	-0.5	-21.333335	0
1	1	0	11	8.53125	15.3984375	15.0234375	9.5390625	0	0	0	0	0	0	0	10.8	1.2609375	53.8000042	0
1	1	0	12	26.5078125	33.3984375	33.0234375	27.5390625	0	0	0	0	0	0	0	27	-0.5390625	-23.0000018	0
1	1	0	13	12.6328125	19.453125	19.4765625	13.59375	0	0	0	0	0	0	0	14.5	0.90625	38.66666969	0
1	1	0	14	43.5703125	50.5078125	49.40625	44.6484375	0	0	0	0	0	0	0	42.5	-2.1484375	-91.66667383	0
1	1	0	15	27.4453125	34.3359375	33.7265625	28.4765625	0	0	0	0	0	0	0	27.8	-0.6765625	-28.86666892	0
1	1	0	16	42.9609375	49.6875	48.7734375	43.828125	0	0	0	0	0	0	0	42	-1.828125	-78.00000609	0
1	1	0	17	4.734375	11.6015625	11.53125	5.7421875	0	0	0	0	0	0	0	6.3	0.5578125	23.80000186	0
1	1	0	18	18.046875	25.125	21.3046875	19.265625	0	0	0	0	0	0	0	19.8	0.534375	22.80000178	0
1	1	0	19	55.21875	2.1328125	1.734375	56.2734375	0	0	0	0	0	0	0	56	-0.2734375	-11.66666758	0
1	1	0	20	43.0078125	50.109375	47.34375	44.25	0	0	0	0	0	0	0	44.5	0.25	10.6666675	0
1	1	1	1	20.578125	27.5625	28.5234375	21.703125	0	0	0	0	0	0	0	26.5	-1.0625	-45.33333688	0
1	1	1	2	13.9453125	20.765625	21.1875	14.90625	0	0	0	0	0	0	0	18	-2.765625	-118.0000092	0
1	1	1	3	16.0546875	22.921875	24	17.0625	0	0	0	0	0	0	0	19	-3.921875	-167.3333464	0
1	1	1	4	2.53125	9.421875	9.328125	3.5625	0	0	0	0	0	0	0	4.8	-4.621875	-197.2000154	0
1	1	1	5	56.1328125	3.0234375	3.796875	57.1640625	0	0	0	0	0	0	0	57.5	-5.5234375	-235.6666851	0
1	1	1	6	10.9921875	17.90625	18.046875	12.046875	0	0	0	0	0	0	0	12.8	-5.10625	-217.8666837	0
1	1	1	7	48.515625	55.5	52.40625	49.640625	0	0	0	0	0	0	0	50.5	-5	-213.33335	0
1	1	1	8	19.78125	26.625	23.34375	20.765625	0	0	0	0	0	0	0	20.7	-5.925	-252.8000198	0
1	1	1	9	5.203125	12.2578125	8.71875	6.3984375	0	0	0	0	0	0	0	8	-4.2578125	-181.6666809	0
1	1	1	10	16.5	23.3203125	24.796875	17.4609375	0	0	0	0	0	0	0	19.7	-3.6203125	-154.4666787	0
1	1	1	11	28.21875	35.0390625	32.6015625	29.1796875	0	0	0	0	0	0	0	29	-6.0390625	-257.6666868	0
1	1	1	12	54.28125	1.171875	5.484375	55.3125	0	0	0	0	0	0	0	54.9	-6.271875	-267.6000209	0
1	1	1	13	31.453125	38.2265625	38.3203125	32.3671875	0	0	0	0	0	0	0	32	-6.2265625	-265.6666874	0
1	1	1	14	4.5703125	11.4609375	11.3203125	5.6015625	0	0	0	0	0	0	0	7.5	-3.9609375	-169.0000132	0
1	1	1	15	26.578125	33.375	30.09375	27.515625	0	0	0	0	0	0	0	27	-6.375	-272.0000213	0
1	1	1	16	20.015625	26.71875	24.84375	20.859375	0	0	0	0	0	0	0	21	-5.71875	-244.0000191	0
1	1	1	17	22.1015625	28.8984375	29.5078125	23.0390625	0	0	0	0	0	0	0	22.8	-6.0984375	-260.2000203	0
1	1	1	18	39.7265625	46.6640625	44.1328125	40.8046875	0	0	0	0	0	0	0	38.4	-8.2640625	-352.6000275	0
1	1	1	19	53.7421875	0.515625	57.4453125	54.65625	0	0	0	0	0	0	0	56	-4.515625	-192.6666817	0
1	1	1	20	2.8125	9.796875	10.734375	3.9375	0	0	0	0	0	0	0	5.9	-3.896875	-166.2666797	0
2	0	0	1	52.9921875	0	0	0	0	0	0	0	0	0	0	53.5	0.5078125	21.66666836	0
2	0	0	2	30.6328125	0	0	0	0	0	0	0	0	0	0	29	-1.6328125	-69.66667211	0
2	0	0	3	11.0859375	0	0	0	0	0	0	0	0	0	0	11.5	0.4140625	17.66666805	0
2	0	0	4	7.5703125	0	0	0	0	0	0	0	0	0	0	9.8	2.2296875	95.13334077	0
2	0	0	5	55.2890625	0	0	0	0	0	0	0	0	0	0	56	0.7109375	30.3333357	0
2	0	0	6	58.5703125	0	0	0	0	0	0	0	0	0	0	59.8	1.2296875	52.46667077	0
2	0	0	7	55.78125	0	0	0	0	0	0	0	0	0	0	54	-1.78125	-76.00000594	0
2	0	0	8	57.703125	0	0	0	0	0	0	0	0	0	0	57.5	-0.203125	-8.666667344	0
2	0	0	9	53.6484375	0	0	0	0	0	0	0	0	0	0	53.8	0.1515625	6.466667172	0
2	0	0	10	28.4296875	0	0	0	0	0	0	0	0	0	0	27	-1.4296875	-61.00000477	0
2	0	0	11	10.6875	0	0	0	0	0	0	0	0	0	0	7.8	-2.8875	-123.2000096	0
2	0	0	12	46.171875	0	0	0	0	0	0	0	0	0	0	45.5	-0.671875	-28.66666891	0
2	0	0	13	32.0390625	0	0	0	0	0	0	0	0	0	0	32.5	0.4609375	19.6666682	0
2	0	0	14	45.3984375	0	0	0	0	0	0	0	0	0	0	42	-3.3984375	-145.0000113	0
2	0	0	15	25.078125	0	0	0	0	0	0	0	0	0	0	25.8	0.721875	30.80000241	0
2	0	0	16	50.9765625	0	0	0	0	0	0	0	0	0	0	49	-1.9765625	-84.33333992	0
2	0	0	17	45.328125	0	0	0	0	0	0	0	0	0	0	44.5	-0.828125	-35.33333609	0
2	0	0	18	58.21875	0	0	0	0	0	0	0	0	0	0	58.7	0.48125	20.53333494	0
2	0	0	19	53.8828125	0	0	0	0	0	0	0	0	0	0	53.5	-0.3828125	-16.33333461	0
2	0	0	20	5.9765625	0	0	0	0	0	0	0	0	0	0	8	2.0234375	86.33334008	0
2	1	0	1	34.03125	39.890625	0	0	0	0	0	0	0	0	0	33.5	-0.53125	-22.66666844	0
2	1	0	2	58.078125	3.9375	0	0	0	0	0	0	0	0	0	57	-1.078125	-46.00000359	0
2	1	0	3	42.75	48.609375	0	0	0	0	0	0	0	0	0	42.3	-0.45	-19.2000015	0
2	1	0	4	20.3671875	26.2265625	0	0	0	0	0	0	0	0	0	19.8	-0.5671875	-24.20000189	0
2	1	0	5	16.453125	22.3125	0	0	0	0	0	0	0	0	0	17.3	0.846875	36.13333616	0
2	1	0	6	19.3828125	25.2421875	0	0	0	0	0	0	0	0	0	19.5	0.1171875	5.000000391	0
2	1	0	7	15.140625	21	0	0	0	0	0	0	0	0	0	15.5	0.359375	15.33333453	0
2	1	0	8	12.6796875	18.515625	0	0	0	0	0	0	0	0	0	14.8	2.1203125	90.46667373	0
2	1	0	9	56.4140625	2.2734375	0	0	0	0	0	0	0	0	0	56.3	-0.1140625	-4.866667047	0
2	1	0	10	26.9765625	32.8359375	0	0	0	0	0	0	0	0	0	27	0.0234375	1.000000078	0
2	1	0	11	0.3515625	6.2109375	0	0	0	0	0	0	0	0	0	1.7	1.3484375	57.53333783	0
2	1	0	12	21.46875	27.328125	0	0	0	0	0	0	0	0	0	21.5	0.03125	1.333333438	0
2	1	0	13	53.625	59.484375	0	0	0	0	0	0	0	0	0	52.2	-1.425	-60.80000475	0
2	1	0	14	24.609375	30.46875	0	0	0	0	0	0	0	0	0	24.2	-0.409375	-17.46666803	0
2	1	0	15	49.8046875	55.6640625	0	0	0	0	0	0	0	0	0	48.3	-1.5046875	-64.20000502	0
2	1	0	16	23.6484375	29.5078125	0	0	0	0	0	0	0	0	0	22	-1.6484375	-70.33333883	0
2	1	0	17	11.578125	17.4375	0	0	0	0	0	0	0	0	0	10.5	-1.078125	-46.00000359	0
2	1	0	18	57.6796875	3.5390625	0	0	0	0	0	0	0	0	0	56.2	-1.4796875	-63.13333827	0
2	1	0	19	41.25	47.109375	0	0	0	0	0	0	0	0	0	37.8	-3.45	-147.2000115	0
2	1	0	20	6.9140625	12.7734375	0	0	0	0	0	0	0	0	0	8	1.0859375	46.33333695	0
2	1	1	1	0.8203125	6.6796875	0	0	0	0	0	0	0	0	0	5.5	-1.1796875	-50.33333727	0
2	1	1	2	54.2578125	0.1171875	0	0	0	0	0	0	0	0	0	56	-4.1171875	-175.6666804	0
2	1	1	3	42.8671875	48.7265625	0	0	0	0	0	0	0	0	0	43.5	-5.2265625	-223.0000174	0
2	1	1	4	45.703125	51.5625	0	0	0	0	0	0	0	0	0	42.5	-9.0625	-386.6666969	0
2	1	1	5	26.3671875	32.2265625	0	0	0	0	0	0	0	0	0	27.3	-4.9265625	-210.2000164	0
2	1	1	6	11.859375	17.71875	0	0	0	0	0	0	0	0	0	13	-4.71875	-201.3333491	0
2	1	1	7	6.4453125	12.3046875	0	0	0	0	0	0	0	0	0	8.3	-4.0046875	-170.86668	0
2	1	1	8	25.875	31.734375	0	0	0	0	0	0	0	0	0	27	-4.734375	-202.0000158	0
2	1	1	9	39.9140625	45.7734375	0	0	0	0	0	0	0	0	0	38.4	-7.3734375	-314.6000246	0
2	1	1	10	11.6484375	17.484375	0	0	0	0	0	0	0	0	0	12.5	-4.984375	-212.6666833	0
2	1	1	11	53.8359375	59.6953125	0	0	0	0	0	0	0	0	0	53	-6.6953125	-285.666689	0
2	1	1	12	35.8125	41.671875	0	0	0	0	0	0	0	0	0	34.2	-7.471875	-318.8000249	0
2	1	1	13	49.1015625	54.9609375	0	0	0	0	0	0	0	0	0	48.7	-6.2609375	-267.1333542	0
2	1	1	14	56.0390625	1.8984375	0	0	0	0	0	0	0	0	0	56	-5.8984375	-251.6666863	0
2	1	1	15	40.734375	46.59375	0	0	0	0	0	0	0	0	0	7.8	21.20625	904.8000707	0
2	1	1	16	49.4296875	55.265625	0	0	0	0	0	0	0	0	0	50	-5.265625	-224.6666842	0
2	1	1	17	35.71875	41.578125	0	0	0	0	0	0	0	0	0	35.9	-5.678125	-242.2666856	0
2	1	1	18	10.6640625	16.5	0	0	0	0	0	0	0	0	0	13.1	-3.4	-145.066678	0
2	1	1	19	48.3984375	54.2578125	0	0	0	0	0	0	0	0	0	50	-4.2578125	-181.6666809	0
2	1	1	20	36.1640625	42.0234375	0	0	0	0	0	0	0	0	0	36.5	-5.5234375	-235.6666851	0
3	0	1	1	0	22.7109375	0	0	0	0	0	0	0	0	0	23.5	0.7890625	33.6666693	0
3	0	1	2	0	47.4375	0	0	0	0	0	0	0	0	0	53.5	6.0625	258.6666869	0
3	0	1	3	0	22.59375	0	0	0	0	0	0	0	0	0	23	0.40625	17.33333469	0
3	0	1	4	0	0.9140625	0	0	0	0	0	0	0	0	0	2	1.0859375	46.33333695	0
3	0	1	5	0	15.4921875	0	0	0	0	0	0	0	0	0	17.3	1.8078125	77.13333936	0
3	0	1	6	0	7.1484375	0	0	0	0	0	0	0	0	0	7.5	0.3515625	15.00000117	0
3	0	1	7	0	14.53125	0	0	0	0	0	0	0	0	0	13	-1.53125	-65.33333844	0
3	0	1	8	0	49.359375	0	0	0	0	0	0	0	0	0	49.2	-0.159375	-6.800000531	0
3	0	1	9	0	44.3671875	0	0	0	0	0	0	0	0	0	44	-0.3671875	-15.66666789	0
3	0	1	10	0	8.3203125	0	0	0	0	0	0	0	0	0	6.8	-1.5203125	-64.86667173	0
3	0	1	11	0	53.71875	0	0	0	0	0	0	0	0	0	51.7	-2.01875	-86.13334006	0
3	0	1	12	0	3.1875	0	0	0	0	0	0	0	0	0	4.5	1.3125	56.00000438	0
3	0	1	13	0	11.25	0	0	0	0	0	0	0	0	0	9	-2.25	-96.0000075	0
3	0	1	14	0	1.3125	0	0	0	0	0	0	0	0	0	1	-0.3125	-13.33333438	0
3	0	1	15	0	14.71875	0	0	0	0	0	0	0	0	0	14.2	-0.51875	-22.13333506	0
3	0	1	16	0	41.15625	0	0	0	0	0	0	0	0	0	39.8	-1.35625	-57.86667119	0
3	0	1	17	0	41.3203125	0	0	0	0	0	0	0	0	0	38	-3.3203125	-141.6666777	0
3	0	1	18	0	29.4140625	0	0	0	0	0	0	0	0	0	29.2	-0.2140625	-9.133334047	0
3	0	1	19	0	34.03125	0	0	0	0	0	0	0	0	0	32.5	-1.53125	-65.33333844	0
3	0	1	20	0	41.9765625	0	0	0	0	0	0	0	0	0	42	0.0234375	1.000000078	0
