# Supplementary material for: The effect of electrical muscle stimulation on intentional binding and explicit sense of agency
Source: PeerJ. 2024 Sep 19;12:e17977. doi: 10.7717/peerj.17977 (PMC11416759; doi:10.7717/peerj.17977)
Supplement: Supplemental Information 1 [file peerj-12-17977-s001.zip › RawData/Experiment1/Participant4.csv]

Action type (0=Voluntary, 1=Involuntary, 2=Sham, 3=Tone)	Condition (0=Baseline, 1=Operant)	Judgment event (0=Action, 1=Tone)	Trial	Stimulation	Tone	Switch release	Switch push	Switch release	Switch push	Switch release	Switch push	Switch release	Switch push	Switch release	Answer of participant	Judgement error on clock	Judgement error[ms]	SW1 Release to Push[ms]
0	0	0	1	0	0	0	27.1640625	25.359375	0	0	0	0	0	0	30.1	2.9359375	125.2666765	77.00000602
0	0	0	2	0	0	0	42.3984375	40.5	0	0	0	0	0	0	42.1	-0.2984375	-12.73333433	81.00000633
0	0	0	3	0	0	0	57.65625	55.6640625	53.8828125	53.203125	0	0	0	0	57.4	3.5171875	150.0666784	29.00000227
0	0	0	4	0	0	0	4.03125	2.671875	0.5625	59.15625	0	0	0	0	3.1	2.5375	108.2666751	60.00000469
0	0	0	5	0	0	0	13.1015625	10.734375	0	0	0	0	0	0	14.6	1.4984375	63.93333833	101.0000079
0	0	0	6	0	0	0	1.8515625	59.7421875	0	0	0	0	0	0	1.9	0.0484375	2.066666828	90.00000703
0	0	0	7	0	0	0	22.1953125	19.9921875	0	0	0	0	0	0	23.1	0.9046875	38.60000302	94.00000734
0	0	0	8	0	0	0	36.7265625	34.3125	0	0	0	0	0	0	37.1	0.3734375	15.93333458	103.000008
0	0	0	9	0	0	0	57.3984375	55.359375	0	0	0	0	0	0	58.3	0.9015625	38.46666967	87.0000068
0	0	0	10	0	0	0	6.1875	4.1484375	0	0	0	0	0	0	5.8	-0.3875	-16.53333463	87.0000068
0	0	0	11	0	0	0	26.203125	23.90625	0	0	0	0	0	0	27.4	1.196875	51.06667066	98.00000766
0	0	0	12	0	0	0	35.4609375	33.75	0	0	0	0	0	0	34.8	-0.6609375	-28.2000022	73.0000057
0	0	0	13	0	0	0	32.53125	30.8203125	0	0	0	0	0	0	32.7	0.16875	7.200000563	73.0000057
0	0	0	14	0	0	0	37.4296875	35.5078125	0	0	0	0	0	0	38.4	0.9703125	41.40000323	82.00000641
0	0	0	15	0	0	0	51.1640625	49.921875	0	0	0	0	0	0	51.7	0.5359375	22.86666845	53.00000414
0	0	0	16	0	0	0	7.1953125	5.203125	0	0	0	0	0	0	6.8	-0.3953125	-16.86666798	85.00000664
0	0	0	17	0	0	0	16.8515625	14.9765625	0	0	0	0	0	0	16.9	0.0484375	2.066666828	80.00000625
0	0	0	18	0	0	0	33.1640625	31.3125	0	0	0	0	0	0	32.2	-0.9640625	-41.13333655	79.00000617
0	0	0	19	0	0	0	43.7109375	42.046875	0	0	0	0	0	0	42.3	-1.4109375	-60.2000047	71.00000555
0	0	0	20	0	0	0	9.3984375	7.59375	0	0	0	0	0	0	10.5	1.1015625	47.00000367	77.00000602
0	1	0	1	0	57.609375	0	51.75	50.0390625	0	0	0	0	0	0	52.5	0.75	32.0000025	73.0000057
0	1	0	2	0	22.6640625	0	16.8046875	15.09375	0	0	0	0	0	0	16.1	-0.7046875	-30.06666902	73.0000057
0	1	0	3	0	28.5	0	22.640625	21.5859375	0	0	0	0	0	0	22.4	-0.240625	-10.26666747	45.00000352
0	1	0	4	0	45.890625	0	40.03125	38.4375	0	0	0	0	0	0	41.6	1.56875	66.93333856	68.00000531
0	1	0	5	0	7.4296875	0	1.5703125	59.90625	0	0	0	0	0	0	2.1	0.5296875	22.60000177	71.00000555
0	1	0	6	0	29.390625	0	23.53125	22.6875	0	0	0	0	0	0	24.8	1.26875	54.13333756	36.00000281
0	1	0	7	0	52.6640625	0	46.8046875	44.9296875	0	0	0	0	0	0	48.1	1.2953125	55.26667098	80.00000625
0	1	0	8	0	11.203125	0	5.34375	3.5625	0	0	0	0	0	0	6.3	0.95625	40.80000319	76.00000594
0	1	0	9	0	36	0	30.140625	28.5703125	0	0	0	0	0	0	31.1	0.959375	40.93333653	67.00000523
0	1	0	10	0	48.2578125	0	42.3984375	40.3125	0	0	0	0	0	0	43.8	1.4015625	59.80000467	89.00000695
0	1	0	11	0	13.125	0	7.265625	5.4140625	0	0	0	0	0	0	8	0.734375	31.33333578	79.00000617
0	1	0	12	0	41.34375	0	35.484375	33.75	0	0	0	0	0	0	35.4	-0.084375	-3.600000281	74.00000578
0	1	0	13	0	6.0234375	0	0.1640625	58.3828125	0	0	0	0	0	0	2.3	2.1359375	91.13334045	76.00000594
0	1	0	14	0	19.359375	0	13.5	12.140625	0	0	0	0	0	0	13.6	0.1	4.266667	58.00000453
0	1	0	15	0	23.5078125	0	17.6484375	15.515625	0	0	0	0	0	0	18.4	0.7515625	32.06666917	91.00000711
0	1	0	16	0	53.1796875	0	47.3203125	45.421875	0	0	0	0	0	0	47	-0.3203125	-13.66666773	81.00000633
0	1	0	17	0	13.265625	0	7.40625	5.015625	0	0	0	0	0	0	7.4	-0.00625	-0.266666687	102.000008
0	1	0	18	0	40.359375	0	34.5	32.4609375	0	0	0	0	0	0	34.7	0.2	8.533334	87.0000068
0	1	0	19	0	26.7890625	0	20.9296875	18.890625	0	0	0	0	0	0	20.1	-0.8296875	-35.40000277	87.0000068
0	1	0	20	0	57.84375	0	51.984375	49.734375	0	0	0	0	0	0	52.5	0.515625	22.00000172	96.0000075
0	1	1	1	0	14.0390625	0	8.1796875	6.6796875	0	0	0	0	0	0	11.2	-2.8390625	-121.1333428	64.000005
0	1	1	2	0	21.6328125	0	15.7734375	14.390625	0	0	0	0	0	0	17.4	-4.2328125	-180.6000141	59.00000461
0	1	1	3	0	38.7421875	0	32.859375	30.9140625	0	0	0	0	0	0	37.1	-1.6421875	-70.06667214	83.00000648
0	1	1	4	0	31.921875	0	26.0625	24.0703125	0	0	0	0	0	0	31	-0.921875	-39.33333641	85.00000664
0	1	1	5	0	19.8046875	0	16.5703125	15.84375	13.9453125	12.421875	0	0	0	0	16.1	-3.7046875	-158.066679	65.00000508
0	1	1	6	0	43.875	0	38.015625	36.234375	0	0	0	0	0	0	43.2	-0.675	-28.80000225	76.00000594
0	1	1	7	0	10.59375	0	4.734375	2.8359375	0	0	0	0	0	0	9	-1.59375	-68.00000531	81.00000633
0	1	1	8	0	28.453125	0	22.59375	21	0	0	0	0	0	0	28.1	-0.353125	-15.06666784	68.00000531
0	1	1	9	0	54.2578125	0	48.3984375	46.4765625	0	0	0	0	0	0	55.1	0.8421875	35.93333614	82.00000641
0	1	1	10	0	17.0390625	0	11.1796875	9.28125	0	0	0	0	0	0	16.4	-0.6390625	-27.2666688	81.00000633
0	1	1	11	0	46.6640625	0	40.8046875	39.375	0	0	0	0	0	0	45.2	-1.4640625	-62.46667155	61.00000477
0	1	1	12	0	1.6171875	0	55.7578125	53.90625	0	0	0	0	0	0	0.4	-1.2171875	-51.93333739	79.00000617
0	1	1	13	0	20.1796875	0	14.3203125	12.4921875	0	0	0	0	0	0	18.9	-1.2796875	-54.60000427	78.00000609
0	1	1	14	0	31.8046875	0	29.1796875	27.5625	25.9453125	24.7265625	0	0	0	0	31.8	-0.0046875	-0.200000016	52.00000406
0	1	1	15	0	44.25	0	41.296875	40.59375	38.390625	36.4453125	0	0	0	0	45.5	1.25	53.3333375	83.00000648
0	1	1	16	0	0.8203125	0	54.9609375	52.9921875	0	0	0	0	0	0	59.4	-1.4203125	-60.60000473	84.00000656
0	1	1	17	0	15.375	0	9.515625	7.9921875	0	0	0	0	0	0	13.9	-1.475	-62.93333825	65.00000508
0	1	1	18	0	38.53125	0	32.671875	31.1953125	0	0	0	0	0	0	35.1	-3.43125	-146.4000114	63.00000492
0	1	1	19	0	27.5625	0	21.703125	20.1328125	0	0	0	0	0	0	26.8	-0.7625	-32.53333588	67.00000523
0	1	1	20	0	41.0390625	0	10.8984375	7.6875	35.1796875	34.0546875	0	0	0	0	41.1	0.0609375	2.600000203	48.00000375
1	0	0	1	7.40625	0	12.5390625	8.625	0	0	0	0	0	0	0	9.1	0.475	20.26666825	0
1	0	0	2	13.59375	0	18.9609375	14.671875	0	0	0	0	0	0	0	15	0.328125	14.00000109	0
1	0	0	3	7.96875	0	13.40625	9.046875	0	0	0	0	0	0	0	8.9	-0.146875	-6.266667156	0
1	0	0	4	33.5625	0	38.7890625	34.734375	0	0	0	0	0	0	0	33.8	-0.934375	-39.86666978	0
1	0	0	5	27.890625	0	33.09375	29.015625	0	0	0	0	0	0	0	29.6	0.584375	24.93333528	0
1	0	0	6	7.5703125	0	13.1953125	8.578125	0	0	0	0	0	0	0	11.4	2.821875	120.4000094	0
1	0	0	7	58.6875	0	4.0546875	59.71875	0	0	0	0	0	0	0	0.4	0.68125	29.06666894	0
1	0	0	8	18.8671875	0	24.140625	19.96875	0	0	0	0	0	0	0	24.3	4.33125	184.8000144	0
1	0	0	9	31.265625	0	36.8203125	32.3671875	0	0	0	0	0	0	0	32	-0.3671875	-15.66666789	0
1	0	0	10	22.0078125	0	28.3125	23.0859375	0	0	0	0	0	0	0	27.5	4.4140625	188.333348	0
1	0	0	11	34.546875	0	39.703125	35.765625	0	0	0	0	0	0	0	35.5	-0.265625	-11.33333422	0
1	0	0	12	36.890625	0	42.3046875	37.96875	0	0	0	0	0	0	0	35.9	-2.06875	-88.26667356	0
1	0	0	13	11.15625	0	16.2890625	12.4453125	0	0	0	0	0	0	0	13.8	1.3546875	57.80000452	0
1	0	0	14	40.03125	0	45.2578125	41.203125	0	0	0	0	0	0	0	41.8	0.596875	25.46666866	0
1	0	0	15	36.234375	0	41.953125	37.1953125	0	0	0	0	0	0	0	36.7	-0.4953125	-21.13333498	0
1	0	0	16	45.28125	0	51.2578125	46.1953125	0	0	0	0	0	0	0	48.1	1.9046875	81.26667302	0
1	0	0	17	33.6796875	0	39.375	34.6640625	0	0	0	0	0	0	0	34.9	0.2359375	10.06666745	0
1	0	0	18	12.3984375	0	17.953125	13.40625	0	0	0	0	0	0	0	13.8	0.39375	16.80000131	0
1	0	0	19	59.9296875	0	5.3203125	0.9140625	0	0	0	0	0	0	0	1.3	0.3859375	16.46666795	0
1	0	0	20	21.2109375	0	26.5546875	22.40625	0	0	0	0	0	0	0	24.8	2.39375	102.1333413	0
1	1	0	1	53.578125	1.2421875	58.734375	55.3828125	0	0	0	0	0	0	0	57	1.6171875	69.00000539	0
1	1	0	2	47.7421875	55.0078125	53.4375	49.1484375	0	0	0	0	0	0	0	49	-0.1484375	-6.333333828	0
1	1	0	3	2.8125	9.9140625	8.0859375	4.0546875	0	0	0	0	0	0	0	6.8	2.7453125	117.1333425	0
1	1	0	4	42.6796875	49.7578125	47.90625	43.8984375	0	0	0	0	0	0	0	45.9	2.0015625	85.40000667	0
1	1	0	5	14.1328125	21.28125	19.1953125	15.421875	0	0	0	0	0	0	0	15	-0.421875	-18.00000141	0
1	1	0	6	59.9765625	7.0546875	5.109375	1.1953125	0	0	0	0	0	0	0	2.6	1.4046875	59.93333802	0
1	1	0	7	30.3984375	37.5	35.8125	31.640625	0	0	0	0	0	0	0	32.2	0.559375	23.86666853	0
1	1	0	8	11.6484375	18.65625	16.828125	12.796875	0	0	0	0	0	0	0	13.6	0.803125	34.26666934	0
1	1	0	9	23.3203125	30.3515625	28.734375	24.4921875	0	0	0	0	0	0	0	26.5	2.0078125	85.66667336	0
1	1	0	10	49.7109375	56.7421875	54.9140625	50.8828125	0	0	0	0	0	0	0	52	1.1171875	47.66667039	0
1	1	0	11	27.28125	34.1015625	33.5859375	28.2421875	0	0	0	0	0	0	0	29.1	0.8578125	36.60000286	0
1	1	0	12	0.3046875	7.5703125	5.71875	1.7109375	0	0	0	0	0	0	0	4	2.2890625	97.6666743	0
1	1	0	13	16.1953125	23.2734375	21.5625	17.4140625	0	0	0	0	0	0	0	19.8	2.3859375	101.800008	0
1	1	0	14	22.8984375	30.046875	28.3125	24.1875	0	0	0	0	0	0	0	25.8	1.6125	68.80000538	0
1	1	0	15	18.0234375	25.078125	4.453125	50.4609375	23.296875	19.21875	0	0	0	0	0	20	0.78125	33.33333594	0
1	1	0	16	18.46875	25.359375	23.90625	19.5	0	0	0	0	0	0	0	20.5	1	42.66667	0
1	1	0	17	48.0234375	54.796875	54	48.9375	0	0	0	0	0	0	0	49.6	0.6625	28.26666888	0
1	1	0	18	36.5859375	43.453125	42.2578125	37.5703125	0	0	0	0	0	0	0	36.8	-0.7703125	-32.86666923	0
1	1	0	19	55.5234375	2.25	1.5234375	56.390625	0	0	0	0	0	0	0	3.9	7.509375	320.400025	0
1	1	0	20	50.4375	57.3984375	55.8984375	51.5390625	0	0	0	0	0	0	0	52.2	0.6609375	28.2000022	0
1	1	1	1	58.7578125	6.140625	4.1953125	0.28125	0	0	0	0	0	0	0	9.1	2.959375	126.2666765	0
1	1	1	2	37.8046875	44.953125	43.2890625	39.09375	0	0	0	0	0	0	0	43.9	-1.053125	-44.93333684	0
1	1	1	3	17.6953125	24.8671875	23.2734375	19.0078125	0	0	0	0	0	0	0	24.1	-0.7671875	-32.73333589	0
1	1	1	4	0.3515625	7.5703125	5.71875	1.7109375	0	0	0	0	0	0	0	7	-0.5703125	-24.33333523	0
1	1	1	5	53.3671875	0.609375	58.7109375	54.75	0	0	0	0	0	0	0	58.5	-2.109375	-90.00000703	0
1	1	1	6	28.0078125	35.1796875	33.3046875	29.3203125	0	0	0	0	0	0	0	33.1	-2.0796875	-88.73334027	0
1	1	1	7	26.2734375	33.4453125	31.734375	27.5859375	0	0	0	0	0	0	0	32.4	-1.0453125	-44.60000348	0
1	1	1	8	21.703125	28.78125	27.140625	22.921875	0	0	0	0	0	0	0	29.1	0.31875	13.60000106	0
1	1	1	9	55.4296875	2.53125	0.75	56.671875	0	0	0	0	0	0	0	1.1	-1.43125	-61.06667144	0
1	1	1	10	1.6640625	8.765625	7.2421875	2.90625	0	0	0	0	0	0	0	7.4	-1.365625	-58.26667122	0
1	1	1	11	6.984375	14.015625	12.75	8.15625	0	0	0	0	0	0	0	15.1	1.084375	46.26667028	0
1	1	1	12	18.6796875	25.9921875	24.0703125	20.1328125	0	0	0	0	0	0	0	24.9	-1.0921875	-46.60000364	0
1	1	1	13	34.5	41.765625	39.9140625	35.90625	0	0	0	0	0	0	0	38.8	-2.965625	-126.5333432	0
1	1	1	14	3	10.3359375	8.15625	4.4765625	0	0	0	0	0	0	0	7.6	-2.7359375	-116.7333425	0
1	1	1	15	24.1875	31.2890625	29.859375	25.4296875	0	0	0	0	0	0	0	29.8	-1.4890625	-63.5333383	0
1	1	1	16	51.890625	59.3671875	57.1640625	53.5078125	0	0	0	0	0	0	0	58.5	-0.8671875	-37.00000289	0
1	1	1	17	11.484375	18.9609375	16.734375	13.1015625	0	0	0	0	0	0	0	18.2	-0.7609375	-32.4666692	0
1	1	1	18	33.3984375	40.5703125	39.046875	34.7109375	0	0	0	0	0	0	0	38.9	-1.6703125	-71.26667223	0
1	1	1	19	27.0703125	34.3125	32.6953125	28.453125	0	0	0	0	0	0	0	32.5	-1.8125	-77.33333938	0
1	1	1	20	29.53125	37.0546875	35.203125	31.1953125	0	0	0	0	0	0	0	34	-3.0546875	-130.3333435	0
2	0	0	1	59.6015625	0	0	0	0	0	0	0	0	0	0	4.1	4.4984375	191.9333483	0
2	0	0	2	21.6796875	0	0	0	0	0	0	0	0	0	0	24.8	3.1203125	133.1333437	0
2	0	0	3	38.9765625	0	0	0	0	0	0	0	0	0	0	41.9	2.9234375	124.7333431	0
2	0	0	4	14.0625	0	0	0	0	0	0	0	0	0	0	15.1	1.0375	44.26667013	0
2	0	0	5	23.484375	0	0	0	0	0	0	0	0	0	0	25.6	2.115625	90.26667372	0
2	0	0	6	1.453125	0	0	0	0	0	0	0	0	0	0	3.9	2.446875	104.4000082	0
2	0	0	7	46.359375	0	0	0	0	0	0	0	0	0	0	48.2	1.840625	78.53333947	0
2	0	0	8	47.109375	0	0	0	0	0	0	0	0	0	0	50.1	2.990625	127.60001	0
2	0	0	9	51	0	0	0	0	0	0	0	0	0	0	55.7	4.7	200.533349	0
2	0	0	10	18.4453125	0	0	0	0	0	0	0	0	0	0	21	2.5546875	109.0000085	0
2	0	0	11	56.53125	0	0	0	0	0	0	0	0	0	0	58.9	2.36875	101.0666746	0
2	0	0	12	52.7578125	0	0	0	0	0	0	0	0	0	0	55	2.2421875	95.66667414	0
2	0	0	13	37.3828125	0	0	0	0	0	0	0	0	0	0	38.8	1.4171875	60.46667139	0
2	0	0	14	48.984375	0	0	0	0	0	0	0	0	0	0	53.1	4.115625	175.6000137	0
2	0	0	15	48.9609375	0	0	0	0	0	0	0	0	0	0	52	3.0390625	129.6666768	0
2	0	0	16	12.84375	0	0	0	0	0	0	0	0	0	0	14.5	1.65625	70.66667219	0
2	0	0	17	1.0078125	0	0	0	0	0	0	0	0	0	0	3.8	2.7921875	119.1333426	0
2	0	0	18	39.84375	0	0	0	0	0	0	0	0	0	0	42.5	2.65625	113.3333422	0
2	0	0	19	16.21875	0	0	0	0	0	0	0	0	0	0	16.4	0.18125	7.733333937	0
2	0	0	20	7.734375	0	0	0	0	0	0	0	0	0	0	9.4	1.665625	71.06667222	0
2	1	0	1	0.46875	6.328125	0	0	0	0	0	0	0	0	0	4.1	3.63125	154.9333454	0
2	1	0	2	37.4765625	43.3359375	0	0	0	0	0	0	0	0	0	38.9	1.4234375	60.73333808	0
2	1	0	3	48.28125	54.140625	0	0	0	0	0	0	0	0	0	49.9	1.61875	69.06667206	0
2	1	0	4	38.5546875	44.4140625	0	0	0	0	0	0	0	0	0	38	-0.5546875	-23.66666852	0
2	1	0	5	30.84375	36.703125	0	0	0	0	0	0	0	0	0	31.7	0.85625	36.53333619	0
2	1	0	6	55.3359375	1.1953125	0	0	0	0	0	0	0	0	0	57.2	1.8640625	79.53333955	0
2	1	0	7	29.71875	35.578125	0	0	0	0	0	0	0	0	0	28.6	-1.11875	-47.73333706	0
2	1	0	8	55.546875	1.40625	0	0	0	0	0	0	0	0	0	58.5	2.953125	126.0000098	0
2	1	0	9	46.0546875	51.9140625	0	0	0	0	0	0	0	0	0	47.8	1.7453125	74.46667248	0
2	1	0	10	40.7109375	46.5703125	0	0	0	0	0	0	0	0	0	42.1	1.3890625	59.2666713	0
2	1	0	11	2.0859375	7.9453125	0	0	0	0	0	0	0	0	0	2.7	0.6140625	26.20000205	0
2	1	0	12	12.28125	18.140625	0	0	0	0	0	0	0	0	0	13.8	1.51875	64.80000506	0
2	1	0	13	23.90625	29.765625	0	0	0	0	0	0	0	0	0	24.7	0.79375	33.86666931	0
2	1	0	14	40.7109375	46.5703125	0	0	0	0	0	0	0	0	0	42.2	1.4890625	63.5333383	0
2	1	0	15	18.0703125	23.9296875	0	0	0	0	0	0	0	0	0	19.8	1.7296875	73.80000577	0
2	1	0	16	19.3125	25.171875	0	0	0	0	0	0	0	0	0	22.7	3.3875	144.5333446	0
2	1	0	17	7.5	13.359375	0	0	0	0	0	0	0	0	0	11.4	3.9	166.400013	0
2	1	0	18	14.5546875	20.4140625	0	0	0	0	0	0	0	0	0	14	-0.5546875	-23.66666852	0
2	1	0	19	37.8515625	43.7109375	0	0	0	0	0	0	0	0	0	37.1	-0.7515625	-32.06666917	0
2	1	0	20	42.6796875	48.5390625	0	0	0	0	0	0	0	0	0	46.8	4.1203125	175.8000137	0
2	1	1	1	11.953125	17.8125	0	0	0	0	0	0	0	0	0	21	3.1875	136.0000106	0
2	1	1	2	21.234375	27.09375	0	0	0	0	0	0	0	0	0	27.1	0.00625	0.266666688	0
2	1	1	3	6.0234375	11.8828125	0	0	0	0	0	0	0	0	0	12	0.1171875	5.000000391	0
2	1	1	4	0	0	0	0	0	0	0	0	0	0	0	12	12	512.00004	0
2	1	1	5	59.4140625	5.2734375	0	0	0	0	0	0	0	0	0	4.8	-0.4734375	-20.20000158	0
2	1	1	6	16.1953125	22.03125	0	0	0	0	0	0	0	0	0	18	-4.03125	-172.0000134	0
2	1	1	7	7.40625	13.265625	0	0	0	0	0	0	0	0	0	10.1	-3.165625	-135.0666772	0
2	1	1	8	5.296875	11.1328125	0	0	0	0	0	0	0	0	0	8.2	-2.9328125	-125.1333431	0
2	1	1	9	52.6171875	58.4765625	0	0	0	0	0	0	0	0	0	58.1	-0.3765625	-16.06666792	0
2	1	1	10	57.375	3.234375	0	0	0	0	0	0	0	0	0	3.8	0.565625	24.13333522	0
2	1	1	11	59.578125	5.4375	0	0	0	0	0	0	0	0	0	4.2	-1.2375	-52.80000413	0
2	1	1	12	51.2109375	57.0703125	0	0	0	0	0	0	0	0	0	55.1	-1.9703125	-84.06667323	0
2	1	1	13	59.2265625	5.0859375	0	0	0	0	0	0	0	0	0	5	-0.0859375	-3.666666953	0
2	1	1	14	15.28125	21.1171875	0	0	0	0	0	0	0	0	0	19.5	-1.6171875	-69.00000539	0
2	1	1	15	14.4140625	20.2734375	0	0	0	0	0	0	0	0	0	20.1	-0.1734375	-7.400000578	0
2	1	1	16	17.34375	23.203125	0	0	0	0	0	0	0	0	0	23.3	0.096875	4.133333656	0
2	1	1	17	25.1953125	31.0546875	0	0	0	0	0	0	0	0	0	31.8	0.7453125	31.80000248	0
2	1	1	18	28.9453125	34.8046875	0	0	0	0	0	0	0	0	0	34.1	-0.7046875	-30.06666902	0
2	1	1	19	15.2578125	21.1171875	0	0	0	0	0	0	0	0	0	20.2	-0.9171875	-39.13333639	0
2	1	1	20	15.234375	21.09375	0	0	0	0	0	0	0	0	0	24	2.90625	124.0000097	0
3	0	1	1	0	16.03125	0	0	0	0	0	0	0	0	0	14.7	-1.33125	-56.80000444	0
3	0	1	2	0	12.7734375	0	0	0	0	0	0	0	0	0	11.2	-1.5734375	-67.13333858	0
3	0	1	3	0	40.5703125	0	0	0	0	0	0	0	0	0	37	-3.5703125	-152.3333452	0
3	0	1	4	0	37.5	0	0	0	0	0	0	0	0	0	34.1	-3.4	-145.066678	0
3	0	1	5	0	19.640625	0	0	0	0	0	0	0	0	0	19.3	-0.340625	-14.53333447	0
3	0	1	6	0	12.8203125	0	0	0	0	0	0	0	0	0	12.5	-0.3203125	-13.66666773	0
3	0	1	7	0	51.1171875	0	0	0	0	0	0	0	0	0	48.3	-2.8171875	-120.2000094	0
3	0	1	8	0	29.53125	0	0	0	0	0	0	0	0	0	28	-1.53125	-65.33333844	0
3	0	1	9	0	56.9765625	0	0	0	0	0	0	0	0	0	54.9	-2.0765625	-88.60000692	0
3	0	1	10	0	5.296875	0	0	0	0	0	0	0	0	0	4	-1.296875	-55.33333766	0
3	0	1	11	0	56.6953125	0	0	0	0	0	0	0	0	0	55.1	-1.5953125	-68.06667198	0
3	0	1	12	0	4.03125	0	0	0	0	0	0	0	0	0	4.9	0.86875	37.06666956	0
3	0	1	13	0	38.7421875	0	0	0	0	0	0	0	0	0	36.8	-1.9421875	-82.86667314	0
3	0	1	14	0	39.328125	0	0	0	0	0	0	0	0	0	36.7	-2.628125	-112.1333421	0
3	0	1	15	0	34.2890625	0	0	0	0	0	0	0	0	0	31.8	-2.4890625	-106.2000083	0
3	0	1	16	0	18.8203125	0	0	0	0	0	0	0	0	0	17.9	-0.9203125	-39.26666973	0
3	0	1	17	0	58.2421875	0	0	0	0	0	0	0	0	0	56.2	-2.0421875	-87.13334014	0
3	0	1	18	0	42.1875	0	0	0	0	0	0	0	0	0	38.1	-4.0875	-174.4000136	0
3	0	1	19	0	43.4765625	0	0	0	0	0	0	0	0	0	41.3	-2.1765625	-92.86667392	0
3	0	1	20	0	53.015625	0	0	0	0	0	0	0	0	0	52.2	-0.815625	-34.80000272	0
