# Supplementary material for: The effect of electrical muscle stimulation on intentional binding and explicit sense of agency
Source: PeerJ. 2024 Sep 19;12:e17977. doi: 10.7717/peerj.17977 (PMC11416759; doi:10.7717/peerj.17977)
Supplement: Supplemental Information 1 [file peerj-12-17977-s001.zip › RawData/Experiment1/Participant40.csv]

Action type (0=Voluntary, 1=Involuntary, 2=Sham, 3=Tone)	Condition (0=Baseline, 1=Operant)	Judgment event (0=Action, 1=Tone)	Trial	Stimulation	Tone	Switch release	Switch push	Switch release	Switch push	Switch release	Switch push	Switch release	Switch push	Switch release	Answer of participant	Judgement error on clock	Judgement error[ms]	SW1 Release to Push[ms]
0	0	0	1	0	0	0	42.6796875	39.515625	0	0	0	0	0	0	42	-0.6796875	-29.00000227	135.0000105
0	0	0	2	0	0	0	16.59375	14.0390625	0	0	0	0	0	0	17	0.40625	17.33333469	109.0000085
0	0	0	3	0	0	0	44.8828125	42.09375	0	0	0	0	0	0	42	-2.8828125	-123.0000096	119.0000093
0	0	0	4	0	0	0	48.421875	45.1640625	0	0	0	0	0	0	48	-0.421875	-18.00000141	139.0000109
0	0	0	5	0	0	0	20.578125	17.484375	0	0	0	0	0	0	18	-2.578125	-110.0000086	132.0000103
0	0	0	6	0	0	0	21.46875	18.1640625	0	0	0	0	0	0	21	-0.46875	-20.00000156	141.000011
0	0	0	7	0	0	0	31.1953125	28.875	0	0	0	0	0	0	32	0.8046875	34.33333602	99.00000773
0	0	0	8	0	0	0	42.4921875	39.3984375	0	0	0	0	0	0	38	-4.4921875	-191.6666816	132.0000103
0	0	0	9	0	0	0	27.703125	24.5390625	0	0	0	0	0	0	25	-2.703125	-115.3333423	135.0000105
0	0	0	10	0	0	0	18.7734375	15.8671875	0	0	0	0	0	0	19	0.2265625	9.666667422	124.0000097
0	0	0	11	0	0	0	39.3984375	35.53125	0	0	0	0	0	0	38	-1.3984375	-59.66667133	165.0000129
0	0	0	12	0	0	0	54.5390625	51.84375	0	0	0	0	0	0	53	-1.5390625	-65.6666718	115.000009
0	0	0	13	0	0	0	27.9375	25.265625	0	0	0	0	0	0	28	0.0625	2.666666875	114.0000089
0	0	0	14	0	0	0	6.796875	3.9609375	0	0	0	0	0	0	7	0.203125	8.666667344	121.0000095
0	0	0	15	0	0	0	12.4453125	9.3984375	0	0	0	0	0	0	13.5	1.0546875	45.00000352	130.0000102
0	0	0	16	0	0	0	41.2265625	37.875	0	0	0	0	0	0	39	-2.2265625	-95.00000742	143.0000112
0	0	0	17	0	0	0	1.21875	58.3828125	0	0	0	0	0	0	8	6.78125	289.3333559	121.0000095
0	0	0	18	0	0	0	54.9609375	51.984375	0	0	0	0	0	0	52	-2.9609375	-126.3333432	127.0000099
0	0	0	19	0	0	0	26.390625	23.53125	0	0	0	0	0	0	27	0.609375	26.00000203	122.0000095
0	0	0	20	0	0	0	27.4453125	24.1171875	0	0	0	0	0	0	28	0.5546875	23.66666852	142.0000111
0	1	0	1	0	3.140625	0	57.28125	55.734375	0	0	0	0	0	0	58.5	1.21875	52.00000406	66.00000516
0	1	0	2	0	47.625	0	41.765625	40.359375	0	0	0	0	0	0	45	3.234375	138.0000108	60.00000469
0	1	0	3	0	36.6328125	0	30.7734375	28.265625	0	0	0	0	0	0	32	1.2265625	52.33333742	107.0000084
0	1	0	4	0	12.9375	0	7.0546875	5.6015625	0	0	0	0	0	0	8	0.9453125	40.33333648	62.00000484
0	1	0	5	0	40.1015625	0	34.2421875	32.7890625	0	0	0	0	0	0	37	2.7578125	117.6666759	62.00000484
0	1	0	6	0	25.2421875	0	19.3828125	17.3203125	0	0	0	0	0	0	20	0.6171875	26.33333539	88.00000688
0	1	0	7	0	42.09375	0	36.234375	33.3515625	0	0	0	0	0	0	36	-0.234375	-10.00000078	123.0000096
0	1	0	8	0	14.1328125	0	8.2734375	5.015625	0	0	0	0	0	0	12	3.7265625	159.0000124	139.0000109
0	1	0	9	0	4.8984375	0	59.0390625	55.359375	0	0	0	0	0	0	1	1.9609375	83.6666732	157.0000123
0	1	0	10	0	54.5859375	0	48.7265625	45.609375	0	0	0	0	0	0	48	-0.7265625	-31.00000242	133.0000104
0	1	0	11	0	33.375	0	27.515625	24.515625	0	0	0	0	0	0	29	1.484375	63.33333828	128.00001
0	1	0	12	0	4.7578125	0	58.8984375	55.78125	0	0	0	0	0	0	59	0.1015625	4.333333672	133.0000104
0	1	0	13	0	43.1015625	0	37.2421875	34.4765625	0	0	0	0	0	0	36	-1.2421875	-53.00000414	118.0000092
0	1	0	14	0	37.59375	0	31.734375	28.6171875	0	0	0	0	0	0	28.5	-3.234375	-138.0000108	133.0000104
0	1	0	15	0	29.625	0	23.765625	20.203125	0	0	0	0	0	0	23.5	-0.265625	-11.33333422	152.0000119
0	1	0	16	0	21.421875	0	15.5625	12.4453125	0	0	0	0	0	0	14	-1.5625	-66.66667188	133.0000104
0	1	0	17	0	23.5546875	0	17.6953125	14.390625	0	0	0	0	0	0	18	0.3046875	13.00000102	141.000011
0	1	0	18	0	13.8515625	0	7.9921875	4.828125	0	0	0	0	0	0	7	-0.9921875	-42.33333664	135.0000105
0	1	0	19	0	54.5625	0	48.703125	45.8203125	0	0	0	0	0	0	46	-2.703125	-115.3333423	123.0000096
0	1	0	20	0	51.5859375	0	45.7265625	42.5625	0	0	0	0	0	0	42.5	-3.2265625	-137.6666774	135.0000105
0	1	1	1	0	34.9921875	0	29.1328125	26.390625	0	0	0	0	0	0	38	3.0078125	128.3333434	117.0000091
0	1	1	2	0	8.5078125	0	2.6484375	0.1875	0	0	0	0	0	0	11	2.4921875	106.3333416	105.0000082
0	1	1	3	0	1.21875	0	55.359375	53.953125	0	0	0	0	0	0	58	-3.21875	-137.3333441	60.00000469
0	1	1	4	0	45.046875	0	39.1875	37.875	0	0	0	0	0	0	42	-3.046875	-130.0000102	56.00000438
0	1	1	5	0	15.7265625	0	9.8671875	7.8515625	0	0	0	0	0	0	12.5	-3.2265625	-137.6666774	86.00000672
0	1	1	6	0	36.9609375	0	31.1015625	29.203125	0	0	0	0	0	0	32	-4.9609375	-211.6666832	81.00000633
0	1	1	7	0	16.2421875	0	10.3828125	8.5078125	0	0	0	0	0	0	12.5	-3.7421875	-159.6666791	80.00000625
0	1	1	8	0	16.734375	0	10.875	8.34375	0	0	0	0	0	0	9	-7.734375	-330.0000258	108.0000084
0	1	1	9	0	41.90625	0	36.046875	33.796875	0	0	0	0	0	0	42.5	0.59375	25.33333531	96.0000075
0	1	1	10	0	46.828125	0	40.96875	38.4375	0	0	0	0	0	0	39.5	-7.328125	-312.6666911	108.0000084
0	1	1	11	0	58.6875	0	52.828125	49.921875	0	0	0	0	0	0	52.5	-6.1875	-264.0000206	124.0000097
0	1	1	12	0	19.7109375	0	13.8515625	11.3203125	0	0	0	0	0	0	14.5	-5.2109375	-222.3333507	108.0000084
0	1	1	13	0	18.4453125	0	12.5859375	9.4921875	0	0	0	0	0	0	12.5	-5.9453125	-253.6666865	132.0000103
0	1	1	14	0	4.0078125	0	58.1484375	54.796875	0	0	0	0	0	0	59	-5.0078125	-213.6666834	143.0000112
0	1	1	15	0	57.1875	0	51.328125	48.7265625	0	0	0	0	0	0	52	-5.1875	-221.3333506	111.0000087
0	1	1	16	0	37.453125	0	31.59375	29.015625	0	0	0	0	0	0	31	-6.453125	-275.3333548	110.0000086
0	1	1	17	0	33.984375	0	28.125	25.21875	0	0	0	0	0	0	27	-6.984375	-298.0000233	124.0000097
0	1	1	18	0	49.7578125	0	43.8984375	41.5546875	0	0	0	0	0	0	41	-8.7578125	-373.6666959	100.0000078
0	1	1	19	0	8.296875	0	2.4375	59.6015625	0	0	0	0	0	0	4	-4.296875	-183.3333477	121.0000095
0	1	1	20	0	28.3359375	0	22.4765625	19.96875	0	0	0	0	0	0	22.5	-5.8359375	-249.0000195	107.0000084
1	0	0	1	50.15625	0	56.8359375	51.421875	0	0	0	0	0	0	0	54	2.578125	110.0000086	0
1	0	0	2	6.4921875	0	12.234375	8.0390625	0	0	0	0	0	0	0	8	-0.0390625	-1.666666797	0
1	0	0	3	18.1171875	0	24.9609375	20.3203125	0	0	0	0	0	0	0	23	2.6796875	114.3333423	0
1	0	0	4	33.1640625	0	40.828125	35.53125	0	0	0	0	0	0	0	35.5	-0.03125	-1.333333438	0
1	0	0	5	22.6171875	0	30.84375	23.8828125	0	0	0	0	0	0	0	25.5	1.6171875	69.00000539	0
1	0	0	6	6.1171875	0	15.328125	7.359375	0	0	0	0	0	0	0	11	3.640625	155.3333455	0
1	0	0	7	12.28125	0	20.3203125	13.828125	0	0	0	0	0	0	0	14.5	0.671875	28.66666891	0
1	0	0	8	48.3046875	0	56.8125	49.96875	0	0	0	0	0	0	0	50.5	0.53125	22.66666844	0
1	0	0	9	0.8203125	0	8.5078125	2.109375	0	0	0	0	0	0	0	6	3.890625	166.000013	0
1	0	0	10	51.6796875	0	0.9140625	52.921875	0	0	0	0	0	0	0	54	1.078125	46.00000359	0
1	0	0	11	2.25	0	12.8203125	3.46875	0	0	0	0	0	0	0	7	3.53125	150.6666784	0
1	0	0	12	4.6640625	0	13.5703125	5.9296875	0	0	0	0	0	0	0	7	1.0703125	45.66667023	0
1	0	0	13	38.8359375	0	21.046875	40.171875	0	0	0	0	0	0	0	39	-1.171875	-50.00000391	0
1	0	0	14	7.9453125	0	15.2578125	9.46875	0	0	0	0	0	0	0	11	1.53125	65.33333844	0
1	0	0	15	4.1953125	0	12.421875	5.8359375	0	0	0	0	0	0	0	10	4.1640625	177.6666805	0
1	0	0	16	13.125	0	20.3203125	14.6484375	0	0	0	0	0	0	0	17	2.3515625	100.3333412	0
1	0	0	17	17.109375	0	27.984375	19.2421875	0	0	0	0	0	0	0	21	1.7578125	75.00000586	0
1	0	0	18	58.5703125	0	6.796875	0.9140625	0	0	0	0	0	0	0	5.5	4.5859375	195.666682	0
1	0	0	19	57.234375	0	3.6328125	58.59375	0	0	0	0	0	0	0	3.5	4.90625	209.3333497	0
1	0	0	20	4.40625	0	12.3046875	5.71875	0	0	0	0	0	0	0	8	2.28125	97.33334094	0
1	1	0	1	59.484375	7.171875	8.0859375	1.3125	0	0	0	0	0	0	0	4	2.6875	114.6666756	0
1	1	0	2	18.46875	25.921875	26.4375	20.0625	0	0	0	0	0	0	0	22	1.9375	82.66667313	0
1	1	0	3	41.0390625	48.84375	47.2734375	42.984375	0	0	0	0	0	0	0	43	0.015625	0.666666719	0
1	1	0	4	38.390625	46.3125	44.8125	40.453125	0	0	0	0	0	0	0	42	1.546875	66.00000516	0
1	1	0	5	27.6796875	35.296875	34.125	29.4375	0	0	0	0	0	0	0	29	-0.4375	-18.66666813	0
1	1	0	6	41.203125	48.9140625	47.5078125	43.0546875	0	0	0	0	0	0	0	43	-0.0546875	-2.333333516	0
1	1	0	7	24.984375	32.578125	31.5	26.71875	0	0	0	0	0	0	0	28	1.28125	54.66667094	0
1	1	0	8	44.9765625	52.59375	51.28125	46.7109375	0	0	0	0	0	0	0	46.5	-0.2109375	-9.000000703	0
1	1	0	9	43.359375	50.7890625	50.1328125	44.9296875	0	0	0	0	0	0	0	44	-0.9296875	-39.66666977	0
1	1	0	10	3.2109375	10.7109375	9.703125	4.8515625	0	0	0	0	0	0	0	8	3.1484375	134.3333438	0
1	1	0	11	13.171875	20.3671875	20.5078125	14.5078125	0	0	0	0	0	0	0	17.5	2.9921875	127.6666766	0
1	1	0	12	50.390625	57.8671875	58.171875	52.0078125	0	0	0	0	0	0	0	58	5.9921875	255.6666866	0
1	1	0	13	31.3828125	38.8125	38.203125	32.953125	0	0	0	0	0	0	0	32	-0.953125	-40.66666984	0
1	1	0	14	34.9453125	42.28125	41.625	36.421875	0	0	0	0	0	0	0	38	1.578125	67.33333859	0
1	1	0	15	51.1171875	58.8984375	57.46875	53.0390625	0	0	0	0	0	0	0	56	2.9609375	126.3333432	0
1	1	0	16	47.3671875	54.8671875	54.3515625	49.0078125	0	0	0	0	0	0	0	48	-1.0078125	-43.00000336	0
1	1	0	17	33.5859375	40.96875	41.484375	35.109375	0	0	0	0	0	0	0	36	0.890625	38.00000297	0
1	1	0	18	28.359375	35.90625	35.3671875	30.046875	0	0	0	0	0	0	0	31	0.953125	40.66666984	0
1	1	0	19	57.3046875	4.8046875	4.8515625	58.9453125	0	0	0	0	0	0	0	2	3.0546875	130.3333435	0
1	1	0	20	43.828125	51.28125	50.7890625	45.421875	0	0	0	0	0	0	0	47	1.578125	67.33333859	0
1	1	1	1	25.875	33.2578125	51.375	27.3984375	0	0	0	0	0	0	0	30	-3.2578125	-139.0000109	0
1	1	1	2	2.1796875	9.375	18.796875	3.515625	0	0	0	0	0	0	0	8.5	-0.875	-37.33333625	0
1	1	1	3	17.8828125	24.984375	48	19.1015625	0	0	0	0	0	0	0	18	-6.984375	-298.0000233	0
1	1	1	4	0.4453125	7.6640625	10.21875	1.8046875	0	0	0	0	0	0	0	6	-1.6640625	-71.00000555	0
1	1	1	5	42.3984375	49.78125	50.9296875	43.921875	0	0	0	0	0	0	0	45	-4.78125	-204.0000159	0
1	1	1	6	8.7421875	16.0546875	15.9609375	10.1953125	0	0	0	0	0	0	0	13	-3.0546875	-130.3333435	0
1	1	1	7	56.203125	3.3046875	0	57.4453125	0	0	0	0	0	0	0	60	-3.3046875	-141.000011	0
1	1	1	8	33.4921875	40.6171875	49.078125	34.734375	0	0	0	0	0	0	0	37	-3.6171875	-154.3333454	0
1	1	1	9	42.46875	49.4765625	57.5390625	43.6171875	0	0	0	0	0	0	0	47	-2.4765625	-105.6666749	0
1	1	1	10	21.1640625	28.3828125	31.21875	22.5234375	0	0	0	0	0	0	0	27	-1.3828125	-59.00000461	0
1	1	1	11	47.296875	54.3984375	54.3984375	48.5390625	0	0	0	0	0	0	0	50	-4.3984375	-187.6666813	0
1	1	1	12	10.4765625	17.6015625	18.84375	11.7421875	0	0	0	0	0	0	0	15	-2.6015625	-111.0000087	0
1	1	1	13	9.65625	16.7109375	22.4296875	10.8515625	0	0	0	0	0	0	0	16	-0.7109375	-30.3333357	0
1	1	1	14	10.2421875	17.2265625	58.1953125	11.3671875	0	0	0	0	0	0	0	15	-2.2265625	-95.00000742	0
1	1	1	15	4.875	11.953125	20.203125	6.09375	0	0	0	0	0	0	0	9	-2.953125	-126.0000098	0
1	1	1	16	11.7890625	18.6796875	52.734375	12.8203125	0	0	0	0	0	0	0	17.5	-1.1796875	-50.33333727	0
1	1	1	17	30.515625	37.5703125	44.4375	31.7109375	0	0	0	0	0	0	0	32	-5.5703125	-237.6666852	0
1	1	1	18	14.5546875	21.7265625	0	15.8671875	0	0	0	0	0	0	0	20	-1.7265625	-73.66667242	0
1	1	1	19	40.125	47.34375	12.4921875	41.484375	0	0	0	0	0	0	0	43	-4.34375	-185.3333478	0
1	1	1	20	2.296875	9.6796875	18.1640625	3.8203125	0	0	0	0	0	0	0	5	-4.6796875	-199.6666823	0
2	0	0	1	19.453125	0	0	0	0	0	0	0	0	0	0	22.5	3.046875	130.0000102	0
2	0	0	2	13.921875	0	0	0	0	0	0	0	0	0	0	16.5	2.578125	110.0000086	0
2	0	0	3	39.46875	0	0	0	0	0	0	0	0	0	0	38.3	-1.16875	-49.86667056	0
2	0	0	4	33.9375	0	0	0	0	0	0	0	0	0	0	33.6	-0.3375	-14.40000112	0
2	0	0	5	13.4296875	0	0	0	0	0	0	0	0	0	0	16.5	3.0703125	131.0000102	0
2	0	0	6	4.2421875	0	0	0	0	0	0	0	0	0	0	7.5	3.2578125	139.0000109	0
2	0	0	7	39.9609375	0	0	0	0	0	0	0	0	0	0	41	1.0390625	44.3333368	0
2	0	0	8	16.40625	0	0	0	0	0	0	0	0	0	0	19	2.59375	110.6666753	0
2	0	0	9	41.4609375	0	0	0	0	0	0	0	0	0	0	40	-1.4609375	-62.3333382	0
2	0	0	10	45.4453125	0	0	0	0	0	0	0	0	0	0	47.5	2.0546875	87.66667352	0
2	0	0	11	34.6875	0	0	0	0	0	0	0	0	0	0	34.5	-0.1875	-8.000000625	0
2	0	0	12	39.8203125	0	0	0	0	0	0	0	0	0	0	41	1.1796875	50.33333727	0
2	0	0	13	12.2578125	0	0	0	0	0	0	0	0	0	0	16	3.7421875	159.6666791	0
2	0	0	14	10.3828125	0	0	0	0	0	0	0	0	0	0	12	1.6171875	69.00000539	0
2	0	0	15	3.0703125	0	0	0	0	0	0	0	0	0	0	7	3.9296875	167.6666798	0
2	0	0	16	45.328125	0	0	0	0	0	0	0	0	0	0	44	-1.328125	-56.66667109	0
2	0	0	17	22.4765625	0	0	0	0	0	0	0	0	0	0	25	2.5234375	107.6666751	0
2	0	0	18	4.03125	0	0	0	0	0	0	0	0	0	0	8	3.96875	169.3333466	0
2	0	0	19	2.953125	0	0	0	0	0	0	0	0	0	0	7	4.046875	172.6666802	0
2	0	0	20	10.1484375	0	0	0	0	0	0	0	0	0	0	13	2.8515625	121.6666762	0
2	1	0	1	25.453125	31.3125	0	0	0	0	0	0	0	0	0	27	1.546875	66.00000516	0
2	1	0	2	11.7890625	17.6484375	0	0	0	0	0	0	0	0	0	16	4.2109375	179.6666807	0
2	1	0	3	24.5625	30.421875	0	0	0	0	0	0	0	0	0	26	1.4375	61.33333813	0
2	1	0	4	52.9921875	58.828125	0	0	0	0	0	0	0	0	0	3	10.0078125	427.0000334	0
2	1	0	5	10.3125	16.171875	0	0	0	0	0	0	0	0	0	13.5	3.1875	136.0000106	0
2	1	0	6	41.203125	47.0625	0	0	0	0	0	0	0	0	0	42	0.796875	34.00000266	0
2	1	0	7	38.1328125	43.96875	0	0	0	0	0	0	0	0	0	38.5	0.3671875	15.66666789	0
2	1	0	8	41.2265625	47.0859375	0	0	0	0	0	0	0	0	0	42	0.7734375	33.00000258	0
2	1	0	9	38.2265625	44.0859375	0	0	0	0	0	0	0	0	0	45	6.7734375	289.0000226	0
2	1	0	10	7.171875	13.03125	0	0	0	0	0	0	0	0	0	12.5	5.328125	227.3333511	0
2	1	0	11	54.2578125	0.1171875	0	0	0	0	0	0	0	0	0	58	3.7421875	159.6666791	0
2	1	0	12	33.796875	39.65625	0	0	0	0	0	0	0	0	0	32	-1.796875	-76.66667266	0
2	1	0	13	56.0390625	1.8984375	0	0	0	0	0	0	0	0	0	2	5.9609375	254.3333532	0
2	1	0	14	31.875	37.734375	0	0	0	0	0	0	0	0	0	34	2.125	90.66667375	0
2	1	0	15	26.8828125	32.7421875	0	0	0	0	0	0	0	0	0	28.5	1.6171875	69.00000539	0
2	1	0	16	12	17.859375	0	0	0	0	0	0	0	0	0	14	2	85.33334	0
2	1	0	17	4.546875	10.40625	0	0	0	0	0	0	0	0	0	9	4.453125	190.0000148	0
2	1	0	18	42.6328125	48.4921875	0	0	0	0	0	0	0	0	0	44	1.3671875	58.33333789	0
2	1	0	19	58.2890625	4.1484375	0	0	0	0	0	0	0	0	0	3	4.7109375	201.0000157	0
2	1	0	20	7.21875	13.078125	0	0	0	0	0	0	0	0	0	10	2.78125	118.6666759	0
2	1	1	1	53.0390625	58.8984375	0	0	0	0	0	0	0	0	0	2	3.1015625	132.3333437	0
2	1	1	2	6.328125	12.1875	0	0	0	0	0	0	0	0	0	13	0.8125	34.66666938	0
2	1	1	3	54.1640625	0.0234375	0	0	0	0	0	0	0	0	0	56	-4.0234375	-171.6666801	0
2	1	1	4	35.2265625	41.0859375	0	0	0	0	0	0	0	0	0	37	-4.0859375	-174.333347	0
2	1	1	5	3.65625	9.515625	0	0	0	0	0	0	0	0	0	8	-1.515625	-64.66667172	0
2	1	1	6	5.25	11.109375	0	0	0	0	0	0	0	0	0	10	-1.109375	-47.33333703	0
2	1	1	7	19.5234375	25.3828125	0	0	0	0	0	0	0	0	0	21	-4.3828125	-187.0000146	0
2	1	1	8	12.7734375	18.6328125	0	0	0	0	0	0	0	0	0	14	-4.6328125	-197.6666821	0
2	1	1	9	16.6640625	22.5234375	0	0	0	0	0	0	0	0	0	19	-3.5234375	-150.3333451	0
2	1	1	10	15.4921875	21.3515625	0	0	0	0	0	0	0	0	0	17	-4.3515625	-185.6666812	0
2	1	1	11	52.546875	58.40625	0	0	0	0	0	0	0	0	0	55	-3.40625	-145.3333447	0
2	1	1	12	3.4453125	9.3046875	0	0	0	0	0	0	0	0	0	8	-1.3046875	-55.66667102	0
2	1	1	13	53.9296875	59.7890625	0	0	0	0	0	0	0	0	0	57	-2.7890625	-119.0000093	0
2	1	1	14	46.078125	51.9375	0	0	0	0	0	0	0	0	0	49	-2.9375	-125.3333431	0
2	1	1	15	10.5234375	16.3828125	0	0	0	0	0	0	0	0	0	16	-0.3828125	-16.33333461	0
2	1	1	16	45.0234375	50.8828125	0	0	0	0	0	0	0	0	0	50	-0.8828125	-37.66666961	0
2	1	1	17	10.8046875	16.6640625	0	0	0	0	0	0	0	0	0	15	-1.6640625	-71.00000555	0
2	1	1	18	1.59375	7.453125	0	0	0	0	0	0	0	0	0	3.5	-3.953125	-168.6666798	0
2	1	1	19	56.1796875	2.0390625	0	0	0	0	0	0	0	0	0	60	-2.0390625	-87.0000068	0
2	1	1	20	17.6015625	23.4609375	0	0	0	0	0	0	0	0	0	21	-2.4609375	-105.0000082	0
3	0	1	1	0	50.9765625	0	0	0	0	0	0	0	0	0	50	-0.9765625	-41.66666992	0
3	0	1	2	0	34.125	0	0	0	0	0	0	0	0	0	33	-1.125	-48.00000375	0
3	0	1	3	0	21.703125	0	0	0	0	0	0	0	0	0	21	-0.703125	-30.00000234	0
3	0	1	4	0	48.0703125	0	0	0	0	0	0	0	0	0	46	-2.0703125	-88.33334023	0
3	0	1	5	0	34.125	0	0	0	0	0	0	0	0	0	34	-0.125	-5.33333375	0
3	0	1	6	0	20.4375	0	0	0	0	0	0	0	0	0	22	1.5625	66.66667188	0
3	0	1	7	0	20.0390625	0	0	0	0	0	0	0	0	0	22.5	2.4609375	105.0000082	0
3	0	1	8	0	11.9296875	0	0	0	0	0	0	0	0	0	14	2.0703125	88.33334023	0
3	0	1	9	0	44.4140625	0	0	0	0	0	0	0	0	0	45	0.5859375	25.00000195	0
3	0	1	10	0	0.3515625	0	0	0	0	0	0	0	0	0	3	2.6484375	113.0000088	0
3	0	1	11	0	58.0546875	0	0	0	0	0	0	0	0	0	1	2.9453125	125.6666765	0
3	0	1	12	0	31.7109375	0	0	0	0	0	0	0	0	0	31	-0.7109375	-30.3333357	0
3	0	1	13	0	51.421875	0	0	0	0	0	0	0	0	0	52	0.578125	24.66666859	0
3	0	1	14	0	3.5625	0	0	0	0	0	0	0	0	0	4	0.4375	18.66666813	0
3	0	1	15	0	34.4296875	0	0	0	0	0	0	0	0	0	34	-0.4296875	-18.33333477	0
3	0	1	16	0	19.4296875	0	0	0	0	0	0	0	0	0	22	2.5703125	109.6666752	0
3	0	1	17	0	36.3984375	0	0	0	0	0	0	0	0	0	37	0.6015625	25.66666867	0
3	0	1	18	0	37.2421875	0	0	0	0	0	0	0	0	0	38	0.7578125	32.33333586	0
3	0	1	19	0	22.7578125	0	0	0	0	0	0	0	0	0	23	0.2421875	10.33333414	0
3	0	1	20	0	5.671875	0	0	0	0	0	0	0	0	0	8	2.328125	99.33334109	0
