# Supplementary material for: The effect of electrical muscle stimulation on intentional binding and explicit sense of agency
Source: PeerJ. 2024 Sep 19;12:e17977. doi: 10.7717/peerj.17977 (PMC11416759; doi:10.7717/peerj.17977)
Supplement: Supplemental Information 1 [file peerj-12-17977-s001.zip › RawData/Experiment1/Participant41.csv]

Action type (0=Voluntary, 1=Involuntary, 2=Sham, 3=Tone)	Condition (0=Baseline, 1=Operant)	Judgment event (0=Action, 1=Tone)	Trial	Stimulation	Tone	Switch release	Switch push	Switch release	Switch push	Switch release	Switch push	Switch release	Switch push	Switch release	Answer of participant	Judgement error on clock	Judgement error[ms]	SW1 Release to Push[ms]
0	0	0	1	0	0	1.6875	56.8828125	52.9921875	0	0	0	0	0	0	59	2.1171875	90.33334039	166.000013
0	0	0	2	0	0	9.984375	5.296875	2.5546875	0	0	0	0	0	0	4	-1.296875	-55.33333766	117.0000091
0	0	0	3	0	0	18.09375	13.6171875	11.53125	0	0	0	0	0	0	13.8	0.1828125	7.800000609	89.00000695
0	0	0	4	0	0	23.7890625	18.890625	17.0859375	0	0	0	0	0	0	18	-0.890625	-38.00000297	77.00000602
0	0	0	5	0	0	31.3828125	26.7890625	23.6015625	0	0	0	0	0	0	27	0.2109375	9.000000703	136.0000106
0	0	0	6	0	0	26.484375	22.40625	20.109375	0	0	0	0	0	0	20	-2.40625	-102.6666747	98.00000766
0	0	0	7	0	0	37.453125	31.8984375	30.09375	0	0	0	0	0	0	31	-0.8984375	-38.33333633	77.00000602
0	0	0	8	0	0	43.875	38.9765625	36.09375	0	0	0	0	0	0	38	-0.9765625	-41.66666992	123.0000096
0	0	0	9	0	0	47.6484375	42.2578125	40.21875	0	0	0	0	0	0	41.5	-0.7578125	-32.33333586	87.0000068
0	0	0	10	0	0	18.1640625	13.6171875	11.1796875	0	0	0	0	0	0	14	0.3828125	16.33333461	104.0000081
0	0	0	11	0	0	7.828125	2.71875	0.9140625	0	0	0	0	0	0	2	-0.71875	-30.66666906	77.00000602
0	0	0	12	0	0	11.671875	7.078125	5.34375	0	0	0	0	0	0	6	-1.078125	-46.00000359	74.00000578
0	0	0	13	0	0	30.5625	24.421875	21.84375	0	0	0	0	0	0	20	-4.421875	-188.6666814	110.0000086
0	0	0	14	0	0	35.578125	29.953125	27.984375	0	0	0	0	0	0	29	-0.953125	-40.66666984	84.00000656
0	0	0	15	0	0	56.6953125	51.09375	48.609375	0	0	0	0	0	0	50	-1.09375	-46.66667031	106.0000083
0	0	0	16	0	0	6.1171875	59.8125	56.4609375	0	0	0	0	0	0	3	3.1875	136.0000106	143.0000112
0	0	0	17	0	0	0.8671875	55.78125	48.46875	0	0	0	0	0	0	56.5	0.71875	30.66666906	312.0000244
0	0	0	18	0	0	23.34375	18.421875	13.734375	0	0	0	0	0	0	17	-1.421875	-60.66667141	200.0000156
0	0	0	19	0	0	47.4609375	41.7890625	38.8828125	0	0	0	0	0	0	44	2.2109375	94.3333407	124.0000097
0	0	0	20	0	0	43.3125	38.34375	34.640625	0	0	0	0	0	0	35	-3.34375	-142.6666778	158.0000123
0	1	0	1	0	3.421875	2.4140625	57.5625	55.3125	0	0	0	0	0	0	59	1.4375	61.33333813	96.0000075
0	1	0	2	0	4.96875	4.8515625	59.109375	57.046875	0	0	0	0	0	0	1	1.890625	80.66667297	88.00000688
0	1	0	3	0	31.453125	29.953125	25.59375	22.875	0	0	0	0	0	0	19	-6.59375	-281.3333553	116.0000091
0	1	0	4	0	33.1875	32.6484375	27.328125	25.6875	0	0	0	0	0	0	26	-1.328125	-56.66667109	70.00000547
0	1	0	5	0	49.6640625	47.7421875	43.8046875	41.8125	0	0	0	0	0	0	43	-0.8046875	-34.33333602	85.00000664
0	1	0	6	0	8.0859375	7.4765625	2.203125	0.65625	0	0	0	0	0	0	4	1.796875	76.66667266	66.00000516
0	1	0	7	0	25.6875	25.59375	19.828125	17.2265625	0	0	0	0	0	0	21	1.171875	50.00000391	111.0000087
0	1	0	8	0	34.5703125	34.03125	28.7109375	27.1640625	0	0	0	0	0	0	29	0.2890625	12.3333343	66.00000516
0	1	0	9	0	49.4296875	48.8671875	43.5703125	41.625	0	0	0	0	0	0	40	-3.5703125	-152.3333452	83.00000648
0	1	0	10	0	26.1796875	26.5078125	20.3203125	15.984375	0	0	0	0	0	0	22	1.6796875	71.66667227	185.0000145
0	1	0	11	0	46.5703125	46.21875	40.7109375	30.421875	0	0	0	0	0	0	41.5	0.7890625	33.6666693	439.0000343
0	1	0	12	0	34.7109375	34.3828125	28.8515625	26.625	0	0	0	0	0	0	31	2.1484375	91.66667383	95.00000742
0	1	0	13	0	57.6796875	57.703125	51.8203125	49.78125	0	0	0	0	0	0	53	1.1796875	50.33333727	87.0000068
0	1	0	14	0	59.0390625	0.3515625	53.1796875	50.7890625	0	0	0	0	0	0	57	3.8203125	163.0000127	102.000008
0	1	0	15	0	14.2265625	15.6796875	8.3671875	6.2578125	0	0	0	0	0	0	12	3.6328125	155.0000121	90.00000703
0	1	0	16	0	27.6796875	26.90625	21.796875	19.9453125	0	0	0	0	0	0	20.5	-1.296875	-55.33333766	79.00000617
0	1	0	17	0	18.3515625	17.4140625	12.4921875	10.734375	0	0	0	0	0	0	12.5	0.0078125	0.333333359	75.00000586
0	1	0	18	0	57.796875	57.5625	51.9375	50.0625	0	0	0	0	0	0	53	1.0625	45.33333688	80.00000625
0	1	0	19	0	46.734375	47.671875	40.875	38.578125	0	0	0	0	0	0	42	1.125	48.00000375	98.00000766
0	1	0	20	0	20.578125	20.0390625	14.71875	12.4453125	0	0	0	0	0	0	16	1.28125	54.66667094	97.00000758
0	1	1	1	0	5.4609375	10.6171875	59.6015625	57.5625	0	0	0	0	0	0	7	1.5390625	65.6666718	87.0000068
0	1	1	2	0	7.2421875	5.90625	1.3828125	56.34375	0	0	0	0	0	0	4	-3.2421875	-138.3333441	215.0000168
0	1	1	3	0	21.890625	20.859375	16.03125	14.3671875	0	0	0	0	0	0	24	2.109375	90.00000703	71.00000555
0	1	1	4	0	43.5	45.3984375	37.640625	36.0234375	0	0	0	0	0	0	39	-4.5	-192.000015	69.00000539
0	1	1	5	0	55.7109375	55.546875	49.8515625	48.796875	0	0	0	0	0	0	52	-3.7109375	-158.3333457	45.00000352
0	1	1	6	0	25.8984375	25.875	20.0390625	17.9765625	0	0	0	0	0	0	22	-3.8984375	-166.3333463	88.00000688
0	1	1	7	0	39.375	40.3828125	33.515625	31.1953125	0	0	0	0	0	0	38	-1.375	-58.66667125	99.00000773
0	1	1	8	0	22.5234375	21.421875	16.6640625	14.9296875	0	0	0	0	0	0	17.6	-4.9234375	-210.0666831	74.00000578
0	1	1	9	0	6.46875	5.8828125	0.609375	58.7578125	0	0	0	0	0	0	4.8	-1.66875	-71.20000556	79.00000617
0	1	1	10	0	19.078125	17.7421875	13.21875	9.84375	0	0	0	0	0	0	13	-6.078125	-259.3333536	144.0000113
0	1	1	11	0	17.0859375	16.3359375	11.2265625	9.421875	0	0	0	0	0	0	13.8	-3.2859375	-140.200011	77.00000602
0	1	1	12	0	37.5234375	36.1875	31.6640625	29.90625	0	0	0	0	0	0	34	-3.5234375	-150.3333451	75.00000586
0	1	1	13	0	49.9921875	48.890625	44.1328125	41.9765625	0	0	0	0	0	0	43	-6.9921875	-298.3333566	92.00000719
0	1	1	14	0	50.71875	50.25	44.859375	43.3125	0	0	0	0	0	0	46	-4.71875	-201.3333491	66.00000516
0	1	1	15	0	1.6171875	0.9609375	55.7578125	54.46875	0	0	0	0	0	0	55.5	-6.1171875	-261.0000204	55.0000043
0	1	1	16	0	24.5390625	23.859375	18.6796875	17.484375	0	0	0	0	0	0	18	-6.5390625	-279.0000218	51.00000398
0	1	1	17	0	35.1328125	34.0546875	29.2734375	27.6328125	0	0	0	0	0	0	31.5	-3.6328125	-155.0000121	70.00000547
0	1	1	18	0	41.25	40.546875	35.3671875	33.6328125	0	0	0	0	0	0	37.5	-3.75	-160.0000125	74.00000578
0	1	1	19	0	19.9921875	19.96875	14.1328125	10.5703125	0	0	0	0	0	0	17	-2.9921875	-127.6666766	152.0000119
0	1	1	20	0	32.0390625	31.4765625	26.1796875	24.46875	0	0	0	0	0	0	26.3	-5.7390625	-244.8666858	73.0000057
1	0	0	1	26.6953125	0	29.8828125	27.984375	0	0	0	0	0	0	0	26	-1.984375	-84.66667328	0
1	0	0	2	15.984375	0	18.65625	17.4140625	0	0	0	0	0	0	0	15	-2.4140625	-103.000008	0
1	0	0	3	21.0703125	0	23.296875	22.4765625	0	0	0	0	0	0	0	21	-1.4765625	-63.00000492	0
1	0	0	4	53.578125	0	55.5	55.03125	0	0	0	0	0	0	0	53	-2.03125	-86.66667344	0
1	0	0	5	2.671875	0	4.6640625	4.0546875	0	0	0	0	0	0	0	4	-0.0546875	-2.333333516	0
1	0	0	6	11.71875	0	13.6171875	13.125	0	0	0	0	0	0	0	12	-1.125	-48.00000375	0
1	0	0	7	0.28125	0	2.390625	1.5234375	0	0	0	0	0	0	0	3	1.4765625	63.00000492	0
1	0	0	8	38.8125	0	40.7109375	40.59375	0	0	0	0	0	0	0	37	-3.59375	-153.3333453	0
1	0	0	9	26.203125	0	27.9609375	27.65625	0	0	0	0	0	0	0	24	-3.65625	-156.0000122	0
1	0	0	10	47.71875	0	50.0859375	48.9140625	0	0	0	0	0	0	0	47	-1.9140625	-81.66667305	0
1	0	0	11	26.6953125	0	28.6875	27.984375	0	0	0	0	0	0	0	24	-3.984375	-170.0000133	0
1	0	0	12	28.59375	0	30.9140625	29.71875	0	0	0	0	0	0	0	28	-1.71875	-73.33333906	0
1	0	0	13	36	0	38.6484375	36.9375	0	0	0	0	0	0	0	36	-0.9375	-40.00000313	0
1	0	0	14	17.7890625	0	20.9296875	18.9375	0	0	0	0	0	0	0	18	-0.9375	-40.00000313	0
1	0	0	15	52.9921875	0	56.1796875	54.09375	0	0	0	0	0	0	0	56	1.90625	81.33333969	0
1	0	0	16	15.7265625	0	18.984375	16.828125	0	0	0	0	0	0	0	18	1.171875	50.00000391	0
1	0	0	17	11.5078125	0	19.59375	12.609375	0	0	0	0	0	0	0	13	0.390625	16.66666797	0
1	0	0	18	19.96875	0	23.1328125	21.0234375	0	0	0	0	0	0	0	20	-1.0234375	-43.66667008	0
1	0	0	19	7.4765625	0	15.1640625	8.71875	0	0	0	0	0	0	0	8	-0.71875	-30.66666906	0
1	0	0	20	5.203125	0	8.9765625	6.421875	0	0	0	0	0	0	0	5	-1.421875	-60.66667141	0
1	1	0	1	31.9453125	39.09375	39.8671875	33.234375	0	0	0	0	0	0	0	33	-0.234375	-10.00000078	0
1	1	0	2	0.421875	7.5703125	7.640625	1.7109375	0	0	0	0	0	0	0	3	1.2890625	55.0000043	0
1	1	0	3	21.515625	28.6640625	28.4296875	22.8046875	0	0	0	0	0	0	0	21.5	-1.3046875	-55.66667102	0
1	1	0	4	49.40625	56.5546875	56.3671875	50.6953125	0	0	0	0	0	0	0	49	-1.6953125	-72.33333898	0
1	1	0	5	8.859375	15.9609375	16.359375	10.1015625	0	0	0	0	0	0	0	9	-1.1015625	-47.00000367	0
1	1	0	6	30.421875	37.546875	37.2890625	31.6875	0	0	0	0	0	0	0	30	-1.6875	-72.00000563	0
1	1	0	7	24.1640625	31.265625	31.453125	25.40625	0	0	0	0	0	0	0	24	-1.40625	-60.00000469	0
1	1	0	8	26.53125	33.6328125	33.2578125	27.7734375	0	0	0	0	0	0	0	26.5	-1.2734375	-54.33333758	0
1	1	0	9	15.9609375	22.9921875	23.015625	17.1328125	0	0	0	0	0	0	0	17	-0.1328125	-5.666667109	0
1	1	0	10	11.53125	18.515625	19.0078125	12.65625	0	0	0	0	0	0	0	13.5	0.84375	36.00000281	0
1	1	0	11	53.1328125	0.1640625	0.6796875	54.3046875	0	0	0	0	0	0	0	54	-0.3046875	-13.00000102	0
1	1	0	12	29.9765625	37.0078125	37.8515625	31.1484375	0	0	0	0	0	0	0	28	-3.1484375	-134.3333438	0
1	1	0	13	26.296875	33.375	34.3828125	27.515625	0	0	0	0	0	0	0	26	-1.515625	-64.66667172	0
1	1	0	14	14.7890625	21.8203125	21.9375	15.9609375	0	0	0	0	0	0	0	17	1.0390625	44.3333368	0
1	1	0	15	17.3203125	24.3984375	24.7265625	18.5390625	0	0	0	0	0	0	0	19	0.4609375	19.6666682	0
1	1	0	16	34.1484375	41.15625	41.6953125	35.296875	0	0	0	0	0	0	0	33	-2.296875	-98.00000766	0
1	1	0	17	1.3125	8.296875	9.3046875	2.4375	0	0	0	0	0	0	0	4	1.5625	66.66667188	0
1	1	0	18	34.3359375	41.2265625	42.7734375	35.3671875	0	0	0	0	0	0	0	34	-1.3671875	-58.33333789	0
1	1	0	19	50.1328125	57.0703125	57.9140625	51.2109375	0	0	0	0	0	0	0	52	0.7890625	33.6666693	0
1	1	0	20	56.6484375	3.65625	5.4609375	57.796875	0	0	0	0	0	0	0	60	2.203125	94.00000734	0
1	1	1	1	50.015625	57.1171875	53.3203125	51.2578125	0	0	0	0	0	0	0	50	-7.1171875	-303.6666904	0
1	1	1	2	8.1796875	15.2109375	10.828125	9.3515625	0	0	0	0	0	0	0	9	-6.2109375	-265.0000207	0
1	1	1	3	0.7265625	7.8984375	3.3515625	2.0390625	0	0	0	0	0	0	0	5	-2.8984375	-123.6666763	0
1	1	1	4	45.5625	53.2265625	47.484375	47.34375	0	0	0	0	0	0	0	50	-3.2265625	-137.6666774	0
1	1	1	5	0.5625	7.875	2.7890625	2.015625	0	0	0	0	0	0	0	8	0.125	5.33333375	0
1	1	1	6	0.5625	7.9921875	2.625	2.1328125	0	0	0	0	0	0	0	8	0.0078125	0.333333359	0
1	1	1	7	39.1640625	46.59375	40.96875	40.734375	0	0	0	0	0	0	0	45	-1.59375	-68.00000531	0
1	1	1	8	51.7734375	58.875	54.09375	53.015625	0	0	0	0	0	0	0	58	-0.875	-37.33333625	0
1	1	1	9	41.390625	48.2109375	43.640625	42.3515625	0	0	0	0	0	0	0	47	-1.2109375	-51.6666707	0
1	1	1	10	34.7109375	41.578125	37.3828125	35.71875	0	0	0	0	0	0	0	40	-1.578125	-67.33333859	0
1	1	1	11	0.3515625	6.796875	3.9609375	0.9375	0	0	0	0	0	0	0	6	-0.796875	-34.00000266	0
1	1	1	12	35.625	42.28125	38.578125	36.421875	0	0	0	0	0	0	0	40	-2.28125	-97.33334094	0
1	1	1	13	2.4140625	9.2109375	5.1328125	3.3515625	0	0	0	0	0	0	0	7	-2.2109375	-94.3333407	0
1	1	1	14	54.1640625	0.890625	56.71875	55.03125	0	0	0	0	0	0	0	2	1.109375	47.33333703	0
1	1	1	15	49.5703125	56.5078125	52.0078125	50.6484375	0	0	0	0	0	0	0	54	-2.5078125	-107.0000084	0
1	1	1	16	12.0703125	18.7734375	14.390625	12.9140625	0	0	0	0	0	0	0	19	0.2265625	9.666667422	0
1	1	1	17	22.8046875	29.4140625	25.5703125	23.5546875	0	0	0	0	0	0	0	24	-5.4140625	-231.000018	0
1	1	1	18	35.015625	41.71875	37.546875	35.859375	0	0	0	0	0	0	0	44	2.28125	97.33334094	0
1	1	1	19	52.8046875	59.296875	55.7578125	53.4375	0	0	0	0	0	0	0	57	-2.296875	-98.00000766	0
1	1	1	20	30.6328125	37.5234375	33.609375	31.6640625	0	0	0	0	0	0	0	38	0.4765625	20.33333492	0
2	0	0	1	44.765625	0	0	0	0	0	0	0	0	0	0	46	1.234375	52.66667078	0
2	0	0	2	47.3203125	0	0	0	0	0	0	0	0	0	0	44	-3.3203125	-141.6666777	0
2	0	0	3	21.3046875	0	0	0	0	0	0	0	0	0	0	21	-0.3046875	-13.00000102	0
2	0	0	4	50.296875	0	0	0	0	0	0	0	0	0	0	43	-7.296875	-311.3333577	0
2	0	0	5	46.5234375	0	0	0	0	0	0	0	0	0	0	46	-0.5234375	-22.33333508	0
2	0	0	6	55.3828125	0	0	0	0	0	0	0	0	0	0	54	-1.3828125	-59.00000461	0
2	0	0	7	44.0859375	0	0	0	0	0	0	0	0	0	0	41	-3.0859375	-131.666677	0
2	0	0	8	22.640625	0	0	0	0	0	0	0	0	0	0	19	-3.640625	-155.3333455	0
2	0	0	9	10.1484375	0	0	0	0	0	0	0	0	0	0	8	-2.1484375	-91.66667383	0
2	0	0	10	31.3828125	0	0	0	0	0	0	0	0	0	0	30	-1.3828125	-59.00000461	0
2	0	0	11	10.453125	0	0	0	0	0	0	0	0	0	0	9	-1.453125	-62.00000484	0
2	0	0	12	12.28125	0	0	0	0	0	0	0	0	0	0	13	0.71875	30.66666906	0
2	0	0	13	19.734375	0	0	0	0	0	0	0	0	0	0	19	-0.734375	-31.33333578	0
2	0	0	14	1.5703125	0	0	0	0	0	0	0	0	0	0	2	0.4296875	18.33333477	0
2	0	0	15	36.6796875	0	0	0	0	0	0	0	0	0	0	34	-2.6796875	-114.3333423	0
2	0	0	16	59.15625	0	0	0	0	0	0	0	0	0	0	58	-1.15625	-49.33333719	0
2	0	0	17	55.078125	0	0	0	0	0	0	0	0	0	0	53	-2.078125	-88.66667359	0
2	0	0	18	3.515625	0	0	0	0	0	0	0	0	0	0	3	-0.515625	-22.00000172	0
2	0	0	19	50.859375	0	0	0	0	0	0	0	0	0	0	48	-2.859375	-122.0000095	0
2	0	0	20	48.8203125	0	0	0	0	0	0	0	0	0	0	46	-2.8203125	-120.3333427	0
2	1	0	1	1.6171875	7.4765625	0	0	0	0	0	0	0	0	0	4	2.3828125	101.6666746	0
2	1	0	2	13.5234375	19.3828125	0	0	0	0	0	0	0	0	0	14	0.4765625	20.33333492	0
2	1	0	3	13.640625	19.5	0	0	0	0	0	0	0	0	0	14	0.359375	15.33333453	0
2	1	0	4	45	50.859375	0	0	0	0	0	0	0	0	0	44	-1	-42.66667	0
2	1	0	5	45.140625	51	0	0	0	0	0	0	0	0	0	42	-3.140625	-134.0000105	0
2	1	0	6	30.609375	36.4453125	0	0	0	0	0	0	0	0	0	29	-1.609375	-68.66667203	0
2	1	0	7	8.953125	14.8125	0	0	0	0	0	0	0	0	0	8	-0.953125	-40.66666984	0
2	1	0	8	49.2421875	55.1015625	0	0	0	0	0	0	0	0	0	47	-2.2421875	-95.66667414	0
2	1	0	9	20.1328125	25.9921875	0	0	0	0	0	0	0	0	0	24	3.8671875	165.0000129	0
2	1	0	10	32.1796875	38.0390625	0	0	0	0	0	0	0	0	0	31	-1.1796875	-50.33333727	0
2	1	0	11	27.2109375	33.0703125	0	0	0	0	0	0	0	0	0	25	-2.2109375	-94.3333407	0
2	1	0	12	37.9453125	43.8046875	0	0	0	0	0	0	0	0	0	34	-3.9453125	-168.3333465	0
2	1	0	13	16.5234375	22.3828125	0	0	0	0	0	0	0	0	0	17	0.4765625	20.33333492	0
2	1	0	14	18.421875	24.28125	0	0	0	0	0	0	0	0	0	18	-0.421875	-18.00000141	0
2	1	0	15	4.453125	10.3125	0	0	0	0	0	0	0	0	0	5	0.546875	23.33333516	0
2	1	0	16	47.484375	53.34375	0	0	0	0	0	0	0	0	0	43	-4.484375	-191.3333483	0
2	1	0	17	35.5546875	41.4140625	0	0	0	0	0	0	0	0	0	33	-2.5546875	-109.0000085	0
2	1	0	18	48.796875	54.6328125	0	0	0	0	0	0	0	0	0	50	1.203125	51.33333734	0
2	1	0	19	13.265625	19.125	0	0	0	0	0	0	0	0	0	15	1.734375	74.00000578	0
2	1	0	20	22.453125	28.3125	0	0	0	0	0	0	0	0	0	23.5	1.046875	44.66667016	0
2	1	1	1	57.796875	3.65625	0	0	0	0	0	0	0	0	0	5	1.34375	57.33333781	0
2	1	1	2	32.765625	38.625	0	0	0	0	0	0	0	0	0	38	-0.625	-26.66666875	0
2	1	1	3	43.828125	49.6875	0	0	0	0	0	0	0	0	0	45	-4.6875	-200.0000156	0
2	1	1	4	34.265625	40.125	0	0	0	0	0	0	0	0	0	32	-8.125	-346.6666938	0
2	1	1	5	36.09375	41.953125	0	0	0	0	0	0	0	0	0	37	-4.953125	-211.3333498	0
2	1	1	6	43.875	49.734375	0	0	0	0	0	0	0	0	0	45	-4.734375	-202.0000158	0
2	1	1	7	47.765625	53.625	0	0	0	0	0	0	0	0	0	50	-3.625	-154.6666788	0
2	1	1	8	33.984375	39.84375	0	0	0	0	0	0	0	0	0	34	-5.84375	-249.3333528	0
2	1	1	9	34.0546875	39.9140625	0	0	0	0	0	0	0	0	0	33	-6.9140625	-295.000023	0
2	1	1	10	17.671875	23.5078125	0	0	0	0	0	0	0	0	0	20	-3.5078125	-149.6666784	0
2	1	1	11	55.3828125	1.2421875	0	0	0	0	0	0	0	0	0	55	-6.2421875	-266.3333541	0
2	1	1	12	15.3046875	21.1640625	0	0	0	0	0	0	0	0	0	19	-2.1640625	-92.33334055	0
2	1	1	13	6.890625	12.75	0	0	0	0	0	0	0	0	0	12	-0.75	-32.0000025	0
2	1	1	14	40.2421875	46.1015625	0	0	0	0	0	0	0	0	0	44	-2.1015625	-89.66667367	0
2	1	1	15	37.4296875	43.2890625	0	0	0	0	0	0	0	0	0	34	-9.2890625	-396.3333643	0
2	1	1	16	31.6640625	37.5234375	0	0	0	0	0	0	0	0	0	31	-6.5234375	-278.3333551	0
2	1	1	17	4.03125	9.890625	0	0	0	0	0	0	0	0	0	4.5	-5.390625	-230.000018	0
2	1	1	18	9.234375	15.09375	0	0	0	0	0	0	0	0	0	9	-6.09375	-260.0000203	0
2	1	1	19	13.1484375	19.0078125	0	0	0	0	0	0	0	0	0	15	-4.0078125	-171.0000134	0
2	1	1	20	23.7890625	29.6484375	0	0	0	0	0	0	0	0	0	24	-5.6484375	-241.0000188	0
3	0	1	1	0	26.4140625	0	0	0	0	0	0	0	0	0	29	2.5859375	110.333342	0
3	0	1	2	0	21.421875	0	0	0	0	0	0	0	0	0	22	0.578125	24.66666859	0
3	0	1	3	0	3.421875	0	0	0	0	0	0	0	0	0	3.2	-0.221875	-9.466667406	0
3	0	1	4	0	56.859375	0	0	0	0	0	0	0	0	0	57.3	0.440625	18.80000147	0
3	0	1	5	0	35.15625	0	0	0	0	0	0	0	0	0	34.5	-0.65625	-28.00000219	0
3	0	1	6	0	13.96875	0	0	0	0	0	0	0	0	0	13	-0.96875	-41.33333656	0
3	0	1	7	0	41.5546875	0	0	0	0	0	0	0	0	0	37	-4.5546875	-194.3333485	0
3	0	1	8	0	49.96875	0	0	0	0	0	0	0	0	0	48	-1.96875	-84.00000656	0
3	0	1	9	0	41.5078125	0	0	0	0	0	0	0	0	0	40	-1.5078125	-64.33333836	0
3	0	1	10	0	48.609375	0	0	0	0	0	0	0	0	0	42	-6.609375	-282.000022	0
3	0	1	11	0	23.578125	0	0	0	0	0	0	0	0	0	22	-1.578125	-67.33333859	0
3	0	1	12	0	24.234375	0	0	0	0	0	0	0	0	0	23	-1.234375	-52.66667078	0
3	0	1	13	0	19.21875	0	0	0	0	0	0	0	0	0	21	1.78125	76.00000594	0
3	0	1	14	0	3.796875	0	0	0	0	0	0	0	0	0	4	0.203125	8.666667344	0
3	0	1	15	0	43.171875	0	0	0	0	0	0	0	0	0	42	-1.171875	-50.00000391	0
3	0	1	16	0	27.2109375	0	0	0	0	0	0	0	0	0	21.2	-6.0109375	-256.4666867	0
3	0	1	17	0	28.3125	0	0	0	0	0	0	0	0	0	26.5	-1.8125	-77.33333938	0
3	0	1	18	0	37.7578125	0	0	0	0	0	0	0	0	0	36.4	-1.3578125	-57.93333786	0
3	0	1	19	0	58.59375	0	0	0	0	0	0	0	0	0	58	-0.59375	-25.33333531	0
3	0	1	20	0	4.4296875	0	0	0	0	0	0	0	0	0	4	-0.4296875	-18.33333477	0
