# Supplementary material for: The effect of electrical muscle stimulation on intentional binding and explicit sense of agency
Source: PeerJ. 2024 Sep 19;12:e17977. doi: 10.7717/peerj.17977 (PMC11416759; doi:10.7717/peerj.17977)
Supplement: Supplemental Information 1 [file peerj-12-17977-s001.zip › RawData/Experiment1/Participant42.csv]

Action type (0=Voluntary, 1=Involuntary, 2=Sham, 3=Tone)	Condition (0=Baseline, 1=Operant)	Judgment event (0=Action, 1=Tone)	Trial	Stimulation	Tone	Switch release	Switch push	Switch release	Switch push	Switch release	Switch push	Switch release	Switch push	Switch release	Answer of participant	Judgement error on clock	Judgement error[ms]	SW1 Release to Push[ms]
0	0	0	1	0	0	0	46.734375	44.953125	0	0	0	0	0	0	47	0.265625	11.33333422	76.00000594
0	0	0	2	0	0	0	37.2421875	35.1796875	0	0	0	0	0	0	38	0.7578125	32.33333586	88.00000688
0	0	0	3	0	0	0	49.03125	47.0390625	0	0	0	0	0	0	48	-1.03125	-44.00000344	85.00000664
0	0	0	4	0	0	0	52.8046875	51	0	0	0	0	0	0	52	-0.8046875	-34.33333602	77.00000602
0	0	0	5	0	0	0	10.8515625	9.421875	0	0	0	0	0	0	11	0.1484375	6.333333828	61.00000477
0	0	0	6	0	0	0	24.8203125	23.3671875	0	0	0	0	0	0	26	1.1796875	50.33333727	62.00000484
0	0	0	7	0	0	0	44.4140625	42.703125	0	0	0	0	0	0	43	-1.4140625	-60.33333805	73.0000057
0	0	0	8	0	0	0	32.203125	30.8203125	0	0	0	0	0	0	31.5	-0.703125	-30.00000234	59.00000461
0	0	0	9	0	0	0	2.3203125	0.8671875	0	0	0	0	0	0	2	-0.3203125	-13.66666773	62.00000484
0	0	0	10	0	0	0	9.5390625	8.109375	0	0	0	0	0	0	11	1.4609375	62.3333382	61.00000477
0	0	0	11	0	0	0	56.015625	54.6796875	0	0	0	0	0	0	56	-0.015625	-0.666666719	57.00000445
0	0	0	12	0	0	0	52.3125	50.578125	0	0	0	0	0	0	52	-0.3125	-13.33333438	74.00000578
0	0	0	13	0	0	0	26.2734375	24.4453125	0	0	0	0	0	0	27	0.7265625	31.00000242	78.00000609
0	0	0	14	0	0	0	42.4921875	40.640625	0	0	0	0	0	0	43	0.5078125	21.66666836	79.00000617
0	0	0	15	0	0	0	15.6328125	13.3125	0	0	0	0	0	0	16	0.3671875	15.66666789	99.00000773
0	0	0	16	0	0	0	37.1015625	35.2265625	0	0	0	0	0	0	37	-0.1015625	-4.333333672	80.00000625
0	0	0	17	0	0	0	58.6875	57.1640625	0	0	0	0	0	0	58	-0.6875	-29.33333563	65.00000508
0	0	0	18	0	0	0	40.6171875	39.28125	0	0	0	0	0	0	42	1.3828125	59.00000461	57.00000445
0	0	0	19	0	0	0	8.3203125	6.2578125	0	0	0	0	0	0	8	-0.3203125	-13.66666773	88.00000688
0	0	0	20	0	0	0	28.2890625	26.9765625	0	0	0	0	0	0	28	-0.2890625	-12.3333343	56.00000438
0	1	0	1	0	47.8828125	0	42.0234375	40.5234375	0	0	0	0	0	0	44	1.9765625	84.33333992	64.000005
0	1	0	2	0	41.3203125	0	35.4609375	33.75	0	0	0	0	0	0	37	1.5390625	65.6666718	73.0000057
0	1	0	3	0	57.0703125	0	51.2109375	49.359375	0	0	0	0	0	0	52.5	1.2890625	55.0000043	79.00000617
0	1	0	4	0	54.5625	0	48.703125	47.0859375	0	0	0	0	0	0	49	0.296875	12.66666766	69.00000539
0	1	0	5	0	34.8984375	0	29.0390625	27.8203125	0	0	0	0	0	0	29.5	0.4609375	19.6666682	52.00000406
0	1	0	6	0	27.140625	0	21.2578125	19.828125	0	0	0	0	0	0	23	1.7421875	74.33333914	61.00000477
0	1	0	7	0	38.90625	0	33.046875	31.5703125	0	0	0	0	0	0	32.5	-0.546875	-23.33333516	63.00000492
0	1	0	8	0	54.65625	0	48.796875	47.71875	0	0	0	0	0	0	47.5	-1.296875	-55.33333766	46.00000359
0	1	0	9	0	32.953125	0	27.09375	25.7109375	0	0	0	0	0	0	28	0.90625	38.66666969	59.00000461
0	1	0	10	0	2.625	0	56.765625	55.6875	0	0	0	0	0	0	57	0.234375	10.00000078	46.00000359
0	1	0	11	0	17.5546875	0	11.6953125	10.125	0	0	0	0	0	0	12.5	0.8046875	34.33333602	67.00000523
0	1	0	12	0	40.21875	0	34.359375	33.0234375	0	0	0	0	0	0	33	-1.359375	-58.00000453	57.00000445
0	1	0	13	0	46.5703125	0	40.7109375	39.65625	0	0	0	0	0	0	40	-0.7109375	-30.3333357	45.00000352
0	1	0	14	0	47.109375	0	41.25	39.609375	0	0	0	0	0	0	42	0.75	32.0000025	70.00000547
0	1	0	15	0	3.328125	0	57.46875	56.0859375	0	0	0	0	0	0	57	-0.46875	-20.00000156	59.00000461
0	1	0	16	0	48.4921875	0	42.6328125	41.25	0	0	0	0	0	0	42	-0.6328125	-27.00000211	59.00000461
0	1	0	17	0	43.96875	0	38.109375	37.125	0	0	0	0	0	0	37	-1.109375	-47.33333703	42.00000328
0	1	0	18	0	52.125	0	46.2421875	44.484375	0	0	0	0	0	0	47	0.7578125	32.33333586	75.00000586
0	1	0	19	0	2.9765625	0	57.1171875	55.171875	0	0	0	0	0	0	57	-0.1171875	-5.000000391	83.00000648
0	1	0	20	0	5.8125	0	59.953125	58.2421875	0	0	0	0	0	0	1.5	1.546875	66.00000516	73.0000057
0	1	1	1	0	27.328125	22.8984375	21.46875	19.5234375	0	0	0	0	0	0	36	8.671875	370.0000289	83.00000648
0	1	1	2	0	15.3046875	0	9.4453125	7.359375	0	0	0	0	0	0	16	0.6953125	29.66666898	89.00000695
0	1	1	3	0	52.6875	0	46.828125	44.671875	0	0	0	0	0	0	50	-2.6875	-114.6666756	92.00000719
0	1	1	4	0	17.0390625	0	11.1796875	9.1640625	0	0	0	0	0	0	15.5	-1.5390625	-65.6666718	86.00000672
0	1	1	5	0	58.5703125	0	52.7109375	50.7890625	0	0	0	0	0	0	56	-2.5703125	-109.6666752	82.00000641
0	1	1	6	0	9.234375	0	3.375	1.21875	0	0	0	0	0	0	9	-0.234375	-10.00000078	92.00000719
0	1	1	7	0	33.140625	0	27.28125	25.1953125	0	0	0	0	0	0	32.5	-0.640625	-27.33333547	89.00000695
0	1	1	8	0	50.4609375	0	44.6015625	42.0703125	0	0	0	0	0	0	47.8	-2.6609375	-113.5333422	108.0000084
0	1	1	9	0	4.96875	0	59.109375	56.9296875	0	0	0	0	0	0	8	3.03125	129.3333434	93.00000727
0	1	1	10	0	20.7890625	0	14.9296875	12.9375	0	0	0	0	0	0	20	-0.7890625	-33.6666693	85.00000664
0	1	1	11	0	18.8671875	0	13.0078125	11.296875	0	0	0	0	0	0	16.5	-2.3671875	-101.0000079	73.0000057
0	1	1	12	0	20.7890625	0	14.9296875	13.171875	0	0	0	0	0	0	20	-0.7890625	-33.6666693	75.00000586
0	1	1	13	0	8.109375	0	2.25	0.375	0	0	0	0	0	0	5	-3.109375	-132.666677	80.00000625
0	1	1	14	0	58.125	0	52.265625	50.5078125	0	0	0	0	0	0	55	-3.125	-133.3333438	75.00000586
0	1	1	15	0	9.984375	0	4.125	2.25	0	0	0	0	0	0	10	0.015625	0.666666719	80.00000625
0	1	1	16	0	13.0078125	0	7.1484375	5.3671875	0	0	0	0	0	0	12	-1.0078125	-43.00000336	76.00000594
0	1	1	17	0	34.0546875	0	28.1953125	26.2734375	0	0	0	0	0	0	31	-3.0546875	-130.3333435	82.00000641
0	1	1	18	0	44.765625	0	38.90625	37.4296875	0	0	0	0	0	0	42	-2.765625	-118.0000092	63.00000492
0	1	1	19	0	57.75	0	51.890625	50.1328125	0	0	0	0	0	0	53.5	-4.25	-181.3333475	75.00000586
0	1	1	20	0	12.3984375	0	6.5390625	4.9921875	0	0	0	0	0	0	9.5	-2.8984375	-123.6666763	66.00000516
1	0	0	1	41.0859375	0	15.46875	42.1171875	0	0	0	0	0	0	0	44	1.8828125	80.33333961	0
1	0	0	2	46.078125	0	59.109375	47.578125	0	0	0	0	0	0	0	47.5	-0.078125	-3.333333594	0
1	0	0	3	45.3984375	0	54.9375	50.4375	0	0	0	0	0	0	0	46	-4.4375	-189.3333481	0
1	0	0	4	1.0078125	0	10.875	1.921875	0	0	0	0	0	0	0	6	4.078125	174.0000136	0
1	0	0	5	45.84375	0	58.7578125	50.109375	0	0	0	0	0	0	0	46.5	-3.609375	-154.000012	0
1	0	0	6	36.4453125	0	45.984375	40.6640625	0	0	0	0	0	0	0	41	0.3359375	14.33333445	0
1	0	0	7	53.8828125	0	4.6640625	59.8828125	0	0	0	0	0	0	0	60	0.1171875	5.000000391	0
1	0	0	8	1.6875	0	13.734375	8.7890625	0	0	0	0	0	0	0	4.5	-4.2890625	-183.0000143	0
1	0	0	9	12.1171875	0	23.0390625	17.8359375	0	0	0	0	0	0	0	19	1.1640625	49.66667055	0
1	0	0	10	26.2734375	0	36.46875	30.9140625	0	0	0	0	0	0	0	30.5	-0.4140625	-17.66666805	0
1	0	0	11	0.140625	0	11.4609375	5.953125	0	0	0	0	0	0	0	5	-0.953125	-40.66666984	0
1	0	0	12	59.2734375	0	11.1796875	5.5546875	0	0	0	0	0	0	0	7	1.4453125	61.66667148	0
1	0	0	13	45.0703125	0	54.5859375	46.078125	0	0	0	0	0	0	0	50	3.921875	167.3333464	0
1	0	0	14	2.671875	0	13.21875	7.734375	0	0	0	0	0	0	0	8	0.265625	11.33333422	0
1	0	0	15	51.3984375	0	1.171875	56.2265625	0	0	0	0	0	0	0	56.5	0.2734375	11.66666758	0
1	0	0	16	29.109375	0	39.328125	34.5	0	0	0	0	0	0	0	37.5	3	128.00001	0
1	0	0	17	10.7578125	0	24.234375	17.53125	0	0	0	0	0	0	0	22.5	4.96875	212.0000166	0
1	0	0	18	22.1015625	0	33.046875	26.7421875	0	0	0	0	0	0	0	29.5	2.7578125	117.6666759	0
1	0	0	19	52.3125	0	3.65625	58.125	0	0	0	0	0	0	0	60	1.875	80.00000625	0
1	0	0	20	1.6171875	0	12.515625	6.84375	0	0	0	0	0	0	0	8.5	1.65625	70.66667219	0
1	1	0	1	29.25	36.1171875	42.140625	30.2578125	0	0	0	0	0	0	0	32	1.7421875	74.33333914	0
1	1	0	2	46.265625	53.0390625	57.375	47.1796875	0	0	0	0	0	0	0	48.5	1.3203125	56.33333773	0
1	1	0	3	18.09375	24.7734375	27.9140625	18.9140625	0	0	0	0	0	0	0	24.5	5.5859375	238.333352	0
1	1	0	4	43.4765625	50.109375	9.2109375	44.25	0	0	0	0	0	0	0	46.5	2.25	96.0000075	0
1	1	0	5	18.890625	25.546875	33.3515625	19.6875	0	0	0	0	0	0	0	23.5	3.8125	162.6666794	0
1	1	0	6	45.6328125	52.3125	58.828125	46.453125	0	0	0	0	0	0	0	48.5	2.046875	87.33334016	0
1	1	0	7	37.1015625	44.625	49.125	38.765625	0	0	0	0	0	0	0	41	2.234375	95.33334078	0
1	1	0	8	33.1171875	40.734375	44.90625	34.8515625	0	0	0	0	0	0	0	36.5	1.6484375	70.33333883	0
1	1	0	9	56.4140625	3.375	7.8984375	57.4921875	0	0	0	0	0	0	0	59.5	2.0078125	85.66667336	0
1	1	0	10	7.5234375	14.203125	18.5859375	8.3203125	0	0	0	0	0	0	0	12	3.6796875	157.0000123	0
1	1	0	11	19.875	26.484375	33.2109375	20.625	0	0	0	0	0	0	0	25	4.375	186.6666813	0
1	1	0	12	37.359375	44.015625	50.203125	38.15625	0	0	0	0	0	0	0	40.5	2.34375	100.0000078	0
1	1	0	13	15.3984375	22.078125	28.21875	16.21875	0	0	0	0	0	0	0	19.5	3.28125	140.0000109	0
1	1	0	14	17.625	24.234375	29.5546875	18.375	0	0	0	0	0	0	0	21.5	3.125	133.3333438	0
1	1	0	15	6.3515625	13.0546875	18.0703125	7.1953125	0	0	0	0	0	0	0	11	3.8046875	162.333346	0
1	1	0	16	14.15625	20.859375	24.3984375	15	0	0	0	0	0	0	0	19	4	170.66668	0
1	1	0	17	38.484375	45.8671875	52.546875	40.0078125	0	0	0	0	0	0	0	41	0.9921875	42.33333664	0
1	1	0	18	44.6015625	51.9375	56.34375	46.078125	0	0	0	0	0	0	0	47	0.921875	39.33333641	0
1	1	0	19	12.421875	19.03125	24.140625	13.171875	0	0	0	0	0	0	0	16	2.828125	120.6666761	0
1	1	0	20	53.109375	59.6953125	4.734375	53.8359375	0	0	0	0	0	0	0	55.5	1.6640625	71.00000555	0
1	1	1	1	46.21875	52.96875	59.109375	47.109375	0	0	0	0	0	0	0	51	-1.96875	-84.00000656	0
1	1	1	2	51.5859375	58.359375	1.8515625	52.5	0	0	0	0	0	0	0	54.5	-3.859375	-164.6666795	0
1	1	1	3	41.5078125	48.3515625	52.734375	42.4921875	0	0	0	0	0	0	0	46	-2.3515625	-100.3333412	0
1	1	1	4	36.3984375	44.15625	49.0546875	38.296875	0	0	0	0	0	0	0	43.5	-0.65625	-28.00000219	0
1	1	1	5	41.015625	48.4453125	43.078125	42.5859375	0	0	0	0	0	0	0	45.5	-2.9453125	-125.6666765	0
1	1	1	6	25.2890625	32.109375	38.6953125	26.25	0	0	0	0	0	0	0	29	-3.109375	-132.666677	0
1	1	1	7	12.0703125	20.0390625	24.1640625	14.1796875	0	0	0	0	0	0	0	19	-1.0390625	-44.3333368	0
1	1	1	8	20.4140625	28.125	35.90625	22.265625	0	0	0	0	0	0	0	27.5	-0.625	-26.66666875	0
1	1	1	9	41.859375	49.5	54.1171875	43.640625	0	0	0	0	0	0	0	46	-3.5	-149.333345	0
1	1	1	10	57.2109375	4.828125	6.8671875	58.96875	0	0	0	0	0	0	0	1.5	-3.328125	-142.0000111	0
1	1	1	11	59.34375	6.046875	10.96875	0.1875	0	0	0	0	0	0	0	1	-5.046875	-215.3333502	0
1	1	1	12	31.5234375	39	42.609375	33.140625	0	0	0	0	0	0	0	34.5	-4.5	-192.000015	0
1	1	1	13	31.59375	38.296875	42.8671875	32.4375	0	0	0	0	0	0	0	34	-4.296875	-183.3333477	0
1	1	1	14	17.8828125	24.6796875	29.2734375	18.8203125	0	0	0	0	0	0	0	25	0.3203125	13.66666773	0
1	1	1	15	15.5390625	22.2890625	25.5234375	16.4296875	0	0	0	0	0	0	0	19.5	-2.7890625	-119.0000093	0
1	1	1	16	58.03125	4.78125	10.8046875	58.921875	0	0	0	0	0	0	0	0.5	-4.28125	-182.6666809	0
1	1	1	17	41.1796875	47.9765625	53.109375	42.1171875	0	0	0	0	0	0	0	44	-3.9765625	-169.6666799	0
1	1	1	18	12.984375	19.78125	18.328125	13.921875	0	0	0	0	0	0	0	17	-2.78125	-118.6666759	0
1	1	1	19	25.8984375	32.6484375	0	26.7890625	0	0	0	0	0	0	0	31.5	-1.1484375	-49.00000383	0
1	1	1	20	21.9375	28.6640625	36.65625	22.8046875	0	0	0	0	0	0	0	27.5	-1.1640625	-49.66667055	0
2	0	0	1	5.671875	0	0	0	0	0	0	0	0	0	0	7.5	1.828125	78.00000609	0
2	0	0	2	59.953125	0	0	0	0	0	0	0	0	0	0	4.7	4.746875	202.5333492	0
2	0	0	3	25.5234375	0	0	0	0	0	0	0	0	0	0	27	1.4765625	63.00000492	0
2	0	0	4	19.8515625	0	0	0	0	0	0	0	0	0	0	21	1.1484375	49.00000383	0
2	0	0	5	59.765625	0	0	0	0	0	0	0	0	0	0	1.5	1.734375	74.00000578	0
2	0	0	6	50.671875	0	0	0	0	0	0	0	0	0	0	52.5	1.828125	78.00000609	0
2	0	0	7	26.5546875	0	0	0	0	0	0	0	0	0	0	26	-0.5546875	-23.66666852	0
2	0	0	8	3.0234375	0	0	0	0	0	0	0	0	0	0	4.8	1.7765625	75.80000592	0
2	0	0	9	28.3359375	0	0	0	0	0	0	0	0	0	0	28	-0.3359375	-14.33333445	0
2	0	0	10	34.5234375	0	0	0	0	0	0	0	0	0	0	34.5	-0.0234375	-1.000000078	0
2	0	0	11	23.71875	0	0	0	0	0	0	0	0	0	0	24.7	0.98125	41.86666994	0
2	0	0	12	28.78125	0	0	0	0	0	0	0	0	0	0	28.5	-0.28125	-12.00000094	0
2	0	0	13	2.6484375	0	0	0	0	0	0	0	0	0	0	2	-0.6484375	-27.66666883	0
2	0	0	14	59.4140625	0	0	0	0	0	0	0	0	0	0	60	0.5859375	25.00000195	0
2	0	0	15	50.0625	0	0	0	0	0	0	0	0	0	0	50	-0.0625	-2.666666875	0
2	0	0	16	31.9921875	0	0	0	0	0	0	0	0	0	0	31	-0.9921875	-42.33333664	0
2	0	0	17	9.046875	0	0	0	0	0	0	0	0	0	0	12	2.953125	126.0000098	0
2	0	0	18	50.765625	0	0	0	0	0	0	0	0	0	0	50	-0.765625	-32.66666922	0
2	0	0	19	49.2890625	0	0	0	0	0	0	0	0	0	0	48.5	-0.7890625	-33.6666693	0
2	0	0	20	56.4375	0	0	0	0	0	0	0	0	0	0	56.5	0.0625	2.666666875	0
2	1	0	1	8.203125	14.0625	0	0	0	0	0	0	0	0	0	11	2.796875	119.3333427	0
2	1	0	2	25.4296875	31.2890625	0	0	0	0	0	0	0	0	0	27	1.5703125	67.00000523	0
2	1	0	3	40.0546875	45.9140625	0	0	0	0	0	0	0	0	0	39.5	-0.5546875	-23.66666852	0
2	1	0	4	9.7734375	15.6328125	0	0	0	0	0	0	0	0	0	12.5	2.7265625	116.3333424	0
2	1	0	5	39.8671875	45.7265625	0	0	0	0	0	0	0	0	0	40.5	0.6328125	27.00000211	0
2	1	0	6	46.5703125	52.4296875	0	0	0	0	0	0	0	0	0	48.5	1.9296875	82.33333977	0
2	1	0	7	21.5390625	27.3984375	0	0	0	0	0	0	0	0	0	23.5	1.9609375	83.6666732	0
2	1	0	8	35.859375	41.71875	0	0	0	0	0	0	0	0	0	36	0.140625	6.000000469	0
2	1	0	9	16.875	22.734375	0	0	0	0	0	0	0	0	0	20.5	3.625	154.6666788	0
2	1	0	10	57.515625	3.375	0	0	0	0	0	0	0	0	0	59	1.484375	63.33333828	0
2	1	0	11	22.2890625	28.1484375	0	0	0	0	0	0	0	0	0	25	2.7109375	115.6666757	0
2	1	0	12	8.4140625	14.2734375	0	0	0	0	0	0	0	0	0	11	2.5859375	110.333342	0
2	1	0	13	44.5078125	50.3671875	0	0	0	0	0	0	0	0	0	46	1.4921875	63.66667164	0
2	1	0	14	52.3125	58.171875	0	0	0	0	0	0	0	0	0	54.5	2.1875	93.33334063	0
2	1	0	15	29.8125	35.671875	0	0	0	0	0	0	0	0	0	30	0.1875	8.000000625	0
2	1	0	16	54.515625	0.375	0	0	0	0	0	0	0	0	0	56	1.484375	63.33333828	0
2	1	0	17	16.4765625	22.3359375	0	0	0	0	0	0	0	0	0	19.5	3.0234375	129.0000101	0
2	1	0	18	14.625	20.484375	0	0	0	0	0	0	0	0	0	16.5	1.875	80.00000625	0
2	1	0	19	13.8984375	19.7578125	0	0	0	0	0	0	0	0	0	16	2.1015625	89.66667367	0
2	1	0	20	7.5	13.359375	0	0	0	0	0	0	0	0	0	8.5	1	42.66667	0
2	1	1	1	13.171875	19.03125	0	0	0	0	0	0	0	0	0	21	1.96875	84.00000656	0
2	1	1	2	31.03125	36.890625	0	0	0	0	0	0	0	0	0	37	0.109375	4.666667031	0
2	1	1	3	13.8515625	19.7109375	0	0	0	0	0	0	0	0	0	22	2.2890625	97.6666743	0
2	1	1	4	37.6640625	43.5234375	0	0	0	0	0	0	0	0	0	44	0.4765625	20.33333492	0
2	1	1	5	56.9296875	2.7890625	0	0	0	0	0	0	0	0	0	1	-1.7890625	-76.3333393	0
2	1	1	6	45.5859375	51.4453125	0	0	0	0	0	0	0	0	0	51	-0.4453125	-19.00000148	0
2	1	1	7	32.25	38.109375	0	0	0	0	0	0	0	0	0	37.5	-0.609375	-26.00000203	0
2	1	1	8	23.3671875	29.2265625	0	0	0	0	0	0	0	0	0	29.5	0.2734375	11.66666758	0
2	1	1	9	55.265625	1.125	0	0	0	0	0	0	0	0	0	60	-1.125	-48.00000375	0
2	1	1	10	45.1171875	50.9765625	0	0	0	0	0	0	0	0	0	50	-0.9765625	-41.66666992	0
2	1	1	11	35.0390625	40.8984375	0	0	0	0	0	0	0	0	0	39.5	-1.3984375	-59.66667133	0
2	1	1	12	38.15625	44.015625	0	0	0	0	0	0	0	0	0	44	-0.015625	-0.666666719	0
2	1	1	13	33.4453125	39.3046875	0	0	0	0	0	0	0	0	0	39	-0.3046875	-13.00000102	0
2	1	1	14	9.515625	15.375	0	0	0	0	0	0	0	0	0	15.5	0.125	5.33333375	0
2	1	1	15	28.78125	34.640625	0	0	0	0	0	0	0	0	0	34	-0.640625	-27.33333547	0
2	1	1	16	30.2109375	36.0703125	0	0	0	0	0	0	0	0	0	35	-1.0703125	-45.66667023	0
2	1	1	17	5.0859375	10.9453125	0	0	0	0	0	0	0	0	0	12	1.0546875	45.00000352	0
2	1	1	18	27.984375	33.84375	0	0	0	0	0	0	0	0	0	34	0.15625	6.666667188	0
2	1	1	19	43.828125	49.6875	0	0	0	0	0	0	0	0	0	49	-0.6875	-29.33333563	0
2	1	1	20	18.2109375	24.0703125	0	0	0	0	0	0	0	0	0	23.5	-0.5703125	-24.33333523	0
3	0	1	1	0	29.484375	0	0	0	0	0	0	0	0	0	30.5	1.015625	43.33333672	0
3	0	1	2	0	24.8203125	0	0	0	0	0	0	0	0	0	27	2.1796875	93.00000727	0
3	0	1	3	0	24.5390625	0	0	0	0	0	0	0	0	0	26.5	1.9609375	83.6666732	0
3	0	1	4	0	17.9296875	0	0	0	0	0	0	0	0	0	20	2.0703125	88.33334023	0
3	0	1	5	0	45.140625	0	0	0	0	0	0	0	0	0	45	-0.140625	-6.000000469	0
3	0	1	6	0	28.7109375	0	0	0	0	0	0	0	0	0	29.5	0.7890625	33.6666693	0
3	0	1	7	0	4.640625	0	0	0	0	0	0	0	0	0	6.5	1.859375	79.33333953	0
3	0	1	8	0	23.2734375	0	0	0	0	0	0	0	0	0	25.5	2.2265625	95.00000742	0
3	0	1	9	0	55.5234375	0	0	0	0	0	0	0	0	0	56.5	0.9765625	41.66666992	0
3	0	1	10	0	47.2734375	0	0	0	0	0	0	0	0	0	46	-1.2734375	-54.33333758	0
3	0	1	11	0	31.171875	0	0	0	0	0	0	0	0	0	33.5	2.328125	99.33334109	0
3	0	1	12	0	18.09375	0	0	0	0	0	0	0	0	0	21	2.90625	124.0000097	0
3	0	1	13	0	52.8046875	0	0	0	0	0	0	0	0	0	53.5	0.6953125	29.66666898	0
3	0	1	14	0	4.7109375	0	0	0	0	0	0	0	0	0	7	2.2890625	97.6666743	0
3	0	1	15	0	10.1953125	0	0	0	0	0	0	0	0	0	11.5	1.3046875	55.66667102	0
3	0	1	16	0	13.546875	0	0	0	0	0	0	0	0	0	16	2.453125	104.6666748	0
3	0	1	17	0	8.2734375	0	0	0	0	0	0	0	0	0	11	2.7265625	116.3333424	0
3	0	1	18	0	28.1953125	0	0	0	0	0	0	0	0	0	31.5	3.3046875	141.000011	0
3	0	1	19	0	53.671875	0	0	0	0	0	0	0	0	0	54	0.328125	14.00000109	0
3	0	1	20	0	53.296875	0	0	0	0	0	0	0	0	0	54	0.703125	30.00000234	0
