# Supplementary material for: The effect of electrical muscle stimulation on intentional binding and explicit sense of agency
Source: PeerJ. 2024 Sep 19;12:e17977. doi: 10.7717/peerj.17977 (PMC11416759; doi:10.7717/peerj.17977)
Supplement: Supplemental Information 1 [file peerj-12-17977-s001.zip › RawData/Experiment1/Participant43.csv]

Action type (0=Voluntary, 1=Involuntary, 2=Sham, 3=Tone)	Condition (0=Baseline, 1=Operant)	Judgment event (0=Action, 1=Tone)	Trial	Stimulation	Tone	Switch release	Switch push	Switch release	Switch push	Switch release	Switch push	Switch release	Switch push	Switch release	Answer of participant	Judgement error on clock	Judgement error[ms]	SW1 Release to Push[ms]
0	0	0	1	0	0	0	36.3984375	32.296875	0	0	0	0	0	0	36	-0.3984375	-17.00000133	175.0000137
0	0	0	2	0	0	0	41.0859375	34.8515625	0	0	0	0	0	0	42.5	1.4140625	60.33333805	266.0000208
0	0	0	3	0	0	0	51.65625	45.5390625	0	0	0	0	0	0	51.9	0.24375	10.40000081	261.0000204
0	0	0	4	0	0	0	52.2421875	47.9765625	0	0	0	0	0	0	52.5	0.2578125	11.00000086	182.0000142
0	0	0	5	0	0	0	1.6640625	56.671875	0	0	0	0	0	0	3.4	1.7359375	74.06667245	213.0000166
0	0	0	6	0	0	0	19.5703125	14.859375	0	0	0	0	0	0	22.5	2.9296875	125.0000098	201.0000157
0	0	0	7	0	0	0	26.90625	23.90625	0	0	0	0	0	0	26.7	-0.20625	-8.800000688	128.00001
0	0	0	8	0	0	0	37.6171875	33.6796875	0	0	0	0	0	0	37.5	-0.1171875	-5.000000391	168.0000131
0	0	0	9	0	0	0	52.2421875	48.9609375	0	0	0	0	0	0	52.5	0.2578125	11.00000086	140.0000109
0	0	0	10	0	0	0	58.078125	53.8359375	0	0	0	0	0	0	59	0.921875	39.33333641	181.0000141
0	0	0	11	0	0	0	48.046875	41.671875	0	0	0	0	0	0	47.5	-0.546875	-23.33333516	272.0000213
0	0	0	12	0	0	0	13.4765625	10.125	0	0	0	0	0	0	14.5	1.0234375	43.66667008	143.0000112
0	0	0	13	0	0	0	7.1484375	3.328125	0	0	0	0	0	0	7	-0.1484375	-6.333333828	163.0000127
0	0	0	14	0	0	0	55.6875	50.4609375	0	0	0	0	0	0	58.9	3.2125	137.0666774	223.0000174
0	0	0	15	0	0	0	51.0703125	44.578125	0	0	0	0	0	0	52.3	1.2296875	52.46667077	277.0000216
0	0	0	16	0	0	0	42.65625	38.953125	0	0	0	0	0	0	43	0.34375	14.66666781	158.0000123
0	0	0	17	0	0	0	5.6015625	1.5703125	0	0	0	0	0	0	7.6	1.9984375	85.26667333	172.0000134
0	0	0	18	0	0	0	17.015625	11.859375	0	0	0	0	0	0	17.8	0.784375	33.46666928	220.0000172
0	0	0	19	0	0	0	1.8046875	56.765625	0	0	0	0	0	0	2.5	0.6953125	29.66666898	215.0000168
0	0	0	20	0	0	0	53.2734375	48.1171875	0	0	0	0	0	0	53	-0.2734375	-11.66666758	220.0000172
0	1	0	1	0	20.15625	51.703125	14.2734375	10.6875	0	0	0	0	0	0	18.2	3.9265625	167.5333464	153.000012
0	1	0	2	0	31.640625	46.6875	25.78125	23.109375	0	0	0	0	0	0	29.8	4.01875	171.4666801	114.0000089
0	1	0	3	0	42.3515625	0	41.765625	40.3828125	36.4921875	31.6171875	0	0	0	0	36.8	0.3078125	13.13333436	208.0000163
0	1	0	4	0	20.8125	0	14.953125	12.3046875	0	0	0	0	0	0	18	3.046875	130.0000102	113.0000088
0	1	0	5	0	38.25	0	37.875	36.84375	32.390625	30.0234375	0	0	0	0	33.5	1.109375	47.33333703	101.0000079
0	1	0	6	0	53.0625	0	52.1953125	50.2734375	47.203125	43.40625	0	0	0	0	48	0.796875	34.00000266	162.0000127
0	1	0	7	0	12.984375	0	14.0390625	11.25	7.125	3.2578125	0	0	0	0	12.5	5.375	229.3333513	165.0000129
0	1	0	8	0	26.9765625	0	29.8125	28.0078125	21.1171875	18.3515625	0	0	0	0	25	3.8828125	165.6666796	118.0000092
0	1	0	9	0	40.7109375	0	34.8515625	31.1015625	0	0	0	0	0	0	36.8	1.9484375	83.13333983	160.0000125
0	1	0	10	0	46.640625	0	45.234375	42.796875	40.78125	36.5859375	0	0	0	0	43.9	3.11875	133.0666771	179.000014
0	1	0	11	0	45.84375	0	39.984375	32.953125	0	0	0	0	0	0	42.5	2.515625	107.3333417	300.0000234
0	1	0	12	0	56.765625	0	50.90625	47.0390625	0	0	0	0	0	0	52.9	1.99375	85.06667331	165.0000129
0	1	0	13	0	24.375	0	18.515625	14.5546875	0	0	0	0	0	0	20	1.484375	63.33333828	169.0000132
0	1	0	14	0	42.3515625	0	36.46875	31.3125	0	0	0	0	0	0	37.5	1.03125	44.00000344	220.0000172
0	1	0	15	0	55.3125	0	49.453125	44.90625	0	0	0	0	0	0	52.8	3.346875	142.8000112	194.0000152
0	1	0	16	0	32.9296875	0	27.0703125	22.7109375	0	0	0	0	0	0	26.7	-0.3703125	-15.80000123	186.0000145
0	1	0	17	0	49.734375	0	43.875	40.0546875	0	0	0	0	0	0	45	1.125	48.00000375	163.0000127
0	1	0	18	0	2.6953125	0	56.8359375	51.46875	0	0	0	0	0	0	59.3	2.4640625	105.1333415	229.0000179
0	1	0	19	0	11.1328125	0	5.25	2.2734375	0	0	0	0	0	0	7.8	2.55	108.8000085	127.0000099
0	1	0	20	0	19.7578125	0	13.8984375	10.7109375	0	0	0	0	0	0	13.9	0.0015625	0.066666672	136.0000106
0	1	1	1	0	17.6484375	0	11.7890625	9.8203125	0	0	0	0	0	0	14.8	-2.8484375	-121.5333428	84.00000656
0	1	1	2	0	27.796875	0	21.9375	17.7890625	0	0	0	0	0	0	22.8	-4.996875	-213.2000167	177.0000138
0	1	1	3	0	37.78125	0	31.921875	28.2890625	0	0	0	0	0	0	31.5	-6.28125	-268.0000209	155.0000121
0	1	1	4	0	41.5078125	0	35.6484375	32.4375	0	0	0	0	0	0	36.7	-4.8078125	-205.1333494	137.0000107
0	1	1	5	0	45.4921875	0	39.6328125	34.8515625	0	0	0	0	0	0	41.8	-3.6921875	-157.5333456	204.0000159
0	1	1	6	0	48.5390625	0	42.6796875	37.5	0	0	0	0	0	0	42.5	-6.0390625	-257.6666868	221.0000173
0	1	1	7	0	11.0859375	0	5.2265625	59.15625	0	0	0	0	0	0	6.5	-4.5859375	-195.666682	259.0000202
0	1	1	8	0	17.390625	0	11.53125	8.2265625	0	0	0	0	0	0	13	-4.390625	-187.333348	141.000011
0	1	1	9	0	30.84375	0	24.984375	21.5390625	0	0	0	0	0	0	24.5	-6.34375	-270.6666878	147.0000115
0	1	1	10	0	37.5703125	0	31.7109375	27.9609375	0	0	0	0	0	0	31.2	-6.3703125	-271.8000212	160.0000125
0	1	1	11	0	42.2109375	0	36.3515625	31.0078125	0	0	0	0	0	0	36	-6.2109375	-265.0000207	228.0000178
0	1	1	12	0	53.0390625	0	47.1796875	44.3671875	0	0	0	0	0	0	47.1	-5.9390625	-253.4000198	120.0000094
0	1	1	13	0	58.03125	0	52.171875	46.921875	0	0	0	0	0	0	52.5	-5.53125	-236.0000184	224.0000175
0	1	1	14	0	7.1015625	0	1.2421875	56.625	0	0	0	0	0	0	2.9	-4.2015625	-179.2666807	197.0000154
0	1	1	15	0	4.59375	0	58.734375	56.0390625	0	0	0	0	0	0	2.3	-2.29375	-97.86667431	115.000009
0	1	1	16	0	57.890625	0	52.03125	48.28125	0	0	0	0	0	0	53	-4.890625	-208.666683	160.0000125
0	1	1	17	0	20.953125	0	20.578125	16.7109375	15.09375	12.9140625	0	0	0	0	18.2	-2.753125	-117.4666758	93.00000727
0	1	1	18	0	38.0625	0	32.203125	28.78125	0	0	0	0	0	0	32.7	-5.3625	-228.8000179	146.0000114
0	1	1	19	0	42.7734375	0	36.9140625	33.3515625	0	0	0	0	0	0	36.5	-6.2734375	-267.6666876	152.0000119
0	1	1	20	0	48.09375	0	42.234375	35.53125	0	0	0	0	0	0	41.5	-6.59375	-281.3333553	286.0000223
1	0	0	1	29.90625	0	37.03125	30.9375	0	0	0	0	0	0	0	26.5	-4.4375	-189.3333481	0
1	0	0	2	37.6875	0	45.9609375	38.6484375	0	0	0	0	0	0	0	36.7	-1.9484375	-83.13333983	0
1	0	0	3	32.0625	0	40.640625	32.9765625	0	0	0	0	0	0	0	27.8	-5.1765625	-220.8666839	0
1	0	0	4	57.6328125	0	7.171875	58.5	0	0	0	0	0	0	0	58.5	0	0	0
1	0	0	5	52.3359375	0	3.703125	53.203125	0	0	0	0	0	0	0	52.5	-0.703125	-30.00000234	0
1	0	0	6	31.7578125	0	42.515625	32.625	0	0	0	0	0	0	0	26.7	-5.925	-252.8000198	0
1	0	0	7	22.734375	0	33.609375	23.625	0	0	0	0	0	0	0	22.5	-1.125	-48.00000375	0
1	0	0	8	58.6640625	0	9.84375	59.6015625	0	0	0	0	0	0	0	59	-0.6015625	-25.66666867	0
1	0	0	9	34.9921875	0	48.0703125	35.9765625	0	0	0	0	0	0	0	26.7	-9.2765625	-395.8000309	0
1	0	0	10	0.3984375	0	12.0234375	1.4296875	0	0	0	0	0	0	0	59	-2.4296875	-103.6666748	0
1	0	0	11	6.375	0	17.9296875	7.3359375	0	0	0	0	0	0	0	7.5	0.1640625	7.000000547	0
1	0	0	12	55.6171875	0	8.2734375	56.3671875	0	0	0	0	0	0	0	57.3	0.9328125	39.80000311	0
1	0	0	13	0.3984375	0	11.4140625	1.171875	0	0	0	0	0	0	0	56.5	-4.671875	-199.3333489	0
1	0	0	14	33	0	45.1640625	33.8203125	0	0	0	0	0	0	0	30	-3.8203125	-163.0000127	0
1	0	0	15	31.2421875	0	41.953125	32.0390625	0	0	0	0	0	0	0	26.7	-5.3390625	-227.8000178	0
1	0	0	16	23.7421875	0	36.5625	24.421875	0	0	0	0	0	0	0	20	-4.421875	-188.6666814	0
1	0	0	17	5.6953125	0	22.453125	6.421875	0	0	0	0	0	0	0	5.9	-0.521875	-22.26666841	0
1	0	0	18	42.796875	0	53.578125	43.6171875	0	0	0	0	0	0	0	42.5	-1.1171875	-47.66667039	0
1	0	0	19	24.4453125	0	34.359375	25.265625	0	0	0	0	0	0	0	18.5	-6.765625	-288.6666892	0
1	0	0	20	23.109375	0	34.4296875	23.8359375	0	0	0	0	0	0	0	18.6	-5.2359375	-223.4000175	0
1	1	0	1	23.2734375	30.0703125	29.6015625	24.2109375	0	0	0	0	0	0	0	23	-1.2109375	-51.6666707	0
1	1	0	2	3.0234375	9.84375	10.2890625	3.984375	0	0	0	0	0	0	0	3	-0.984375	-42.00000328	0
1	1	0	3	45.3046875	52.1015625	52.078125	46.2421875	0	0	0	0	0	0	0	42.5	-3.7421875	-159.6666791	0
1	1	0	4	37.6640625	44.3671875	46.6171875	38.5078125	0	0	0	0	0	0	0	33.5	-5.0078125	-213.6666834	0
1	1	0	5	11.859375	18.65625	20.8828125	12.796875	0	0	0	0	0	0	0	9	-3.796875	-162.0000127	0
1	1	0	6	7.828125	14.53125	20.6015625	8.671875	0	0	0	0	0	0	0	7	-1.671875	-71.33333891	0
1	1	0	7	3.1171875	9.84375	16.1015625	3.984375	0	0	0	0	0	0	0	2.2	-1.784375	-76.13333928	0
1	1	0	8	36.4453125	43.125	50.6484375	37.265625	0	0	0	0	0	0	0	33.5	-3.765625	-160.6666792	0
1	1	0	9	42.28125	48.9375	55.8515625	43.078125	0	0	0	0	0	0	0	40	-3.078125	-131.3333436	0
1	1	0	10	47.25	53.9765625	0.0234375	48.09375	0	0	0	0	0	0	0	44.1	-3.99375	-170.4000133	0
1	1	0	11	58.6640625	5.4609375	4.8984375	59.6015625	0	0	0	0	0	0	0	58.8	-0.8015625	-34.20000267	0
1	1	0	12	13.640625	20.390625	21.9609375	14.53125	0	0	0	0	0	0	0	13.8	-0.73125	-31.20000244	0
1	1	0	13	41.6953125	48.375	54.46875	42.4921875	0	0	0	0	0	0	0	40.3	-2.1921875	-93.53334064	0
1	1	0	14	2.3203125	8.90625	11.4140625	3.046875	0	0	0	0	0	0	0	2.9	-0.146875	-6.266667156	0
1	1	0	15	29.6953125	36.3515625	40.0546875	30.4921875	0	0	0	0	0	0	0	27.9	-2.5921875	-110.6000086	0
1	1	0	16	48.5859375	55.2890625	59.90625	49.4296875	0	0	0	0	0	0	0	48.5	-0.9296875	-39.66666977	0
1	1	0	17	9.6328125	16.3828125	19.5	10.5	0	0	0	0	0	0	0	10	-0.5	-21.333335	0
1	1	0	18	2.9296875	9.703125	12.328125	3.8203125	0	0	0	0	0	0	0	2.9	-0.9203125	-39.26666973	0
1	1	0	19	4.96875	11.5546875	20.25	5.6953125	0	0	0	0	0	0	0	2.2	-3.4953125	-149.133345	0
1	1	1	1	26.484375	33.375	32.90625	27.515625	0	0	0	0	0	0	0	32.5	-0.875	-37.33333625	0
1	1	1	2	35.1328125	42.046875	40.4765625	36.1875	0	0	0	0	0	0	0	31.5	-10.546875	-450.0000352	0
1	1	1	3	49.2421875	56.15625	55.8046875	50.296875	0	0	0	0	0	0	0	47.5	-8.65625	-369.3333622	0
1	1	1	4	38.015625	44.8828125	43.5	39.0234375	0	0	0	0	0	0	0	37.8	-7.0828125	-302.2000236	0
1	1	1	5	20.0859375	26.9296875	26.8359375	21.0703125	0	0	0	0	0	0	0	15	-11.9296875	-509.0000398	0
1	1	1	6	49.5	56.34375	55.171875	50.484375	0	0	0	0	0	0	0	46	-10.34375	-441.3333678	0
1	1	1	7	51.984375	58.8046875	58.3125	52.9453125	0	0	0	0	0	0	0	52.8	-6.0046875	-256.20002	0
1	1	1	8	7.2890625	14.1796875	13.7109375	8.296875	0	0	0	0	0	0	0	6.7	-7.4796875	-319.1333583	0
1	1	1	9	1.8046875	8.6484375	7.921875	2.7890625	0	0	0	0	0	0	0	3	-5.6484375	-241.0000188	0
1	1	1	10	6.4921875	13.3828125	12.375	7.5234375	0	0	0	0	0	0	0	6.9	-6.4828125	-276.6000216	0
1	1	1	11	6.2109375	13.078125	12.65625	7.21875	0	0	0	0	0	0	0	8	-5.078125	-216.6666836	0
1	1	1	12	44.3203125	51.09375	51.1875	45.234375	0	0	0	0	0	0	0	39.8	-11.29375	-481.8667043	0
1	1	1	13	56.3203125	3.2578125	2.625	57.3984375	0	0	0	0	0	0	0	53	-10.2578125	-437.6667009	0
1	1	1	14	47.765625	54.703125	54.609375	48.84375	0	0	0	0	0	0	0	50	-4.703125	-200.6666823	0
1	1	1	15	41.0625	47.953125	48.046875	42.09375	0	0	0	0	0	0	0	41.5	-6.453125	-275.3333548	0
1	1	1	16	6.6328125	13.4765625	13.078125	7.6171875	0	0	0	0	0	0	0	7.5	-5.9765625	-255.0000199	0
1	1	1	17	42.3515625	49.1015625	50.203125	43.2421875	0	0	0	0	0	0	0	42.6	-6.5015625	-277.4000217	0
1	1	1	18	8.90625	15.7265625	23.015625	9.8671875	0	0	0	0	0	0	0	8.9	-6.8265625	-291.2666894	0
1	1	1	19	0.5859375	7.5703125	9.3984375	1.7109375	0	0	0	0	0	0	0	3	-4.5703125	-195.0000152	0
1	1	1	20	56.203125	2.9765625	12.7265625	57.1171875	0	0	0	0	0	0	0	53	-9.9765625	-425.6666999	0
2	0	0	1	30.5390625	0	0	0	0	0	0	0	0	0	0	26.7	-3.8390625	-163.8000128	0
2	0	0	2	49.03125	0	0	0	0	0	0	0	0	0	0	48.5	-0.53125	-22.66666844	0
2	0	0	3	52.6875	0	0	0	0	0	0	0	0	0	0	52.3	-0.3875	-16.53333463	0
2	0	0	4	31.59375	0	0	0	0	0	0	0	0	0	0	26.7	-4.89375	-208.8000163	0
2	0	0	5	19.078125	0	0	0	0	0	0	0	0	0	0	14.5	-4.578125	-195.3333486	0
2	0	0	6	30.375	0	0	0	0	0	0	0	0	0	0	26.7	-3.675	-156.8000123	0
2	0	0	7	16.03125	0	0	0	0	0	0	0	0	0	0	15	-1.03125	-44.00000344	0
2	0	0	8	8.109375	0	0	0	0	0	0	0	0	0	0	8.5	0.390625	16.66666797	0
2	0	0	9	49.5234375	0	0	0	0	0	0	0	0	0	0	48.5	-1.0234375	-43.66667008	0
2	0	0	10	48.6328125	0	0	0	0	0	0	0	0	0	0	46.7	-1.9328125	-82.46667311	0
2	0	0	11	44.9765625	0	0	0	0	0	0	0	0	0	0	43.5	-1.4765625	-63.00000492	0
2	0	0	12	30.65625	0	0	0	0	0	0	0	0	0	0	25	-5.65625	-241.3333522	0
2	0	0	13	32.9765625	0	0	0	0	0	0	0	0	0	0	26.8	-6.1765625	-263.5333539	0
2	0	0	14	42.9140625	0	0	0	0	0	0	0	0	0	0	40	-2.9140625	-124.333343	0
2	0	0	15	36.1171875	0	0	0	0	0	0	0	0	0	0	31.5	-4.6171875	-197.0000154	0
2	0	0	16	33.3046875	0	0	0	0	0	0	0	0	0	0	33.6	0.2953125	12.60000098	0
2	0	0	17	35.484375	0	0	0	0	0	0	0	0	0	0	37	1.515625	64.66667172	0
2	0	0	18	33.4921875	0	0	0	0	0	0	0	0	0	0	34.5	1.0078125	43.00000336	0
2	0	0	19	13.78125	0	0	0	0	0	0	0	0	0	0	10.5	-3.28125	-140.0000109	0
2	0	0	20	7.9453125	0	0	0	0	0	0	0	0	0	0	6.9	-1.0453125	-44.60000348	0
2	1	0	1	13.8515625	19.7109375	0	0	0	0	0	0	0	0	0	13.5	-0.3515625	-15.00000117	0
2	1	0	2	27.3984375	33.2578125	0	0	0	0	0	0	0	0	0	22.5	-4.8984375	-209.0000163	0
2	1	0	3	27.796875	33.65625	0	0	0	0	0	0	0	0	0	25	-2.796875	-119.3333427	0
2	1	0	4	59.203125	5.0625	0	0	0	0	0	0	0	0	0	57.5	-1.703125	-72.66667234	0
2	1	0	5	59.4609375	5.3203125	0	0	0	0	0	0	0	0	0	58.6	-0.8609375	-36.7333362	0
2	1	0	6	45.0703125	50.9296875	0	0	0	0	0	0	0	0	0	44.2	-0.8703125	-37.13333623	0
2	1	0	7	41.8359375	47.6953125	0	0	0	0	0	0	0	0	0	33.5	-8.3359375	-355.6666945	0
2	1	0	8	23.671875	29.53125	0	0	0	0	0	0	0	0	0	18.9	-4.771875	-203.6000159	0
2	1	0	9	6	11.859375	0	0	0	0	0	0	0	0	0	2.9	-3.1	-132.266677	0
2	1	0	10	36.9609375	42.8203125	0	0	0	0	0	0	0	0	0	28.6	-8.3609375	-356.7333612	0
2	1	0	11	49.0078125	54.8671875	0	0	0	0	0	0	0	0	0	46.8	-2.2078125	-94.20000736	0
2	1	0	12	43.9453125	49.8046875	0	0	0	0	0	0	0	0	0	38.5	-5.4453125	-232.3333515	0
2	1	0	13	54.75	0.609375	0	0	0	0	0	0	0	0	0	52.3	-2.45	-104.5333415	0
2	1	0	14	33.1171875	38.9765625	0	0	0	0	0	0	0	0	0	27.5	-5.6171875	-239.6666854	0
2	1	0	15	37.171875	43.03125	0	0	0	0	0	0	0	0	0	26.7	-10.471875	-446.8000349	0
2	1	0	16	35.6015625	41.4609375	0	0	0	0	0	0	0	0	0	27.5	-8.1015625	-345.6666937	0
2	1	0	17	23.53125	29.390625	0	0	0	0	0	0	0	0	0	19.5	-4.03125	-172.0000134	0
2	1	0	18	6.4921875	12.3515625	0	0	0	0	0	0	0	0	0	2.8	-3.6921875	-157.5333456	0
2	1	0	19	54.140625	0	0	0	0	0	0	0	0	0	0	53	-1.140625	-48.66667047	0
2	1	0	20	58.546875	4.40625	0	0	0	0	0	0	0	0	0	52.8	-5.746875	-245.2000192	0
2	1	1	1	42.09375	47.9296875	0	0	0	0	0	0	0	0	0	44.5	-3.4296875	-146.3333448	0
2	1	1	2	55.5234375	1.3828125	0	0	0	0	0	0	0	0	0	3.5	2.1171875	90.33334039	0
2	1	1	3	55.828125	1.6875	0	0	0	0	0	0	0	0	0	58.5	-3.1875	-136.0000106	0
2	1	1	4	27.234375	33.09375	0	0	0	0	0	0	0	0	0	30	-3.09375	-132.0000103	0
2	1	1	5	27.609375	33.46875	0	0	0	0	0	0	0	0	0	28.5	-4.96875	-212.0000166	0
2	1	1	6	13.1015625	18.9609375	0	0	0	0	0	0	0	0	0	14.5	-4.4609375	-190.3333482	0
2	1	1	7	9.796875	15.65625	0	0	0	0	0	0	0	0	0	13.5	-2.15625	-92.00000719	0
2	1	1	8	51.609375	57.46875	0	0	0	0	0	0	0	0	0	52.5	-4.96875	-212.0000166	0
2	1	1	9	33.703125	39.5625	0	0	0	0	0	0	0	0	0	35	-4.5625	-194.6666819	0
2	1	1	10	4.640625	10.5	0	0	0	0	0	0	0	0	0	5.6	-4.9	-209.066683	0
2	1	1	11	16.2890625	22.1484375	0	0	0	0	0	0	0	0	0	17.5	-4.6484375	-198.3333488	0
2	1	1	12	12.890625	18.75	0	0	0	0	0	0	0	0	0	13.8	-4.95	-211.2000165	0
2	1	1	13	22.1953125	28.03125	0	0	0	0	0	0	0	0	0	23.5	-4.53125	-193.3333484	0
2	1	1	14	0.5859375	6.4453125	0	0	0	0	0	0	0	0	0	3.9	-2.5453125	-108.6000085	0
2	1	1	15	4.40625	10.265625	0	0	0	0	0	0	0	0	0	7.5	-2.765625	-118.0000092	0
2	1	1	16	2.71875	8.578125	0	0	0	0	0	0	0	0	0	7	-1.578125	-67.33333859	0
2	1	1	17	50.6015625	56.4609375	0	0	0	0	0	0	0	0	0	48.5	-7.9609375	-339.6666932	0
2	1	1	18	33.4453125	39.3046875	0	0	0	0	0	0	0	0	0	31.1	-8.2046875	-350.066694	0
2	1	1	19	20.8359375	26.6953125	0	0	0	0	0	0	0	0	0	20	-6.6953125	-285.666689	0
2	1	1	20	25.5	31.359375	0	0	0	0	0	0	0	0	0	23.5	-7.859375	-335.3333595	0
3	0	1	1	0	2.015625	0	0	0	0	0	0	0	0	0	3.5	1.484375	63.33333828	0
3	0	1	2	0	11.9765625	0	0	0	0	0	0	0	0	0	8.5	-3.4765625	-148.3333449	0
3	0	1	3	0	8.765625	0	0	0	0	0	0	0	0	0	2.5	-6.265625	-267.3333542	0
3	0	1	4	0	36.6328125	0	0	0	0	0	0	0	0	0	35	-1.6328125	-69.66667211	0
3	0	1	5	0	33.46875	0	0	0	0	0	0	0	0	0	28.5	-4.96875	-212.0000166	0
3	0	1	6	0	15.375	0	0	0	0	0	0	0	0	0	8.5	-6.875	-293.3333563	0
3	0	1	7	0	8.578125	0	0	0	0	0	0	0	0	0	6	-2.578125	-110.0000086	0
3	0	1	8	0	46.6171875	0	0	0	0	0	0	0	0	0	43.5	-3.1171875	-133.0000104	0
3	0	1	9	0	25.1484375	0	0	0	0	0	0	0	0	0	18.5	-6.6484375	-283.6666888	0
3	0	1	10	0	52.8515625	0	0	0	0	0	0	0	0	0	47.2	-5.6515625	-241.1333522	0
3	0	1	11	0	1.171875	0	0	0	0	0	0	0	0	0	58	-3.171875	-135.3333439	0
3	0	1	12	0	52.5234375	0	0	0	0	0	0	0	0	0	51.1	-1.4234375	-60.73333808	0
3	0	1	13	0	59.765625	0	0	0	0	0	0	0	0	0	58	-1.765625	-75.33333922	0
3	0	1	14	0	34.7109375	0	0	0	0	0	0	0	0	0	22.9	-11.8109375	-503.9333727	0
3	0	1	15	0	35.2734375	0	0	0	0	0	0	0	0	0	33.5	-1.7734375	-75.66667258	0
3	0	1	16	0	29.9765625	0	0	0	0	0	0	0	0	0	24.5	-5.4765625	-233.6666849	0
3	0	1	17	0	14.2265625	0	0	0	0	0	0	0	0	0	11	-3.2265625	-137.6666774	0
3	0	1	18	0	53.6015625	0	0	0	0	0	0	0	0	0	21.5	27.8984375	1190.333426	0
3	0	1	19	0	37.640625	0	0	0	0	0	0	0	0	0	36.4	-1.240625	-52.93333747	0
3	0	1	20	0	38.671875	0	0	0	0	0	0	0	0	0	37	-1.671875	-71.33333891	0
