# Supplementary material for: The effect of electrical muscle stimulation on intentional binding and explicit sense of agency
Source: PeerJ. 2024 Sep 19;12:e17977. doi: 10.7717/peerj.17977 (PMC11416759; doi:10.7717/peerj.17977)
Supplement: Supplemental Information 1 [file peerj-12-17977-s001.zip › RawData/Experiment1/Participant44.csv]

Action type (0=Voluntary, 1=Involuntary, 2=Sham, 3=Tone)	Condition (0=Baseline, 1=Operant)	Judgment event (0=Action, 1=Tone)	Trial	Stimulation	Tone	Switch release	Switch push	Switch release	Switch push	Switch release	Switch push	Switch release	Switch push	Switch release	Answer of participant	Judgement error on clock	Judgement error[ms]	SW1 Release to Push[ms]
0	0	0	1	0	0	51.6796875	48.515625	47.1328125	0	0	0	0	0	0	52.5	3.984375	170.0000133	59.00000461
0	0	0	2	0	0	30.1171875	27.234375	22.1484375	0	0	0	0	0	0	31.2	3.965625	169.2000132	217.000017
0	0	0	3	0	0	48.984375	45.9609375	44.1796875	0	0	0	0	0	0	44.9	-1.0609375	-45.2666702	76.00000594
0	0	0	4	0	0	17.4375	14.4375	12.7734375	0	0	0	0	0	0	17.7	3.2625	139.2000109	71.00000555
0	0	0	5	0	0	53.15625	49.78125	47.859375	0	0	0	0	0	0	49.3	-0.48125	-20.53333494	82.00000641
0	0	0	6	0	0	2.6953125	59.4609375	57.234375	0	0	0	0	0	0	0.3	0.8390625	35.8000028	95.00000742
0	0	0	7	0	0	8.5546875	4.9921875	3.0234375	0	0	0	0	0	0	7.4	2.4078125	102.7333414	84.00000656
0	0	0	8	0	0	22.5	19.96875	17.671875	0	0	0	0	0	0	18.8	-1.16875	-49.86667056	98.00000766
0	0	0	9	0	0	33.515625	30.7734375	28.8515625	0	0	0	0	0	0	32	1.2265625	52.33333742	82.00000641
0	0	0	10	0	0	14.3671875	11.671875	9.3984375	0	0	0	0	0	0	12.3	0.628125	26.80000209	97.00000758
0	0	0	11	0	0	21.09375	18.4921875	16.5234375	0	0	0	0	0	0	21.4	2.9078125	124.0666764	84.00000656
0	0	0	12	0	0	39.3515625	36.4453125	34.546875	0	0	0	0	0	0	36.8	0.3546875	15.13333452	81.00000633
0	0	0	13	0	0	18.3984375	15.890625	14.2734375	0	0	0	0	0	0	17.1	1.209375	51.60000403	69.00000539
0	0	0	14	0	0	53.5078125	51.09375	49.265625	0	0	0	0	0	0	50.6	-0.49375	-21.06666831	78.00000609
0	0	0	15	0	0	17.8828125	14.765625	13.265625	0	0	0	0	0	0	18.7	3.934375	167.8666798	64.000005
0	0	0	16	0	0	0	28.7109375	20.390625	18.140625	16.3828125	0	0	0	0	21.6	3.459375	147.6000115	75.00000586
0	0	0	17	0	0	45.4453125	42.5859375	40.40625	0	0	0	0	0	0	42.2	-0.3859375	-16.46666795	93.00000727
0	0	0	18	0	0	49.40625	46.78125	45.140625	0	0	0	0	0	0	46.1	-0.68125	-29.06666894	70.00000547
0	0	0	19	0	0	2.71875	59.8125	58.03125	0	0	0	0	0	0	1.7	1.8875	80.53333963	76.00000594
0	0	0	20	0	0	55.40625	52.921875	50.90625	0	0	0	0	0	0	53.2	0.278125	11.86666759	86.00000672
0	1	0	1	0	10.78125	8.15625	4.921875	2.2734375	0	0	0	0	0	0	9.4	4.478125	191.0666816	113.0000088
0	1	0	2	0	40.6640625	38.109375	34.8046875	31.6640625	0	0	0	0	0	0	37.4	2.5953125	110.733342	134.0000105
0	1	0	3	0	39.28125	37.9453125	33.421875	31.078125	0	0	0	0	0	0	36.1	2.678125	114.2666756	100.0000078
0	1	0	4	0	58.640625	56.6015625	52.78125	50.4375	0	0	0	0	0	0	54.8	2.01875	86.13334006	100.0000078
0	1	0	5	0	16.21875	13.5234375	10.359375	8.4609375	0	0	0	0	0	0	14.8	4.440625	189.4666815	81.00000633
0	1	0	6	0	26.015625	23.7890625	20.1328125	17.9296875	0	0	0	0	0	0	23.8	3.6671875	156.4666789	94.00000734
0	1	0	7	0	44.671875	42.8203125	38.8125	35.671875	0	0	0	0	0	0	39.7	0.8875	37.86666963	134.0000105
0	1	0	8	0	50.5078125	50.2265625	44.6484375	42.09375	0	0	0	0	0	0	46.3	1.6515625	70.46667217	109.0000085
0	1	0	9	0	5.4609375	2.34375	59.6015625	56.578125	0	0	0	0	0	0	2.3	2.6984375	115.1333423	129.0000101
0	1	0	10	0	20.4375	17.4609375	14.578125	11.8828125	0	0	0	0	0	0	19.6	5.021875	214.2666834	115.000009
0	1	0	11	0	32.4375	29.8125	26.578125	24.0703125	0	0	0	0	0	0	28.9	2.321875	99.06667441	107.0000084
0	1	0	12	0	10.734375	9.328125	4.875	1.8046875	0	0	0	0	0	0	7	2.125	90.66667375	131.0000102
0	1	0	13	0	27.5859375	24.5625	21.7265625	19.2421875	0	0	0	0	0	0	24.3	2.5734375	109.8000086	106.0000083
0	1	0	14	0	37.0078125	33.46875	31.1484375	28.8046875	0	0	0	0	0	0	32.7	1.5515625	66.20000517	100.0000078
0	1	0	15	0	45.328125	41.484375	39.46875	36.75	0	0	0	0	0	0	38.8	-0.66875	-28.53333556	116.0000091
0	1	0	16	0	19.9453125	17.015625	14.0859375	11.671875	0	0	0	0	0	0	19.1	5.0140625	213.93335	103.000008
0	1	0	17	0	53.5546875	50.578125	47.6953125	44.6953125	0	0	0	0	0	0	50.2	2.5046875	106.866675	128.00001
0	1	0	18	0	50.671875	48.6328125	44.8125	42.0703125	0	0	0	0	0	0	45.7	0.8875	37.86666963	117.0000091
0	1	0	19	0	27.5859375	24.0234375	21.7265625	19.5703125	0	0	0	0	0	0	23.1	1.3734375	58.60000458	92.00000719
0	1	0	20	0	18.3046875	14.5546875	12.4453125	9.984375	0	0	0	0	0	0	13.8	1.3546875	57.80000452	105.0000082
0	1	1	1	0	2.34375	1.9453125	58.59375	57.7265625	56.484375	55.546875	0	0	0	0	1.2	-1.14375	-48.80000381	40.00000313
0	1	1	2	0	50.4140625	49.0078125	46.453125	44.953125	44.5546875	43.265625	0	0	0	0	51.3	0.8859375	37.80000295	55.0000043
0	1	1	3	0	53.15625	50.25	47.296875	45.890625	0	0	0	0	0	0	52.6	-0.55625	-23.73333519	60.00000469
0	1	1	4	0	27.8203125	25.03125	21.9609375	19.59375	0	0	0	0	0	0	28	0.1796875	7.666667266	101.0000079
0	1	1	5	0	38.6484375	35.7890625	32.7890625	31.171875	0	0	0	0	0	0	37.8	-0.8484375	-36.20000283	69.00000539
0	1	1	6	0	49.96875	47.53125	44.109375	41.9296875	0	0	0	0	0	0	46.4	-3.56875	-152.2666786	93.00000727
0	1	1	7	0	13.359375	10.40625	7.5	5.578125	0	0	0	0	0	0	13.2	-0.159375	-6.800000531	82.00000641
0	1	1	8	0	8.578125	9.3515625	8.0390625	5.9765625	2.71875	0.890625	0	0	0	0	6.7	-1.878125	-80.13333959	78.00000609
0	1	1	9	0	42.46875	39.8203125	36.609375	34.546875	0	0	0	0	0	0	40.9	-1.56875	-66.93333856	88.00000688
0	1	1	10	0	3.890625	0.8671875	58.03125	55.9921875	0	0	0	0	0	0	2.1	-1.790625	-76.40000597	87.0000068
0	1	1	11	0	16.875	13.828125	11.015625	8.671875	0	0	0	0	0	0	18.5	1.625	69.33333875	100.0000078
0	1	1	12	0	2.1328125	58.875	56.2734375	53.8125	0	0	0	0	0	0	0.3	-1.8328125	-78.20000611	105.0000082
0	1	1	13	0	25.5234375	22.78125	19.6640625	17.4609375	0	0	0	0	0	0	27	1.4765625	63.00000492	94.00000734
0	1	1	14	0	38.71875	36.1640625	32.859375	30.703125	0	0	0	0	0	0	38.7	-0.01875	-0.800000062	92.00000719
0	1	1	15	0	41.765625	38.71875	35.90625	33.515625	0	0	0	0	0	0	41.2	-0.565625	-24.13333522	102.000008
0	1	1	16	0	50.34375	47.625	44.484375	41.5546875	0	0	0	0	0	0	50.3	-0.04375	-1.866666813	125.0000098
0	1	1	17	0	14.1796875	14.1328125	13.78125	11.0859375	8.3203125	6.4453125	0	0	0	0	12.6	-1.5796875	-67.40000527	80.00000625
0	1	1	18	0	33	29.7421875	27.140625	24.9609375	0	0	0	0	0	0	30.8	-2.2	-93.866674	93.00000727
0	1	1	19	0	42.9375	40.359375	37.078125	34.8046875	0	0	0	0	0	0	43.5	0.5625	24.00000188	97.00000758
0	1	1	20	0	0.1875	57.046875	54.328125	52.2421875	0	0	0	0	0	0	1.2	1.0125	43.20000338	89.00000695
1	0	0	1	43.4765625	0	50.390625	44.484375	0	0	0	0	0	0	0	46.8	2.315625	98.80000772	0
1	0	0	2	40.4296875	0	46.7578125	41.5546875	0	0	0	0	0	0	0	42.8	1.2453125	53.13333748	0
1	0	0	3	17.3671875	0	23.8125	18.46875	0	0	0	0	0	0	0	21.5	3.03125	129.3333434	0
1	0	0	4	57.328125	0	2.71875	58.4765625	0	0	0	0	0	0	0	1.4	2.9234375	124.7333431	0
1	0	0	5	36.8671875	0	42.5390625	38.015625	0	0	0	0	0	0	0	41.2	3.184375	135.8666773	0
1	0	0	6	40.1015625	0	45.328125	41.2734375	0	0	0	0	0	0	0	42	0.7265625	31.00000242	0
1	0	0	7	53.7421875	0	59.296875	54.703125	0	0	0	0	0	0	0	58.3	3.596875	153.4666787	0
1	0	0	8	1.3828125	0	7.1953125	2.4375	0	0	0	0	0	0	0	5.7	3.2625	139.2000109	0
1	0	0	9	55.78125	0	1.828125	56.765625	0	0	0	0	0	0	0	57.9	1.134375	48.40000378	0
1	0	0	10	21.328125	0	27.2109375	22.265625	0	0	0	0	0	0	0	22.3	0.034375	1.466666781	0
1	0	0	11	15.84375	0	21.421875	16.8984375	0	0	0	0	0	0	0	16.4	-0.4984375	-21.26666833	0
1	0	0	12	55.40625	0	1.875	56.3203125	0	0	0	0	0	0	0	57.3	0.9796875	41.80000327	0
1	0	0	13	44.4140625	0	50.578125	45.46875	0	0	0	0	0	0	0	46.4	0.93125	39.73333644	0
1	0	0	14	20.1796875	0	25.6171875	21.140625	0	0	0	0	0	0	0	22.4	1.259375	53.73333753	0
1	0	0	15	56.5078125	0	2.5546875	57.4453125	0	0	0	0	0	0	0	57.2	-0.2453125	-10.46666748	0
1	0	0	16	21.5390625	0	26.9765625	22.4296875	0	0	0	0	0	0	0	24.5	2.0703125	88.33334023	0
1	0	0	17	27.328125	0	33.0703125	28.3359375	0	0	0	0	0	0	0	31.4	3.0640625	130.7333435	0
1	0	0	18	16.7109375	0	22.8046875	17.671875	0	0	0	0	0	0	0	18.6	0.928125	39.60000309	0
1	0	0	19	21.515625	0	27.4453125	22.4296875	0	0	0	0	0	0	0	22.7	0.2703125	11.53333423	0
1	0	0	20	53.9296875	0	59.015625	54.796875	0	0	0	0	0	0	0	55.7	0.903125	38.53333634	0
1	1	0	1	24.3984375	31.21875	30.9375	25.359375	0	0	0	0	0	0	0	27	1.640625	70.00000547	0
1	1	0	2	57.5390625	4.3359375	3.515625	58.4765625	0	0	0	0	0	0	0	1.5	3.0234375	129.0000101	0
1	1	0	3	13.0546875	19.828125	18.84375	13.96875	0	0	0	0	0	0	0	16.9	2.93125	125.0666764	0
1	1	0	4	19.453125	26.296875	24.7734375	20.4375	0	0	0	0	0	0	0	22.1	1.6625	70.93333888	0
1	1	0	5	13.1015625	19.9453125	18.5390625	14.0859375	0	0	0	0	0	0	0	14.8	0.7140625	30.46666905	0
1	1	0	6	14.8359375	21.65625	19.734375	15.796875	0	0	0	0	0	0	0	18.7	2.903125	123.8666763	0
1	1	0	7	15.1171875	21.9140625	20.296875	16.0546875	0	0	0	0	0	0	0	17.3	1.2453125	53.13333748	0
1	1	0	8	44.3671875	51.1875	49.3828125	45.328125	0	0	0	0	0	0	0	47.2	1.871875	79.86667291	0
1	1	0	9	32.7421875	39.7265625	38.390625	33.8671875	0	0	0	0	0	0	0	36.3	2.4328125	103.8000081	0
1	1	0	10	51.796875	59.1796875	56.6015625	53.3203125	0	0	0	0	0	0	0	54.6	1.2796875	54.60000427	0
1	1	0	11	47.296875	55.0546875	52.359375	49.1953125	0	0	0	0	0	0	0	48.1	-1.0953125	-46.73333698	0
1	1	0	12	57.515625	4.921875	2.4375	59.0625	0	0	0	0	0	0	0	2.6	3.5375	150.9333451	0
1	1	0	13	27.09375	34.078125	32.578125	28.21875	0	0	0	0	0	0	0	27.6	-0.61875	-26.40000206	0
1	1	0	14	49.546875	56.484375	54.984375	50.625	0	0	0	0	0	0	0	53.5	2.875	122.6666763	0
1	1	0	15	31.59375	38.7421875	36.5625	32.8828125	0	0	0	0	0	0	0	32.2	-0.6828125	-29.13333561	0
1	1	0	16	48.328125	55.4296875	53.7890625	49.5703125	0	0	0	0	0	0	0	50.4	0.8296875	35.40000277	0
1	1	0	17	28.734375	35.7421875	33.8671875	29.8828125	0	0	0	0	0	0	0	29.3	-0.5828125	-24.86666861	0
1	1	0	18	3.9375	10.8984375	8.8828125	5.0390625	0	0	0	0	0	0	0	6.1	1.0609375	45.2666702	0
1	1	0	19	12.6328125	19.359375	18.1171875	13.5	0	0	0	0	0	0	0	14.1	0.6	25.600002	0
1	1	0	20	51.1171875	57.890625	56.25	52.03125	0	0	0	0	0	0	0	53.2	1.16875	49.86667056	0
1	1	1	1	1.0546875	7.7578125	6.75	1.8984375	0	0	0	0	0	0	0	12.4	4.6421875	198.0666821	0
1	1	1	2	48.7734375	55.453125	54.3984375	49.59375	0	0	0	0	0	0	0	57.8	2.346875	100.1333412	0
1	1	1	3	40.453125	47.15625	46.078125	41.296875	0	0	0	0	0	0	0	46.1	-1.05625	-45.06667019	0
1	1	1	4	13.1953125	19.9453125	18.6328125	14.0859375	0	0	0	0	0	0	0	22.2	2.2546875	96.20000752	0
1	1	1	5	3.75	10.4296875	9.0234375	4.5703125	0	0	0	0	0	0	0	12.9	2.4703125	105.4000082	0
1	1	1	6	54.4453125	1.125	0.328125	55.265625	0	0	0	0	0	0	0	3.2	2.075	88.53334025	0
1	1	1	7	58.40625	5.109375	3.890625	59.25	0	0	0	0	0	0	0	9.3	4.190625	178.800014	0
1	1	1	8	54.5625	1.125	0.9609375	55.265625	0	0	0	0	0	0	0	3.4	2.275	97.06667425	0
1	1	1	9	31.171875	37.875	36.6328125	32.015625	0	0	0	0	0	0	0	38.1	0.225	9.60000075	0
1	1	1	10	51.4921875	58.4765625	56.578125	52.6171875	0	0	0	0	0	0	0	2.3	3.8234375	163.1333461	0
1	1	1	11	53.9765625	0.75	59.3671875	54.8671875	0	0	0	0	0	0	0	3.6	2.85	121.6000095	0
1	1	1	12	31.9453125	38.8828125	36.4921875	33.0234375	0	0	0	0	0	0	0	41.4	2.5171875	107.4000084	0
1	1	1	13	54.046875	1.0546875	58.734375	55.1953125	0	0	0	0	0	0	0	1.7	0.6453125	27.53333548	0
1	1	1	14	10.8046875	17.6953125	15.8671875	11.8359375	0	0	0	0	0	0	0	20.5	2.8046875	119.666676	0
1	1	1	15	46.1484375	53.1328125	50.8125	47.2734375	0	0	0	0	0	0	0	53.8	0.6671875	28.46666889	0
1	1	1	16	35.8359375	42.796875	41.4140625	36.9375	0	0	0	0	0	0	0	45	2.203125	94.00000734	0
1	1	1	17	57.609375	4.6171875	2.625	58.7578125	0	0	0	0	0	0	0	7.2	2.5828125	110.2000086	0
1	1	1	18	3.09375	9.984375	8.6015625	4.1015625	0	0	0	0	0	0	0	12.4	2.415625	103.0666747	0
1	1	1	19	52.875	59.7421875	58.1484375	53.8828125	0	0	0	0	0	0	0	3.5	3.7578125	160.3333459	0
1	1	1	20	40.3359375	47.4375	45.0234375	41.578125	0	0	0	0	0	0	0	48.7	1.2625	53.86667088	0
2	0	0	1	52.03125	0	0	0	0	0	0	0	0	0	0	54.3	2.26875	96.80000756	0
2	0	0	2	44.6015625	0	0	0	0	0	0	0	0	0	0	45.8	1.1984375	51.13333733	0
2	0	0	3	26.53125	0	0	0	0	0	0	0	0	0	0	27.3	0.76875	32.80000256	0
2	0	0	4	3.796875	0	0	0	0	0	0	0	0	0	0	7.4	3.603125	153.7333453	0
2	0	0	5	45.375	0	0	0	0	0	0	0	0	0	0	44.9	-0.475	-20.26666825	0
2	0	0	6	44.2734375	0	0	0	0	0	0	0	0	0	0	44.1	-0.1734375	-7.400000578	0
2	0	0	7	51.5390625	0	0	0	0	0	0	0	0	0	0	51.4	-0.1390625	-5.933333797	0
2	0	0	8	8.0625	0	0	0	0	0	0	0	0	0	0	8.3	0.2375	10.13333413	0
2	0	0	9	11.6015625	0	0	0	0	0	0	0	0	0	0	13.5	1.8984375	81.00000633	0
2	0	0	10	50.390625	0	0	0	0	0	0	0	0	0	0	51.2	0.809375	34.53333603	0
2	0	0	11	38.0390625	0	0	0	0	0	0	0	0	0	0	38.4	0.3609375	15.4000012	0
2	0	0	12	48.9140625	0	0	0	0	0	0	0	0	0	0	48.5	-0.4140625	-17.66666805	0
2	0	0	13	34.6171875	0	0	0	0	0	0	0	0	0	0	34.2	-0.4171875	-17.80000139	0
2	0	0	14	26.625	0	0	0	0	0	0	0	0	0	0	27.6	0.975	41.60000325	0
2	0	0	15	7.921875	0	0	0	0	0	0	0	0	0	0	9.4	1.478125	63.06667159	0
2	0	0	16	6.7734375	0	0	0	0	0	0	0	0	0	0	8.2	1.4265625	60.86667142	0
2	0	0	17	3.234375	0	0	0	0	0	0	0	0	0	0	5.3	2.065625	88.13334022	0
2	0	0	18	48.796875	0	0	0	0	0	0	0	0	0	0	48.6	-0.196875	-8.400000656	0
2	0	0	19	51.046875	0	0	0	0	0	0	0	0	0	0	53.1	2.053125	87.60000684	0
2	0	0	20	1.21875	0	0	0	0	0	0	0	0	0	0	2.9	1.68125	71.73333894	0
2	1	0	1	7.0078125	12.8671875	0	0	0	0	0	0	0	0	0	9.2	2.1921875	93.53334064	0
2	1	0	2	43.921875	49.78125	0	0	0	0	0	0	0	0	0	47.4	3.478125	148.4000116	0
2	1	0	3	54.75	0.5859375	0	0	0	0	0	0	0	0	0	57.9	3.15	134.4000105	0
2	1	0	4	45.09375	50.953125	0	0	0	0	0	0	0	0	0	46.1	1.00625	42.93333669	0
2	1	0	5	37.3125	43.171875	0	0	0	0	0	0	0	0	0	38.7	1.3875	59.20000463	0
2	1	0	6	58.546875	4.40625	0	0	0	0	0	0	0	0	0	3.6	5.053125	215.6000168	0
2	1	0	7	36.4921875	42.3515625	0	0	0	0	0	0	0	0	0	39	2.5078125	107.0000084	0
2	1	0	8	3.703125	9.5625	0	0	0	0	0	0	0	0	0	4.8	1.096875	46.80000366	0
2	1	0	9	53.15625	59.015625	0	0	0	0	0	0	0	0	0	54.2	1.04375	44.53333681	0
2	1	0	10	47.71875	53.578125	0	0	0	0	0	0	0	0	0	48.6	0.88125	37.60000294	0
2	1	0	11	9.1640625	15.0234375	0	0	0	0	0	0	0	0	0	11.8	2.6359375	112.4666755	0
2	1	0	12	19.1484375	25.0078125	0	0	0	0	0	0	0	0	0	22.5	3.3515625	143.0000112	0
2	1	0	13	30.75	36.5859375	0	0	0	0	0	0	0	0	0	34.2	3.45	147.2000115	0
2	1	0	14	47.390625	53.25	0	0	0	0	0	0	0	0	0	53.7	6.309375	269.200021	0
2	1	0	15	24.65625	30.515625	0	0	0	0	0	0	0	0	0	26.3	1.64375	70.13333881	0
2	1	0	16	25.828125	31.6875	0	0	0	0	0	0	0	0	0	27	1.171875	50.00000391	0
2	1	0	17	13.96875	19.828125	0	0	0	0	0	0	0	0	0	17.5	3.53125	150.6666784	0
2	1	0	18	20.9765625	26.8359375	0	0	0	0	0	0	0	0	0	22.7	1.7234375	73.53333908	0
2	1	0	19	44.3203125	50.1796875	0	0	0	0	0	0	0	0	0	44.7	0.3796875	16.20000127	0
2	1	0	20	46.875	52.734375	0	0	0	0	0	0	0	0	0	50	3.125	133.3333438	0
2	1	1	1	12.703125	18.5625	0	0	0	0	0	0	0	0	0	21.5	2.9375	125.3333431	0
2	1	1	2	21.09375	26.953125	0	0	0	0	0	0	0	0	0	24.7	-2.253125	-96.13334084	0
2	1	1	3	1.21875	7.078125	0	0	0	0	0	0	0	0	0	6.8	-0.278125	-11.86666759	0
2	1	1	4	36.09375	41.953125	0	0	0	0	0	0	0	0	0	41.4	-0.553125	-23.60000184	0
2	1	1	5	38.296875	44.15625	0	0	0	0	0	0	0	0	0	42.9	-1.25625	-53.60000419	0
2	1	1	6	53.34375	59.203125	0	0	0	0	0	0	0	0	0	59.8	0.596875	25.46666866	0
2	1	1	7	47.671875	53.53125	0	0	0	0	0	0	0	0	0	56.3	2.76875	118.1333426	0
2	1	1	8	32.25	38.109375	0	0	0	0	0	0	0	0	0	27.6	-10.509375	-448.400035	0
2	1	1	9	25.4765625	31.3359375	0	0	0	0	0	0	0	0	0	28.9	-2.4359375	-103.9333415	0
2	1	1	10	52.78125	58.640625	0	0	0	0	0	0	0	0	0	57.1	-1.540625	-65.73333847	0
2	1	1	11	37.8046875	43.6640625	0	0	0	0	0	0	0	0	0	44.3	0.6359375	27.13333545	0
2	1	1	12	45.328125	51.1640625	0	0	0	0	0	0	0	0	0	51.3	0.1359375	5.800000453	0
2	1	1	13	58.6640625	4.5	0	0	0	0	0	0	0	0	0	7.8	3.3	140.800011	0
2	1	1	14	46.453125	52.3125	0	0	0	0	0	0	0	0	0	52.4	0.0875	3.733333625	0
2	1	1	15	27.5625	33.421875	0	0	0	0	0	0	0	0	0	32.4	-1.021875	-43.60000341	0
2	1	1	16	55.828125	1.6875	0	0	0	0	0	0	0	0	0	4.7	3.0125	128.5333434	0
2	1	1	17	57.2109375	3.0703125	0	0	0	0	0	0	0	0	0	5.6	2.5296875	107.9333418	0
2	1	1	18	11.578125	17.4375	0	0	0	0	0	0	0	0	0	17.2	-0.2375	-10.13333413	0
2	1	1	19	4.7109375	10.5703125	0	0	0	0	0	0	0	0	0	11.8	1.2296875	52.46667077	0
2	1	1	20	8.3671875	14.203125	0	0	0	0	0	0	0	0	0	14	-0.203125	-8.666667344	0
3	0	1	1	0	2.625	0	0	0	0	0	0	0	0	0	1.1	-1.525	-65.06667175	0
3	0	1	2	0	37.5703125	0	0	0	0	0	0	0	0	0	39.8	2.2296875	95.13334077	0
3	0	1	3	0	20.625	0	0	0	0	0	0	0	0	0	22.6	1.975	84.26667325	0
3	0	1	4	0	29.671875	0	0	0	0	0	0	0	0	0	31.1	1.428125	60.93333809	0
3	0	1	5	0	47.203125	0	0	0	0	0	0	0	0	0	46.8	-0.403125	-17.20000134	0
3	0	1	6	0	1.8046875	0	0	0	0	0	0	0	0	0	4.3	2.4953125	106.466675	0
3	0	1	7	0	18.609375	0	0	0	0	0	0	0	0	0	19	0.390625	16.66666797	0
3	0	1	8	0	7.453125	0	0	0	0	0	0	0	0	0	7.2	-0.253125	-10.80000084	0
3	0	1	9	0	5.1328125	0	0	0	0	0	0	0	0	0	6.4	1.2671875	54.06667089	0
3	0	1	10	0	49.921875	0	0	0	0	0	0	0	0	0	50.5	0.578125	24.66666859	0
3	0	1	11	0	42.8671875	0	0	0	0	0	0	0	0	0	42.5	-0.3671875	-15.66666789	0
3	0	1	12	0	31.734375	0	0	0	0	0	0	0	0	0	31.6	-0.134375	-5.733333781	0
3	0	1	13	0	41.953125	0	0	0	0	0	0	0	0	0	41.9	-0.053125	-2.266666844	0
3	0	1	14	0	17.1796875	0	0	0	0	0	0	0	0	0	17.2	0.0203125	0.866666734	0
3	0	1	15	0	43.8046875	0	0	0	0	0	0	0	0	0	42.2	-1.6046875	-68.46667202	0
3	0	1	16	0	24.7265625	0	0	0	0	0	0	0	0	0	28.4	3.6734375	156.7333456	0
3	0	1	17	0	50.4140625	0	0	0	0	0	0	0	0	0	51.8	1.3859375	59.13333795	0
3	0	1	18	0	26.953125	0	0	0	0	0	0	0	0	0	27.5	0.546875	23.33333516	0
3	0	1	19	0	34.171875	0	0	0	0	0	0	0	0	0	34.3	0.128125	5.466667094	0
3	0	1	20	0	55.875	0	0	0	0	0	0	0	0	0	57.5	1.625	69.33333875	0
