# Supplementary material for: The effect of electrical muscle stimulation on intentional binding and explicit sense of agency
Source: PeerJ. 2024 Sep 19;12:e17977. doi: 10.7717/peerj.17977 (PMC11416759; doi:10.7717/peerj.17977)
Supplement: Supplemental Information 1 [file peerj-12-17977-s001.zip › RawData/Experiment1/Participant45.csv]

Action type (0=Voluntary, 1=Involuntary, 2=Sham, 3=Tone)	Condition (0=Baseline, 1=Operant)	Judgment event (0=Action, 1=Tone)	Trial	Stimulation	Tone	Switch release	Switch push	Switch release	Switch push	Switch release	Switch push	Switch release	Switch push	Switch release	Answer of participant	Judgement error on clock	Judgement error[ms]	SW1 Release to Push[ms]
0	0	0	1	0	0	0	3.5390625	1.734375	58.125	56.953125	0	0	0	0	6.1	7.975	340.2666933	50.00000391
0	0	0	2	0	0	0	36.2578125	34.21875	30.84375	28.640625	0	0	0	0	36.4	5.55625	237.0666852	94.00000734
0	0	0	3	0	0	0	55.265625	53.15625	50.4140625	48.28125	0	0	0	0	56	5.5859375	238.333352	91.00000711
0	0	0	4	0	0	0	15.65625	13.59375	10.8515625	8.9765625	0	0	0	0	15.7	4.8484375	206.8666828	80.00000625
0	0	0	5	0	0	0	7.78125	5.71875	2.953125	1.0078125	0	0	0	0	6.8	3.846875	164.1333462	83.00000648
0	0	0	6	0	0	0	45.65625	44.2734375	41.578125	39.2578125	0	0	0	0	46.1	4.521875	192.9333484	99.00000773
0	0	0	7	0	0	0	29.953125	27.3984375	0	0	0	0	0	0	33.8	3.846875	164.1333462	109.0000085
0	0	0	8	0	0	0	13.96875	12.046875	9.515625	7.1015625	0	0	0	0	13.8	4.284375	182.8000143	103.000008
0	0	0	9	0	0	0	50.578125	48.4453125	46.265625	43.265625	0	0	0	0	51.8	5.534375	236.1333518	128.00001
0	0	0	10	0	0	0	35.578125	33.5859375	31.1015625	28.8984375	0	0	0	0	37.8	6.6984375	285.8000223	94.00000734
0	0	0	11	0	0	0	12.6796875	11.3203125	8.4140625	6.046875	0	0	0	0	11.8	3.3859375	144.466678	101.0000079
0	0	0	12	0	0	0	52.0546875	50.4140625	47.1328125	43.078125	0	0	0	0	51.2	4.0671875	173.5333469	173.0000135
0	0	0	13	0	0	0	40.078125	37.875	35.5078125	32.9765625	0	0	0	0	38.8	3.2921875	140.4666776	108.0000084
0	0	0	14	0	0	0	6.328125	5.0625	0.0234375	58.265625	0	0	0	0	5	4.9765625	212.3333499	75.00000586
0	0	0	15	0	0	0	18.75	16.4296875	13.7109375	10.8515625	0	0	0	0	21.1	7.3890625	315.2666913	122.0000095
0	0	0	16	0	0	0	58.875	55.96875	0	0	0	0	0	0	2.8	3.925	167.4666798	124.0000097
0	0	0	17	0	0	0	50.578125	48.1640625	45.703125	42.7265625	0	0	0	0	48.9	3.196875	136.4000107	127.0000099
0	0	0	18	0	0	0	40.03125	38.7421875	35.8359375	33.5625	0	0	0	0	37.8	1.9640625	83.80000655	97.00000758
0	0	0	19	0	0	0	18.28125	16.1484375	13.875	11.015625	0	0	0	0	18.1	4.225	180.2666808	122.0000095
0	0	0	20	0	0	0	32.296875	30.984375	28.7578125	26.8125	0	0	0	0	30.1	1.3421875	57.26667114	83.00000648
0	1	0	1	0	17.15625	0	16.7578125	15.140625	11.296875	8.8359375	0	0	0	0	17.2	5.903125	251.8666863	105.0000082
0	1	0	2	0	14.296875	0	13.4765625	11.671875	8.4375	5.203125	0	0	0	0	14.8	6.3625	271.4666879	138.0000108
0	1	0	3	0	14.6484375	0	30.8203125	17.2734375	14.015625	12.421875	8.7890625	6.0703125	0	0	19.8	11.0109375	469.8000367	116.0000091
0	1	0	4	0	37.453125	0	36.703125	34.6171875	31.59375	28.3125	0	0	0	0	37.8	6.20625	264.8000207	140.0000109
0	1	0	5	0	57.3984375	0	11.1328125	4.546875	56.6484375	55.875	51.5390625	49.734375	0	0	56	4.4609375	190.3333482	77.00000602
0	1	0	6	0	53.5546875	0	52.734375	51.3515625	47.6953125	45.2109375	0	0	0	0	54.8	7.1046875	303.133357	106.0000083
0	1	0	7	0	47.765625	0	46.875	45.3046875	41.90625	39.8203125	0	0	0	0	46.2	4.29375	183.2000143	89.00000695
0	1	0	8	0	57.75	0	57.0703125	54.890625	51.890625	49.7578125	0	0	0	0	56.4	4.509375	192.400015	91.00000711
0	1	0	9	0	11.671875	0	9.5859375	7.8515625	5.7890625	2.7890625	0	0	0	0	8	2.2109375	94.3333407	128.00001
0	1	0	10	0	3.09375	0	1.640625	59.8359375	57.234375	55.1015625	0	0	0	0	59.5	2.265625	96.66667422	91.00000711
0	1	0	11	0	39.2578125	0	37.9453125	35.8359375	33.3984375	30.3984375	0	0	0	0	37.1	3.7015625	157.9333457	128.00001
0	1	0	12	0	55.3125	0	54.8671875	53.2734375	49.453125	46.8046875	0	0	0	0	50.4	0.946875	40.40000316	113.0000088
0	1	0	13	0	39.6796875	0	33.8203125	30.84375	0	0	0	0	0	0	36.8	2.9796875	127.1333433	127.0000099
0	1	0	14	0	6.4453125	0	6.140625	4.4765625	0.5859375	55.7109375	0	0	0	0	3.8	3.2140625	137.133344	208.0000163
0	1	0	15	0	56.390625	0	55.875	53.8828125	50.53125	45.515625	0	0	0	0	52.7	2.16875	92.53334056	214.0000167
0	1	0	16	0	33	0	32.2734375	30.8203125	27.140625	22.171875	0	0	0	0	28.8	1.659375	70.80000553	212.0000166
0	1	0	17	0	17.9296875	0	17.0859375	14.7421875	12.0703125	8.6015625	0	0	0	0	11.8	-0.2703125	-11.53333423	148.0000116
0	1	0	18	0	7.8046875	0	6.7265625	4.078125	1.9453125	56.7890625	0	0	0	0	3.4	1.4546875	62.06667152	220.0000172
0	1	0	19	0	39.4453125	0	38.5078125	36.7734375	33.5859375	29.9765625	0	0	0	0	36.4	2.8140625	120.066676	154.000012
0	1	0	20	0	54.3984375	0	54.65625	52.03125	48.515625	43.8046875	0	0	0	0	53.8	5.284375	225.4666843	201.0000157
0	1	1	1	0	55.125	57.7734375	54.375	51.9609375	49.265625	46.640625	0	0	0	0	57.8	2.675	114.1333423	112.0000088
0	1	1	2	0	24.1640625	25.59375	22.7109375	21.140625	18.3046875	17.015625	0	0	0	0	25.3	1.1359375	48.46667045	55.0000043
0	1	1	3	0	52.40625	55.125	50.8125	49.8046875	46.546875	44.625	0	0	0	0	52.8	0.39375	16.80000131	82.00000641
0	1	1	4	0	14.625	19.21875	8.765625	2.8828125	0	0	0	0	0	0	26.8	12.175	519.4667073	251.0000196
0	1	1	5	0	24.3984375	0	38.953125	28.1953125	22.9921875	21.046875	18.5390625	15.6328125	0	0	27	2.6015625	111.0000087	124.0000097
0	1	1	6	0	53.34375	0	51.9140625	50.1796875	47.484375	45.7265625	0	0	0	0	51.2	-2.14375	-91.46667381	75.00000586
0	1	1	7	0	12.09375	0	10.7109375	9.046875	6.234375	3.5859375	0	0	0	0	10.1	-1.99375	-85.06667331	113.0000088
0	1	1	8	0	41.203125	0	39.7734375	38.34375	35.34375	32.90625	0	0	0	0	42.8	1.596875	68.13333866	104.0000081
0	1	1	9	0	12.984375	0	11.2265625	9.7734375	7.125	4.7109375	0	0	0	0	12.1	-0.884375	-37.73333628	103.000008
0	1	1	10	0	51.1171875	0	52.828125	52.3359375	45.2578125	42.65625	0	0	0	0	50.8	-0.3171875	-13.53333439	111.0000087
0	1	1	11	0	29.3203125	0	28.0546875	26.2265625	23.4609375	21.4453125	0	0	0	0	29.5	0.1796875	7.666667266	86.00000672
0	1	1	12	0	8.3203125	0	6.84375	4.8984375	2.4609375	0.9609375	0	0	0	0	7	-1.3203125	-56.33333773	64.000005
0	1	1	13	0	27.46875	0	25.8046875	24.421875	21.609375	19.828125	0	0	0	0	26.9	-0.56875	-24.26666856	76.00000594
0	1	1	14	0	44.2734375	0	38.4140625	37.3828125	0	0	0	0	0	0	44.1	-0.1734375	-7.400000578	44.00000344
0	1	1	15	0	18.4453125	0	12.5859375	11.4375	0	0	0	0	0	0	19.8	1.3546875	57.80000452	49.00000383
0	1	1	16	0	1.7578125	0	0.1875	59.5078125	55.8984375	54.1640625	0	0	0	0	0.8	-0.9578125	-40.86666986	74.00000578
0	1	1	17	0	28.0546875	0	28.21875	27.3515625	22.1953125	18.28125	0	0	0	0	30.4	2.3453125	100.0666745	167.000013
0	1	1	18	0	59.7890625	0	53.9296875	52.03125	0	0	0	0	0	0	57.8	-1.9890625	-84.8666733	81.00000633
0	1	1	19	0	43.1484375	0	41.5546875	40.453125	37.2890625	35.953125	0	0	0	0	46.2	3.0515625	130.2000102	57.00000445
0	1	1	20	0	13.0078125	0	11.6015625	10.453125	7.1484375	5.1328125	0	0	0	0	10.2	-2.8078125	-119.8000094	86.00000672
1	0	0	1	23.625	0	28.5	25.0078125	0	0	0	0	0	0	0	28.1	3.0921875	131.9333436	0
1	0	0	2	33.65625	0	39.3046875	35.0390625	0	0	0	0	0	0	0	36.1	1.0609375	45.2666702	0
1	0	0	3	1.8046875	0	8.109375	3.046875	0	0	0	0	0	0	0	2.8	-0.246875	-10.53333416	0
1	0	0	4	44.390625	0	49.4296875	45.4453125	0	0	0	0	0	0	0	48.7	3.2546875	138.8666775	0
1	0	0	5	59.109375	0	4.0078125	0.234375	0	0	0	0	0	0	0	60.5	0.265625	11.33333422	0
1	0	0	6	57.609375	0	3.7265625	58.6640625	0	0	0	0	0	0	0	0.7	2.0359375	86.86667345	0
1	0	0	7	40.59375	0	44.71875	41.8359375	0	0	0	0	0	0	0	43.8	1.9640625	83.80000655	0
1	0	0	8	25.96875	0	31.5234375	27.328125	0	0	0	0	0	0	0	30.5	3.171875	135.3333439	0
1	0	0	9	42.4453125	0	50.15625	43.5703125	0	0	0	0	0	0	0	48.2	4.6296875	197.5333488	0
1	0	0	10	0.8671875	0	5.25	2.0859375	0	0	0	0	0	0	0	5.8	3.7140625	158.466679	0
1	0	0	11	38.625	0	46.21875	40.0078125	0	0	0	0	0	0	0	44.8	4.7921875	204.4666826	0
1	0	0	12	56.5078125	0	0	57.515625	0	0	0	0	0	0	0	59.7	2.184375	93.20000728	0
1	0	0	13	16.0546875	0	21.5390625	17.34375	0	0	0	0	0	0	0	20.4	3.05625	130.4000102	0
1	0	0	14	22.78125	0	0	23.6953125	0	0	0	0	0	0	0	27.8	4.1046875	175.133347	0
1	0	0	15	14.578125	0	27.5625	15.65625	0	0	0	0	0	0	0	19.8	4.14375	176.8000138	0
1	0	0	16	29.9765625	0	35.8828125	31.171875	0	0	0	0	0	0	0	33.8	2.628125	112.1333421	0
1	0	0	17	42.84375	0	48.7265625	43.8984375	0	0	0	0	0	0	0	47	3.1015625	132.3333437	0
1	0	0	18	57.75	0	5.2265625	59.15625	0	0	0	0	0	0	0	0.1	0.94375	40.26666981	0
1	0	0	19	47.296875	0	0	48.2578125	0	0	0	0	0	0	0	50.2	1.9421875	82.86667314	0
1	0	0	20	30.5625	0	11.8359375	31.546875	0	0	0	0	0	0	0	35	3.453125	147.3333448	0
1	1	0	1	9.5390625	16.5234375	24.609375	10.640625	0	0	0	0	0	0	0	15.1	4.459375	190.2666815	0
1	1	0	2	25.1953125	32.3671875	0.8203125	26.5078125	0	0	0	0	0	0	0	29.8	3.2921875	140.4666776	0
1	1	0	3	19.8046875	26.7890625	34.9453125	20.9296875	0	0	0	0	0	0	0	26	5.0703125	216.3333502	0
1	1	0	4	24.609375	31.875	34.921875	26.015625	0	0	0	0	0	0	0	31.4	5.384375	229.7333513	0
1	1	0	5	24.6328125	31.9453125	32.015625	26.0859375	0	0	0	0	0	0	0	31	4.9140625	209.666683	0
1	1	0	6	2.90625	9.9375	30.328125	4.078125	0	0	0	0	0	0	0	8.7	4.621875	197.2000154	0
1	1	0	7	15.0703125	22.1484375	37.640625	16.2890625	0	0	0	0	0	0	0	22.2	5.9109375	252.2000197	0
1	1	0	8	6.7265625	13.9453125	14.6484375	8.0625	0	0	0	0	0	0	0	13.5	5.4375	232.0000181	0
1	1	0	9	0.1875	7.3828125	48.65625	1.5234375	0	0	0	0	0	0	0	6.4	4.8765625	208.0666829	0
1	1	0	10	26.15625	33.046875	0	27.1875	0	0	0	0	0	0	0	32.1	4.9125	209.6000164	0
1	1	0	11	1.921875	9.46875	9.2109375	3.609375	0	0	0	0	0	0	0	6.2	2.590625	110.533342	0
1	1	0	12	29.3203125	36.703125	37.265625	30.84375	0	0	0	0	0	0	0	35.4	4.55625	194.4000152	0
1	1	0	13	21.7734375	28.6640625	0	55.8515625	32.765625	22.8046875	0	0	0	0	0	27.8	4.9953125	213.13335	0
1	1	0	14	17.203125	24.1640625	32.34375	18.3046875	56.953125	10.265625	0	0	0	0	0	23.8	13.534375	577.4667118	0
1	1	0	15	39.5859375	45.4453125	44.765625	34.3828125	0	0	0	0	0	0	0	43	8.6171875	367.6666954	0
1	1	0	16	49.5703125	57.75	56.5546875	51.890625	0	0	0	0	0	0	0	55.6	3.709375	158.266679	0
1	1	0	17	3.5390625	10.8984375	16.1953125	5.0390625	0	0	0	0	0	0	0	5.8	0.7609375	32.4666692	0
1	1	0	18	21.65625	28.921875	31.21875	23.0625	0	0	0	0	0	0	0	27.2	4.1375	176.5333471	0
1	1	0	19	0.5390625	8.6484375	8.6953125	2.7890625	0	0	0	0	0	0	0	4.8	2.0109375	85.8000067	0
1	1	0	20	4.1953125	11.15625	18.4921875	5.296875	0	0	0	0	0	0	0	7.9	2.603125	111.0666753	0
1	1	1	1	19.1484375	25.875	41.9296875	20.015625	0	0	0	0	0	0	0	30.8	4.925	210.1333498	0
1	1	1	2	38.484375	45.328125	44.671875	39.46875	0	0	0	0	0	0	0	45	-0.328125	-14.00000109	0
1	1	1	3	0.328125	7.171875	6.3984375	1.3125	0	0	0	0	0	0	0	3.8	-3.371875	-143.8666779	0
1	1	1	4	56.7421875	3.5625	2.625	57.703125	0	0	0	0	0	0	0	1.5	-2.0625	-88.00000688	0
1	1	1	5	46.8515625	53.625	28.921875	24	53.6484375	47.7421875	0	0	0	0	0	54	0.375	16.00000125	0
1	1	1	6	59.53125	6.28125	50.6484375	17.5546875	7.96875	0.421875	0	0	0	0	0	1.8	-4.48125	-191.2000149	0
1	1	1	7	42.4453125	49.2421875	0	21.421875	50.2265625	43.359375	0	0	0	0	0	47	-2.2421875	-95.66667414	0
1	1	1	8	1.8515625	8.671875	9.3515625	2.8125	0	0	0	0	0	0	0	4.8	-3.871875	-165.2000129	0
1	1	1	9	59.578125	6.3984375	6.4921875	0.5390625	0	0	0	0	0	0	0	3.1	-3.2984375	-140.7333443	0
1	1	1	10	19.1953125	25.9453125	5.0859375	20.0859375	0	0	0	0	0	0	0	26.8	0.8546875	36.46666952	0
1	1	1	11	28.453125	35.7421875	33.7265625	29.8828125	0	0	0	0	0	0	0	35.1	-0.6421875	-27.40000214	0
1	1	1	12	43.0078125	49.96875	53.1328125	44.109375	0	0	0	0	0	0	0	46.3	-3.66875	-156.5333456	0
1	1	1	13	30.2109375	38.109375	41.5078125	32.25	0	0	0	0	0	0	0	46	7.890625	336.666693	0
1	1	1	14	56.6015625	3.46875	2.4140625	57.609375	0	0	0	0	0	0	0	1.8	-1.66875	-71.20000556	0
1	1	1	15	45.2109375	52.2890625	51.5390625	46.4296875	0	0	0	0	0	0	0	49.5	-2.7890625	-119.0000093	0
1	1	1	16	50.9765625	58.4296875	28.1484375	52.5703125	0	0	0	0	0	0	0	56.4	-2.0296875	-86.60000677	0
1	1	1	17	5.6484375	13.8984375	16.1953125	8.0390625	0	0	0	0	0	0	0	14.8	0.9015625	38.46666967	0
1	1	1	18	32.5078125	38.3671875	29.578125	53.859375	0	0	0	0	0	0	0	55.1	16.7328125	713.9333891	0
1	1	1	19	33.1640625	40.2890625	41.1328125	34.40625	0	0	0	0	0	0	0	41.4	1.1109375	47.4000037	0
1	1	1	20	22.03125	29.2734375	29.6015625	23.390625	0	0	0	0	0	0	0	30.8	1.5265625	65.13333842	0
2	0	0	1	41.25	0	0	0	0	0	0	0	0	0	0	44.8	3.55	151.4666785	0
2	0	0	2	44.8828125	0	0	0	0	0	0	0	0	0	0	51.2	6.3171875	269.5333544	0
2	0	0	3	23.765625	0	0	0	0	0	0	0	0	0	0	27.2	3.434375	146.5333448	0
2	0	0	4	11.4609375	0	0	0	0	0	0	0	0	0	0	14.3	2.8390625	121.1333428	0
2	0	0	5	22.359375	0	0	0	0	0	0	0	0	0	0	24.3	1.940625	82.80000647	0
2	0	0	6	7.875	0	0	0	0	0	0	0	0	0	0	9.2	1.325	56.53333775	0
2	0	0	7	59.765625	0	0	0	0	0	0	0	0	0	0	2.8	3.034375	129.4666768	0
2	0	0	8	41.2734375	0	0	0	0	0	0	0	0	0	0	43.5	2.2265625	95.00000742	0
2	0	0	9	40.3359375	0	0	0	0	0	0	0	0	0	0	41.8	1.4640625	62.46667155	0
2	0	0	10	36.6796875	0	0	0	0	0	0	0	0	0	0	40.8	4.1203125	175.8000137	0
2	0	0	11	22.1953125	0	0	0	0	0	0	0	0	0	0	25.4	3.2046875	136.733344	0
2	0	0	12	22.40625	0	0	0	0	0	0	0	0	0	0	25	2.59375	110.6666753	0
2	0	0	13	32.4140625	0	0	0	0	0	0	0	0	0	0	34.1	1.6859375	71.93333895	0
2	0	0	14	25.6640625	0	0	0	0	0	0	0	0	0	0	29.8	4.1359375	176.4666805	0
2	0	0	15	22.7109375	0	0	0	0	0	0	0	0	0	0	26.8	4.0890625	174.4666803	0
2	0	0	16	24.703125	0	0	0	0	0	0	0	0	0	0	27.2	2.496875	106.5333417	0
2	0	0	17	22.640625	0	0	0	0	0	0	0	0	0	0	24.8	2.159375	92.13334053	0
2	0	0	18	3.046875	0	0	0	0	0	0	0	0	0	0	6.8	3.753125	160.1333458	0
2	0	0	19	57.2109375	0	0	0	0	0	0	0	0	0	0	58.2	0.9890625	42.2000033	0
2	0	0	20	35.0625	0	0	0	0	0	0	0	0	0	0	38.8	3.7375	159.4666791	0
2	1	0	1	42.8203125	48.6796875	0	0	0	0	0	0	0	0	0	44.8	1.9796875	84.46667327	0
2	1	0	2	44.9765625	50.8359375	0	0	0	0	0	0	0	0	0	51	6.0234375	257.0000201	0
2	1	0	3	0.328125	6.1875	0	0	0	0	0	0	0	0	0	3.8	3.471875	148.1333449	0
2	1	0	4	6.0703125	11.9296875	0	0	0	0	0	0	0	0	0	6.2	0.1296875	5.533333766	0
2	1	0	5	35.7890625	41.6484375	0	0	0	0	0	0	0	0	0	40.4	4.6109375	196.7333487	0
2	1	0	6	27.890625	33.75	0	0	0	0	0	0	0	0	0	31.4	3.509375	149.733345	0
2	1	0	7	12.3984375	18.2578125	0	0	0	0	0	0	0	0	0	13.8	1.4015625	59.80000467	0
2	1	0	8	54.75	0.609375	0	0	0	0	0	0	0	0	0	58.9	4.15	177.0666805	0
2	1	0	9	51.9609375	57.8203125	0	0	0	0	0	0	0	0	0	54.8	2.8390625	121.1333428	0
2	1	0	10	47.765625	53.625	0	0	0	0	0	0	0	0	0	51.7	3.934375	167.8666798	0
2	1	0	11	16.0078125	21.8671875	0	0	0	0	0	0	0	0	0	17.8	1.7921875	76.46667264	0
2	1	0	12	52.734375	58.5703125	0	0	0	0	0	0	0	0	0	56.8	4.065625	173.4666802	0
2	1	0	13	52.03125	57.890625	0	0	0	0	0	0	0	0	0	55.2	3.16875	135.2000106	0
2	1	0	14	48.328125	54.1875	0	0	0	0	0	0	0	0	0	49.5	1.171875	50.00000391	0
2	1	0	15	22.6171875	28.4765625	0	0	0	0	0	0	0	0	0	26.2	3.5828125	152.8666786	0
2	1	0	16	26.4609375	32.3203125	0	0	0	0	0	0	0	0	0	33.8	7.3390625	313.1333578	0
2	1	0	17	2.578125	8.4375	0	0	0	0	0	0	0	0	0	4.8	2.221875	94.80000741	0
2	1	0	18	22.125	27.984375	0	0	0	0	0	0	0	0	0	26.4	4.275	182.4000143	0
2	1	0	19	23.4609375	29.3203125	0	0	0	0	0	0	0	0	0	27.8	4.3390625	185.1333478	0
2	1	0	20	0.4453125	6.3046875	0	0	0	0	0	0	0	0	0	2.8	2.3546875	100.4666745	0
2	1	1	1	1.078125	6.9375	0	0	0	0	0	0	0	0	0	6.8	-0.1375	-5.866667125	0
2	1	1	2	40.59375	46.453125	0	0	0	0	0	0	0	0	0	46.2	-0.253125	-10.80000084	0
2	1	1	3	27.984375	33.84375	0	0	0	0	0	0	0	0	0	33.8	-0.04375	-1.866666813	0
2	1	1	4	58.1953125	4.0546875	0	0	0	0	0	0	0	0	0	3.2	-0.8546875	-36.46666952	0
2	1	1	5	42.7265625	48.5859375	0	0	0	0	0	0	0	0	0	47.1	-1.4859375	-63.40000495	0
2	1	1	6	11.953125	17.8125	0	0	0	0	0	0	0	0	0	15.1	-2.7125	-115.7333424	0
2	1	1	7	51.796875	57.65625	0	0	0	0	0	0	0	0	0	56.4	-1.25625	-53.60000419	0
2	1	1	8	2.3203125	8.1796875	0	0	0	0	0	0	0	0	0	7	-1.1796875	-50.33333727	0
2	1	1	9	27.703125	33.5625	0	0	0	0	0	0	0	0	0	33.8	0.2375	10.13333412	0
2	1	1	10	4.1015625	9.9609375	0	0	0	0	0	0	0	0	0	6.2	-3.7609375	-160.4666792	0
2	1	1	11	36.328125	42.1875	0	0	0	0	0	0	0	0	0	42	-0.1875	-8.000000625	0
2	1	1	12	50.859375	56.71875	0	0	0	0	0	0	0	0	0	55.8	-0.91875	-39.20000306	0
2	1	1	13	56.2734375	2.1328125	0	0	0	0	0	0	0	0	0	59.8	-2.3328125	-99.53334111	0
2	1	1	14	48.65625	54.515625	0	0	0	0	0	0	0	0	0	55	0.484375	20.66666828	0
2	1	1	15	49.59375	55.453125	0	0	0	0	0	0	0	0	0	54.2	-1.253125	-53.46667084	0
2	1	1	16	48.890625	54.75	0	0	0	0	0	0	0	0	0	52.8	-1.95	-83.2000065	0
2	1	1	17	15.28125	21.140625	0	0	0	0	0	0	0	0	0	19.8	-1.340625	-57.20000447	0
2	1	1	18	2.71875	8.578125	0	0	0	0	0	0	0	0	0	6.8	-1.778125	-75.86667259	0
2	1	1	19	20.671875	26.5078125	0	0	0	0	0	0	0	0	0	25.2	-1.3078125	-55.80000436	0
2	1	1	20	14.578125	20.4375	0	0	0	0	0	0	0	0	0	23.4	2.9625	126.4000099	0
3	0	1	1	0	56.0625	0	0	0	0	0	0	0	0	0	56.3	0.2375	10.13333412	0
3	0	1	2	0	52.6640625	0	0	0	0	0	0	0	0	0	53.2	0.5359375	22.86666845	0
3	0	1	3	0	20.3671875	0	0	0	0	0	0	0	0	0	23.5	3.1328125	133.6666771	0
3	0	1	4	0	7.0078125	0	0	0	0	0	0	0	0	0	6.8	-0.2078125	-8.866667359	0
3	0	1	5	0	48.9140625	0	0	0	0	0	0	0	0	0	50.7	1.7859375	76.20000595	0
3	0	1	6	0	42.28125	0	0	0	0	0	0	0	0	0	42.8	0.51875	22.13333506	0
3	0	1	7	0	20.6953125	0	0	0	0	0	0	0	0	0	23.8	3.1046875	132.466677	0
3	0	1	8	0	57.28125	0	9.328125	0	0	0	0	0	0	0	57.8	0.51875	22.13333506	0
3	0	1	9	0	24.796875	0	0	0	0	0	0	0	0	0	26.8	2.003125	85.46667334	0
3	0	1	10	0	33.0234375	0	0	0	0	0	0	0	0	0	34	0.9765625	41.66666992	0
3	0	1	11	0	24.421875	0	0	0	0	0	0	0	0	0	26.9	2.478125	105.7333416	0
3	0	1	12	0	31.7109375	0	0	0	0	0	0	0	0	0	33.4	1.6890625	72.0666723	0
3	0	1	13	0	6.4453125	0	0	0	0	0	0	0	0	0	7.1	0.6546875	27.93333552	0
3	0	1	14	0	6.84375	0	0	0	0	0	0	0	0	0	5.8	-1.04375	-44.53333681	0
3	0	1	15	0	1.640625	0	0	0	0	0	0	0	0	0	1.1	-0.540625	-23.06666847	0
3	0	1	16	0	45.9140625	0	0	0	0	0	0	0	0	0	45	-0.9140625	-39.00000305	0
3	0	1	17	0	25.3125	0	0	0	0	0	0	0	0	0	26.8	1.4875	63.46667163	0
3	0	1	18	0	9.4921875	0	0	0	0	0	0	0	0	0	9.8	0.3078125	13.13333436	0
3	0	1	19	0	10.4765625	0	0	0	0	0	0	0	0	0	9.2	-1.2765625	-54.46667092	0
3	0	1	20	0	20.15625	0	0	0	0	0	0	0	0	0	21.3	1.14375	48.80000381	0
