# Supplementary material for: The effect of electrical muscle stimulation on intentional binding and explicit sense of agency
Source: PeerJ. 2024 Sep 19;12:e17977. doi: 10.7717/peerj.17977 (PMC11416759; doi:10.7717/peerj.17977)
Supplement: Supplemental Information 1 [file peerj-12-17977-s001.zip › RawData/Experiment1/Participant46.csv]

Action type (0=Voluntary, 1=Involuntary, 2=Sham, 3=Tone)	Condition (0=Baseline, 1=Operant)	Judgment event (0=Action, 1=Tone)	Trial	Stimulation	Tone	Switch release	Switch push	Switch release	Switch push	Switch release	Switch push	Switch release	Switch push	Switch release	Answer of participant	Judgement error on clock	Judgement error[ms]	SW1 Release to Push[ms]
0	0	0	1	0	0	0	58.7578125	57.2109375	0	0	0	0	0	0	57.5	-1.2578125	-53.66667086	66.00000516
0	0	0	2	0	0	0	19.6875	17.8828125	0	0	0	0	0	0	18	-1.6875	-72.00000563	77.00000602
0	0	0	3	0	0	0	59.9296875	58.3828125	0	0	0	0	0	0	57.5	-2.4296875	-103.6666748	66.00000516
0	0	0	4	0	0	0	0	0	0	0	0	0	0	0	25	25	1066.66675	0
0	0	0	5	0	0	0	23.2734375	21.6796875	0	0	0	0	0	0	21	-2.2734375	-97.00000758	68.00000531
0	0	0	6	0	0	0	42.2578125	40.828125	0	0	0	0	0	0	41	-1.2578125	-53.66667086	61.00000477
0	0	0	7	0	0	0	5.6953125	3.9140625	0	0	0	0	0	0	4.5	-1.1953125	-51.00000398	76.00000594
0	0	0	8	0	0	0	17.6015625	15.8203125	0	0	0	0	0	0	15.5	-2.1015625	-89.66667367	76.00000594
0	0	0	9	0	0	0	33.1640625	31.265625	0	0	0	0	0	0	31.5	-1.6640625	-71.00000555	81.00000633
0	0	0	10	0	0	0	16.828125	14.9296875	0	0	0	0	0	0	15	-1.828125	-78.00000609	81.00000633
0	0	0	11	0	0	0	34.921875	32.8125	0	0	0	0	0	0	33.5	-1.421875	-60.66667141	90.00000703
0	0	0	12	0	0	0	3.9140625	1.734375	0	0	0	0	0	0	1	-2.9140625	-124.333343	93.00000727
0	0	0	13	0	0	0	36.8203125	34.875	0	0	0	0	0	0	34	-2.8203125	-120.3333427	83.00000648
0	0	0	14	0	0	0	45.8671875	44.0625	0	0	0	0	0	0	44.5	-1.3671875	-58.33333789	77.00000602
0	0	0	15	0	0	0	8.7421875	6.1875	0	0	0	0	0	0	5.5	-3.2421875	-138.3333441	109.0000085
0	0	0	16	0	0	0	44.6953125	42.515625	0	0	0	0	0	0	42.5	-2.1953125	-93.66667398	93.00000727
0	0	0	17	0	0	0	52.2421875	49.7109375	0	0	0	0	0	0	48.5	-3.7421875	-159.6666791	108.0000084
0	0	0	18	0	0	0	33.9375	31.453125	0	0	0	0	0	0	32	-1.9375	-82.66667313	106.0000083
0	0	0	19	0	0	0	10.171875	7.3125	0	0	0	0	0	0	8.5	-1.671875	-71.33333891	122.0000095
0	0	0	20	0	0	0	54.7265625	52.4765625	0	0	0	0	0	0	52.5	-2.2265625	-95.00000742	96.0000075
0	1	0	1	0	15.28125	0	9.421875	7.2890625	0	0	0	0	0	0	6.5	-2.921875	-124.6666764	91.00000711
0	1	0	2	0	54.3515625	0	48.4921875	46.6875	0	0	0	0	0	0	46.5	-1.9921875	-85.00000664	77.00000602
0	1	0	3	0	33.9375	0	28.078125	26.1796875	0	0	0	0	0	0	27	-1.078125	-46.00000359	81.00000633
0	1	0	4	0	2.0390625	0	56.1796875	54	0	0	0	0	0	0	54.5	-1.6796875	-71.66667227	93.00000727
0	1	0	5	0	27.609375	0	21.75	19.5703125	0	0	0	0	0	0	21.5	-0.25	-10.6666675	93.00000727
0	1	0	6	0	5.9765625	0	0.1171875	57.9609375	0	0	0	0	0	0	58.5	-1.6171875	-69.00000539	92.00000719
0	1	0	7	0	36.2109375	0	30.3515625	28.0078125	0	0	0	0	0	0	29.5	-0.8515625	-36.33333617	100.0000078
0	1	0	8	0	15.7734375	0	9.9140625	7.2890625	0	0	0	0	0	0	8	-1.9140625	-81.66667305	112.0000088
0	1	0	9	0	2.859375	0	57	54.5625	0	0	0	0	0	0	55	-2	-85.33334	104.0000081
0	1	0	10	0	27.234375	0	21.375	19.0078125	0	0	0	0	0	0	20	-1.375	-58.66667125	101.0000079
0	1	0	11	0	40.0546875	0	34.1953125	31.59375	0	0	0	0	0	0	31.5	-2.6953125	-115.000009	111.0000087
0	1	0	12	0	17.8125	0	11.9296875	9.4453125	0	0	0	0	0	0	10	-1.9296875	-82.33333977	106.0000083
0	1	0	13	0	47.0390625	0	41.1796875	38.90625	0	0	0	0	0	0	41.5	0.3203125	13.66666773	97.00000758
0	1	0	14	0	6.46875	0	0.609375	58.1484375	0	0	0	0	0	0	59	-1.609375	-68.66667203	105.0000082
0	1	0	15	0	37.03125	0	31.171875	28.9453125	0	0	0	0	0	0	30.5	-0.671875	-28.66666891	95.00000742
0	1	0	16	0	16.6171875	0	10.7578125	8.90625	0	0	0	0	0	0	9.5	-1.2578125	-53.66667086	79.00000617
0	1	0	17	0	45.84375	0	39.984375	37.7578125	0	0	0	0	0	0	40.5	0.515625	22.00000172	95.00000742
0	1	0	18	0	56.859375	0	51	48.6796875	0	0	0	0	0	0	49	-2	-85.33334	99.00000773
0	1	0	19	0	33.9375	0	28.078125	26.0625	0	0	0	0	0	0	26.5	-1.578125	-67.33333859	86.00000672
0	1	0	20	0	20.5078125	0	14.625	12.1875	0	0	0	0	0	0	13	-1.625	-69.33333875	104.0000081
0	1	1	1	0	21.890625	0	16.03125	13.6875	0	0	0	0	0	0	13.5	-8.390625	-358.000028	100.0000078
0	1	1	2	0	41.7421875	0	35.8828125	33.6328125	0	0	0	0	0	0	33	-8.7421875	-373.0000291	96.0000075
0	1	1	3	0	23.671875	0	17.8125	15.984375	0	0	0	0	0	0	15.5	-8.171875	-348.6666939	78.00000609
0	1	1	4	0	33.1640625	0	27.3046875	25.03125	0	0	0	0	0	0	23.5	-9.6640625	-412.3333655	97.00000758
0	1	1	5	0	6.65625	0	0.7734375	58.734375	0	0	0	0	0	0	57.5	-9.15625	-390.6666972	87.0000068
0	1	1	6	0	44.34375	0	38.484375	36.0703125	0	0	0	0	0	0	37.5	-6.84375	-292.0000228	103.000008
0	1	1	7	0	28.640625	0	22.78125	20.15625	0	0	0	0	0	0	19.5	-9.140625	-390.0000305	112.0000088
0	1	1	8	0	2.390625	0	56.53125	53.5546875	0	0	0	0	0	0	55	-7.390625	-315.333358	127.0000099
0	1	1	9	0	2.4375	0	56.578125	54.2109375	0	0	0	0	0	0	58.5	-3.9375	-168.0000131	101.0000079
0	1	1	10	0	16.4296875	0	10.5703125	8.1328125	0	0	0	0	0	0	7.5	-8.9296875	-381.0000298	104.0000081
0	1	1	11	0	48.7265625	0	42.8671875	40.59375	0	0	0	0	0	0	41.5	-7.2265625	-308.3333574	97.00000758
0	1	1	12	0	29.859375	0	24	21.984375	0	0	0	0	0	0	21	-8.859375	-378.0000295	86.00000672
0	1	1	13	0	10.9921875	0	5.1328125	1.875	0	0	0	0	0	0	5	-5.9921875	-255.6666866	139.0000109
0	1	1	14	0	46.7578125	0	40.8984375	38.484375	0	0	0	0	0	0	40.5	-6.2578125	-267.0000209	103.000008
0	1	1	15	0	5.1328125	0	59.2734375	56.5546875	0	0	0	0	0	0	57.5	-7.6328125	-325.6666921	116.0000091
0	1	1	16	0	46.4765625	0	40.6171875	38.2734375	0	0	0	0	0	0	38	-8.4765625	-361.6666949	100.0000078
0	1	1	17	0	37.8046875	0	31.9453125	29.6953125	0	0	0	0	0	0	32.5	-5.3046875	-226.333351	96.0000075
0	1	1	18	0	57.3515625	0	51.4921875	49.59375	0	0	0	0	0	0	50.5	-6.8515625	-292.3333562	81.00000633
0	1	1	19	0	42.65625	0	36.796875	34.6171875	0	0	0	0	0	0	36	-6.65625	-284.0000222	93.00000727
0	1	1	20	0	0.8203125	0	54.9609375	52.8515625	0	0	0	0	0	0	54.5	-6.3203125	-269.6666877	90.00000703
1	0	0	1	23.8828125	0	46.96875	24.8671875	0	0	0	0	0	0	0	23	-1.8671875	-79.66667289	0
1	0	0	2	10.546875	0	20.15625	11.5546875	0	0	0	0	0	0	0	11.5	-0.0546875	-2.333333516	0
1	0	0	3	15.046875	0	21.1171875	16.1953125	0	0	0	0	0	0	0	18.5	2.3046875	98.33334102	0
1	0	0	4	51.140625	0	57.4921875	52.1953125	0	0	0	0	0	0	0	52	-0.1953125	-8.333333984	0
1	0	0	5	54.1171875	0	42.0703125	55.1015625	0	0	0	0	0	0	0	53	-2.1015625	-89.66667367	0
1	0	0	6	17.4140625	0	30.2578125	18.2578125	0	0	0	0	0	0	0	17.5	-0.7578125	-32.33333586	0
1	0	0	7	51.28125	0	14.015625	52.1015625	0	0	0	0	0	0	0	51.5	-0.6015625	-25.66666867	0
1	0	0	8	56.203125	0	13.78125	57.0234375	0	0	0	0	0	0	0	57	-0.0234375	-1.000000078	0
1	0	0	9	12.28125	0	38.7421875	13.078125	0	0	0	0	0	0	0	12.5	-0.578125	-24.66666859	0
1	0	0	10	20.4140625	0	40.171875	21.1640625	0	0	0	0	0	0	0	19.5	-1.6640625	-71.00000555	0
1	0	0	11	7.1015625	0	28.078125	7.921875	0	0	0	0	0	0	0	7	-0.921875	-39.33333641	0
1	0	0	12	55.640625	0	9.7265625	56.390625	0	0	0	0	0	0	0	55	-1.390625	-59.33333797	0
1	0	0	13	11.9765625	0	25.4296875	12.7265625	0	0	0	0	0	0	0	12	-0.7265625	-31.00000242	0
1	0	0	14	0.2109375	0	47.8828125	1.03125	0	0	0	0	0	0	0	1	-0.03125	-1.333333438	0
1	0	0	15	24.4453125	0	39.0703125	25.2890625	0	0	0	0	0	0	0	23.5	-1.7890625	-76.3333393	0
1	0	0	16	16.9921875	0	29.0625	17.71875	0	0	0	0	0	0	0	16.5	-1.21875	-52.00000406	0
1	0	0	17	26.5078125	0	45.5859375	27.328125	0	0	0	0	0	0	0	25.5	-1.828125	-78.00000609	0
1	0	0	18	4.3828125	0	21.515625	5.109375	0	0	0	0	0	0	0	4.5	-0.609375	-26.00000203	0
1	0	0	19	49.4296875	0	52.8984375	50.1796875	0	0	0	0	0	0	0	49.5	-0.6796875	-29.00000227	0
1	0	0	20	52.21875	0	55.875	53.0390625	0	0	0	0	0	0	0	50.5	-2.5390625	-108.3333418	0
1	1	0	1	19.453125	26.1796875	33.0703125	20.3203125	0	0	0	0	0	0	0	18.5	-1.8203125	-77.66667273	0
1	1	0	2	7.1953125	14.0390625	20.625	8.1796875	0	0	0	0	0	0	0	7.5	-0.6796875	-29.00000227	0
1	1	0	3	58.8515625	5.625	2.2734375	59.765625	0	0	0	0	0	0	0	59	-0.765625	-32.66666922	0
1	1	0	4	17.109375	23.90625	49.96875	18.046875	0	0	0	0	0	0	0	16	-2.046875	-87.33334016	0
1	1	0	5	54.46875	1.171875	3.328125	55.3125	0	0	0	0	0	0	0	54.5	-0.8125	-34.66666938	0
1	1	0	6	49.3125	55.921875	58.7109375	50.0625	0	0	0	0	0	0	0	48.5	-1.5625	-66.66667188	0
1	1	0	7	34.8515625	41.4375	45.609375	35.578125	0	0	0	0	0	0	0	32.5	-3.078125	-131.3333436	0
1	1	0	8	15.84375	22.4296875	27.0703125	16.5703125	0	0	0	0	0	0	0	14.5	-2.0703125	-88.33334023	0
1	1	0	9	12.6796875	19.359375	15.609375	13.4765625	0	0	0	0	0	0	0	11.5	-1.9765625	-84.33333992	0
1	1	0	10	19.59375	26.25	29.390625	20.390625	0	0	0	0	0	0	0	18.5	-1.890625	-80.66667297	0
1	1	0	11	16.5703125	23.2265625	23.390625	17.3671875	0	0	0	0	0	0	0	16	-1.3671875	-58.33333789	0
1	1	0	12	2.4609375	9.09375	12.2578125	3.234375	0	0	0	0	0	0	0	2.5	-0.734375	-31.33333578	0
1	1	0	13	33.8671875	40.5234375	56.3671875	34.6640625	0	0	0	0	0	0	0	33	-1.6640625	-71.00000555	0
1	1	0	14	11.4375	18.1875	13.4765625	12.328125	0	0	0	0	0	0	0	10.5	-1.828125	-78.00000609	0
1	1	0	15	35.203125	41.90625	37.1015625	36.046875	0	0	0	0	0	0	0	34.5	-1.546875	-66.00000516	0
1	1	0	16	51.8671875	58.546875	54.3984375	52.6875	0	0	0	0	0	0	0	51	-1.6875	-72.00000563	0
1	1	0	17	26.9296875	33.515625	46.3359375	27.65625	0	0	0	0	0	0	0	25.5	-2.15625	-92.00000719	0
1	1	0	18	37.40625	44.015625	48.3984375	38.15625	0	0	0	0	0	0	0	36	-2.15625	-92.00000719	0
1	1	0	19	42.46875	49.125	51.4921875	43.265625	0	0	0	0	0	0	0	42	-1.265625	-54.00000422	0
1	1	0	20	25.0546875	31.7109375	28.0546875	25.8515625	24.1171875	28.3359375	0	0	0	0	0	22.5	-5.8359375	-249.0000195	0
1	1	1	1	18.3046875	25.0078125	20.484375	19.1484375	0	0	0	0	0	0	0	24.5	-0.5078125	-21.66666836	0
1	1	1	2	35.2734375	41.9765625	37.40625	36.1171875	0	0	0	0	0	0	0	40.5	-1.4765625	-63.00000492	0
1	1	1	3	39.1171875	45.9140625	41.8125	40.0546875	0	0	0	0	0	0	0	44.5	-1.4140625	-60.33333805	0
1	1	1	4	48.140625	54.796875	50.7421875	48.9375	0	0	0	0	0	0	0	55	0.203125	8.666667344	0
1	1	1	5	52.78125	59.5078125	55.1015625	53.625	0	0	0	0	0	0	0	56.5	-3.0078125	-128.3333434	0
1	1	1	6	39.9375	46.6171875	42.6328125	40.7578125	0	0	0	0	0	0	0	45	-1.6171875	-69.00000539	0
1	1	1	7	40.9921875	47.625	43.5703125	41.7421875	0	0	0	0	0	0	0	46	-1.625	-69.33333875	0
1	1	1	8	25.359375	31.9921875	27.9140625	26.1328125	0	0	0	0	0	0	0	31.5	-0.4921875	-21.00000164	0
1	1	1	9	3.796875	10.5	6.2109375	4.640625	0	0	0	0	0	0	0	11	0.5	21.333335	0
1	1	1	10	43.4296875	50.0625	45.8203125	44.203125	0	0	0	0	0	0	0	48	-2.0625	-88.00000688	0
1	1	1	11	25.453125	32.25	27.9609375	26.3671875	0	0	0	0	0	0	0	31	-1.25	-53.3333375	0
1	1	1	12	18.09375	24.703125	20.71875	18.84375	0	0	0	0	0	0	0	23.5	-1.203125	-51.33333734	0
1	1	1	13	52.3359375	58.9453125	54.75	53.0859375	0	0	0	0	0	0	0	57.5	-1.4453125	-61.66667148	0
1	1	1	14	45.1875	51.8671875	47.578125	46.0078125	0	0	0	0	0	0	0	50.5	-1.3671875	-58.33333789	0
1	1	1	15	18.5859375	25.171875	21.234375	19.3125	0	0	0	0	0	0	0	25.5	0.328125	14.00000109	0
1	1	1	16	24.515625	31.2421875	27.28125	25.3828125	0	0	0	0	0	0	0	31	-0.2421875	-10.33333414	0
1	1	1	17	40.640625	47.34375	44.1796875	41.484375	0	0	0	0	0	0	0	47	-0.34375	-14.66666781	0
1	1	1	18	23.4375	30.140625	26.9765625	24.2578125	0	0	0	0	0	0	0	28	-2.140625	-91.33334047	0
1	1	1	19	30.2578125	36.9375	33	31.078125	0	0	0	0	0	0	0	35.5	-1.4375	-61.33333813	0
1	1	1	20	51.375	58.0078125	7.6171875	52.1484375	0	0	0	0	0	0	0	57	-1.0078125	-43.00000336	0
2	0	0	1	24.046875	0	0	0	0	0	0	0	0	0	0	24	-0.046875	-2.000000156	0
2	0	0	2	49.546875	0	0	0	0	0	0	0	0	0	0	49.5	-0.046875	-2.000000156	0
2	0	0	3	43.96875	0	0	0	0	0	0	0	0	0	0	43	-0.96875	-41.33333656	0
2	0	0	4	23.4375	0	0	0	0	0	0	0	0	0	0	23.5	0.0625	2.666666875	0
2	0	0	5	15.4921875	0	0	0	0	0	0	0	0	0	0	14	-1.4921875	-63.66667164	0
2	0	0	6	50.25	0	0	0	0	0	0	0	0	0	0	53.5	3.25	138.6666775	0
2	0	0	7	26.625	0	0	0	0	0	0	0	0	0	0	25	-1.625	-69.33333875	0
2	0	0	8	57.6328125	0	0	0	0	0	0	0	0	0	0	56.5	-1.1328125	-48.33333711	0
2	0	0	9	46.8046875	0	0	0	0	0	0	0	0	0	0	45.5	-1.3046875	-55.66667102	0
2	0	0	10	24.328125	0	0	0	0	0	0	0	0	0	0	22.5	-1.828125	-78.00000609	0
2	0	0	11	22.546875	0	0	0	0	0	0	0	0	0	0	23.5	0.953125	40.66666984	0
2	0	0	12	14.8828125	0	0	0	0	0	0	0	0	0	0	14	-0.8828125	-37.66666961	0
2	0	0	13	1.3828125	0	0	0	0	0	0	0	0	0	0	2.5	1.1171875	47.66667039	0
2	0	0	14	10.2890625	0	0	0	0	0	0	0	0	0	0	9	-1.2890625	-55.0000043	0
2	0	0	15	49.3125	0	0	0	0	0	0	0	0	0	0	48.5	-0.8125	-34.66666938	0
2	0	0	16	51.0234375	0	0	0	0	0	0	0	0	0	0	51	-0.0234375	-1.000000078	0
2	0	0	17	40.3125	0	0	0	0	0	0	0	0	0	0	41	0.6875	29.33333563	0
2	0	0	18	15.4453125	0	0	0	0	0	0	0	0	0	0	14.5	-0.9453125	-40.33333648	0
2	0	0	19	29.671875	0	0	0	0	0	0	0	0	0	0	31.5	1.828125	78.00000609	0
2	0	0	20	27.515625	0	0	0	0	0	0	0	0	0	0	26.5	-1.015625	-43.33333672	0
2	1	0	1	26.4375	32.296875	0	0	0	0	0	0	0	0	0	26.5	0.0625	2.666666875	0
2	1	0	2	44.390625	50.25	0	0	0	0	0	0	0	0	0	45	0.609375	26.00000203	0
2	1	0	3	38.4375	44.296875	0	0	0	0	0	0	0	0	0	37.5	-0.9375	-40.00000313	0
2	1	0	4	14.90625	20.765625	0	0	0	0	0	0	0	0	0	13	-1.90625	-81.33333969	0
2	1	0	5	38.2265625	44.0859375	0	0	0	0	0	0	0	0	0	39.5	1.2734375	54.33333758	0
2	1	0	6	17.0390625	22.8984375	0	0	0	0	0	0	0	0	0	16.5	-0.5390625	-23.0000018	0
2	1	0	7	32.390625	38.2265625	0	0	0	0	0	0	0	0	0	31.5	-0.890625	-38.00000297	0
2	1	0	8	13.40625	19.265625	0	0	0	0	0	0	0	0	0	13.5	0.09375	4.000000313	0
2	1	0	9	23.203125	29.0625	0	0	0	0	0	0	0	0	0	24	0.796875	34.00000266	0
2	1	0	10	56.5078125	2.3671875	0	0	0	0	0	0	0	0	0	57	0.4921875	21.00000164	0
2	1	0	11	42.3984375	48.2578125	0	0	0	0	0	0	0	0	0	41.5	-0.8984375	-38.33333633	0
2	1	0	12	32.9765625	38.8359375	0	0	0	0	0	0	0	0	0	32	-0.9765625	-41.66666992	0
2	1	0	13	27.1875	33.046875	0	0	0	0	0	0	0	0	0	27	-0.1875	-8.000000625	0
2	1	0	14	52.0078125	57.8671875	0	0	0	0	0	0	0	0	0	52.5	0.4921875	21.00000164	0
2	1	0	15	11.25	17.109375	0	0	0	0	0	0	0	0	0	10.5	-0.75	-32.0000025	0
2	1	0	16	59.9765625	5.8359375	0	0	0	0	0	0	0	0	0	60	0.0234375	1.000000078	0
2	1	0	17	46.640625	52.4765625	0	0	0	0	0	0	0	0	0	46	-0.640625	-27.33333547	0
2	1	0	18	9.6796875	15.5390625	0	0	0	0	0	0	0	0	0	10.5	0.8203125	35.00000273	0
2	1	0	19	59.390625	5.25	0	0	0	0	0	0	0	0	0	58.5	-0.890625	-38.00000297	0
2	1	0	20	49.1484375	55.0078125	0	0	0	0	0	0	0	0	0	47.5	-1.6484375	-70.33333883	0
2	1	1	1	54.3515625	0.2109375	0	0	0	0	0	0	0	0	0	0.5	0.2890625	12.3333343	0
2	1	1	2	21.65625	27.515625	0	0	0	0	0	0	0	0	0	27.5	-0.015625	-0.666666719	0
2	1	1	3	22.1015625	27.9609375	0	0	0	0	0	0	0	0	0	28.5	0.5390625	23.0000018	0
2	1	1	4	18.1640625	24.0234375	0	0	0	0	0	0	0	0	0	25.5	1.4765625	63.00000492	0
2	1	1	5	0.2109375	6.0703125	0	0	0	0	0	0	0	0	0	5	-1.0703125	-45.66667023	0
2	1	1	6	31.3125	37.171875	0	0	0	0	0	0	0	0	0	37	-0.171875	-7.333333906	0
2	1	1	7	38.2265625	44.0859375	0	0	0	0	0	0	0	0	0	44.5	0.4140625	17.66666805	0
2	1	1	8	49.0078125	54.8671875	0	0	0	0	0	0	0	0	0	55	0.1328125	5.666667109	0
2	1	1	9	27.421875	33.28125	0	0	0	0	0	0	0	0	0	32.5	-0.78125	-33.33333594	0
2	1	1	10	29.9296875	35.7890625	0	0	0	0	0	0	0	0	0	35	-0.7890625	-33.6666693	0
2	1	1	11	17.8359375	23.6953125	0	0	0	0	0	0	0	0	0	22.5	-1.1953125	-51.00000398	0
2	1	1	12	48.3046875	54.1640625	0	0	0	0	0	0	0	0	0	53.5	-0.6640625	-28.33333555	0
2	1	1	13	6.046875	11.90625	0	0	0	0	0	0	0	0	0	11.5	-0.40625	-17.33333469	0
2	1	1	14	30.4453125	36.3046875	0	0	0	0	0	0	0	0	0	35.5	-0.8046875	-34.33333602	0
2	1	1	15	24.7265625	30.5859375	0	0	0	0	0	0	0	0	0	30	-0.5859375	-25.00000195	0
2	1	1	16	18.28125	24.140625	0	0	0	0	0	0	0	0	0	23.5	-0.640625	-27.33333547	0
2	1	1	17	35.34375	41.203125	0	0	0	0	0	0	0	0	0	40	-1.203125	-51.33333734	0
2	1	1	18	26.859375	32.71875	0	0	0	0	0	0	0	0	0	31.5	-1.21875	-52.00000406	0
2	1	1	19	24.6796875	30.5390625	0	0	0	0	0	0	0	0	0	30	-0.5390625	-23.0000018	0
2	1	1	20	17.1328125	22.9921875	0	0	0	0	0	0	0	0	0	23	0.0078125	0.333333359	0
3	0	1	1	0	8.7421875	0	0	0	0	0	0	0	0	0	17.5	8.7578125	373.6666959	0
3	0	1	2	0	30.5390625	0	0	0	0	0	0	0	0	0	30	-0.5390625	-23.0000018	0
3	0	1	3	0	25.7109375	0	0	0	0	0	0	0	0	0	24.5	-1.2109375	-51.6666707	0
3	0	1	4	0	30.046875	0	0	0	0	0	0	0	0	0	28	-2.046875	-87.33334016	0
3	0	1	5	0	30.3984375	0	0	0	0	0	0	0	0	0	30.5	0.1015625	4.333333672	0
3	0	1	6	0	9.796875	0	0	0	0	0	0	0	0	0	8.5	-1.296875	-55.33333766	0
3	0	1	7	0	49.96875	0	0	0	0	0	0	0	0	0	48	-1.96875	-84.00000656	0
3	0	1	8	0	24.140625	0	0	0	0	0	0	0	0	0	24.5	0.359375	15.33333453	0
3	0	1	9	0	37.2421875	0	0	0	0	0	0	0	0	0	34.5	-2.7421875	-117.0000091	0
3	0	1	10	0	25.3125	0	0	0	0	0	0	0	0	0	24.5	-0.8125	-34.66666938	0
3	0	1	11	0	55.1953125	0	0	0	0	0	0	0	0	0	52	-3.1953125	-136.333344	0
3	0	1	12	0	39.234375	0	0	0	0	0	0	0	0	0	37.5	-1.734375	-74.00000578	0
3	0	1	13	0	9.75	0	0	0	0	0	0	0	0	0	8.5	-1.25	-53.3333375	0
3	0	1	14	0	17.2265625	0	0	0	0	0	0	0	0	0	15.5	-1.7265625	-73.66667242	0
3	0	1	15	0	27.9140625	0	0	0	0	0	0	0	0	0	26.5	-1.4140625	-60.33333805	0
3	0	1	16	0	51.4453125	0	0	0	0	0	0	0	0	0	51	-0.4453125	-19.00000148	0
3	0	1	17	0	30.6796875	0	0	0	0	0	0	0	0	0	29.5	-1.1796875	-50.33333727	0
3	0	1	18	0	2.296875	0	0	0	0	0	0	0	0	0	1.5	-0.796875	-34.00000266	0
3	0	1	19	0	51.140625	0	0	0	0	0	0	0	0	0	50	-1.140625	-48.66667047	0
3	0	1	20	0	48.75	0	0	0	0	0	0	0	0	0	47.5	-1.25	-53.3333375	0
