# Supplementary material for: The effect of electrical muscle stimulation on intentional binding and explicit sense of agency
Source: PeerJ. 2024 Sep 19;12:e17977. doi: 10.7717/peerj.17977 (PMC11416759; doi:10.7717/peerj.17977)
Supplement: Supplemental Information 1 [file peerj-12-17977-s001.zip › RawData/Experiment1/Participant47.csv]

Action type (0=Voluntary, 1=Involuntary, 2=Sham, 3=Tone)	Condition (0=Baseline, 1=Operant)	Judgment event (0=Action, 1=Tone)	Trial	Stimulation	Tone	Switch release	Switch push	Switch release	Switch push	Switch release	Switch push	Switch release	Switch push	Switch release	Answer of participant	Judgement error on clock	Judgement error[ms]	SW1 Release to Push[ms]
0	0	0	1	0	0	0	39.46875	3.7734375	1.2421875	58.1953125	0	0	0	0	1.5	0.2578125	11.00000086	130.0000102
0	0	0	2	0	0	10.1953125	7.453125	4.734375	0	0	0	0	0	0	7	-0.453125	-19.33333484	116.0000091
0	0	0	3	0	0	21.7265625	18.5859375	14.6015625	0	0	0	0	0	0	18.5	-0.0859375	-3.666666953	170.0000133
0	0	0	4	0	0	44.71875	41.1796875	39.1171875	0	0	0	0	0	0	42	0.8203125	35.00000273	88.00000688
0	0	0	5	0	0	19.1953125	15.2578125	13.5234375	0	0	0	0	0	0	14	-1.2578125	-53.66667086	74.00000578
0	0	0	6	0	0	16.078125	13.265625	11.0390625	0	0	0	0	0	0	12.5	-0.765625	-32.66666922	95.00000742
0	0	0	7	0	0	17.8828125	15.8203125	13.5234375	0	0	0	0	0	0	14.5	-1.3203125	-56.33333773	98.00000766
0	0	0	8	0	0	31.96875	28.8515625	26.71875	0	0	0	0	0	0	26.8	-2.0515625	-87.53334017	91.00000711
0	0	0	9	0	0	20.109375	17.296875	14.8828125	0	0	0	0	0	0	14.5	-2.796875	-119.3333427	103.000008
0	0	0	10	0	0	13.78125	10.5234375	8.34375	0	0	0	0	0	0	7.5	-3.0234375	-129.0000101	93.00000727
0	0	0	11	0	0	23.671875	21.0234375	18.9140625	0	0	0	0	0	0	17.6	-3.4234375	-146.0666781	90.00000703
0	0	0	12	0	0	0	55.5	40.875	37.5703125	31.5234375	0	0	0	0	38.5	0.9296875	39.66666977	258.0000202
0	0	0	13	0	0	41.0859375	37.7109375	34.4296875	0	0	0	0	0	0	38	0.2890625	12.3333343	140.0000109
0	0	0	14	0	0	50.5546875	47.7421875	44.2734375	0	0	0	0	0	0	46.7	-1.0421875	-44.46667014	148.0000116
0	0	0	15	0	0	5.625	2.9296875	0.46875	0	0	0	0	0	0	2.5	-0.4296875	-18.33333477	105.0000082
0	0	0	16	0	0	15.515625	13.1015625	11.109375	0	0	0	0	0	0	12.2	-0.9015625	-38.46666967	85.00000664
0	0	0	17	0	0	36.890625	33.9609375	30.7734375	0	0	0	0	0	0	34.5	0.5390625	23.0000018	136.0000106
0	0	0	18	0	0	6.328125	2.9296875	0.140625	0	0	0	0	0	0	1.5	-1.4296875	-61.00000477	119.0000093
0	0	0	19	0	0	42.703125	39.4453125	36.9609375	0	0	0	0	0	0	38.2	-1.2453125	-53.13333748	106.0000083
0	0	0	20	0	0	7.8984375	4.9921875	2.296875	0	0	0	0	0	0	3.5	-1.4921875	-63.66667164	115.000009
0	1	0	1	0	45.6328125	40.828125	21.1875	49.640625	39.7734375	31.1015625	0	0	0	0	47	7.2265625	308.3333574	370.0000289
0	1	0	2	0	38.953125	15.046875	56.4609375	39.328125	33.09375	27.28125	0	0	0	0	33.5	0.40625	17.33333469	248.0000194
0	1	0	3	0	40.2890625	35.8125	5.7890625	39.09375	34.4296875	25.40625	0	0	0	0	34.5	0.0703125	3.000000234	385.0000301
0	1	0	4	0	4.9453125	7.4765625	21.09375	2.4140625	59.0859375	50.859375	0	0	0	0	59.5	0.4140625	17.66666805	351.0000274
0	1	0	5	0	56.1796875	0	13.6875	53.71875	50.3203125	45.46875	0	0	0	0	52.5	2.1796875	93.00000727	207.0000162
0	1	0	6	0	13.7109375	11.625	7.8515625	4.21875	0	0	0	0	0	0	7	-0.8515625	-36.33333617	155.0000121
0	1	0	7	0	43.359375	54.984375	0	41.484375	37.5	31.171875	0	0	0	0	37.5	0	0	270.0000211
0	1	0	8	0	13.4296875	57.890625	49.0078125	14.71875	7.5703125	4.359375	0	0	0	0	8	0.4296875	18.33333477	137.0000107
0	1	0	9	0	22.640625	20.4140625	16.78125	11.7421875	0	0	0	0	0	0	17	0.21875	9.333334063	215.0000168
0	1	0	10	0	29.765625	28.1484375	23.90625	21.1171875	0	0	0	0	0	0	26	2.09375	89.33334031	119.0000093
0	1	0	11	0	46.171875	45.3046875	40.2890625	30.7265625	0	0	0	0	0	0	38	-2.2890625	-97.6666743	408.0000319
0	1	0	12	0	43.8046875	41.5078125	37.9453125	34.1015625	0	0	0	0	0	0	36.5	-1.4453125	-61.66667148	164.0000128
0	1	0	13	0	11.859375	9.28125	6	2.3203125	0	0	0	0	0	0	7.5	1.5	64.000005	157.0000123
0	1	0	14	0	54.3046875	51.2109375	48.4453125	45.3046875	0	0	0	0	0	0	44	-4.4453125	-189.6666815	134.0000105
0	1	0	15	0	56.1328125	52.734375	50.2734375	47.7890625	0	0	0	0	0	0	51	0.7265625	31.00000242	106.0000083
0	1	0	16	0	4.8046875	1.5703125	58.921875	56.25	0	0	0	0	0	0	2	3.078125	131.3333436	114.0000089
0	1	0	17	0	8.015625	5.15625	2.15625	59.5546875	0	0	0	0	0	0	4	1.84375	78.66667281	111.0000087
0	1	0	18	0	1.4296875	7.2421875	47.953125	58.2421875	55.5703125	51.890625	0	0	0	0	56	0.4296875	18.33333477	157.0000123
0	1	0	19	0	16.4765625	0	51.28125	13.2890625	10.6171875	7.3828125	0	0	0	0	8	-2.6171875	-111.6666754	138.0000108
0	1	0	20	0	21.84375	18.421875	15.984375	12.7265625	0	0	0	0	0	0	14.5	-1.484375	-63.33333828	139.0000109
0	1	1	1	0	47.0625	44.296875	41.203125	38.0625	0	0	0	0	0	0	44.5	-2.5625	-109.3333419	134.0000105
0	1	1	2	0	32.0625	28.453125	26.203125	20.4609375	0	0	0	0	0	0	29.5	-2.5625	-109.3333419	245.0000191
0	1	1	3	0	1.5703125	59.1796875	55.7109375	53.2265625	0	0	0	0	0	0	58	-3.5703125	-152.3333452	106.0000083
0	1	1	4	0	40.640625	37.4296875	34.78125	27.75	0	0	0	0	0	0	34.5	-6.140625	-262.0000205	300.0000234
0	1	1	5	0	11.25	8.4609375	5.390625	1.8046875	0	0	0	0	0	0	8	-3.25	-138.6666775	153.000012
0	1	1	6	0	20.859375	18.5859375	15	13.5	0	0	0	0	0	0	16.5	-4.359375	-186.0000145	64.000005
0	1	1	7	0	49.21875	47.015625	43.359375	40.5234375	0	0	0	0	0	0	43	-6.21875	-265.3333541	121.0000095
0	1	1	8	0	3.796875	0.3515625	57.9375	55.3359375	0	0	0	0	0	0	58	-5.796875	-247.3333527	111.0000087
0	1	1	9	0	10.2890625	6.9375	4.40625	2.0625	0	0	0	0	0	0	7	-3.2890625	-140.3333443	100.0000078
0	1	1	10	0	22.453125	19.359375	16.59375	14.625	0	0	0	0	0	0	17.5	-4.953125	-211.3333498	84.00000656
0	1	1	11	0	18.7265625	15.5625	12.8671875	9.8203125	0	0	0	0	0	0	13	-5.7265625	-244.3333524	130.0000102
0	1	1	12	0	52.5	50.015625	46.640625	45.2109375	0	0	0	0	0	0	46	-6.5	-277.333355	61.00000477
0	1	1	13	0	25.9921875	23.2734375	20.1328125	16.9453125	0	0	0	0	0	0	22	-3.9921875	-170.3333466	136.0000106
0	1	1	14	0	18.1171875	14.7421875	12.2578125	9.7265625	0	0	0	0	0	0	16.5	-1.6171875	-69.00000539	108.0000084
0	1	1	15	0	28.3359375	24.7265625	22.4765625	19.265625	0	0	0	0	0	0	26	-2.3359375	-99.66667445	137.0000107
0	1	1	16	0	47.390625	44.859375	41.53125	39.328125	0	0	0	0	0	0	42.5	-4.890625	-208.666683	94.00000734
0	1	1	17	0	16.8984375	13.6875	11.0390625	8.5078125	0	0	0	0	0	0	13.5	-3.3984375	-145.0000113	108.0000084
0	1	1	18	0	24.2109375	21.2578125	18.328125	16.1953125	0	0	0	0	0	0	22.5	-1.7109375	-73.0000057	91.00000711
0	1	1	19	0	46.8046875	44.0625	40.9453125	38.4140625	0	0	0	0	0	0	43	-3.8046875	-162.333346	108.0000084
0	1	1	20	0	10.4296875	7.6171875	4.5703125	1.78125	0	0	0	0	0	0	8	-2.4296875	-103.6666748	119.0000093
1	0	0	1	15.2109375	0	20.4140625	16.3125	0	0	0	0	0	0	0	18.5	2.1875	93.33334063	0
1	0	0	2	7.3359375	0	12.9140625	8.3671875	0	0	0	0	0	0	0	12.5	4.1328125	176.3333471	0
1	0	0	3	1.0546875	0	6.1171875	2.109375	0	0	0	0	0	0	0	2.5	0.390625	16.66666797	0
1	0	0	4	48.6796875	0	53.90625	49.8046875	0	0	0	0	0	0	0	50	0.1953125	8.333333984	0
1	0	0	5	48.375	0	53.578125	49.4765625	0	0	0	0	0	0	0	49	-0.4765625	-20.33333492	0
1	0	0	6	0.28125	0	5.3671875	1.4765625	0	0	0	0	0	0	0	2	0.5234375	22.33333508	0
1	0	0	7	37.359375	0	43.03125	38.4609375	0	0	0	0	0	0	0	38.5	0.0390625	1.666666797	0
1	0	0	8	55.640625	0	1.078125	56.8125	0	0	0	0	0	0	0	56.5	-0.3125	-13.33333438	0
1	0	0	9	9.1171875	0	14.6953125	10.1953125	0	0	0	0	0	0	0	9	-1.1953125	-51.00000398	0
1	0	0	10	52.0078125	0	57.140625	53.203125	0	0	0	0	0	0	0	52.5	-0.703125	-30.00000234	0
1	0	0	11	32.765625	0	37.734375	33.8671875	0	0	0	0	0	0	0	33.5	-0.3671875	-15.66666789	0
1	0	0	12	17.9296875	0	23.34375	18.9140625	0	0	0	0	0	0	0	20	1.0859375	46.33333695	0
1	0	0	13	5.0390625	0	10.4765625	6.1640625	0	0	0	0	0	0	0	7	0.8359375	35.66666945	0
1	0	0	14	56.7890625	0	1.875	57.9609375	0	0	0	0	0	0	0	57	-0.9609375	-41.0000032	0
1	0	0	15	25.0546875	0	30.796875	26.15625	0	0	0	0	0	0	0	27.5	1.34375	57.33333781	0
1	0	0	16	19.8984375	0	25.7109375	20.9296875	0	0	0	0	0	0	0	23	2.0703125	88.33334023	0
1	0	0	17	22.7109375	0	27.515625	23.8828125	0	0	0	0	0	0	0	24	0.1171875	5.000000391	0
1	0	0	18	47.4140625	0	52.546875	48.6328125	0	0	0	0	0	0	0	49	0.3671875	15.66666789	0
1	0	0	19	15.1640625	0	20.71875	16.3125	0	0	0	0	0	0	0	18.5	2.1875	93.33334063	0
1	0	0	20	30.4921875	0	35.671875	31.59375	0	0	0	0	0	0	0	33.5	1.90625	81.33333969	0
1	1	0	1	4.21875	11.15625	10.5703125	5.296875	0	0	0	0	0	0	0	8	2.703125	115.3333423	0
1	1	0	2	18.609375	25.640625	24.375	19.78125	0	0	0	0	0	0	0	20.5	0.71875	30.66666906	0
1	1	0	3	7.4296875	14.484375	15.3984375	8.625	0	0	0	0	0	0	0	11.5	2.875	122.6666763	0
1	1	0	4	49.640625	56.71875	54.703125	50.859375	0	0	0	0	0	0	0	51.3	0.440625	18.80000147	0
1	1	0	5	19.171875	26.0859375	24.375	20.2265625	0	0	0	0	0	0	0	22	1.7734375	75.66667258	0
1	1	0	6	21.7734375	28.78125	27.09375	22.921875	0	0	0	0	0	0	0	19	-3.921875	-167.3333464	0
1	1	0	7	37.359375	44.390625	42.5859375	38.53125	0	0	0	0	0	0	0	37.5	-1.03125	-44.00000344	0
1	1	0	8	31.6875	38.671875	38.1328125	32.8125	0	0	0	0	0	0	0	33.5	0.6875	29.33333563	0
1	1	0	9	36.5859375	43.59375	41.7890625	37.734375	0	0	0	0	0	0	0	34.5	-3.234375	-138.0000108	0
1	1	0	10	36.515625	43.4765625	41.203125	37.6171875	0	0	0	0	0	0	0	36.5	-1.1171875	-47.66667039	0
1	1	0	11	14.5546875	21.5625	19.59375	15.703125	0	0	0	0	0	0	0	14	-1.703125	-72.66667234	0
1	1	0	12	26.53125	33.46875	31.4296875	27.609375	0	0	0	0	0	0	0	26	-1.609375	-68.66667203	0
1	1	0	13	18.1171875	24.984375	23.3203125	19.125	0	0	0	0	0	0	0	18.5	-0.625	-26.66666875	0
1	1	0	14	11.4140625	18.3515625	16.6875	12.4921875	0	0	0	0	0	0	0	12.5	0.0078125	0.333333359	0
1	1	0	15	37.03125	43.9921875	42.3984375	38.1328125	0	0	0	0	0	0	0	37	-1.1328125	-48.33333711	0
1	1	0	16	12.7265625	19.59375	17.6953125	13.734375	0	0	0	0	0	0	0	12.5	-1.234375	-52.66667078	0
1	1	0	17	39.65625	46.640625	44.34375	40.78125	0	0	0	0	0	0	0	43.5	2.71875	116.0000091	0
1	1	0	18	31.359375	38.390625	35.859375	32.53125	0	0	0	0	0	0	0	34	1.46875	62.66667156	0
1	1	0	19	27.234375	34.1953125	32.0390625	28.3359375	0	0	0	0	0	0	0	31.5	3.1640625	135.0000105	0
1	1	0	20	49.9453125	56.859375	55.078125	51	0	0	0	0	0	0	0	51	0	0	0
1	1	1	1	32.671875	39.703125	37.96875	33.84375	0	0	0	0	0	0	0	34	-5.703125	-243.3333523	0
1	1	1	2	48.234375	55.2890625	53.4375	49.4296875	0	0	0	0	0	0	0	52	-3.2890625	-140.3333443	0
1	1	1	3	54.84375	1.9921875	59.8359375	56.1328125	0	0	0	0	0	0	0	59	-2.9921875	-127.6666766	0
1	1	1	4	48.46875	55.546875	53.7421875	49.6640625	0	0	0	0	0	0	0	54	-1.546875	-66.00000516	0
1	1	1	5	50.6484375	57.6796875	55.640625	51.8203125	0	0	0	0	0	0	0	55	-2.6796875	-114.3333423	0
1	1	1	6	51.0703125	58.21875	56.109375	52.3359375	0	0	0	0	0	0	0	54.5	-3.71875	-158.6666791	0
1	1	1	7	20.8125	27.9375	26.109375	22.078125	0	0	0	0	0	0	0	27	-0.9375	-40.00000313	0
1	1	1	8	3.5859375	10.7578125	9	4.8984375	0	0	0	0	0	0	0	10.5	-0.2578125	-11.00000086	0
1	1	1	9	22.5234375	29.625	27.9609375	23.765625	0	0	0	0	0	0	0	28	-1.625	-69.33333875	0
1	1	1	10	17.8359375	24.9140625	22.9921875	19.0546875	0	0	0	0	0	0	0	22	-2.9140625	-124.333343	0
1	1	1	11	27.0703125	34.7109375	32.2734375	28.8515625	0	0	0	0	0	0	0	30	-4.7109375	-201.0000157	0
1	1	1	12	57.046875	4.125	2.5546875	58.265625	0	0	0	0	0	0	0	3.5	-0.625	-26.66666875	0
1	1	1	13	21.4453125	28.4296875	26.9765625	22.5703125	0	0	0	0	0	0	0	27	-1.4296875	-61.00000477	0
1	1	1	14	3.5625	10.6875	8.8828125	4.828125	0	0	0	0	0	0	0	8	-2.6875	-114.6666756	0
1	1	1	15	20.15625	27.28125	25.5	21.421875	0	0	0	0	0	0	0	23.5	-3.78125	-161.3333459	0
1	1	1	16	5.25	12.2578125	10.8046875	6.3984375	0	0	0	0	0	0	0	9.5	-2.7578125	-117.6666759	0
1	1	1	17	57.1875	4.2890625	2.4609375	58.4296875	0	0	0	0	0	0	0	59.5	-4.7890625	-204.3333493	0
1	1	1	18	4.96875	12.0234375	10.125	6.1640625	0	0	0	0	0	0	0	13.5	1.4765625	63.00000492	0
1	1	1	19	15.8671875	23.6015625	21.3984375	17.7421875	0	0	0	0	0	0	0	23.5	-0.1015625	-4.333333672	0
1	1	1	20	52.0546875	59.109375	1.03125	53.25	0	0	0	0	0	0	0	58.5	-0.609375	-26.00000203	0
2	0	0	1	37.5703125	0	0	0	0	0	0	0	0	0	0	37	-0.5703125	-24.33333523	0
2	0	0	2	33.234375	0	0	0	0	0	0	0	0	0	0	28	-5.234375	-223.3333508	0
2	0	0	3	41.8359375	0	0	0	0	0	0	0	0	0	0	42.5	0.6640625	28.33333555	0
2	0	0	4	29.2734375	0	0	0	0	0	0	0	0	0	0	28.5	-0.7734375	-33.00000258	0
2	0	0	5	19.125	0	0	0	0	0	0	0	0	0	0	21.5	2.375	101.3333413	0
2	0	0	6	11.90625	0	0	0	0	0	0	0	0	0	0	14	2.09375	89.33334031	0
2	0	0	7	42.9375	0	0	0	0	0	0	0	0	0	0	42	-0.9375	-40.00000313	0
2	0	0	8	47.9296875	0	0	0	0	0	0	0	0	0	0	49	1.0703125	45.66667023	0
2	0	0	9	32.5078125	0	0	0	0	0	0	0	0	0	0	33.5	0.9921875	42.33333664	0
2	0	0	10	18.796875	0	0	0	0	0	0	0	0	0	0	18	-0.796875	-34.00000266	0
2	0	0	11	37.734375	0	0	0	0	0	0	0	0	0	0	38.5	0.765625	32.66666922	0
2	0	0	12	6.234375	0	0	0	0	0	0	0	0	0	0	8.5	2.265625	96.66667422	0
2	0	0	13	26.1328125	0	0	0	0	0	0	0	0	0	0	27.5	1.3671875	58.33333789	0
2	0	0	14	8.953125	0	0	0	0	0	0	0	0	0	0	11.5	2.546875	108.6666752	0
2	0	0	15	57.6796875	0	0	0	0	0	0	0	0	0	0	1.5	3.8203125	163.0000127	0
2	0	0	16	13.5703125	0	0	0	0	0	0	0	0	0	0	14	0.4296875	18.33333477	0
2	0	0	17	17.765625	0	0	0	0	0	0	0	0	0	0	18.5	0.734375	31.33333578	0
2	0	0	18	23.484375	0	0	0	0	0	0	0	0	0	0	23.5	0.015625	0.666666719	0
2	0	0	19	34.1953125	0	0	0	0	0	0	0	0	0	0	33	-1.1953125	-51.00000398	0
2	0	0	20	59.859375	0	0	0	0	0	0	0	0	0	0	3	3.140625	134.0000105	0
2	1	0	1	56.8125	2.671875	0	0	0	0	0	0	0	0	0	59.5	2.6875	114.6666756	0
2	1	0	2	37.453125	43.3125	0	0	0	0	0	0	0	0	0	33.5	-3.953125	-168.6666798	0
2	1	0	3	27.4921875	33.328125	0	0	0	0	0	0	0	0	0	27.5	0.0078125	0.333333359	0
2	1	0	4	54.7265625	0.5859375	0	0	0	0	0	0	0	0	0	56	1.2734375	54.33333758	0
2	1	0	5	25.78125	31.640625	0	0	0	0	0	0	0	0	0	23.5	-2.28125	-97.33334094	0
2	1	0	6	1.03125	6.8671875	0	0	0	0	0	0	0	0	0	4	2.96875	126.6666766	0
2	1	0	7	28.3359375	34.1953125	0	0	0	0	0	0	0	0	0	27	-1.3359375	-57.00000445	0
2	1	0	8	24.09375	29.953125	0	0	0	0	0	0	0	0	0	24	-0.09375	-4.000000313	0
2	1	0	9	13.7578125	19.6171875	0	0	0	0	0	0	0	0	0	14.5	0.7421875	31.66666914	0
2	1	0	10	35.71875	41.578125	0	0	0	0	0	0	0	0	0	34	-1.71875	-73.33333906	0
2	1	0	11	59.90625	5.765625	0	0	0	0	0	0	0	0	0	2.5	2.59375	110.6666753	0
2	1	0	12	43.4765625	49.3359375	0	0	0	0	0	0	0	0	0	47	3.5234375	150.3333451	0
2	1	0	13	9.234375	15.09375	0	0	0	0	0	0	0	0	0	7.5	-1.734375	-74.00000578	0
2	1	0	14	34.78125	40.640625	0	0	0	0	0	0	0	0	0	33	-1.78125	-76.00000594	0
2	1	0	15	47.1328125	52.9921875	0	0	0	0	0	0	0	0	0	49	1.8671875	79.66667289	0
2	1	0	16	44.7890625	50.6484375	0	0	0	0	0	0	0	0	0	43	-1.7890625	-76.3333393	0
2	1	0	17	5.90625	11.765625	0	0	0	0	0	0	0	0	0	7	1.09375	46.66667031	0
2	1	0	18	24.609375	30.46875	0	0	0	0	0	0	0	0	0	22	-2.609375	-111.333342	0
2	1	0	19	45.5625	51.421875	0	0	0	0	0	0	0	0	0	52	6.4375	274.6666881	0
2	1	0	20	40.8984375	46.7578125	0	0	0	0	0	0	0	0	0	38	-2.8984375	-123.6666763	0
2	1	1	1	30.1640625	36.0234375	0	0	0	0	0	0	0	0	0	30	-6.0234375	-257.0000201	0
2	1	1	2	41.8828125	47.7421875	0	0	0	0	0	0	0	0	0	46	-1.7421875	-74.33333914	0
2	1	1	3	23.625	29.484375	0	0	0	0	0	0	0	0	0	25	-4.484375	-191.3333483	0
2	1	1	4	42.1640625	48.0234375	0	0	0	0	0	0	0	0	0	46.5	-1.5234375	-65.00000508	0
2	1	1	5	36.7734375	42.6328125	0	0	0	0	0	0	0	0	0	43	0.3671875	15.66666789	0
2	1	1	6	55.265625	1.125	0	0	0	0	0	0	0	0	0	58.5	-2.625	-112.0000088	0
2	1	1	7	3.7265625	9.5859375	0	0	0	0	0	0	0	0	0	7.5	-2.0859375	-89.00000695	0
2	1	1	8	43.6640625	49.5234375	0	0	0	0	0	0	0	0	0	50	0.4765625	20.33333492	0
2	1	1	9	18.5625	24.421875	0	0	0	0	0	0	0	0	0	20.5	-3.921875	-167.3333464	0
2	1	1	10	20.7421875	26.6015625	0	0	0	0	0	0	0	0	0	24.5	-2.1015625	-89.66667367	0
2	1	1	11	35.5078125	41.3671875	0	0	0	0	0	0	0	0	0	36	-5.3671875	-229.0000179	0
2	1	1	12	29.6953125	35.5546875	0	0	0	0	0	0	0	0	0	33.5	-2.0546875	-87.66667352	0
2	1	1	13	14.203125	20.0625	0	0	0	0	0	0	0	0	0	19	-1.0625	-45.33333688	0
2	1	1	14	7.4296875	13.2890625	0	0	0	0	0	0	0	0	0	13.5	0.2109375	9.000000703	0
2	1	1	15	34.7578125	40.6171875	0	0	0	0	0	0	0	0	0	40	-0.6171875	-26.33333539	0
2	1	1	16	19.5703125	25.4296875	0	0	0	0	0	0	0	0	0	24	-1.4296875	-61.00000477	0
2	1	1	17	27.1640625	33.0234375	0	0	0	0	0	0	0	0	0	31	-2.0234375	-86.33334008	0
2	1	1	18	40.4765625	46.3359375	0	0	0	0	0	0	0	0	0	45	-1.3359375	-57.00000445	0
2	1	1	19	28.2421875	34.078125	0	0	0	0	0	0	0	0	0	28	-6.078125	-259.3333536	0
2	1	1	20	9.2109375	15.0703125	0	0	0	0	0	0	0	0	0	12.5	-2.5703125	-109.6666752	0
3	0	1	1	0	44.8359375	0	0	0	0	0	0	0	0	0	44	-0.8359375	-35.66666945	0
3	0	1	2	0	52.8515625	0	0	0	0	0	0	0	0	0	52.5	-0.3515625	-15.00000117	0
3	0	1	3	0	6.09375	0	0	0	0	0	0	0	0	0	7.5	1.40625	60.00000469	0
3	0	1	4	0	40.0078125	0	0	0	0	0	0	0	0	0	38.5	-1.5078125	-64.33333836	0
3	0	1	5	0	37.828125	0	0	0	0	0	0	0	0	0	34.5	-3.328125	-142.0000111	0
3	0	1	6	0	20.4609375	0	0	0	0	0	0	0	0	0	19	-1.4609375	-62.3333382	0
3	0	1	7	0	23.953125	0	0	0	0	0	0	0	0	0	22.5	-1.453125	-62.00000484	0
3	0	1	8	0	43.828125	0	0	0	0	0	0	0	0	0	42.5	-1.328125	-56.66667109	0
3	0	1	9	0	42.9375	0	0	0	0	0	0	0	0	0	38.5	-4.4375	-189.3333481	0
3	0	1	10	0	5.4375	0	0	0	0	0	0	0	0	0	4	-1.4375	-61.33333813	0
3	0	1	11	0	41.765625	0	0	0	0	0	0	0	0	0	41	-0.765625	-32.66666922	0
3	0	1	12	0	18.890625	0	0	0	0	0	0	0	0	0	17.5	-1.390625	-59.33333797	0
3	0	1	13	0	27.9609375	0	0	0	0	0	0	0	0	0	26.5	-1.4609375	-62.3333382	0
3	0	1	14	0	56.3203125	0	0	0	0	0	0	0	0	0	54	-2.3203125	-99.00000773	0
3	0	1	15	0	4.453125	0	0	0	0	0	0	0	0	0	3.5	-0.953125	-40.66666984	0
3	0	1	16	0	31.734375	0	0	0	0	0	0	0	0	0	28	-3.734375	-159.3333458	0
3	0	1	17	0	27.0234375	0	0	0	0	0	0	0	0	0	24	-3.0234375	-129.0000101	0
3	0	1	18	0	20.53125	0	0	0	0	0	0	0	0	0	19.5	-1.03125	-44.00000344	0
3	0	1	19	0	13.921875	0	0	0	0	0	0	0	0	0	12.5	-1.421875	-60.66667141	0
3	0	1	20	0	5.3671875	0	0	0	0	0	0	0	0	0	6.5	1.1328125	48.33333711	0
