# Supplementary material for: The effect of electrical muscle stimulation on intentional binding and explicit sense of agency
Source: PeerJ. 2024 Sep 19;12:e17977. doi: 10.7717/peerj.17977 (PMC11416759; doi:10.7717/peerj.17977)
Supplement: Supplemental Information 1 [file peerj-12-17977-s001.zip › RawData/Experiment1/Participant48.csv]

Action type (0=Voluntary, 1=Involuntary, 2=Sham, 3=Tone)	Condition (0=Baseline, 1=Operant)	Judgment event (0=Action, 1=Tone)	Trial	Stimulation	Tone	Switch release	Switch push	Switch release	Switch push	Switch release	Switch push	Switch release	Switch push	Switch release	Answer of participant	Judgement error on clock	Judgement error[ms]	SW1 Release to Push[ms]
0	0	0	1	0	0	0	33.65625	29.4140625	0	0	0	0	0	0	40	6.34375	270.6666878	181.0000141
0	0	0	2	0	0	0	48.3984375	44.4609375	0	0	0	0	0	0	54	5.6015625	239.0000187	168.0000131
0	0	0	3	0	0	0	7.2890625	3.140625	0	0	0	0	0	0	15	7.7109375	329.0000257	177.0000138
0	0	0	4	0	0	0	37.5703125	34.8515625	33.0234375	21.09375	0	0	0	0	47	13.9765625	596.3333799	509.0000398
0	0	0	5	0	0	0	44.203125	36.7265625	0	0	0	0	0	0	52	7.796875	332.6666927	319.0000249
0	0	0	6	0	0	0	35.859375	30.046875	0	0	0	0	0	0	41	5.140625	219.3333505	248.0000194
0	0	0	7	0	0	0	24.84375	19.2890625	0	0	0	0	0	0	36	11.15625	476.0000372	237.0000185
0	0	0	8	0	0	0	58.5234375	52.3359375	0	0	0	0	0	0	8	9.4765625	404.3333649	264.0000206
0	0	0	9	0	0	0	27.1875	21.375	0	0	0	0	0	0	36	8.8125	376.0000294	248.0000194
0	0	0	10	0	0	0	36.234375	30.703125	0	0	0	0	0	0	45	8.765625	374.0000292	236.0000184
0	0	0	11	0	0	0	18.75	13.6875	0	0	0	0	0	0	29	10.25	437.3333675	216.0000169
0	0	0	12	0	0	0	57.8203125	52.9921875	0	0	0	0	0	0	6	8.1796875	349.0000273	206.0000161
0	0	0	13	0	0	0	39.75	33.9609375	0	0	0	0	0	0	46	6.25	266.6666875	247.0000193
0	0	0	14	0	0	0	3.984375	58.8046875	0	0	0	0	0	0	13	9.015625	384.6666967	221.0000173
0	0	0	15	0	0	0	42.2578125	38.0390625	0	0	0	0	0	0	51	8.7421875	373.0000291	180.0000141
0	0	0	16	0	0	0	31.0546875	24.609375	0	0	0	0	0	0	41	9.9453125	424.3333665	275.0000215
0	0	0	17	0	0	0	25.6171875	19.6640625	0	0	0	0	0	0	37	11.3828125	485.6667046	254.0000198
0	0	0	18	0	0	0	11.53125	5.34375	0	0	0	0	0	0	24	12.46875	532.0000416	264.0000206
0	0	0	19	0	0	0	15.1640625	8.296875	0	0	0	0	0	0	28	12.8359375	547.6667095	293.0000229
0	0	0	20	0	0	0	48.84375	44.25	0	0	0	0	0	0	2	13.15625	561.3333772	196.0000153
0	1	0	1	0	58.8515625	0	52.9921875	48.703125	0	0	0	0	0	0	1	8.0078125	341.6666934	183.0000143
0	1	0	2	0	16.546875	0	10.6875	6.75	0	0	0	0	0	0	21	10.3125	440.0000344	168.0000131
0	1	0	3	0	41.3203125	0	35.4609375	30.5390625	0	0	0	0	0	0	44	8.5390625	364.3333618	210.0000164
0	1	0	4	0	21.9140625	0	16.0546875	11.3203125	0	0	0	0	0	0	25	8.9453125	381.6666965	202.0000158
0	1	0	5	0	50.8359375	0	44.9765625	40.5703125	0	0	0	0	0	0	56	11.0234375	470.3333701	188.0000147
0	1	0	6	0	17.0390625	0	11.1796875	5.765625	0	0	0	0	0	0	24	12.8203125	547.0000427	231.000018
0	1	0	7	0	13.9921875	0	8.1328125	2.90625	0	0	0	0	0	0	18	9.8671875	421.0000329	223.0000174
0	1	0	8	0	56.25	0	50.390625	45.6328125	0	0	0	0	0	0	59	8.609375	367.333362	203.0000159
0	1	0	9	0	14.7890625	0	8.9296875	3.046875	0	0	0	0	0	0	15	6.0703125	259.0000202	251.0000196
0	1	0	10	0	36.5859375	0	30.7265625	25.4296875	0	0	0	0	0	0	40	9.2734375	395.6666976	226.0000177
0	1	0	11	0	6.8203125	0	0.9609375	54.5390625	0	0	0	0	0	0	8	7.0390625	300.3333568	274.0000214
0	1	0	12	0	41.0390625	0	35.1796875	29.8359375	0	0	0	0	0	0	44	8.8203125	376.3333627	228.0000178
0	1	0	13	0	1.125	0	55.265625	50.5546875	0	0	0	0	0	0	3	7.734375	330.0000258	201.0000157
0	1	0	14	0	32.1796875	0	26.3203125	21.2578125	0	0	0	0	0	0	35	8.6796875	370.3333623	216.0000169
0	1	0	15	0	58.078125	0	52.21875	48.796875	0	0	0	0	0	0	59	6.78125	289.3333559	146.0000114
0	1	0	16	0	45.9609375	0	40.1015625	35.109375	0	0	0	0	0	0	47	6.8984375	294.3333563	213.0000166
0	1	0	17	0	27.140625	0	21.28125	16.40625	0	0	0	0	0	0	32	10.71875	457.3333691	208.0000163
0	1	0	18	0	26.390625	0	20.53125	14.4140625	0	0	0	0	0	0	31	10.46875	446.6667016	261.0000204
0	1	0	19	0	58.6640625	0	52.8046875	47.953125	0	0	0	0	0	0	1	8.1953125	349.666694	207.0000162
0	1	0	20	0	45.28125	0	39.421875	36.75	0	0	0	0	0	0	46	6.578125	280.6666886	114.0000089
0	1	1	1	0	14.25	14.1796875	8.390625	4.5703125	0	0	0	0	0	0	22	7.75	330.6666925	163.0000127
0	1	1	2	0	1.078125	0	55.21875	52.3359375	0	0	0	0	0	0	6	4.921875	210.0000164	123.0000096
0	1	1	3	0	38.9296875	0	33.0703125	30.6328125	0	0	0	0	0	0	47	8.0703125	344.3333602	104.0000081
0	1	1	4	0	4.5	0	58.640625	54.75	0	0	0	0	0	0	11	6.5	277.333355	166.000013
0	1	1	5	0	51.0234375	0	45.1640625	42.4453125	0	0	0	0	0	0	59	7.9765625	340.3333599	116.0000091
0	1	1	6	0	20.8359375	0	14.9765625	12.09375	0	0	0	0	0	0	34	13.1640625	561.6667105	123.0000096
0	1	1	7	0	14.9765625	0	9.1171875	4.40625	0	0	0	0	0	0	25	10.0234375	427.6667001	201.0000157
0	1	1	8	0	39.6796875	0	33.8203125	30.2578125	0	0	0	0	0	0	45	5.3203125	227.0000177	152.0000119
0	1	1	9	0	14.3671875	0	8.5078125	3.609375	0	0	0	0	0	0	22	7.6328125	325.6666921	209.0000163
0	1	1	10	0	39.1640625	0	33.3046875	28.21875	0	0	0	0	0	0	43	3.8359375	163.6666795	217.000017
0	1	1	11	0	53.296875	0	47.4375	42.2109375	0	0	0	0	0	0	59	5.703125	243.3333523	223.0000174
0	1	1	12	0	20.203125	0	14.34375	9.984375	0	0	0	0	0	0	23	2.796875	119.3333427	186.0000145
0	1	1	13	0	52.5703125	0	46.7109375	42.6796875	0	0	0	0	0	0	55	2.4296875	103.6666748	172.0000134
0	1	1	14	0	25.078125	0	19.21875	15.1640625	0	0	0	0	0	0	31	5.921875	252.6666864	173.0000135
0	1	1	15	0	58.640625	0	52.78125	48.9140625	0	0	0	0	0	0	3	4.359375	186.0000145	165.0000129
0	1	1	16	0	36.890625	0	31.03125	26.5078125	0	0	0	0	0	0	45	8.109375	346.000027	193.0000151
0	1	1	17	0	15.6328125	0	9.7734375	6	0	0	0	0	0	0	23	7.3671875	314.3333579	161.0000126
0	1	1	18	0	5.9765625	0	0.1171875	57.0703125	0	0	0	0	0	0	11	5.0234375	214.3333501	130.0000102
0	1	1	19	0	54.515625	0	48.65625	44.7890625	0	0	0	0	0	0	1	6.484375	276.6666883	165.0000129
0	1	1	20	0	53.2734375	0	47.4140625	43.40625	0	0	0	0	0	0	2	8.7265625	372.3333624	171.0000134
1	0	0	1	37.5703125	0	43.078125	38.625	0	0	0	0	0	0	0	41	2.375	101.3333413	0
1	0	0	2	28.6171875	0	33.609375	29.765625	0	0	0	0	0	0	0	31	1.234375	52.66667078	0
1	0	0	3	4.2890625	0	8.671875	5.484375	0	0	0	0	0	0	0	6	0.515625	22.00000172	0
1	0	0	4	40.734375	0	0	0	0	0	0	0	0	0	0	42	-18	-768.00006	0
1	0	0	5	51.7734375	0	55.9921875	53.0390625	0	0	0	0	0	0	0	53	-0.0390625	-1.666666797	0
1	0	0	6	57.8671875	0	2.625	58.96875	0	0	0	0	0	0	0	59	0.03125	1.333333438	0
1	0	0	7	47.1328125	0	51.4921875	48.703125	0	0	0	0	0	0	0	48	-0.703125	-30.00000234	0
1	0	0	8	52.125	0	56.4375	53.7421875	0	0	0	0	0	0	0	53	-0.7421875	-31.66666914	0
1	0	0	9	24.6796875	0	28.96875	26.0859375	0	0	0	0	0	0	0	27	0.9140625	39.00000305	0
1	0	0	10	22.8046875	0	27.328125	23.859375	0	0	0	0	0	0	0	24	0.140625	6.000000469	0
1	0	0	11	15.328125	0	19.78125	16.921875	0	0	0	0	0	0	0	18	1.078125	46.00000359	0
1	0	0	12	32.5078125	0	37.2890625	33.46875	0	0	0	0	0	0	0	34	0.53125	22.66666844	0
1	0	0	13	14.15625	0	18.9375	15.140625	0	0	0	0	0	0	0	17	1.859375	79.33333953	0
1	0	0	14	12.84375	0	17.671875	13.828125	0	0	0	0	0	0	0	14	0.171875	7.333333906	0
1	0	0	15	19.8515625	0	25.0546875	20.8359375	0	0	0	0	0	0	0	21	0.1640625	7.000000547	0
1	0	0	16	38.484375	0	43.4296875	39.46875	0	0	0	0	0	0	0	40	0.53125	22.66666844	0
1	0	0	17	41.9765625	0	46.921875	42.984375	0	0	0	0	0	0	0	44	1.015625	43.33333672	0
1	0	0	18	20.9296875	0	26.015625	21.9140625	0	0	0	0	0	0	0	23	1.0859375	46.33333695	0
1	0	0	19	8.5546875	0	13.3828125	9.6328125	0	0	0	0	0	0	0	10	0.3671875	15.66666789	0
1	0	0	20	19.4765625	0	24.4453125	20.4609375	0	0	0	0	0	0	0	20	-0.4609375	-19.6666682	0
1	1	0	1	55.265625	2.203125	59.90625	56.34375	0	0	0	0	0	0	0	59	2.65625	113.3333422	0
1	1	0	2	51.28125	58.21875	55.8515625	52.3359375	0	0	0	0	0	0	0	55	2.6640625	113.6666755	0
1	1	0	3	3.09375	9.984375	7.546875	4.125	0	0	0	0	0	0	0	10	5.875	250.6666863	0
1	1	0	4	42.5390625	49.453125	46.7578125	43.59375	0	0	0	0	0	0	0	49	5.40625	230.6666847	0
1	1	0	5	47.6484375	54.4921875	51.9609375	48.6328125	0	0	0	0	0	0	0	53	4.3671875	186.3333479	0
1	1	0	6	47.109375	53.9765625	51.703125	48.1171875	0	0	0	0	0	0	0	55	6.8828125	293.6666896	0
1	1	0	7	36.140625	42.984375	40.7109375	37.125	0	0	0	0	0	0	0	41	3.875	165.3333463	0
1	1	0	8	17.9296875	24.8203125	22.2890625	18.9609375	0	0	0	0	0	0	0	22	3.0390625	129.6666768	0
1	1	0	9	6.3984375	13.2421875	10.8515625	7.3828125	0	0	0	0	0	0	0	12	4.6171875	197.0000154	0
1	1	0	10	11.7890625	18.6796875	16.1015625	12.8203125	0	0	0	0	0	0	0	16	3.1796875	135.6666773	0
1	1	0	11	25.96875	32.859375	30.2109375	27	0	0	0	0	0	0	0	31	4	170.66668	0
1	1	0	12	51.46875	58.359375	55.8046875	52.5	0	0	0	0	0	0	0	57	4.5	192.000015	0
1	1	0	13	1.96875	8.765625	6.7265625	2.90625	0	0	0	0	0	0	0	7	4.09375	174.6666803	0
1	1	0	14	47.71875	54.5859375	52.1953125	48.7265625	0	0	0	0	0	0	0	54	5.2734375	225.0000176	0
1	1	0	15	42.3984375	49.2421875	47.296875	43.3828125	0	0	0	0	0	0	0	47	3.6171875	154.3333454	0
1	1	0	16	0.3046875	7.1484375	4.8984375	1.2890625	0	0	0	0	0	0	0	5	3.7109375	158.3333457	0
1	1	0	17	52.875	59.71875	57.609375	53.859375	0	0	0	0	0	0	0	57	3.140625	134.0000105	0
1	1	0	18	43.6171875	50.4140625	49.359375	44.5546875	0	0	0	0	0	0	0	48	3.4453125	147.0000115	0
1	1	0	19	31.734375	38.53125	36.515625	32.671875	0	0	0	0	0	0	0	38	5.328125	227.3333511	0
1	1	0	20	37.5703125	44.4375	42.09375	38.578125	0	0	0	0	0	0	0	42	3.421875	146.0000114	0
1	1	1	1	40.8046875	47.6484375	47.109375	41.7890625	0	0	0	0	0	0	0	54	6.3515625	271.0000212	0
1	1	1	2	33.1640625	39.984375	38.5078125	34.125	0	0	0	0	0	0	0	43	3.015625	128.6666767	0
1	1	1	3	42.3515625	49.171875	47.6953125	43.3125	0	0	0	0	0	0	0	52	2.828125	120.6666761	0
1	1	1	4	59.1796875	6.0234375	4.265625	0.1640625	0	0	0	0	0	0	0	10	3.9765625	169.6666799	0
1	1	1	5	59.15625	5.9765625	4.1953125	0.1171875	0	0	0	0	0	0	0	10	4.0234375	171.6666801	0
1	1	1	6	3	9.796875	8.0859375	3.9375	0	0	0	0	0	0	0	15	5.203125	222.0000173	0
1	1	1	7	11.8828125	18.7265625	16.7578125	12.8671875	0	0	0	0	0	0	0	21	2.2734375	97.00000758	0
1	1	1	8	16.5234375	23.296875	21.6796875	17.4375	0	0	0	0	0	0	0	30	6.703125	286.0000223	0
1	1	1	9	3.5390625	10.359375	8.6484375	4.5	0	0	0	0	0	0	0	17	6.640625	283.3333555	0
1	1	1	10	4.7109375	11.5546875	9.703125	5.6953125	0	0	0	0	0	0	0	20	8.4453125	360.3333615	0
1	1	1	11	49.2421875	56.0390625	54.234375	50.1796875	0	0	0	0	0	0	0	2	5.9609375	254.3333532	0
1	1	1	12	27.9140625	34.7578125	32.9765625	28.8984375	0	0	0	0	0	0	0	44	9.2421875	394.3333641	0
1	1	1	13	5.625	12.4453125	10.546875	6.5859375	0	0	0	0	0	0	0	24	11.5546875	493.0000385	0
1	1	1	14	48.0234375	54.8203125	53.015625	48.9609375	0	0	0	0	0	0	0	1	6.1796875	263.6666873	0
1	1	1	15	40.59375	47.390625	45.5625	41.53125	0	0	0	0	0	0	0	55	7.609375	324.666692	0
1	1	1	16	15.046875	21.8671875	20.0390625	16.0078125	0	0	0	0	0	0	0	29	7.1328125	304.3333571	0
1	1	1	17	12.8203125	19.546875	18.28125	13.6875	0	0	0	0	0	0	0	26	6.453125	275.3333548	0
1	1	1	18	7.9921875	14.7890625	13.1015625	8.9296875	0	0	0	0	0	0	0	21	6.2109375	265.0000207	0
1	1	1	19	41.15625	47.9296875	46.265625	42.0703125	0	0	0	0	0	0	0	53	5.0703125	216.3333502	0
1	1	1	20	46.875	53.671875	51.9140625	47.8125	0	0	0	0	0	0	0	59	5.328125	227.3333511	0
2	0	0	1	56.9765625	0	0	0	0	0	0	0	0	0	0	58	1.0234375	43.66667008	0
2	0	0	2	38.2734375	0	0	0	0	0	0	0	0	0	0	39	0.7265625	31.00000242	0
2	0	0	3	22.9921875	0	0	0	0	0	0	0	0	0	0	24	1.0078125	43.00000336	0
2	0	0	4	19.4765625	0	0	0	0	0	0	0	0	0	0	22	2.5234375	107.6666751	0
2	0	0	5	5.203125	0	0	0	0	0	0	0	0	0	0	7	1.796875	76.66667266	0
2	0	0	6	7.5234375	0	0	0	0	0	0	0	0	0	0	7	-0.5234375	-22.33333508	0
2	0	0	7	17.671875	0	0	0	0	0	0	0	0	0	0	19	1.328125	56.66667109	0
2	0	0	8	10.96875	0	0	0	0	0	0	0	0	0	0	14	3.03125	129.3333434	0
2	0	0	9	7.96875	0	0	0	0	0	0	0	0	0	0	11	3.03125	129.3333434	0
2	0	0	10	10.1015625	0	0	0	0	0	0	0	0	0	0	10	-0.1015625	-4.333333672	0
2	0	0	11	8.109375	0	0	0	0	0	0	0	0	0	0	11	2.890625	123.333343	0
2	0	0	12	48.4921875	0	0	0	0	0	0	0	0	0	0	49	0.5078125	21.66666836	0
2	0	0	13	42.890625	0	0	0	0	0	0	0	0	0	0	43	0.109375	4.666667031	0
2	0	0	14	20.578125	0	0	0	0	0	0	0	0	0	0	21	0.421875	18.00000141	0
2	0	0	15	52.5	0	0	0	0	0	0	0	0	0	0	55	2.5	106.666675	0
2	0	0	16	25.40625	0	0	0	0	0	0	0	0	0	0	27	1.59375	68.00000531	0
2	0	0	17	0.8203125	0	0	0	0	0	0	0	0	0	0	8	7.1796875	306.3333573	0
2	0	0	18	46.5234375	0	0	0	0	0	0	0	0	0	0	48	1.4765625	63.00000492	0
2	0	0	19	14.0390625	0	0	0	0	0	0	0	0	0	0	18	3.9609375	169.0000132	0
2	0	0	20	5.1796875	0	0	0	0	0	0	0	0	0	0	8	2.8203125	120.3333427	0
2	1	0	1	18.09375	23.953125	0	0	0	0	0	0	0	0	0	26	7.90625	337.3333597	0
2	1	0	2	42.84375	48.703125	0	0	0	0	0	0	0	0	0	48	5.15625	220.0000172	0
2	1	0	3	4.8046875	10.6640625	0	0	0	0	0	0	0	0	0	10	5.1953125	221.666684	0
2	1	0	4	2.9296875	8.7890625	0	0	0	0	0	0	0	0	0	9	6.0703125	259.0000202	0
2	1	0	5	2.296875	8.15625	0	0	0	0	0	0	0	0	0	8	5.703125	243.3333523	0
2	1	0	6	55.6171875	1.453125	0	0	0	0	0	0	0	0	0	1	5.3828125	229.6666846	0
2	1	0	7	18.5859375	24.4453125	0	0	0	0	0	0	0	0	0	24	5.4140625	231.000018	0
2	1	0	8	1.734375	7.59375	0	0	0	0	0	0	0	0	0	7	5.265625	224.6666842	0
2	1	0	9	25.7578125	31.6171875	0	0	0	0	0	0	0	0	0	32	6.2421875	266.3333541	0
2	1	0	10	45.140625	51	0	0	0	0	0	0	0	0	0	49	3.859375	164.6666795	0
2	1	0	11	33.75	39.609375	0	0	0	0	0	0	0	0	0	41	7.25	309.3333575	0
2	1	0	12	20.4375	26.296875	0	0	0	0	0	0	0	0	0	29	8.5625	365.3333619	0
2	1	0	13	11.5078125	17.3671875	0	0	0	0	0	0	0	0	0	15	3.4921875	149.0000116	0
2	1	0	14	43.359375	49.21875	0	0	0	0	0	0	0	0	0	47	3.640625	155.3333455	0
2	1	0	15	33.1171875	38.9765625	0	0	0	0	0	0	0	0	0	37	3.8828125	165.6666796	0
2	1	0	16	23.015625	28.875	0	0	0	0	0	0	0	0	0	29	5.984375	255.3333533	0
2	1	0	17	26.1328125	31.9921875	0	0	0	0	0	0	0	0	0	34	7.8671875	335.6666929	0
2	1	0	18	21.4921875	27.3515625	0	0	0	0	0	0	0	0	0	29	7.5078125	320.3333584	0
2	1	0	19	57.4921875	3.3515625	0	0	0	0	0	0	0	0	0	5	7.5078125	320.3333584	0
2	1	0	20	16.734375	22.59375	0	0	0	0	0	0	0	0	0	24	7.265625	310.0000242	0
2	1	1	1	53.625	59.484375	0	0	0	0	0	0	0	0	0	3	3.515625	150.0000117	0
2	1	1	2	26.0859375	31.9453125	0	0	0	0	0	0	0	0	0	34	2.0546875	87.66667352	0
2	1	1	3	31.21875	37.078125	0	0	0	0	0	0	0	0	0	36	-1.078125	-46.00000359	0
2	1	1	4	35.25	41.109375	0	0	0	0	0	0	0	0	0	44	2.890625	123.333343	0
2	1	1	5	46.0078125	51.8671875	0	0	0	0	0	0	0	0	0	53	1.1328125	48.33333711	0
2	1	1	6	0.1875	6.046875	0	0	0	0	0	0	0	0	0	8	1.953125	83.33333984	0
2	1	1	7	27.09375	32.9296875	0	0	0	0	0	0	0	0	0	36	3.0703125	131.0000102	0
2	1	1	8	46.7578125	52.6171875	0	0	0	0	0	0	0	0	0	56	3.3828125	144.3333446	0
2	1	1	9	13.03125	18.890625	0	0	0	0	0	0	0	0	0	22	3.109375	132.666677	0
2	1	1	10	31.0546875	36.9140625	0	0	0	0	0	0	0	0	0	41	4.0859375	174.333347	0
2	1	1	11	51.328125	57.1875	0	0	0	0	0	0	0	0	0	59	1.8125	77.33333938	0
2	1	1	12	43.6171875	49.4765625	0	0	0	0	0	0	0	0	0	55	5.5234375	235.6666851	0
2	1	1	13	44.8828125	50.7421875	0	0	0	0	0	0	0	0	0	55	4.2578125	181.6666809	0
2	1	1	14	33.375	39.234375	0	0	0	0	0	0	0	0	0	43	3.765625	160.6666792	0
2	1	1	15	5.578125	11.4375	0	0	0	0	0	0	0	0	0	18	6.5625	280.0000219	0
2	1	1	16	58.03125	3.890625	0	0	0	0	0	0	0	0	0	8	4.109375	175.333347	0
2	1	1	17	11.671875	17.5078125	0	0	0	0	0	0	0	0	0	20	2.4921875	106.3333416	0
2	1	1	18	50.203125	56.0625	0	0	0	0	0	0	0	0	0	59	2.9375	125.3333431	0
2	1	1	19	20.4140625	26.2734375	0	0	0	0	0	0	0	0	0	31	4.7265625	201.6666824	0
2	1	1	20	5.1796875	11.0390625	0	0	0	0	0	0	0	0	0	14	2.9609375	126.3333432	0
3	0	1	1	0	27.7265625	0	0	0	0	0	0	0	0	0	32	4.2734375	182.3333476	0
3	0	1	2	0	20.3671875	0	0	0	0	0	0	0	0	0	26	5.6328125	240.3333521	0
3	0	1	3	0	9.1875	0	0	0	0	0	0	0	0	0	14	4.8125	205.3333494	0
3	0	1	4	0	13.3828125	0	0	0	0	0	0	0	0	0	18	4.6171875	197.0000154	0
3	0	1	5	0	48.4921875	0	0	0	0	0	0	0	0	0	53	4.5078125	192.3333484	0
3	0	1	6	0	15.0703125	0	0	0	0	0	0	0	0	0	23	7.9296875	338.3333598	0
3	0	1	7	0	55.9453125	0	0	0	0	0	0	0	0	0	2	6.0546875	258.3333535	0
3	0	1	8	0	21.8203125	0	0	0	0	0	0	0	0	0	28	6.1796875	263.6666873	0
3	0	1	9	0	58.1484375	0	0	0	0	0	0	0	0	0	3	4.8515625	207.0000162	0
3	0	1	10	0	5.4609375	0	0	0	0	0	0	0	0	0	10	4.5390625	193.6666818	0
3	0	1	11	0	27.2578125	0	0	0	0	0	0	0	0	0	32	4.7421875	202.3333491	0
3	0	1	12	0	59.8359375	0	0	0	0	0	0	0	0	0	6	6.1640625	263.0000205	0
3	0	1	13	0	28.3125	0	0	0	0	0	0	0	0	0	34	5.6875	242.6666856	0
3	0	1	14	0	39.328125	0	0	0	0	0	0	0	0	0	41	1.671875	71.33333891	0
3	0	1	15	0	41.2734375	0	0	0	0	0	0	0	0	0	45	3.7265625	159.0000124	0
3	0	1	16	0	30.1875	0	0	0	0	0	0	0	0	0	36	5.8125	248.0000194	0
3	0	1	17	0	27.5625	0	0	0	0	0	0	0	0	0	36	8.4375	360.0000281	0
3	0	1	18	0	32.8828125	0	0	0	0	0	0	0	0	0	39	6.1171875	261.0000204	0
3	0	1	19	0	44.0859375	0	0	0	0	0	0	0	0	0	49	4.9140625	209.666683	0
3	0	1	20	0	10.125	0	0	0	0	0	0	0	0	0	16	5.875	250.6666863	0
