# Supplementary material for: The effect of electrical muscle stimulation on intentional binding and explicit sense of agency
Source: PeerJ. 2024 Sep 19;12:e17977. doi: 10.7717/peerj.17977 (PMC11416759; doi:10.7717/peerj.17977)
Supplement: Supplemental Information 1 [file peerj-12-17977-s001.zip › RawData/Experiment1/Participant5.csv]

Action type (0=Voluntary, 1=Involuntary, 2=Sham, 3=Tone)	Condition (0=Baseline, 1=Operant)	Judgment event (0=Action, 1=Tone)	Trial	Stimulation	Tone	Switch release	Switch push	Switch release	Switch push	Switch release	Switch push	Switch release	Switch push	Switch release	Answer of participant	Judgement error on clock	Judgement error[ms]	SW1 Release to Push[ms]
0	0	0	1	0	0	0	59.203125	57.1875	0	0	0	0	0	0	58.3	-0.903125	-38.53333634	86.00000672
0	0	0	2	0	0	0	51.75	49.734375	0	0	0	0	0	0	48.2	-3.55	-151.4666785	86.00000672
0	0	0	3	0	0	0	54.84375	52.6875	0	0	0	0	0	0	52.4	-2.44375	-104.2666748	92.00000719
0	0	0	4	0	0	0	58.3828125	56.90625	0	0	0	0	0	0	54.9	-3.4828125	-148.6000116	63.00000492
0	0	0	5	0	0	0	58.8515625	57.234375	0	0	0	0	0	0	56.1	-2.7515625	-117.4000092	69.00000539
0	0	0	6	0	0	0	51.09375	48.09375	0	0	0	0	0	0	47.4	-3.69375	-157.6000123	128.00001
0	0	0	7	0	0	0	58.6640625	57.28125	0	0	0	0	0	0	56.8	-1.8640625	-79.53333955	59.00000461
0	0	0	8	0	0	0	59.625	57.9609375	0	0	0	0	0	0	57	-2.625	-112.0000088	71.00000555
0	0	0	9	0	0	0	5.1328125	4.265625	0	0	0	0	0	0	1.9	-3.2328125	-137.9333441	37.00000289
0	0	0	10	0	0	0	3.8203125	2.765625	0	0	0	0	0	0	2.1	-1.7203125	-73.40000573	45.00000352
0	0	0	11	0	0	0	14.1328125	12.6328125	0	0	0	0	0	0	11.9	-2.2328125	-95.26667411	64.000005
0	0	0	12	0	0	0	27.046875	25.6640625	0	0	0	0	0	0	23.8	-3.246875	-138.5333442	59.00000461
0	0	0	13	0	0	0	33.515625	31.59375	0	0	0	0	0	0	29.7	-3.815625	-162.8000127	82.00000641
0	0	0	14	0	0	0	37.5703125	36.375	0	0	0	0	0	0	34.9	-2.6703125	-113.9333422	51.00000398
0	0	0	15	0	0	0	40.640625	37.9453125	0	0	0	0	0	0	36.3	-4.340625	-185.2000145	115.000009
0	0	0	16	0	0	0	42.1171875	40.2421875	0	0	0	0	0	0	40.5	-1.6171875	-69.00000539	80.00000625
0	0	0	17	0	0	0	40.03125	37.96875	0	0	0	0	0	0	36.3	-3.73125	-159.2000124	88.00000688
0	0	0	18	0	0	0	46.4765625	44.90625	0	0	0	0	0	0	43.1	-3.3765625	-144.0666779	67.00000523
0	0	0	19	0	0	0	56.109375	54.4453125	0	0	0	0	0	0	53.7	-2.409375	-102.800008	71.00000555
0	0	0	20	0	0	0	59.1328125	57.7734375	0	0	0	0	0	0	57.1	-2.0328125	-86.73334011	58.00000453
0	1	0	1	0	14.484375	0	8.625	7.125	0	0	0	0	0	0	8.7	0.075	3.20000025	64.000005
0	1	0	2	0	24.890625	0	19.03125	17.5546875	0	0	0	0	0	0	16.3	-2.73125	-116.5333424	63.00000492
0	1	0	3	0	32.859375	0	27	25.59375	0	0	0	0	0	0	25.2	-1.8	-76.800006	60.00000469
0	1	0	4	0	36.5390625	0	30.65625	29.109375	0	0	0	0	0	0	29.7	-0.95625	-40.80000319	66.00000516
0	1	0	5	0	41.90625	0	36.046875	34.5	0	0	0	0	0	0	35.9	-0.146875	-6.266667156	66.00000516
0	1	0	6	0	2.5546875	0	56.6953125	54.6796875	0	0	0	0	0	0	57.2	0.5046875	21.53333502	86.00000672
0	1	0	7	0	11.9765625	0	6.1171875	4.1953125	0	0	0	0	0	0	4.9	-1.2171875	-51.93333739	82.00000641
0	1	0	8	0	27.140625	0	21.28125	19.59375	0	0	0	0	0	0	18.3	-2.98125	-127.2000099	72.00000563
0	1	0	9	0	27.609375	0	21.7265625	20.53125	0	0	0	0	0	0	18.9	-2.8265625	-120.6000094	51.00000398
0	1	0	10	0	47.71875	0	41.859375	39.796875	0	0	0	0	0	0	38.8	-3.059375	-130.5333435	88.00000688
0	1	0	11	0	45.6328125	0	39.7734375	37.9921875	0	0	0	0	0	0	37.9	-1.8734375	-79.93333958	76.00000594
0	1	0	12	0	52.03125	0	46.171875	43.78125	0	0	0	0	0	0	42.8	-3.371875	-143.8666779	102.000008
0	1	0	13	0	56.7421875	0	50.8828125	49.4765625	0	0	0	0	0	0	50.1	-0.7828125	-33.40000261	60.00000469
0	1	0	14	0	4.78125	0	58.921875	57.890625	0	0	0	0	0	0	57.9	-1.021875	-43.60000341	44.00000344
0	1	0	15	0	37.0546875	0	31.1953125	29.953125	0	0	0	0	0	0	28.7	-2.4953125	-106.466675	53.00000414
0	1	0	16	0	55.7109375	0	49.8515625	48	0	0	0	0	0	0	46.3	-3.5515625	-151.5333452	79.00000617
0	1	0	17	0	10.4296875	0	4.546875	2.9765625	0	0	0	0	0	0	4.8	0.253125	10.80000084	67.00000523
0	1	0	18	0	13.640625	0	7.78125	5.5546875	0	0	0	0	0	0	7.6	-0.18125	-7.733333938	95.00000742
0	1	0	19	0	19.3828125	0	13.5234375	11.8125	0	0	0	0	0	0	11.9	-1.6234375	-69.26667208	73.0000057
0	1	0	20	0	35.8359375	0	29.9765625	27.890625	0	0	0	0	0	0	28.3	-1.6765625	-71.53333892	89.00000695
0	1	1	1	0	5.7421875	0	59.8828125	57	0	0	0	0	0	0	2.9	-2.8421875	-121.2666761	123.0000096
0	1	1	2	0	12.6328125	0	6.7734375	3.890625	0	0	0	0	0	0	8	-4.6328125	-197.6666821	123.0000096
0	1	1	3	0	14.0390625	0	8.1796875	5.671875	0	0	0	0	0	0	11.1	-2.9390625	-125.4000098	107.0000084
0	1	1	4	0	33.7265625	0	27.8671875	25.7109375	0	0	0	0	0	0	28.2	-5.5265625	-235.8000184	92.00000719
0	1	1	5	0	50.71875	0	44.859375	42.75	0	0	0	0	0	0	48.9	-1.81875	-77.60000606	90.00000703
0	1	1	6	0	2.3671875	0	56.5078125	54.28125	0	0	0	0	0	0	59	-3.3671875	-143.6666779	95.00000742
0	1	1	7	0	2.1328125	0	56.2734375	53.8359375	0	0	0	0	0	0	58.8	-3.3328125	-142.2000111	104.0000081
0	1	1	8	0	7.2421875	0	1.3828125	58.828125	0	0	0	0	0	0	4.7	-2.5421875	-108.4666751	109.0000085
0	1	1	9	0	5.6484375	0	59.7890625	57.2109375	0	0	0	0	0	0	3.5	-2.1484375	-91.66667383	110.0000086
0	1	1	10	0	9.1875	0	3.328125	0.984375	0	0	0	0	0	0	4.1	-5.0875	-217.0666836	100.0000078
0	1	1	11	0	14.1796875	0	8.3203125	6.234375	0	0	0	0	0	0	8.1	-6.0796875	-259.4000203	89.00000695
0	1	1	12	0	52.6640625	0	46.8046875	44.90625	0	0	0	0	0	0	46.8	-5.8640625	-250.2000195	81.00000633
0	1	1	13	0	55.6875	0	49.828125	47.25	0	0	0	0	0	0	50.2	-5.4875	-234.1333516	110.0000086
0	1	1	14	0	29.4140625	0	23.5546875	21.890625	0	0	0	0	0	0	27	-2.4140625	-103.000008	71.00000555
0	1	1	15	0	53.953125	0	48.09375	46.1015625	0	0	0	0	0	0	48.2	-5.753125	-245.4666858	85.00000664
0	1	1	16	0	11.109375	0	5.25	2.53125	0	0	0	0	0	0	8.8	-2.309375	-98.53334103	116.0000091
0	1	1	17	0	53.5546875	0	47.6953125	45.4453125	0	0	0	0	0	0	49	-4.5546875	-194.3333485	96.0000075
0	1	1	18	0	55.5	0	49.640625	47.5546875	0	0	0	0	0	0	53.6	-1.9	-81.066673	89.00000695
0	1	1	19	0	52.8515625	0	46.9921875	44.71875	0	0	0	0	0	0	48.9	-3.9515625	-168.6000132	97.00000758
0	1	1	20	0	55.21875	0	49.359375	0	0	0	0	0	0	0	52.3	-2.91875	-124.5333431	-454.0000355
1	0	0	1	49.0546875	0	54.0703125	50.390625	0	0	0	0	0	0	0	48.3	-2.090625	-89.20000697	0
1	0	0	2	15.609375	0	0	7.78125	25.1015625	16.453125	0	0	0	0	0	17.6	1.146875	48.93333716	0
1	0	0	3	27.140625	0	38.90625	27.7734375	0	0	0	0	0	0	0	27.5	-0.2734375	-11.66666758	0
1	0	0	4	26.9765625	0	34.359375	27.7265625	0	0	0	0	0	0	0	28	0.2734375	11.66666758	0
1	0	0	5	50.953125	0	57.4921875	51.890625	0	0	0	0	0	0	0	51.9	0.009375	0.400000031	0
1	0	0	6	39.234375	0	47.8828125	39.9375	0	0	0	0	0	0	0	40	0.0625	2.666666875	0
1	0	0	7	18.0703125	0	26.765625	18.9140625	0	0	0	0	0	0	0	18.9	-0.0140625	-0.600000047	0
1	0	0	8	54.5625	0	0	55.5234375	0	0	0	0	0	0	0	53.8	-1.7234375	-73.53333908	0
1	0	0	9	45.890625	0	54.3984375	46.828125	0	0	0	0	0	0	0	44.6	-2.228125	-95.06667409	0
1	0	0	10	36.0703125	0	0	29.484375	0	0	0	0	0	0	0	37.1	7.615625	324.9333587	0
1	0	0	11	56.390625	0	2.203125	57.4453125	0	0	0	0	0	0	0	57.2	-0.2453125	-10.46666748	0
1	0	0	12	27.28125	0	34.8046875	28.4296875	0	0	0	0	0	0	0	27.3	-1.1296875	-48.20000377	0
1	0	0	13	19.0546875	0	27.6328125	20.1328125	0	0	0	0	0	0	0	20.6	0.4671875	19.93333489	0
1	0	0	14	10.78125	0	0	11.5546875	0	0	0	0	0	0	0	10.8	-0.7546875	-32.20000252	0
1	0	0	15	34.1953125	0	41.90625	35.2734375	0	0	0	0	0	0	0	36.2	0.9265625	39.53333642	0
1	0	0	16	37.1953125	0	43.8515625	38.15625	0	0	0	0	0	0	0	38	-0.15625	-6.666667188	0
1	0	0	17	1.828125	0	10.171875	34.7578125	0	0	0	0	0	0	0	3.9	29.1421875	1243.400097	0
1	0	0	18	29.5078125	0	35.9296875	30.7734375	0	0	0	0	0	0	0	36	5.2265625	223.0000174	0
1	0	0	19	44.953125	0	50.5546875	46.359375	0	0	0	0	0	0	0	46.1	-0.259375	-11.06666753	0
1	0	0	20	46.1015625	0	52.78125	47.3671875	0	0	0	0	0	0	0	45.1	-2.2671875	-96.73334089	0
1	1	0	1	30.28125	37.125	36.984375	31.265625	0	0	0	0	0	0	0	36.3	5.034375	214.8000168	0
1	1	0	2	58.3125	5.0859375	4.9921875	59.2265625	0	0	0	0	0	0	0	60	0.7734375	33.00000258	0
1	1	0	3	30.28125	37.03125	37.7109375	31.171875	0	0	0	0	0	0	0	30.3	-0.871875	-37.20000291	0
1	1	0	4	6.28125	12.9375	16.7578125	7.078125	0	0	0	0	0	0	0	7.4	0.321875	13.73333441	0
1	1	0	5	34.4296875	40.9921875	44.4609375	35.1328125	0	0	0	0	0	0	0	35.1	-0.0328125	-1.400000109	0
1	1	0	6	31.171875	37.8984375	39.3515625	32.0390625	0	0	0	0	0	0	0	31.6	-0.4390625	-18.7333348	0
1	1	0	7	46.8515625	53.6015625	54.890625	47.7421875	0	0	0	0	0	0	0	46.9	-0.8421875	-35.93333614	0
1	1	0	8	11.765625	18.4453125	17.8828125	12.5859375	0	0	0	0	0	0	0	12.1	-0.4859375	-20.73333495	0
1	1	0	9	56.0390625	2.765625	2.578125	56.90625	0	0	0	0	0	0	0	55.2	-1.70625	-72.80000569	0
1	1	0	10	22.734375	29.484375	34.921875	0	0	0	0	0	0	0	0	24.1	24.1	1028.266747	0
1	1	0	11	49.171875	55.8515625	2.6015625	49.9921875	0	0	0	0	0	0	0	47.7	-2.2921875	-97.80000764	0
1	1	0	12	0.8671875	7.6171875	7.125	1.7578125	0	0	0	0	0	0	0	1.9	0.1421875	6.066667141	0
1	1	0	13	22.828125	29.53125	30.75	23.671875	0	0	0	0	0	0	0	24.2	0.528125	22.53333509	0
1	1	0	14	42.328125	48.984375	49.8515625	43.125	0	0	0	0	0	0	0	42.9	-0.225	-9.60000075	0
1	1	0	15	3.9140625	10.6640625	13.6171875	4.8046875	0	0	0	0	0	0	0	4.8	-0.0046875	-0.200000016	0
1	1	0	16	0.046875	6.7734375	7.3828125	0.9140625	0	0	0	0	0	0	0	3.7	2.7859375	118.866676	0
1	1	0	17	2.671875	9.6796875	7.7109375	3.8203125	0	0	0	0	0	0	0	3	-0.8203125	-35.00000273	0
1	1	0	18	45.5859375	52.125	56.0390625	46.265625	0	0	0	0	0	0	0	44.8	-1.465625	-62.53333822	0
1	1	0	19	1.9921875	8.6484375	9.09375	2.7890625	0	0	0	0	0	0	0	2.7	-0.0890625	-3.800000297	0
1	1	0	20	21.28125	27.9375	28.21875	22.078125	0	0	0	0	0	0	0	22.3	0.221875	9.466667406	0
1	1	1	1	12.703125	19.546875	15.9140625	13.6875	0	0	0	0	0	0	0	17.3	-2.246875	-95.86667416	0
1	1	1	2	53.5546875	0.28125	55.921875	54.421875	0	0	0	0	0	0	0	57.1	-3.18125	-135.7333439	0
1	1	1	3	47.25	54.1640625	49.40625	48.28125	0	0	0	0	0	0	0	50.4	-3.7640625	-160.6000125	0
1	1	1	4	26.2734375	33	28.2890625	27.1171875	0	0	0	0	0	0	0	29.3	-3.7	-157.866679	0
1	1	1	5	42.65625	49.453125	44.6484375	43.59375	0	0	0	0	0	0	0	46.1	-3.353125	-143.0666778	0
1	1	1	6	0.65625	7.96875	2.625	2.109375	0	0	0	0	0	0	0	5.1	-2.86875	-122.4000096	0
1	1	1	7	20.765625	27.4921875	24.3046875	21.6328125	0	0	0	0	0	0	0	23.6	-3.8921875	-166.0666796	0
1	1	1	8	14.3203125	21.140625	16.453125	15.28125	0	0	0	0	0	0	0	15.6	-5.540625	-236.4000185	0
1	1	1	9	16.59375	23.2734375	18.609375	17.4140625	0	0	0	0	0	0	0	18.3	-4.9734375	-212.2000166	0
1	1	1	10	33.9140625	40.5703125	36.234375	34.6875	0	0	0	0	0	0	0	34.8	-5.7703125	-246.2000192	0
1	1	1	11	47.765625	54.4453125	49.8515625	48.5859375	0	0	0	0	0	0	0	52	-2.4453125	-104.3333415	0
1	1	1	12	52.7109375	59.4140625	54.75	53.5546875	0	0	0	0	0	0	0	55.2	-4.2140625	-179.800014	0
1	1	1	13	21.4453125	28.1484375	23.34375	22.2890625	0	0	0	0	0	0	0	24.6	-3.5484375	-151.4000118	0
1	1	1	14	45.46875	52.1953125	47.390625	46.3359375	0	0	0	0	0	0	0	48.1	-4.0953125	-174.733347	0
1	1	1	15	27.2578125	33.8671875	29.3671875	28.0078125	0	0	0	0	0	0	0	28.9	-4.9671875	-211.9333499	0
1	1	1	16	27.6328125	34.3125	29.9296875	28.453125	0	0	0	0	0	0	0	29.5	-4.8125	-205.3333494	0
1	1	1	17	19.453125	26.203125	21.6328125	20.34375	0	0	0	0	0	0	0	19.8	-6.403125	-273.2000213	0
1	1	1	18	26.8828125	33.5859375	28.9921875	27.703125	0	0	0	0	0	0	0	26.7	-6.8859375	-293.800023	0
1	1	1	19	12.1640625	18.9375	3.609375	54.046875	14.203125	13.078125	0	0	0	0	0	18	-0.9375	-40.00000313	0
1	1	1	20	59.8359375	6.5625	1.921875	0.703125	0	0	0	0	0	0	0	2.3	-4.2625	-181.8666809	0
2	0	0	1	29.8125	0	0	0	0	0	0	0	0	0	0	30.4	0.5875	25.06666862	0
2	0	0	2	2.4375	0	0	0	0	0	0	0	0	0	0	4.8	2.3625	100.8000079	0
2	0	0	3	0.328125	0	0	0	0	0	0	0	0	0	0	2.6	2.271875	96.93334091	0
2	0	0	4	34.9453125	0	0	0	0	0	0	0	0	0	0	35.9	0.9546875	40.73333652	0
2	0	0	5	59.8359375	0	0	0	0	0	0	0	0	0	0	0.5	0.6640625	28.33333555	0
2	0	0	6	18.46875	0	0	0	0	0	0	0	0	0	0	18.6	0.13125	5.600000438	0
2	0	0	7	22.1015625	0	0	0	0	0	0	0	0	0	0	20.1	-2.0015625	-85.40000667	0
2	0	0	8	1.21875	0	0	0	0	0	0	0	0	0	0	1.8	0.58125	24.80000194	0
2	0	0	9	59.953125	0	0	0	0	0	0	0	0	0	0	59.3	-0.653125	-27.86666884	0
2	0	0	10	45.46875	0	0	0	0	0	0	0	0	0	0	43.9	-1.56875	-66.93333856	0
2	0	0	11	37.4296875	0	0	0	0	0	0	0	0	0	0	38.8	1.3703125	58.46667123	0
2	0	0	12	18.890625	0	0	0	0	0	0	0	0	0	0	17.2	-1.690625	-72.13333897	0
2	0	0	13	17.9296875	0	0	0	0	0	0	0	0	0	0	17.3	-0.6296875	-26.86666877	0
2	0	0	14	0.09375	0	0	0	0	0	0	0	0	0	0	59.9	-0.19375	-8.266667313	0
2	0	0	15	2.5078125	0	0	0	0	0	0	0	0	0	0	3.6	1.0921875	46.60000364	0
2	0	0	16	12.7265625	0	0	0	0	0	0	0	0	0	0	14	1.2734375	54.33333758	0
2	0	0	17	5.8125	0	0	0	0	0	0	0	0	0	0	7.8	1.9875	84.80000663	0
2	0	0	18	2.9296875	0	0	0	0	0	0	0	0	0	0	2.9	-0.0296875	-1.266666766	0
2	0	0	19	4.8984375	0	0	0	0	0	0	0	0	0	0	4.1	-0.7984375	-34.06666933	0
2	0	0	20	46.453125	0	0	0	0	0	0	0	0	0	0	43.8	-2.653125	-113.2000088	0
2	1	0	1	10.453125	16.3125	0	0	0	0	0	0	0	0	0	10.2	-0.253125	-10.80000084	0
2	1	0	2	45.28125	51.140625	0	0	0	0	0	0	0	0	0	44	-1.28125	-54.66667094	0
2	1	0	3	47.4609375	53.3203125	0	0	0	0	0	0	0	0	0	46.9	-0.5609375	-23.9333352	0
2	1	0	4	56.4609375	2.3203125	0	0	0	0	0	0	0	0	0	58.1	1.6390625	69.9333388	0
2	1	0	5	34.1484375	40.0078125	0	0	0	0	0	0	0	0	0	34.6	0.4515625	19.26666817	0
2	1	0	6	1.6875	7.546875	0	0	0	0	0	0	0	0	0	2	0.3125	13.33333438	0
2	1	0	7	46.5234375	52.359375	0	0	0	0	0	0	0	0	0	46.1	-0.4234375	-18.06666808	0
2	1	0	8	54.09375	59.953125	0	0	0	0	0	0	0	0	0	53.2	-0.89375	-38.13333631	0
2	1	0	9	7.4296875	13.2890625	0	0	0	0	0	0	0	0	0	8.9	1.4703125	62.73333823	0
2	1	0	10	55.125	0.984375	0	0	0	0	0	0	0	0	0	56.1	0.975	41.60000325	0
2	1	0	11	4.4765625	10.3359375	0	0	0	0	0	0	0	0	0	10.2	5.7234375	244.2000191	0
2	1	0	12	20.53125	26.390625	0	0	0	0	0	0	0	0	0	20.4	-0.13125	-5.600000438	0
2	1	0	13	13.6875	19.546875	0	0	0	0	0	0	0	0	0	7.2	-6.4875	-276.8000216	0
2	1	0	14	17.4609375	23.3203125	0	0	0	0	0	0	0	0	0	17.8	0.3390625	14.4666678	0
2	1	0	15	16.03125	21.890625	0	0	0	0	0	0	0	0	0	14.9	-1.13125	-48.26667044	0
2	1	0	16	52.9921875	58.8515625	0	0	0	0	0	0	0	0	0	53.8	0.8078125	34.46666936	0
2	1	0	17	3.7265625	9.5859375	0	0	0	0	0	0	0	0	0	4.9	1.1734375	50.06667058	0
2	1	0	18	54.1171875	59.9765625	0	0	0	0	0	0	0	0	0	54.9	0.7828125	33.40000261	0
2	1	0	19	11.25	17.109375	0	0	0	0	0	0	0	0	0	12.8	1.55	66.1333385	0
2	1	0	20	45.6328125	51.4921875	0	0	0	0	0	0	0	0	0	44.7	-0.9328125	-39.80000311	0
2	1	1	1	11.5546875	17.4140625	0	0	0	0	0	0	0	0	0	16	-1.4140625	-60.33333805	0
2	1	1	2	2.3671875	8.2265625	0	0	0	0	0	0	0	0	0	6.9	-1.3265625	-56.60000442	0
2	1	1	3	56.9765625	2.8359375	0	0	0	0	0	0	0	0	0	4.4	1.5640625	66.73333855	0
2	1	1	4	18.4921875	24.3515625	0	0	0	0	0	0	0	0	0	21.2	-3.1515625	-134.4666772	0
2	1	1	5	39.984375	45.84375	0	0	0	0	0	0	0	0	0	44.1	-1.74375	-74.40000581	0
2	1	1	6	56.8125	2.671875	0	0	0	0	0	0	0	0	0	3.4	0.728125	31.06666909	0
2	1	1	7	35.34375	41.203125	0	0	0	0	0	0	0	0	0	39	-2.203125	-94.00000734	0
2	1	1	8	23.4375	29.296875	0	0	0	0	0	0	0	0	0	30.7	1.403125	59.86667134	0
2	1	1	9	30.3515625	36.2109375	0	0	0	0	0	0	0	0	0	31.8	-4.4109375	-188.2000147	0
2	1	1	10	58.59375	4.453125	0	0	0	0	0	0	0	0	0	3.8	-0.653125	-27.86666884	0
2	1	1	11	24.9140625	30.7734375	0	0	0	0	0	0	0	0	0	28.1	-2.6734375	-114.0666756	0
2	1	1	12	4.6640625	10.5234375	0	0	0	0	0	0	0	0	0	6.3	-4.2234375	-180.2000141	0
2	1	1	13	3.6796875	9.5390625	0	0	0	0	0	0	0	0	0	8.9	-0.6390625	-27.2666688	0
2	1	1	14	37.5	43.359375	0	0	0	0	0	0	0	0	0	39	-4.359375	-186.0000145	0
2	1	1	15	49.265625	55.125	0	0	0	0	0	0	0	0	0	54.1	-1.025	-43.73333675	0
2	1	1	16	19.078125	24.9375	0	0	0	0	0	0	0	0	0	24	-0.9375	-40.00000313	0
2	1	1	17	22.40625	28.265625	0	0	0	0	0	0	0	0	0	27.8	-0.465625	-19.86666822	0
2	1	1	18	19.4296875	25.2890625	0	0	0	0	0	0	0	0	0	24.5	-0.7890625	-33.6666693	0
2	1	1	19	50.3203125	56.1796875	0	0	0	0	0	0	0	0	0	53.8	-2.3796875	-101.5333413	0
2	1	1	20	37.359375	43.21875	0	0	0	0	0	0	0	0	0	41.9	-1.31875	-56.26667106	0
3	0	1	1	0	53.1328125	0	0	0	0	0	0	0	0	0	53.9	0.7671875	32.73333589	0
3	0	1	2	0	59.6484375	0	0	0	0	0	0	0	0	0	59.1	-0.5484375	-23.40000183	0
3	0	1	3	0	20.8359375	0	0	0	0	0	0	0	0	0	20.5	-0.3359375	-14.33333445	0
3	0	1	4	0	54.6796875	0	0	0	0	0	0	0	0	0	53.8	-0.8796875	-37.53333627	0
3	0	1	5	0	37.171875	0	0	0	0	0	0	0	0	0	39.3	2.128125	90.80000709	0
3	0	1	6	0	40.640625	0	0	0	0	0	0	0	0	0	40.8	0.159375	6.800000531	0
3	0	1	7	0	1.78125	0	0	0	0	0	0	0	0	0	4.3	2.51875	107.4666751	0
3	0	1	8	0	24.4453125	0	0	0	0	0	0	0	0	0	24.6	0.1546875	6.600000516	0
3	0	1	9	0	54.796875	0	0	0	0	0	0	0	0	0	55.1	0.303125	12.93333434	0
3	0	1	10	0	37.8046875	0	0	0	0	0	0	0	0	0	37.3	-0.5046875	-21.53333502	0
3	0	1	11	0	46.9921875	0	0	0	0	0	0	0	0	0	46.9	-0.0921875	-3.933333641	0
3	0	1	12	0	17.390625	0	0	0	0	0	0	0	0	0	17	-0.390625	-16.66666797	0
3	0	1	13	0	25.453125	0	0	0	0	0	0	0	0	0	24.1	-1.353125	-57.73333784	0
3	0	1	14	0	52.8515625	0	0	0	0	0	0	0	0	0	55.2	2.3484375	100.2000078	0
3	0	1	15	0	48.2109375	0	0	0	0	0	0	0	0	0	47.8	-0.4109375	-17.5333347	0
3	0	1	16	0	41.625	0	0	0	0	0	0	0	0	0	42.3	0.675	28.80000225	0
3	0	1	17	0	8.6953125	0	0	0	0	0	0	0	0	0	8	-0.6953125	-29.66666898	0
3	0	1	18	0	52.40625	0	0	0	0	0	0	0	0	0	49.5	-2.90625	-124.0000097	0
3	0	1	19	0	28.359375	0	0	0	0	0	0	0	0	0	28.8	0.440625	18.80000147	0
3	0	1	20	0	19.21875	0	0	0	0	0	0	0	0	0	17.2	-2.01875	-86.13334006	0
