# Supplementary material for: The effect of electrical muscle stimulation on intentional binding and explicit sense of agency
Source: PeerJ. 2024 Sep 19;12:e17977. doi: 10.7717/peerj.17977 (PMC11416759; doi:10.7717/peerj.17977)
Supplement: Supplemental Information 1 [file peerj-12-17977-s001.zip › RawData/Experiment1/Participant6.csv]

Action type (0=Voluntary, 1=Involuntary, 2=Sham, 3=Tone)	Condition (0=Baseline, 1=Operant)	Judgment event (0=Action, 1=Tone)	Trial	Stimulation	Tone	Switch release	Switch push	Switch release	Switch push	Switch release	Switch push	Switch release	Switch push	Switch release	Answer of participant	Judgement error on clock	Judgement error[ms]	SW1 Release to Push[ms]
0	0	0	1	0	0	0	21.0703125	18.984375	0	0	0	0	0	0	19.8	-1.2703125	-54.20000423	89.00000695
0	0	0	2	0	0	0	34.734375	31.734375	0	0	0	0	0	0	32.4	-2.334375	-99.60000778	128.00001
0	0	0	3	0	0	0	38.3203125	36.2109375	0	0	0	0	0	0	35.7	-2.6203125	-111.8000087	90.00000703
0	0	0	4	0	0	0	10.2890625	7.8984375	0	0	0	0	0	0	7.6	-2.6890625	-114.7333423	102.000008
0	0	0	5	0	0	0	41.765625	39.8671875	0	0	0	0	0	0	37.7	-4.065625	-173.4666802	81.00000633
0	0	0	6	0	0	0	16.1953125	14.0859375	0	0	0	0	0	0	12.9	-3.2953125	-140.600011	90.00000703
0	0	0	7	0	0	0	0.8671875	58.125	0	0	0	0	0	0	56.6	-4.2671875	-182.0666809	117.0000091
0	0	0	8	0	0	0	14.5546875	12.609375	0	0	0	0	0	0	12.7	-1.8546875	-79.13333952	83.00000648
0	0	0	9	0	0	0	22.4765625	19.453125	0	0	0	0	0	0	21	-1.4765625	-63.00000492	129.0000101
0	0	0	10	0	0	0	0	0	0	0	0	0	0	0	21.6	21.6	921.600072	0
0	0	0	11	0	0	0	58.453125	56.15625	0	0	0	0	0	0	53.6	-4.853125	-207.0666828	98.00000766
0	0	0	12	0	0	0	20.15625	17.4375	0	0	0	0	0	0	18.8	-1.35625	-57.86667119	116.0000091
0	0	0	13	0	0	0	35.25	33.1171875	30.375	28.078125	0	0	0	0	29.3	-1.075	-45.86667025	98.00000766
0	0	0	14	0	0	0	21.75	19.5	0	0	0	0	0	0	17.4	-4.35	-185.6000145	96.0000075
0	0	0	15	0	0	0	54.3984375	51.984375	0	0	0	0	0	0	51.1	-3.2984375	-140.7333443	103.000008
0	0	0	16	0	0	0	4.546875	2.25	0	0	0	0	0	0	2.8	-1.746875	-74.53333916	98.00000766
0	0	0	17	0	0	0	56.1796875	53.9296875	0	0	0	0	0	0	53.6	-2.5796875	-110.0666753	96.0000075
0	0	0	18	0	0	0	22.3359375	20.1796875	0	0	0	0	0	0	22.6	0.2640625	11.26666755	92.00000719
0	0	0	19	0	0	0	45.984375	44.4375	0	0	0	0	0	0	44.3	-1.684375	-71.86667228	66.00000516
0	0	0	20	0	0	0	38.90625	36.7265625	0	0	0	0	0	0	35.7	-3.20625	-136.8000107	93.00000727
0	1	0	1	0	59.3203125	0	53.4609375	51.3984375	0	0	0	0	0	0	51.2	-2.2609375	-96.4666742	88.00000688
0	1	0	2	0	15.2109375	0	9.3515625	7.2421875	0	0	0	0	0	0	7.5	-1.8515625	-79.00000617	90.00000703
0	1	0	3	0	27.9609375	0	22.1015625	19.8984375	0	0	0	0	0	0	22.4	0.2984375	12.73333433	94.00000734
0	1	0	4	0	49.1953125	0	43.3125	41.53125	0	0	0	0	0	0	42.2	-1.1125	-47.46667037	76.00000594
0	1	0	5	0	33.421875	0	27.5625	25.171875	0	0	0	0	0	0	27.1	-0.4625	-19.73333487	102.000008
0	1	0	6	0	55.96875	0	50.0859375	47.109375	0	0	0	0	0	0	47.3	-2.7859375	-118.866676	127.0000099
0	1	0	7	0	8.578125	0	2.71875	1.3359375	0	0	0	0	0	0	1.6	-1.11875	-47.73333706	59.00000461
0	1	0	8	0	22.78125	0	16.921875	14.7890625	0	0	0	0	0	0	15.5	-1.421875	-60.66667141	91.00000711
0	1	0	9	0	42.6328125	0	36.7734375	32.4375	0	0	0	0	0	0	36.7	-0.0734375	-3.133333578	185.0000145
0	1	0	10	0	55.3828125	0	49.5234375	48.09375	0	0	0	0	0	0	48.9	-0.6234375	-26.60000208	61.00000477
0	1	0	11	0	26.9296875	0	21.0703125	19.078125	0	0	0	0	0	0	23.7	2.6296875	112.2000088	85.00000664
0	1	0	12	0	49.921875	0	44.0625	41.4609375	0	0	0	0	0	0	43.6	-0.4625	-19.73333487	111.0000087
0	1	0	13	0	7.0546875	0	1.1953125	0.09375	0	0	0	0	0	0	58.1	-3.0953125	-132.066677	47.00000367
0	1	0	14	0	17.90625	20.7890625	12.046875	9.09375	0	0	0	0	0	0	12.8	0.753125	32.13333584	126.0000098
0	1	0	15	0	44.1796875	0	38.3203125	36.3046875	0	0	0	0	0	0	37.9	-0.4203125	-17.93333473	86.00000672
0	1	0	16	0	57.984375	0	52.125	49.734375	0	0	0	0	0	0	52.1	-0.025	-1.06666675	102.000008
0	1	0	17	0	36.4921875	0	30.6328125	28.59375	0	0	0	0	0	0	31.3	0.6671875	28.46666889	87.0000068
0	1	0	18	0	25.3359375	0	19.4765625	17.578125	0	0	0	0	0	0	18.9	-0.5765625	-24.60000192	81.00000633
0	1	0	19	0	55.6640625	0	49.8046875	47.6484375	0	0	0	0	0	0	48.6	-1.2046875	-51.40000402	92.00000719
0	1	0	20	0	15.8671875	0	10.0078125	7.828125	0	0	0	0	0	0	10.1	0.0921875	3.933333641	93.00000727
0	1	1	1	0	8.1796875	0	2.3203125	0.8203125	0	0	0	0	0	0	4	-4.1796875	-178.3333473	64.000005
0	1	1	2	0	29.4375	0	23.578125	21.75	0	0	0	0	0	0	24.3	-5.1375	-219.2000171	78.00000609
0	1	1	3	0	7.171875	0	1.3125	59.8359375	0	0	0	0	0	0	0.7	-6.471875	-276.1333549	63.00000492
0	1	1	4	0	41.765625	0	35.90625	34.0078125	0	0	0	0	0	0	37.3	-4.465625	-190.5333482	81.00000633
0	1	1	5	0	16.8046875	0	10.9453125	8.6953125	0	0	0	0	0	0	8.9	-7.9046875	-337.266693	96.0000075
0	1	1	6	0	54.046875	0	48.1875	45.9609375	0	0	0	0	0	0	46.7	-7.346875	-313.4666912	95.00000742
0	1	1	7	0	24.0234375	0	18.1640625	16.1484375	0	0	0	0	0	0	16.7	-7.3234375	-312.4666911	86.00000672
0	1	1	8	0	56.625	0	50.765625	48.140625	0	0	0	0	0	0	47.6	-9.025	-385.0666968	112.0000088
0	1	1	9	0	28.6171875	0	22.7578125	19.8984375	0	0	0	0	0	0	24.6	-4.0171875	-171.4000134	122.0000095
0	1	1	10	0	1.453125	0	55.59375	53.015625	0	0	0	0	0	0	56.2	-5.253125	-224.1333508	110.0000086
0	1	1	11	0	22.5	0	16.640625	13.8515625	0	0	0	0	0	0	17.6	-4.9	-209.066683	119.0000093
0	1	1	12	0	45.2578125	0	39.3984375	37.1484375	0	0	0	0	0	0	38.6	-6.6578125	-284.0666889	96.0000075
0	1	1	13	0	10.640625	0	4.78125	2.109375	0	0	0	0	0	0	3.3	-7.340625	-313.2000245	114.0000089
0	1	1	14	0	56.015625	0	50.15625	48.140625	0	0	0	0	0	0	48.6	-7.415625	-316.4000247	86.00000672
0	1	1	15	0	41.4375	0	35.578125	32.953125	0	0	0	0	0	0	34.3	-7.1375	-304.5333571	112.0000088
0	1	1	16	0	27.75	0	21.890625	19.6875	0	0	0	0	0	0	22.2	-5.55	-236.8000185	94.00000734
0	1	1	17	0	4.9921875	0	59.1328125	57.1875	0	0	0	0	0	0	58.3	-6.6921875	-285.5333556	83.00000648
0	1	1	18	0	19.0546875	0	13.1953125	10.1953125	0	0	0	0	0	0	12.4	-6.6546875	-283.9333555	128.00001
0	1	1	19	0	48.2578125	0	42.3984375	39.609375	0	0	0	0	0	0	42.6	-5.6578125	-241.4000189	119.0000093
0	1	1	20	0	19.59375	0	13.734375	11.296875	0	0	0	0	0	0	13.8	-5.79375	-247.2000193	104.0000081
1	0	0	1	5.6015625	0	12.09375	7.03125	0	0	0	0	0	0	0	9.4	2.36875	101.0666746	0
1	0	0	2	30.28125	0	36.7265625	31.5234375	0	0	0	0	0	0	0	29.2	-2.3234375	-99.13334108	0
1	0	0	3	22.8515625	0	29.4375	24.09375	0	0	0	0	0	0	0	24.3	0.20625	8.800000688	0
1	0	0	4	10.3125	0	16.0078125	11.484375	0	0	0	0	0	0	0	10	-1.484375	-63.33333828	0
1	0	0	5	55.4765625	0	1.1015625	56.7421875	0	0	0	0	0	0	0	55.7	-1.0421875	-44.46667014	0
1	0	0	6	0.1875	0	6.1875	1.2890625	0	0	0	0	0	0	0	3.3	2.0109375	85.8000067	0
1	0	0	7	27.421875	0	34.1484375	28.5	0	0	0	0	0	0	0	28.7	0.2	8.533334	0
1	0	0	8	1.3828125	0	7.8046875	2.6015625	0	0	0	0	0	0	0	2	-0.6015625	-25.66666867	0
1	0	0	9	57.84375	0	4.3125	58.828125	0	0	0	0	0	0	0	57	-1.828125	-78.00000609	0
1	0	0	10	57.4921875	0	4.3125	58.546875	0	0	0	0	0	0	0	59.6	1.053125	44.93333684	0
1	0	0	11	48.234375	0	54.09375	49.3359375	0	0	0	0	0	0	0	48.7	-0.6359375	-27.13333545	0
1	0	0	12	24.8671875	0	30.6796875	25.9453125	0	0	0	0	0	0	0	26.7	0.7546875	32.20000252	0
1	0	0	13	16.171875	0	2.109375	17.15625	0	0	0	0	0	0	0	16.7	-0.45625	-19.46666819	0
1	0	0	14	6.234375	0	13.6171875	7.2890625	0	0	0	0	0	0	0	7.8	0.5109375	21.8000017	0
1	0	0	15	28.4765625	0	32.671875	29.4609375	0	0	0	0	0	0	0	28.7	-0.7609375	-32.4666692	0
1	0	0	16	59.671875	0	5.8125	0.6796875	0	0	0	0	0	0	0	1.8	1.1203125	47.80000373	0
1	0	0	17	51.75	0	58.265625	52.78125	0	0	0	0	0	0	0	52.4	-0.38125	-16.26666794	0
1	0	0	18	43.4765625	0	49.1953125	44.5546875	0	0	0	0	0	0	0	42.9	-1.6546875	-70.60000552	0
1	0	0	19	11.7890625	0	18.2578125	12.8671875	0	0	0	0	0	0	0	12.3	-0.5671875	-24.20000189	0
1	0	0	20	29.15625	0	35.015625	30.3046875	0	0	0	0	0	0	0	30.7	0.3953125	16.86666798	0
1	1	0	1	23.1796875	30.1875	29.671875	24.328125	0	0	0	0	0	0	0	24.3	-0.028125	-1.200000094	0
1	1	0	2	1.7578125	8.8125	7.4765625	2.9296875	0	0	0	0	0	0	0	0.6	-2.3296875	-99.40000777	0
1	1	0	3	8.3203125	15.421875	13.9453125	9.5625	0	0	0	0	0	0	0	6.7	-2.8625	-122.1333429	0
1	1	0	4	24.84375	31.8984375	30.46875	26.015625	0	0	0	0	0	0	0	26.6	0.584375	24.93333528	0
1	1	0	5	1.78125	8.953125	7.921875	3.09375	0	0	0	0	0	0	0	4.1	1.00625	42.93333669	0
1	1	0	6	49.4296875	56.71875	55.1015625	50.859375	0	0	0	0	0	0	0	47.4	-3.459375	-147.6000115	0
1	1	0	7	58.265625	5.8125	4.640625	59.953125	0	0	0	0	0	0	0	1.2	1.246875	53.20000416	0
1	1	0	8	58.125	5.0859375	4.8515625	59.2265625	0	0	0	0	0	0	0	58.6	-0.6265625	-26.73333542	0
1	1	0	9	52.7109375	59.7890625	59.390625	53.9296875	0	0	0	0	0	0	0	53.2	-0.7296875	-31.13333577	0
1	1	0	10	59.5078125	6.5625	5.578125	0.6796875	0	0	0	0	0	0	0	59.6	-1.0796875	-46.06667027	0
1	1	0	11	2.53125	9.65625	8.578125	3.796875	0	0	0	0	0	0	0	3.3	-0.496875	-21.20000166	0
1	1	0	12	27.84375	34.875	34.6875	29.015625	0	0	0	0	0	0	0	28.6	-0.415625	-17.73333472	0
1	1	0	13	37.78125	44.8828125	44.90625	39.0234375	0	0	0	0	0	0	0	35.6	-3.4234375	-146.0666781	0
1	1	0	14	25.8046875	32.953125	32.5546875	27.09375	0	0	0	0	0	0	0	26.6	-0.49375	-21.06666831	0
1	1	0	15	9.65625	16.734375	16.125	10.875	0	0	0	0	0	0	0	10.3	-0.575	-24.53333525	0
1	1	0	16	7.359375	14.578125	13.6640625	8.71875	0	0	0	0	0	0	0	8.4	-0.31875	-13.60000106	0
1	1	0	17	54.984375	2.1328125	1.640625	56.2734375	0	0	0	0	0	0	0	55.6	-0.6734375	-28.73333558	0
1	1	0	18	26.8359375	36.375	33.515625	30.515625	0	0	0	0	0	0	0	26.6	-3.915625	-167.0666797	0
1	1	0	19	26.5546875	33.9375	33.609375	28.078125	0	0	0	0	0	0	0	26.4	-1.678125	-71.60000559	0
1	1	0	20	0.1875	7.2421875	7.6171875	1.3828125	0	0	0	0	0	0	0	0.2	-1.1828125	-50.46667061	0
1	1	1	1	16.8984375	23.9765625	22.453125	18.1171875	0	0	0	0	0	0	0	24.3	0.3234375	13.80000108	0
1	1	1	2	46.546875	53.671875	52.0546875	47.8125	0	0	0	0	0	0	0	47.3	-6.371875	-271.8666879	0
1	1	1	3	52.8515625	59.9296875	58.265625	54.0703125	0	0	0	0	0	0	0	56.3	-3.6296875	-154.8666788	0
1	1	1	4	10.1015625	17.484375	15.3984375	11.625	0	0	0	0	0	0	0	9.9	-7.584375	-323.6000253	0
1	1	1	5	54.2109375	1.3359375	0	55.4765625	0	0	0	0	0	0	0	55.6	-5.7359375	-244.7333525	0
1	1	1	6	42.890625	49.96875	48.703125	44.109375	0	0	0	0	0	0	0	42.8	-7.16875	-305.8666906	0
1	1	1	7	2.015625	9.2109375	7.8984375	3.3515625	0	0	0	0	0	0	0	3.7	-5.5109375	-235.1333517	0
1	1	1	8	17.1796875	24.3046875	23.71875	18.4453125	0	0	0	0	0	0	0	15.4	-8.9046875	-379.933363	0
1	1	1	9	19.4296875	26.4609375	27.28125	20.6015625	0	0	0	0	0	0	0	18.6	-7.8609375	-335.4000262	0
1	1	1	10	7.125	14.5078125	15.6796875	8.6484375	0	0	0	0	0	0	0	8.1	-6.4078125	-273.4000214	0
1	1	1	11	58.8046875	5.71875	5.25	59.859375	0	0	0	0	0	0	0	58.6	-7.11875	-303.7333571	0
1	1	1	12	55.5234375	2.71875	1.546875	56.859375	0	0	0	0	0	0	0	53.8	-8.91875	-380.5333631	0
1	1	1	13	12.0703125	19.1484375	17.4375	13.2890625	0	0	0	0	0	0	0	12.9	-6.2484375	-266.6000208	0
1	1	1	14	53.34375	0.3515625	59.203125	54.4921875	0	0	0	0	0	0	0	54.3	-6.0515625	-258.2000202	0
1	1	1	15	48.4921875	55.5	54.328125	49.640625	0	0	0	0	0	0	0	49.3	-6.2	-264.533354	0
1	1	1	16	36.421875	43.5	42.1171875	37.640625	0	0	0	0	0	0	0	35.1	-8.4	-358.400028	0
1	1	1	17	32.34375	39.375	37.8515625	33.515625	0	0	0	0	0	0	0	31.8	-7.575	-323.2000253	0
1	1	1	18	2.1796875	9.2578125	8.1328125	3.3984375	0	0	0	0	0	0	0	7.5	-1.7578125	-75.00000586	0
1	1	1	19	51.0234375	58.3359375	56.7890625	52.4765625	0	0	0	0	0	0	0	55	-3.3359375	-142.3333445	0
1	1	1	20	10.359375	17.34375	15.9140625	11.484375	0	0	0	0	0	0	0	11.6	-5.74375	-245.0666858	0
2	0	0	1	41.53125	0	0	0	0	0	0	0	0	0	0	42.7	1.16875	49.86667056	0
2	0	0	2	35.9296875	0	0	0	0	0	0	0	0	0	0	36.2	0.2703125	11.53333423	0
2	0	0	3	42.3515625	0	0	0	0	0	0	0	0	0	0	42.4	0.0484375	2.066666828	0
2	0	0	4	49.828125	0	0	0	0	0	0	0	0	0	0	51.7	1.871875	79.86667291	0
2	0	0	5	16.2421875	0	0	0	0	0	0	0	0	0	0	18.6	2.3578125	100.6000079	0
2	0	0	6	45.140625	0	0	0	0	0	0	0	0	0	0	47.1	1.959375	83.60000653	0
2	0	0	7	22.265625	0	0	0	0	0	0	0	0	0	0	23.6	1.334375	56.93333778	0
2	0	0	8	9.9140625	0	0	0	0	0	0	0	0	0	0	9.8	-0.1140625	-4.866667047	0
2	0	0	9	58.7578125	0	0	0	0	0	0	0	0	0	0	59.3	0.5421875	23.13333514	0
2	0	0	10	55.3359375	0	0	0	0	0	0	0	0	0	0	56.3	0.9640625	41.13333655	0
2	0	0	11	28.78125	0	0	0	0	0	0	0	0	0	0	28.4	-0.38125	-16.26666794	0
2	0	0	12	24.2578125	0	0	0	0	0	0	0	0	0	0	23.6	-0.6578125	-28.06666886	0
2	0	0	13	9.7265625	0	0	0	0	0	0	0	0	0	0	9.6	-0.1265625	-5.400000422	0
2	0	0	14	12.0234375	0	0	0	0	0	0	0	0	0	0	13.2	1.1765625	50.20000392	0
2	0	0	15	12.5390625	0	0	0	0	0	0	0	0	0	0	13.3	0.7609375	32.4666692	0
2	0	0	16	14.4140625	0	0	0	0	0	0	0	0	0	0	13.3	-1.1140625	-47.53333705	0
2	0	0	17	12.3046875	0	0	0	0	0	0	0	0	0	0	12.1	-0.2046875	-8.733334016	0
2	0	0	18	47.2734375	0	0	0	0	0	0	0	0	0	0	47.7	0.4265625	18.20000142	0
2	0	0	19	5.4140625	0	0	0	0	0	0	0	0	0	0	4.8	-0.6140625	-26.20000205	0
2	0	0	20	11.1796875	0	0	0	0	0	0	0	0	0	0	50.4	-20.7796875	-886.6000693	0
2	1	0	1	40.734375	46.5703125	0	0	0	0	0	0	0	0	0	38.8	-1.934375	-82.53333978	0
2	1	0	2	55.640625	1.5	0	0	0	0	0	0	0	0	0	54.6	-1.040625	-44.40000347	0
2	1	0	3	57.84375	3.703125	0	0	0	0	0	0	0	0	0	59.8	1.95625	83.46667319	0
2	1	0	4	12.65625	18.515625	0	0	0	0	0	0	0	0	0	12	-0.65625	-28.00000219	0
2	1	0	5	44.671875	50.53125	0	0	0	0	0	0	0	0	0	45.6	0.928125	39.60000309	0
2	1	0	6	11.9296875	17.7890625	0	0	0	0	0	0	0	0	0	11.2	-0.7296875	-31.13333577	0
2	1	0	7	56.953125	2.8125	0	0	0	0	0	0	0	0	0	57.2	0.246875	10.53333416	0
2	1	0	8	4.5703125	10.40625	0	0	0	0	0	0	0	0	0	4.3	-0.2703125	-11.53333423	0
2	1	0	9	17.90625	23.765625	0	0	0	0	0	0	0	0	0	19.8	1.89375	80.80000631	0
2	1	0	10	5.625	11.484375	0	0	0	0	0	0	0	0	0	5.7	0.075	3.20000025	0
2	1	0	11	46.8046875	52.640625	0	0	0	0	0	0	0	0	0	46.6	-0.2046875	-8.733334016	0
2	1	0	12	15.2578125	21.1171875	0	0	0	0	0	0	0	0	0	16.2	0.9421875	40.20000314	0
2	1	0	13	16.921875	22.78125	0	0	0	0	0	0	0	0	0	18.6	1.678125	71.60000559	0
2	1	0	14	15.8671875	21.7265625	0	0	0	0	0	0	0	0	0	13.5	-2.3671875	-101.0000079	0
2	1	0	15	19.7578125	25.6171875	0	0	0	0	0	0	0	0	0	18.8	-0.9578125	-40.86666986	0
2	1	0	16	18.421875	24.2578125	0	0	0	0	0	0	0	0	0	19.6	1.178125	50.26667059	0
2	1	0	17	55.5703125	1.4296875	0	0	0	0	0	0	0	0	0	55.7	0.1296875	5.533333766	0
2	1	0	18	57.234375	3.09375	0	0	0	0	0	0	0	0	0	57.6	0.365625	15.60000122	0
2	1	0	19	36.4921875	42.328125	0	0	0	0	0	0	0	0	0	37.2	0.7078125	30.20000236	0
2	1	0	20	3.8671875	9.7265625	0	0	0	0	0	0	0	0	0	4.8	0.9328125	39.80000311	0
2	1	1	1	47.5546875	53.4140625	0	0	0	0	0	0	0	0	0	50.1	-3.3140625	-141.400011	0
2	1	1	2	19.2890625	25.1484375	0	0	0	0	0	0	0	0	0	19.8	-5.3484375	-228.2000178	0
2	1	1	3	30.796875	36.65625	0	0	0	0	0	0	0	0	0	31.8	-4.85625	-207.2000162	0
2	1	1	4	24.65625	30.515625	0	0	0	0	0	0	0	0	0	24.3	-6.215625	-265.2000207	0
2	1	1	5	21.5859375	27.4453125	0	0	0	0	0	0	0	0	0	24.7	-2.7453125	-117.1333425	0
2	1	1	6	43.1953125	49.0546875	0	0	0	0	0	0	0	0	0	45.6	-3.4546875	-147.4000115	0
2	1	1	7	12.140625	18	0	0	0	0	0	0	0	0	0	14.2	-3.8	-162.133346	0
2	1	1	8	51.9375	57.796875	0	0	0	0	0	0	0	0	0	53.6	-4.196875	-179.0666807	0
2	1	1	9	50.859375	56.71875	0	0	0	0	0	0	0	0	0	52.1	-4.61875	-197.0666821	0
2	1	1	10	24.9609375	30.8203125	0	0	0	0	0	0	0	0	0	26.5	-4.3203125	-184.3333477	0
2	1	1	11	6.046875	11.8828125	0	0	0	0	0	0	0	0	0	7.7	-4.1828125	-178.4666806	0
2	1	1	12	9.421875	15.28125	0	0	0	0	0	0	0	0	0	8.2	-7.08125	-302.1333569	0
2	1	1	13	6.5625	12.421875	0	0	0	0	0	0	0	0	0	7.7	-4.721875	-201.4666824	0
2	1	1	14	37.3359375	43.1953125	0	0	0	0	0	0	0	0	0	38.9	-4.2953125	-183.266681	0
2	1	1	15	24.28125	30.140625	0	0	0	0	0	0	0	0	0	25.5	-4.640625	-198.0000155	0
2	1	1	16	3.890625	9.75	0	0	0	0	0	0	0	0	0	5.7	-4.05	-172.8000135	0
2	1	1	17	1.8515625	7.7109375	0	0	0	0	0	0	0	0	0	2.4	-5.3109375	-226.6000177	0
2	1	1	18	57.1171875	2.9765625	0	0	0	0	0	0	0	0	0	57.3	-5.6765625	-242.2000189	0
2	1	1	19	44.2734375	50.1328125	0	0	0	0	0	0	0	0	0	45.3	-4.8328125	-206.2000161	0
2	1	1	20	15.0703125	20.9296875	0	0	0	0	0	0	0	0	0	13.4	-7.5296875	-321.2666918	0
3	0	1	1	0	53.015625	0	0	0	0	0	0	0	0	0	51.3	-1.715625	-73.20000572	0
3	0	1	2	0	15.75	0	0	0	0	0	0	0	0	0	13.6	-2.15	-91.7333405	0
3	0	1	3	0	37.6875	0	0	0	0	0	0	0	0	0	36.6	-1.0875	-46.40000362	0
3	0	1	4	0	58.6171875	0	0	0	0	0	0	0	0	0	58	-0.6171875	-26.33333539	0
3	0	1	5	0	31.359375	0	0	0	0	0	0	0	0	0	30.2	-1.159375	-49.46667053	0
3	0	1	6	0	8.90625	0	0	0	0	0	0	0	0	0	7.3	-1.60625	-68.53333869	0
3	0	1	7	0	17.15625	0	0	0	0	0	0	0	0	0	14.1	-3.05625	-130.4000102	0
3	0	1	8	0	55.546875	0	0	0	0	0	0	0	0	0	53.3	-2.246875	-95.86667416	0
3	0	1	9	0	3.5625	0	0	0	0	0	0	0	0	0	2.8	-0.7625	-32.53333588	0
3	0	1	10	0	18.6328125	0	0	0	0	0	0	0	0	0	18.8	0.1671875	7.133333891	0
3	0	1	11	0	23.5546875	0	0	0	0	0	0	0	0	0	21.7	-1.8546875	-79.13333952	0
3	0	1	12	0	31.7109375	0	0	0	0	0	0	0	0	0	30	-1.7109375	-73.0000057	0
3	0	1	13	0	30.28125	0	0	0	0	0	0	0	0	0	29.6	-0.68125	-29.06666894	0
3	0	1	14	0	25.875	0	0	0	0	0	0	0	0	0	25.6	-0.275	-11.73333425	0
3	0	1	15	0	7.171875	0	0	0	0	0	0	0	0	0	7.7	0.528125	22.53333509	0
3	0	1	16	0	20.9765625	0	0	0	0	0	0	0	0	0	19.6	-1.3765625	-58.73333792	0
3	0	1	17	0	5.15625	0	0	0	0	0	0	0	0	0	3.7	-1.45625	-62.13333819	0
3	0	1	18	0	42.84375	0	0	0	0	0	0	0	0	0	39.8	-3.04375	-129.8666768	0
3	0	1	19	0	16.59375	0	0	0	0	0	0	0	0	0	13.8	-2.79375	-119.2000093	0
3	0	1	20	0	6.2109375	0	0	0	0	0	0	0	0	0	4.8	-1.4109375	-60.2000047	0
