# Supplementary material for: The effect of electrical muscle stimulation on intentional binding and explicit sense of agency
Source: PeerJ. 2024 Sep 19;12:e17977. doi: 10.7717/peerj.17977 (PMC11416759; doi:10.7717/peerj.17977)
Supplement: Supplemental Information 1 [file peerj-12-17977-s001.zip › RawData/Experiment1/Participant7.csv]

Action type (0=Voluntary, 1=Involuntary, 2=Sham, 3=Tone)	Condition (0=Baseline, 1=Operant)	Judgment event (0=Action, 1=Tone)	Trial	Stimulation	Tone	Switch release	Switch push	Switch release	Switch push	Switch release	Switch push	Switch release	Switch push	Switch release	Answer of participant	Judgement error on clock	Judgement error[ms]	SW1 Release to Push[ms]
0	0	0	1	0	0	0	9.9140625	6.7734375	0	0	0	0	0	0	11.8	1.8859375	80.46667295	134.0000105
0	0	0	2	0	0	0	22.5234375	19.078125	0	0	0	0	0	0	26.3	3.7765625	161.1333459	147.0000115
0	0	0	3	0	0	0	40.2421875	36.7265625	0	0	0	0	0	0	43	2.7578125	117.6666759	150.0000117
0	0	0	4	0	0	0	33.5625	30.5390625	0	0	0	0	0	0	32.8	-0.7625	-32.53333588	129.0000101
0	0	0	5	0	0	0	5.1328125	2.015625	0	0	0	0	0	0	6	0.8671875	37.00000289	133.0000104
0	0	0	6	0	0	0	36.3515625	32.25	0	0	0	0	0	0	36	-0.3515625	-15.00000117	175.0000137
0	0	0	7	0	0	0	55.359375	51.09375	0	0	0	0	0	0	54	-1.359375	-58.00000453	182.0000142
0	0	0	8	0	0	0	31.5703125	28.3828125	0	0	0	0	0	0	32.2	0.6296875	26.86666877	136.0000106
0	0	0	9	0	0	0	40.8046875	37.3125	0	0	0	0	0	0	41.8	0.9953125	42.46666998	149.0000116
0	0	0	10	0	0	0	3.375	0.046875	0	0	0	0	0	0	5.2	1.825	77.86667275	142.0000111
0	0	0	11	0	0	0	13.6640625	10.828125	0	0	0	0	0	0	14	0.3359375	14.33333445	121.0000095
0	0	0	12	0	0	0	20.8125	16.1015625	0	0	0	0	0	0	22	1.1875	50.66667063	201.0000157
0	0	0	13	0	0	0	54.0703125	50.6484375	0	0	0	0	0	0	55.2	1.1296875	48.20000377	146.0000114
0	0	0	14	0	0	0	31.03125	27.421875	0	0	0	0	0	0	33	1.96875	84.00000656	154.000012
0	0	0	15	0	0	0	43.8515625	39.9609375	0	0	0	0	0	0	43.5	-0.3515625	-15.00000117	166.000013
0	0	0	16	0	0	0	49.8046875	46.0546875	0	0	0	0	0	0	49.5	-0.3046875	-13.00000102	160.0000125
0	0	0	17	0	0	0	8.7890625	5.859375	0	0	0	0	0	0	10.8	2.0109375	85.8000067	125.0000098
0	0	0	18	0	0	0	9.7734375	6.3046875	0	0	0	0	0	0	11	1.2265625	52.33333742	148.0000116
0	0	0	19	0	0	0	37.5703125	33.84375	0	0	0	0	0	0	38.5	0.9296875	39.66666977	159.0000124
0	0	0	20	0	0	2.2734375	41.25	37.40625	0	0	0	0	0	0	42.8	1.55	66.1333385	164.0000128
0	1	0	1	0	36.3046875	0	30.4453125	27.3515625	0	0	0	0	0	0	31.2	0.7546875	32.20000252	132.0000103
0	1	0	2	0	22.3359375	0	16.4765625	13.40625	0	0	0	0	0	0	16.5	0.0234375	1.000000078	131.0000102
0	1	0	3	0	56.953125	0	51.09375	47.7421875	0	0	0	0	0	0	52.5	1.40625	60.00000469	143.0000112
0	1	0	4	0	10.4765625	0	4.6171875	0.84375	0	0	0	0	0	0	4	-0.6171875	-26.33333539	161.0000126
0	1	0	5	0	55.21875	0	49.359375	45.3984375	0	0	0	0	0	0	52	2.640625	112.6666755	169.0000132
0	1	0	6	0	40.4765625	0	34.6171875	31.265625	0	0	0	0	0	0	33.3	-1.3171875	-56.20000439	143.0000112
0	1	0	7	0	42.6328125	0	36.7734375	33.6328125	0	0	0	0	0	0	36.8	0.0265625	1.133333422	134.0000105
0	1	0	8	0	58.0078125	0	52.1484375	48.375	0	0	0	0	0	0	52.8	0.6515625	27.80000217	161.0000126
0	1	0	9	0	52.875	0	47.015625	43.59375	0	0	0	0	0	0	46.4	-0.615625	-26.26666872	146.0000114
0	1	0	10	0	7.2421875	0	1.3828125	57.65625	0	0	0	0	0	0	1.6	0.2171875	9.266667391	159.0000124
0	1	0	11	0	49.21875	0	43.359375	40.125	0	0	0	0	0	0	42.8	-0.559375	-23.86666853	138.0000108
0	1	0	12	0	12.65625	0	6.796875	3.84375	0	0	0	0	0	0	5.1	-1.696875	-72.40000566	126.0000098
0	1	0	13	0	38.1796875	0	32.3203125	28.921875	0	0	0	0	0	0	32.8	0.4796875	20.46666827	145.0000113
0	1	0	14	0	32.578125	0	26.71875	23.6953125	0	0	0	0	0	0	26.5	-0.21875	-9.333334063	129.0000101
0	1	0	15	0	49.5	0	43.640625	40.921875	0	0	0	0	0	0	43	-0.640625	-27.33333547	116.0000091
0	1	0	16	0	48.703125	0	42.84375	38.4140625	0	0	0	0	0	0	43.6	0.75625	32.26666919	189.0000148
0	1	0	17	0	51.8203125	0	45.9609375	42.09375	0	0	0	0	0	0	47.3	1.3390625	57.1333378	165.0000129
0	1	0	18	0	24.2578125	0	18.3984375	15.609375	0	0	0	0	0	0	18.2	-0.1984375	-8.466667328	119.0000093
0	1	0	19	0	7.6875	0	1.828125	59.15625	0	0	0	0	0	0	2	0.171875	7.333333906	114.0000089
0	1	0	20	0	37.2890625	0	31.4296875	28.828125	0	0	0	0	0	0	32.6	1.1703125	49.93333723	111.0000087
0	1	1	1	0	48.4453125	0	42.5859375	39.1640625	0	0	0	0	0	0	48.5	0.0546875	2.333333516	146.0000114
0	1	1	2	0	14.859375	0	9	4.96875	0	0	0	0	0	0	12.8	-2.059375	-87.86667353	172.0000134
0	1	1	3	0	8.0625	0	2.203125	57.421875	0	0	0	0	0	0	6.2	-1.8625	-79.46667288	204.0000159
0	1	1	4	0	34.8046875	0	28.9453125	24.75	0	0	0	0	0	0	31.8	-3.0046875	-128.20001	179.000014
0	1	1	5	0	34.8984375	0	29.0390625	26.0625	0	0	0	0	0	0	29.8	-5.0984375	-217.5333503	127.0000099
0	1	1	6	0	43.59375	0	37.734375	33.3515625	0	0	0	0	0	0	40.5	-3.09375	-132.0000103	187.0000146
0	1	1	7	0	57.6796875	0	51.8203125	48.796875	0	0	0	0	0	0	52.5	-5.1796875	-221.0000173	129.0000101
0	1	1	8	0	37.8515625	0	31.9921875	28.5	0	0	0	0	0	0	32.3	-5.5515625	-236.8666852	149.0000116
0	1	1	9	0	55.5703125	0	49.7109375	45.046875	0	0	0	0	0	0	51	-4.5703125	-195.0000152	199.0000155
0	1	1	10	0	45.140625	0	39.28125	35.0859375	0	0	0	0	0	0	49	3.859375	164.6666795	179.000014
0	1	1	11	0	49.9921875	0	44.1328125	39.7734375	0	0	0	0	0	0	46.2	-3.7921875	-161.8000126	186.0000145
0	1	1	12	0	12.5390625	0	6.6796875	3.0703125	0	0	0	0	0	0	6.5	-6.0390625	-257.6666868	154.000012
0	1	1	13	0	3.65625	0	57.796875	53.4609375	0	0	0	0	0	0	56.4	-7.25625	-309.6000242	185.0000145
0	1	1	14	0	46.1484375	0	40.2890625	36.0234375	0	0	0	0	0	0	42.5	-3.6484375	-155.6666788	182.0000142
0	1	1	15	0	33.375	0	27.515625	23.6015625	0	0	0	0	0	0	29.8	-3.575	-152.5333453	167.000013
0	1	1	16	0	9.984375	0	4.125	0.328125	0	0	0	0	0	0	5.5	-4.484375	-191.3333483	162.0000127
0	1	1	17	0	26.0859375	0	20.2265625	16.6640625	0	0	0	0	0	0	22.4	-3.6859375	-157.266679	152.0000119
0	1	1	18	0	31.3359375	0	25.4765625	21	0	0	0	0	0	0	28	-3.3359375	-142.3333445	191.0000149
0	1	1	19	0	57.5625	0	51.703125	47.4375	0	0	0	0	0	0	53.5	-4.0625	-173.3333469	182.0000142
0	1	1	20	0	31.4296875	0	25.5703125	21.796875	0	0	0	0	0	0	27	-4.4296875	-189.0000148	161.0000126
1	0	0	1	9.890625	0	17.3671875	11.34375	0	0	0	0	0	0	0	15	3.65625	156.0000122	0
1	0	0	2	17.625	0	56.8828125	19.921875	0	0	0	0	0	0	0	21.8	1.878125	80.13333959	0
1	0	0	3	12.09375	0	19.6171875	13.1953125	0	0	0	0	0	0	0	13.5	0.3046875	13.00000102	0
1	0	0	4	31.96875	0	40.6171875	33.28125	0	0	0	0	0	0	0	33	-0.28125	-12.00000094	0
1	0	0	5	11.4609375	0	19.078125	12.4453125	0	0	0	0	0	0	0	16.8	4.3546875	185.8000145	0
1	0	0	6	2.296875	0	9.796875	3.28125	0	0	0	0	0	0	0	6.5	3.21875	137.3333441	0
1	0	0	7	38.1796875	0	46.359375	39.1640625	0	0	0	0	0	0	0	42	2.8359375	121.0000095	0
1	0	0	8	14.296875	0	22.171875	15.2578125	0	0	0	0	0	0	0	16	0.7421875	31.66666914	0
1	0	0	9	45.328125	0	41.6015625	46.265625	0	0	0	0	0	0	0	43	-3.265625	-139.3333442	0
1	0	0	10	34.59375	0	41.1328125	35.5546875	0	0	0	0	0	0	0	36.8	1.2453125	53.13333748	0
1	0	0	11	39.5625	0	46.5703125	40.4765625	0	0	0	0	0	0	0	41.5	1.0234375	43.66667008	0
1	0	0	12	12.1171875	0	18.8203125	13.078125	0	0	0	0	0	0	0	16	2.921875	124.6666764	0
1	0	0	13	10.3125	0	14.390625	11.3203125	0	0	0	0	0	0	0	12.8	1.4796875	63.13333827	0
1	0	0	14	2.671875	0	9.1875	3.6328125	0	0	0	0	0	0	0	6.8	3.1671875	135.1333439	0
1	0	0	15	44.7890625	0	52.171875	45.7265625	0	0	0	0	0	0	0	47	1.2734375	54.33333758	0
1	0	0	16	3.6328125	0	10.8984375	4.3828125	0	0	0	0	0	0	0	5.8	1.4171875	60.46667139	0
1	0	0	17	2.4140625	0	10.5703125	3.234375	0	0	0	0	0	0	0	5	1.765625	75.33333922	0
1	0	0	18	9.7265625	0	17.859375	10.546875	0	0	0	0	0	0	0	12.3	1.753125	74.80000584	0
1	0	0	19	42.890625	0	51.5390625	43.734375	0	0	0	0	0	0	0	46	2.265625	96.66667422	0
1	0	0	20	18.1875	0	25.1953125	19.125	0	0	0	0	0	0	0	21.5	2.375	101.3333413	0
1	1	0	1	25.21875	32.1328125	32.9296875	26.2734375	0	0	0	0	0	0	0	29	2.7265625	116.3333424	0
1	1	0	2	3.046875	9.9609375	10.2890625	4.1015625	0	0	0	0	0	0	0	6.8	2.6984375	115.1333423	0
1	1	0	3	1.734375	8.625	15.46875	2.765625	0	0	0	0	0	0	0	6.2	3.434375	146.5333448	0
1	1	0	4	37.359375	44.15625	45.2109375	38.296875	0	0	0	0	0	0	0	38	-0.296875	-12.66666766	0
1	1	0	5	47.2265625	54.046875	55.21875	48.1875	0	0	0	0	0	0	0	48.8	0.6125	26.13333537	0
1	1	0	6	18.75	25.59375	25.546875	19.734375	0	0	0	0	0	0	0	23	3.265625	139.3333442	0
1	1	0	7	53.296875	0.046875	1.640625	54.1875	0	0	0	0	0	0	0	56	1.8125	77.33333938	0
1	1	0	8	15.3046875	22.0546875	22.875	16.1953125	0	0	0	0	0	0	0	17.6	1.4046875	59.93333802	0
1	1	0	9	48.6328125	55.5	56.6015625	49.640625	0	0	0	0	0	0	0	53.4	3.759375	160.4000125	0
1	1	0	10	30.4921875	37.3125	39.1171875	31.453125	0	0	0	0	0	0	0	33.4	1.946875	83.06667316	0
1	1	0	11	21.5390625	28.3828125	29.71875	22.5234375	0	0	0	0	0	0	0	23	0.4765625	20.33333492	0
1	1	0	12	49.546875	56.4140625	58.8984375	50.5546875	0	0	0	0	0	0	0	51.5	0.9453125	40.33333648	0
1	1	0	13	21.4921875	28.453125	31.4765625	22.59375	0	0	0	0	0	0	0	22.8	0.20625	8.800000688	0
1	1	0	14	26.296875	33.1171875	33.890625	27.2578125	0	0	0	0	0	0	0	29	1.7421875	74.33333914	0
1	1	0	15	23.1328125	29.8125	31.921875	23.953125	0	0	0	0	0	0	0	26.8	2.846875	121.4666762	0
1	1	0	16	15.6328125	22.2890625	25.078125	16.4296875	0	0	0	0	0	0	0	17	0.5703125	24.33333523	0
1	1	0	17	42.28125	48.890625	0	43.03125	0	0	0	0	0	0	0	44	0.96875	41.33333656	0
1	1	0	18	55.3359375	2.1328125	0	35.53125	1.734375	56.2734375	0	0	0	0	0	60	3.7265625	159.0000124	0
1	1	0	19	53.8125	0.4921875	3.7734375	54.6328125	0	0	0	0	0	0	0	53.8	-0.8328125	-35.53333611	0
1	1	0	20	15.65625	22.3359375	24.796875	16.4765625	0	0	0	0	0	0	0	18	1.5234375	65.00000508	0
1	1	1	1	40.5703125	47.3671875	54.890625	41.5078125	0	0	0	0	0	0	0	48	0.6328125	27.00000211	0
1	1	1	2	43.0546875	49.78125	54.5859375	43.921875	0	0	0	0	0	0	0	47	-2.78125	-118.6666759	0
1	1	1	3	29.71875	36.5390625	38.15625	30.6796875	0	0	0	0	0	0	0	36.5	-0.0390625	-1.666666797	0
1	1	1	4	38.71875	45.5390625	45.234375	39.65625	0	0	0	0	0	0	0	42.3	-3.2390625	-138.2000108	0
1	1	1	5	31.1484375	37.96875	39.890625	32.0859375	0	0	0	0	0	0	0	38	0.03125	1.333333438	0
1	1	1	6	40.1953125	46.96875	49.03125	41.109375	0	0	0	0	0	0	0	45.3	-1.66875	-71.20000556	0
1	1	1	7	54.8671875	1.734375	4.1953125	55.8515625	0	0	0	0	0	0	0	1.5	-0.234375	-10.00000078	0
1	1	1	8	55.0078125	1.8515625	34.546875	55.9921875	0	0	0	0	0	0	0	2	0.1484375	6.333333828	0
1	1	1	9	58.96875	5.765625	20.015625	59.90625	0	0	0	0	0	0	0	2.8	-2.965625	-126.5333432	0
1	1	1	10	7.734375	14.5546875	16.59375	8.671875	0	0	0	0	0	0	0	13	-1.5546875	-66.33333852	0
1	1	1	11	52.6875	59.6015625	2.625	53.7421875	0	0	0	0	0	0	0	58.6	-1.0015625	-42.73333667	0
1	1	1	12	53.9765625	0.9140625	1.2890625	55.0546875	0	0	0	0	0	0	0	57.3	-3.6140625	-154.200012	0
1	1	1	13	38.8359375	45.6796875	46.875	39.8203125	0	0	0	0	0	0	0	45.2	-0.4796875	-20.46666827	0
1	1	1	14	57.2578125	3.984375	9.2578125	58.125	0	0	0	0	0	0	0	3.3	-0.684375	-29.20000228	0
1	1	1	15	32.015625	38.859375	40.96875	33	0	0	0	0	0	0	0	36.4	-2.459375	-104.9333415	0
1	1	1	16	6.515625	13.40625	14.1796875	7.546875	0	0	0	0	0	0	0	12	-1.40625	-60.00000469	0
1	1	1	17	37.875	44.71875	50.3203125	38.859375	0	0	0	0	0	0	0	45	0.28125	12.00000094	0
1	1	1	18	45.890625	52.6640625	53.34375	46.8046875	0	0	0	0	0	0	0	53.8	1.1359375	48.46667045	0
1	1	1	19	8.2265625	15.140625	14.859375	9.2578125	0	0	0	0	0	0	0	14.2	-0.940625	-40.13333647	0
1	1	1	20	41.0859375	48.0234375	52.7109375	42.1640625	0	0	0	0	0	0	0	47.3	-0.7234375	-30.86666908	0
2	0	0	1	13.2890625	0	0	0	0	0	0	0	0	0	0	16.5	3.2109375	137.0000107	0
2	0	0	2	40.5703125	0	0	0	0	0	0	0	0	0	0	38.5	-2.0703125	-88.33334023	0
2	0	0	3	20.203125	0	0	0	0	0	0	0	0	0	0	21.2	0.996875	42.53333666	0
2	0	0	4	46.125	0	0	0	0	0	0	0	0	0	0	47	0.875	37.33333625	0
2	0	0	5	44.1796875	0	0	0	0	0	0	0	0	0	0	43.5	-0.6796875	-29.00000227	0
2	0	0	6	48.7734375	0	0	0	0	0	0	0	0	0	0	48.8	0.0265625	1.133333422	0
2	0	0	7	57.2109375	0	0	0	0	0	0	0	0	0	0	56.4	-0.8109375	-34.6000027	0
2	0	0	8	32.2265625	0	0	0	0	0	0	0	0	0	0	34	1.7734375	75.66667258	0
2	0	0	9	52.828125	0	0	0	0	0	0	0	0	0	0	54	1.171875	50.00000391	0
2	0	0	10	19.5703125	0	0	0	0	0	0	0	0	0	0	21.8	2.2296875	95.13334077	0
2	0	0	11	1.5234375	0	0	0	0	0	0	0	0	0	0	2	0.4765625	20.33333492	0
2	0	0	12	44.0859375	0	0	0	0	0	0	0	0	0	0	44	-0.0859375	-3.666666953	0
2	0	0	13	20.90625	0	0	0	0	0	0	0	0	0	0	23.8	2.89375	123.4666763	0
2	0	0	14	28.8515625	0	0	0	0	0	0	0	0	0	0	32.2	3.3484375	142.8666778	0
2	0	0	15	4.453125	0	0	0	0	0	0	0	0	0	0	3.6	-0.853125	-36.40000284	0
2	0	0	16	27.703125	0	0	0	0	0	0	0	0	0	0	27.4	-0.303125	-12.93333434	0
2	0	0	17	1.921875	0	0	0	0	0	0	0	0	0	0	0.7	-1.221875	-52.13333741	0
2	0	0	18	6.703125	0	0	0	0	0	0	0	0	0	0	8	1.296875	55.33333766	0
2	0	0	19	56.34375	0	0	0	0	0	0	0	0	0	0	56.4	0.05625	2.400000187	0
2	0	0	20	22.2890625	0	0	0	0	0	0	0	0	0	0	26.5	4.2109375	179.6666807	0
2	1	0	1	19.875	25.734375	0	0	0	0	0	0	0	0	0	27.5	7.625	325.3333588	0
2	1	0	2	51.0703125	56.9296875	0	0	0	0	0	0	0	0	0	51	-0.0703125	-3.000000234	0
2	1	0	3	51.328125	57.1875	0	0	0	0	0	0	0	0	0	56.3	4.971875	212.1333499	0
2	1	0	4	33.5390625	39.3984375	0	0	0	0	0	0	0	0	0	34.5	0.9609375	41.0000032	0
2	1	0	5	15.3046875	21.1640625	0	0	0	0	0	0	0	0	0	16	0.6953125	29.66666898	0
2	1	0	6	57.5625	3.421875	0	0	0	0	0	0	0	0	0	1.5	3.9375	168.0000131	0
2	1	0	7	35.6015625	41.4609375	0	0	0	0	0	0	0	0	0	37.5	1.8984375	81.00000633	0
2	1	0	8	27.5390625	33.3984375	0	0	0	0	0	0	0	0	0	28.5	0.9609375	41.0000032	0
2	1	0	9	15.421875	21.28125	0	0	0	0	0	0	0	0	0	16	0.578125	24.66666859	0
2	1	0	10	58.2890625	4.1484375	0	0	0	0	0	0	0	0	0	51.5	-6.7890625	-289.6666893	0
2	1	0	11	50.2734375	56.1328125	0	0	0	0	0	0	0	0	0	50.5	0.2265625	9.666667422	0
2	1	0	12	3.5390625	9.3984375	0	0	0	0	0	0	0	0	0	3.5	-0.0390625	-1.666666797	0
2	1	0	13	27.9375	33.796875	0	0	0	0	0	0	0	0	0	29	1.0625	45.33333688	0
2	1	0	14	22.0546875	27.9140625	0	0	0	0	0	0	0	0	0	22	-0.0546875	-2.333333516	0
2	1	0	15	15.5625	21.421875	0	0	0	0	0	0	0	0	0	16.5	0.9375	40.00000313	0
2	1	0	16	23.6484375	29.484375	0	0	0	0	0	0	0	0	0	23.8	0.1515625	6.466667172	0
2	1	0	17	21.4453125	27.3046875	0	0	0	0	0	0	0	0	0	21	-0.4453125	-19.00000148	0
2	1	0	18	8.8125	14.671875	0	0	0	0	0	0	0	0	0	7.5	-1.3125	-56.00000438	0
2	1	0	19	13.734375	19.59375	0	0	0	0	0	0	0	0	0	12.8	-0.934375	-39.86666978	0
2	1	0	20	15.84375	21.703125	0	0	0	0	0	0	0	0	0	18.2	2.35625	100.5333412	0
2	1	1	1	31.0078125	36.8671875	0	0	0	0	0	0	0	0	0	36	-0.8671875	-37.00000289	0
2	1	1	2	29.0390625	34.8984375	0	0	0	0	0	0	0	0	0	33.5	-1.3984375	-59.66667133	0
2	1	1	3	28.1015625	33.9609375	0	0	0	0	0	0	0	0	0	31.4	-2.5609375	-109.2666752	0
2	1	1	4	27.2578125	33.1171875	0	0	0	0	0	0	0	0	0	31	-2.1171875	-90.33334039	0
2	1	1	5	55.59375	1.453125	0	0	0	0	0	0	0	0	0	58	-3.453125	-147.3333448	0
2	1	1	6	42.984375	48.8203125	0	0	0	0	0	0	0	0	0	46.2	-2.6203125	-111.8000087	0
2	1	1	7	0.9609375	6.8203125	0	0	0	0	0	0	0	0	0	4.8	-2.0203125	-86.20000673	0
2	1	1	8	55.21875	1.078125	0	0	0	0	0	0	0	0	0	59.5	-1.578125	-67.33333859	0
2	1	1	9	31.4765625	37.3359375	0	0	0	0	0	0	0	0	0	34	-3.3359375	-142.3333445	0
2	1	1	10	35.6953125	41.53125	0	0	0	0	0	0	0	0	0	38	-3.53125	-150.6666784	0
2	1	1	11	49.171875	55.0078125	0	0	0	0	0	0	0	0	0	54.2	-0.8078125	-34.46666936	0
2	1	1	12	23.859375	29.71875	0	0	0	0	0	0	0	0	0	31.5	1.78125	76.00000594	0
2	1	1	13	30.375	36.2109375	0	0	0	0	0	0	0	0	0	35	-1.2109375	-51.6666707	0
2	1	1	14	57.1875	3.0234375	0	0	0	0	0	0	0	0	0	1	-2.0234375	-86.33334008	0
2	1	1	15	49.7578125	55.6171875	0	0	0	0	0	0	0	0	0	53.8	-1.8171875	-77.53333939	0
2	1	1	16	7.1953125	13.0546875	0	0	0	0	0	0	0	0	0	11.6	-1.4546875	-62.06667152	0
2	1	1	17	36.890625	42.75	0	0	0	0	0	0	0	0	0	42	-0.75	-32.0000025	0
2	1	1	18	21.3984375	27.2578125	0	0	0	0	0	0	0	0	0	28.4	1.1421875	48.73333714	0
2	1	1	19	1.0546875	6.9140625	0	0	0	0	0	0	0	0	0	6.6	-0.3140625	-13.40000105	0
2	1	1	20	53.625	59.484375	0	0	0	0	0	0	0	0	0	0.2	0.715625	30.53333572	0
3	0	1	1	0	9.9609375	0	0	0	0	0	0	0	0	0	12.8	2.8390625	121.1333428	0
3	0	1	2	0	43.359375	0	0	0	0	0	0	0	0	0	42.8	-0.559375	-23.86666853	0
3	0	1	3	0	19.8046875	0	0	0	0	0	0	0	0	0	22.8	2.9953125	127.80001	0
3	0	1	4	0	26.9765625	0	0	0	0	0	0	0	0	0	27.6	0.6234375	26.60000208	0
3	0	1	5	0	21.1640625	0	0	0	0	0	0	0	0	0	21.8	0.6359375	27.13333545	0
3	0	1	6	0	0.84375	0	0	0	0	0	0	0	0	0	1.8	0.95625	40.80000319	0
3	0	1	7	0	2.7421875	0	0	0	0	0	0	0	0	0	1.5	-1.2421875	-53.00000414	0
3	0	1	8	0	49.0078125	0	0	0	0	0	0	0	0	0	47.3	-1.7078125	-72.86667236	0
3	0	1	9	0	53.53125	0	0	0	0	0	0	0	0	0	54	0.46875	20.00000156	0
3	0	1	10	0	7.921875	0	0	0	0	0	0	0	0	0	7	-0.921875	-39.33333641	0
3	0	1	11	0	3.046875	0	0	0	0	0	0	0	0	0	2.8	-0.246875	-10.53333416	0
3	0	1	12	0	27.46875	0	0	0	0	0	0	0	0	0	27.8	0.33125	14.13333444	0
3	0	1	13	0	24.515625	0	0	0	0	0	0	0	0	0	26	1.484375	63.33333828	0
3	0	1	14	0	36.28125	0	0	0	0	0	0	0	0	0	36.3	0.01875	0.800000062	0
3	0	1	15	0	3.9375	0	0	0	0	0	0	0	0	0	4	0.0625	2.666666875	0
3	0	1	16	0	43.3125	0	0	0	0	0	0	0	0	0	43.2	-0.1125	-4.800000375	0
3	0	1	17	0	22.1015625	0	0	0	0	0	0	0	0	0	21.8	-0.3015625	-12.86666767	0
3	0	1	18	0	23.2734375	0	0	0	0	0	0	0	0	0	27	3.7265625	159.0000124	0
3	0	1	19	0	51.7265625	0	0	0	0	0	0	0	0	0	53	1.2734375	54.33333758	0
3	0	1	20	0	56.203125	0	0	0	0	0	0	0	0	0	56.8	0.596875	25.46666866	0
