# Supplementary material for: The effect of electrical muscle stimulation on intentional binding and explicit sense of agency
Source: PeerJ. 2024 Sep 19;12:e17977. doi: 10.7717/peerj.17977 (PMC11416759; doi:10.7717/peerj.17977)
Supplement: Supplemental Information 1 [file peerj-12-17977-s001.zip › RawData/Experiment1/Participant8.csv]

Action type (0=Voluntary, 1=Involuntary, 2=Sham, 3=Tone)	Condition (0=Baseline, 1=Operant)	Judgment event (0=Action, 1=Tone)	Trial	Stimulation	Tone	Switch release	Switch push	Switch release	Switch push	Switch release	Switch push	Switch release	Switch push	Switch release	Answer of participant	Judgement error on clock	Judgement error[ms]	SW1 Release to Push[ms]
0	0	0	1	0	0	38.765625	3.328125	59.859375	0	0	0	0	0	0	2.5	-0.828125	-35.33333609	148.0000116
0	0	0	2	0	0	7.1953125	19.734375	16.875	0	0	0	0	0	0	19	-0.734375	-31.33333578	122.0000095
0	0	0	3	0	0	53.0859375	52.8515625	16.5234375	39.046875	36.5859375	0	0	0	0	39	-0.046875	-2.000000156	105.0000082
0	0	0	4	0	0	0	10.96875	26.15625	45.2578125	43.1484375	0	0	0	0	42.5	-2.7578125	-117.6666759	90.00000703
0	0	0	5	0	0	22.8046875	19.6171875	4.0078125	3.375	0.7265625	0	0	0	0	1	-2.375	-101.3333413	113.0000088
0	0	0	6	0	0	0	48.09375	19.7578125	18	16.0546875	0	0	0	0	16.5	-1.5	-64.000005	83.00000648
0	0	0	7	0	0	15.890625	8.671875	49.9453125	15.65625	13.1015625	0	0	0	0	14	-1.65625	-70.66667219	109.0000085
0	0	0	8	0	0	0	26.4609375	23.859375	0	0	0	0	0	0	26	-0.4609375	-19.6666682	111.0000087
0	0	0	9	0	0	23.0390625	42.1875	39.3046875	0	0	0	0	0	0	41	-1.1875	-50.66667063	123.0000096
0	0	0	10	0	0	0	20.015625	11.7890625	30.328125	27	0	0	0	0	30.5	0.171875	7.333333906	142.0000111
0	0	0	11	0	0	56.0390625	31.453125	14.671875	28.875	26.390625	0	0	0	0	28	-0.875	-37.33333625	106.0000083
0	0	0	12	0	0	56.859375	15.46875	56.5546875	36.75	15.234375	30.1171875	27.1171875	0	0	31	0.8828125	37.66666961	128.00001
0	0	0	13	0	0	0	54.2109375	40.40625	55.125	52.7578125	0	0	0	0	53.5	-1.625	-69.33333875	101.0000079
0	0	0	14	0	0	0	20.7890625	58.7578125	21.7265625	18.046875	0	0	0	0	26	4.2734375	182.3333476	157.0000123
0	0	0	15	0	0	0	28.7578125	26.4609375	45.984375	43.1015625	0	0	0	0	44	-1.984375	-84.66667328	123.0000096
0	0	0	16	0	0	0	6.5859375	32.8828125	56.6953125	52.59375	0	0	0	0	56	-0.6953125	-29.66666898	175.0000137
0	0	0	17	0	0	0	10.0546875	54.0703125	15.9609375	13.7578125	0	0	0	0	13.5	-2.4609375	-105.0000082	94.00000734
0	0	0	18	0	0	3.609375	35.484375	33.421875	0	0	0	0	0	0	34	-1.484375	-63.33333828	88.00000688
0	0	0	19	0	0	18.9140625	56.296875	54.703125	0	0	0	0	0	0	54.5	-1.796875	-76.66667266	68.00000531
0	0	0	20	0	0	42.8203125	14.0859375	11.8828125	0	0	0	0	0	0	17	2.9140625	124.333343	94.00000734
0	1	0	1	0	51.375	29.25	50.4140625	18.7265625	45.515625	43.125	0	0	0	0	43	-2.515625	-107.3333417	102.000008
0	1	0	2	0	25.4765625	53.390625	19.59375	17.3203125	0	0	0	0	0	0	22	2.40625	102.6666747	97.00000758
0	1	0	3	0	6.6328125	0	12	47.7421875	42.703125	24.8671875	0.7734375	58.4765625	0	0	59	-1.7734375	-75.66667258	98.00000766
0	1	0	4	0	23.3203125	38.9296875	17.4609375	15.375	0	0	0	0	0	0	17	-0.4609375	-19.6666682	89.00000695
0	1	0	5	0	49.265625	9.7265625	43.40625	41.25	0	0	0	0	0	0	37.5	-5.90625	-252.0000197	92.00000719
0	1	0	6	0	23.5078125	37.8046875	17.6484375	15.5390625	0	0	0	0	0	0	16.5	-1.1484375	-49.00000383	90.00000703
0	1	0	7	0	17.1328125	26.4375	50.53125	32.109375	11.2734375	9.140625	0	0	0	0	8.5	-2.7734375	-118.3333426	91.00000711
0	1	0	8	0	40.4765625	51.703125	34.6171875	31.8984375	0	0	0	0	0	0	33.5	-1.1171875	-47.66667039	116.0000091
0	1	0	9	0	4.078125	0	48.9140625	15.9609375	58.21875	55.40625	0	0	0	0	56	-2.21875	-94.66667406	120.0000094
0	1	0	10	0	55.3125	27.8203125	47.6953125	2.765625	49.453125	46.8515625	0	0	0	0	47	-2.453125	-104.6666748	111.0000087
0	1	0	11	0	27.890625	38.953125	55.875	37.359375	22.03125	19.9921875	0	0	0	0	19.5	-2.53125	-108.0000084	87.0000068
0	1	0	12	0	2.2734375	0	44.3671875	24.703125	56.4140625	53.578125	0	0	0	0	54	-2.4140625	-103.000008	121.0000095
0	1	0	13	0	19.828125	34.7578125	56.0625	30.09375	13.96875	11.9296875	0	0	0	0	12.5	-1.46875	-62.66667156	87.0000068
0	1	0	14	0	25.6640625	21.046875	14.4140625	45	19.8046875	17.34375	0	0	0	0	18	-1.8046875	-77.00000602	105.0000082
0	1	0	15	0	13.9921875	24.2578125	8.1328125	6.2578125	0	0	0	0	0	0	11.5	3.3671875	143.6666779	80.00000625
0	1	0	16	0	53.296875	31.5703125	35.203125	8.1328125	47.4375	45.5390625	0	0	0	0	48.5	1.0625	45.33333688	81.00000633
0	1	0	17	0	32.203125	58.078125	14.0625	46.4296875	26.3203125	24.234375	0	0	0	0	30	3.6796875	157.0000123	89.00000695
0	1	0	18	0	8.625	28.1953125	2.765625	0.5859375	0	0	0	0	0	0	4.5	1.734375	74.00000578	93.00000727
0	1	0	19	0	55.2421875	14.8828125	49.3828125	47.9296875	0	0	0	0	0	0	48.5	-0.8828125	-37.66666961	62.00000484
0	1	0	20	0	39.8671875	55.2421875	34.0078125	31.265625	0	0	0	0	0	0	35	0.9921875	42.33333664	117.0000091
0	1	1	1	0	50.4375	28.9921875	11.6015625	1.875	44.578125	41.765625	0	0	0	0	44.5	-5.9375	-253.3333531	120.0000094
0	1	1	2	0	11.4609375	0	50.15625	27.140625	5.6015625	3	0	0	0	0	5	-6.4609375	-275.6666882	111.0000087
0	1	1	3	0	30.4453125	0	54.8203125	42.421875	24.5859375	22.3359375	0	0	0	0	25	-5.4453125	-232.3333515	96.0000075
0	1	1	4	0	44.8125	0	34.3828125	3.0234375	38.953125	36.84375	0	0	0	0	39.5	-5.3125	-226.6666844	90.00000703
0	1	1	5	0	38.8125	37.078125	4.0546875	47.8359375	32.953125	30.1171875	0	0	0	0	36	-2.8125	-120.0000094	121.0000095
0	1	1	6	0	54.234375	3.2109375	30.0234375	39.046875	18.5390625	5.25	48.375	45.890625	0	0	49	-5.234375	-223.3333508	106.0000083
0	1	1	7	0	21.4453125	0	53.578125	37.7578125	15.5859375	14.1328125	0	0	0	0	19	-2.4453125	-104.3333415	62.00000484
0	1	1	8	0	24.5390625	49.7578125	59.1328125	45.9375	18.6796875	16.3125	0	0	0	0	21	-3.5390625	-151.0000118	101.0000079
0	1	1	9	0	48.7734375	0	18.2109375	58.3125	42.9140625	41.2734375	0	0	0	0	44	-4.7734375	-203.6666826	70.00000547
0	1	1	10	0	2.6484375	13.828125	56.7890625	54.796875	0	0	0	0	0	0	58	-4.6484375	-198.3333488	85.00000664
0	1	1	11	0	39.7734375	0	55.8984375	47.390625	33.9140625	32.0859375	0	0	0	0	34.5	-5.2734375	-225.0000176	78.00000609
0	1	1	12	0	41.0859375	52.0078125	35.2265625	33.7734375	0	0	0	0	0	0	36	-5.0859375	-217.000017	62.00000484
0	1	1	13	0	53.71875	7.03125	47.859375	45.9140625	0	0	0	0	0	0	48.5	-5.21875	-222.6666841	83.00000648
0	1	1	14	0	10.0078125	13.7578125	4.1484375	1.8515625	0	0	0	0	0	0	4	-6.0078125	-256.3333534	98.00000766
0	1	1	15	0	43.5234375	0.703125	37.6640625	35.1796875	0	0	0	0	0	0	39.5	-4.0234375	-171.6666801	106.0000083
0	1	1	16	0	4.734375	13.171875	58.875	56.90625	0	0	0	0	0	0	60	-4.734375	-202.0000158	84.00000656
0	1	1	17	0	43.875	54.8671875	38.015625	36.234375	0	0	0	0	0	0	41	-2.875	-122.6666763	76.00000594
0	1	1	18	0	42.4921875	48.6796875	36.6328125	34.125	0	0	0	0	0	0	42	-0.4921875	-21.00000164	107.0000084
0	1	1	19	0	31.5	43.0546875	25.640625	22.40625	0	0	0	0	0	0	28	-3.5	-149.333345	138.0000108
0	1	1	20	0	58.359375	8.0390625	52.4765625	48.0234375	0	0	0	0	0	0	55	-3.359375	-143.3333445	190.0000148
1	0	0	1	36.3046875	0	42.421875	37.96875	0	0	0	0	0	0	0	36	-1.96875	-84.00000656	0
1	0	0	2	33.2109375	0	39.515625	34.40625	0	0	0	0	0	0	0	33.5	-0.90625	-38.66666969	0
1	0	0	3	22.8515625	0	28.1484375	24.515625	0	0	0	0	0	0	0	26	1.484375	63.33333828	0
1	0	0	4	52.96875	0	58.78125	54.0703125	0	0	0	0	0	0	0	52	-2.0703125	-88.33334023	0
1	0	0	5	6.6796875	0	12.1171875	8.0859375	0	0	0	0	0	0	0	5.5	-2.5859375	-110.333342	0
1	0	0	6	2.296875	0	7.5	3.5625	0	0	0	0	0	0	0	1.5	-2.0625	-88.00000688	0
1	0	0	7	33.421875	0	38.9296875	34.546875	0	0	0	0	0	0	0	36	1.453125	62.00000484	0
1	0	0	8	50.5078125	0	58.734375	51.46875	0	0	0	0	0	0	0	51.5	0.03125	1.333333438	0
1	0	0	9	0.3515625	0	6.6796875	1.3359375	0	0	0	0	0	0	0	0.5	-0.8359375	-35.66666945	0
1	0	0	10	28.640625	0	34.40625	29.8125	0	0	0	0	0	0	0	28.5	-1.3125	-56.00000438	0
1	0	0	11	11.2734375	0	17.0859375	12.1640625	0	0	0	0	0	0	0	11.5	-0.6640625	-28.33333555	0
1	0	0	12	25.640625	0	31.78125	26.6015625	0	0	0	0	0	0	0	26.5	-0.1015625	-4.333333672	0
1	0	0	13	24.140625	0	34.1015625	24.84375	0	0	0	0	0	0	0	27.5	2.65625	113.3333422	0
1	0	0	14	7.2421875	0	14.6015625	8.1796875	0	0	0	0	0	0	0	11.5	3.3203125	141.6666777	0
1	0	0	15	47.71875	0	53.7890625	48.75	0	0	0	0	0	0	0	48.5	-0.25	-10.6666675	0
1	0	0	16	43.875	0	50.4140625	44.8359375	0	0	0	0	0	0	0	42.5	-2.3359375	-99.66667445	0
1	0	0	17	40.8046875	0	45.984375	42.3515625	0	0	0	0	0	0	0	43.5	1.1484375	49.00000383	0
1	0	0	18	17.7421875	0	24.3046875	18.6796875	0	0	0	0	0	0	0	18.5	-0.1796875	-7.666667266	0
1	0	0	19	57.5390625	0	3.75	58.5703125	0	0	0	0	0	0	0	57.5	-1.0703125	-45.66667023	0
1	0	0	20	37.03125	0	43.9453125	38.0390625	0	0	0	0	0	0	0	37.5	-0.5390625	-23.0000018	0
1	1	0	1	47.8125	54.7265625	53.4140625	48.8671875	0	0	0	0	0	0	0	46.5	-2.3671875	-101.0000079	0
1	1	0	2	27.75	34.5	35.34375	28.640625	0	0	0	0	0	0	0	28.5	-0.140625	-6.000000469	0
1	1	0	3	58.9921875	5.6484375	8.1328125	59.7890625	0	0	0	0	0	0	0	56.5	-3.2890625	-140.3333443	0
1	1	0	4	44.2734375	51.0703125	50.953125	45.2109375	0.1171875	28.8984375	0	0	0	0	0	43	14.1015625	601.6667137	0
1	1	0	5	14.34375	21.328125	19.9453125	15.46875	0	0	0	0	0	0	0	13.5	-1.96875	-84.00000656	0
1	1	0	6	55.2890625	2.1796875	1.2890625	56.3203125	0	0	0	0	0	0	0	53.5	-2.8203125	-120.3333427	0
1	1	0	7	7.1953125	14.1328125	12.609375	8.2734375	0	0	0	0	0	0	0	7	-1.2734375	-54.33333758	0
1	1	0	8	33.28125	40.3359375	38.3671875	34.4765625	0	0	0	0	0	0	0	36	1.5234375	65.00000508	0
1	1	0	9	10.7578125	17.5546875	0	11.671875	0	0	0	0	0	0	0	9.5	-2.171875	-92.66667391	0
1	1	0	10	43.5703125	50.8828125	48.46875	45	0	0	0	0	0	0	0	43.5	-1.5	-64.000005	0
1	1	0	11	48.0234375	55.0078125	52.921875	49.1484375	0	0	0	0	0	0	0	47.5	-1.6484375	-70.33333883	0
1	1	0	12	18.9609375	25.875	25.0546875	20.015625	0	0	0	0	0	0	0	21.5	1.484375	63.33333828	0
1	1	0	13	34.8046875	41.4609375	41.4609375	35.6015625	0	0	0	0	0	0	0	36	0.3984375	17.00000133	0
1	1	0	14	5.0859375	11.71875	11.390625	5.859375	0	0	0	0	0	0	0	4.5	-1.359375	-58.00000453	0
1	1	0	15	35.8359375	42.4921875	5.765625	41.6953125	42.2578125	36.6328125	0	0	0	0	0	37	0.3671875	15.66666789	0
1	1	0	16	43.5234375	50.1328125	49.2421875	44.2734375	0	0	0	0	0	0	0	48	3.7265625	159.0000124	0
1	1	0	17	19.3125	25.9453125	28.3828125	20.0859375	0	0	0	0	0	0	0	22.5	2.4140625	103.000008	0
1	1	0	18	34.2890625	41.0859375	41.578125	35.2265625	0	0	0	0	0	0	0	36	0.7734375	33.00000258	0
1	1	0	19	16.453125	23.34375	22.125	17.484375	0	0	0	0	0	0	0	17	-0.484375	-20.66666828	0
1	1	0	20	58.03125	4.7109375	5.8828125	58.8515625	0	0	0	0	0	0	0	56	-2.8515625	-121.6666762	0
1	1	1	1	43.21875	50.296875	8.296875	44.4375	0	0	0	0	0	0	0	37.5	-12.796875	-546.0000427	0
1	1	1	2	35.953125	42.9375	55.8046875	37.078125	0	0	0	0	0	0	0	36.5	-6.4375	-274.6666881	0
1	1	1	3	45.1640625	51.84375	0	45.7265625	28.640625	45.9609375	0	0	0	0	0	47	-4.84375	-206.6666828	0
1	1	1	4	4.5	11.5078125	10.4765625	5.6484375	0	0	0	0	0	0	0	4	-7.5078125	-320.3333584	0
1	1	1	5	13.4765625	20.15625	19.5703125	14.296875	0	0	0	0	0	0	0	22	1.84375	78.66667281	0
1	1	1	6	18	25.0546875	23.1796875	19.1953125	0	0	0	0	0	0	0	27	1.9453125	83.00000648	0
1	1	1	7	5.4609375	12.3984375	0	39	11.90625	6.515625	0	0	0	0	0	14.5	2.1015625	89.66667367	0
1	1	1	8	6.65625	13.78125	10.9921875	7.921875	0	0	0	0	0	0	0	17	3.21875	137.3333441	0
1	1	1	9	51.6328125	58.3359375	57.4453125	52.4765625	0	0	0	0	0	0	0	57	-1.3359375	-57.00000445	0
1	1	1	10	30.2109375	37.171875	35.5546875	31.3125	0	0	0	0	0	0	0	37.5	0.328125	14.00000109	0
1	1	1	11	31.8046875	38.671875	37.21875	32.8125	0	0	0	0	0	0	0	38	-0.671875	-28.66666891	0
1	1	1	12	49.4765625	56.2265625	54.984375	50.3671875	0	0	0	0	0	0	0	55	-1.2265625	-52.33333742	0
1	1	1	13	27.8203125	34.8046875	33.09375	28.9453125	0	0	0	0	0	0	0	34	-0.8046875	-34.33333602	0
1	1	1	14	30.421875	37.171875	36.3046875	31.3125	0	0	0	0	0	0	0	36	-1.171875	-50.00000391	0
1	1	1	15	19.3125	26.0625	25.03125	20.203125	0	0	0	0	0	0	0	25	-1.0625	-45.33333688	0
1	1	1	16	48.796875	55.5234375	54.1875	49.6640625	0	0	0	0	0	0	0	54	-1.5234375	-65.00000508	0
1	1	1	17	54.5859375	1.2890625	0.5859375	55.4296875	0	0	0	0	0	0	0	57	-4.2890625	-183.0000143	0
1	1	1	18	59.34375	6.09375	4.8046875	0.234375	0	0	0	0	0	0	0	2	-4.09375	-174.6666803	0
1	1	1	19	10.734375	17.4140625	18.5390625	11.5546875	0	0	0	0	0	0	0	15.5	-1.9140625	-81.66667305	0
1	1	1	20	25.546875	32.25	31.7109375	26.390625	0	0	0	0	0	0	0	28.5	-3.75	-160.0000125	0
2	0	0	1	30	0	0	0	0	0	0	0	0	0	0	32	2	85.33334	0
2	0	0	2	55.453125	0	0	0	0	0	0	0	0	0	0	53	-2.453125	-104.6666748	0
2	0	0	3	50.0390625	0	0	0	0	0	0	0	0	0	0	47.5	-2.5390625	-108.3333418	0
2	0	0	4	29.5078125	0	0	0	0	0	0	0	0	0	0	31	1.4921875	63.66667164	0
2	0	0	5	20.5078125	0	0	0	0	0	0	0	0	0	0	22.5	1.9921875	85.00000664	0
2	0	0	6	56.3671875	0	0	0	0	0	0	0	0	0	0	56.5	0.1328125	5.666667109	0
2	0	0	7	32.6484375	0	0	0	0	0	0	0	0	0	0	33	0.3515625	15.00000117	0
2	0	0	8	57.8203125	0	0	0	0	0	0	0	0	0	0	56	-1.8203125	-77.66667273	0
2	0	0	9	4.0078125	0	0	0	0	0	0	0	0	0	0	2.5	-1.5078125	-64.33333836	0
2	0	0	10	53.15625	0	0	0	0	0	0	0	0	0	0	52	-1.15625	-49.33333719	0
2	0	0	11	58.1015625	0	0	0	0	0	0	0	0	0	0	58	-0.1015625	-4.333333672	0
2	0	0	12	30.5625	0	0	0	0	0	0	0	0	0	0	31	0.4375	18.66666813	0
2	0	0	13	28.6875	0	0	0	0	0	0	0	0	0	0	28	-0.6875	-29.33333563	0
2	0	0	14	21.1875	0	0	0	0	0	0	0	0	0	0	23	1.8125	77.33333938	0
2	0	0	15	3.28125	0	0	0	0	0	0	0	0	0	0	1	-2.28125	-97.33334094	0
2	0	0	16	40.3828125	0	0	0	0	0	0	0	0	0	0	41	0.6171875	26.33333539	0
2	0	0	17	22.2421875	0	0	0	0	0	0	0	0	0	0	22	-0.2421875	-10.33333414	0
2	0	0	18	21.1171875	0	0	0	0	0	0	0	0	0	0	21	-0.1171875	-5.000000391	0
2	0	0	19	28.2890625	0	0	0	0	0	0	0	0	0	0	27.5	-0.7890625	-33.6666693	0
2	0	0	20	46.875	0	0	0	0	0	0	0	0	0	0	46	-0.875	-37.33333625	0
2	1	0	1	21.5625	27.421875	0	0	0	0	0	0	0	0	0	21	-0.5625	-24.00000188	0
2	1	0	2	33.421875	39.28125	0	0	0	0	0	0	0	0	0	33	-0.421875	-18.00000141	0
2	1	0	3	28.453125	34.3125	0	0	0	0	0	0	0	0	0	27	-1.453125	-62.00000484	0
2	1	0	4	39.2578125	45.1171875	0	0	0	0	0	0	0	0	0	43	3.7421875	159.6666791	0
2	1	0	5	17.8125	23.671875	0	0	0	0	0	0	0	0	0	16	-1.8125	-77.33333938	0
2	1	0	6	21.9140625	27.75	0	0	0	0	0	0	0	0	0	22.5	0.5859375	25.00000195	0
2	1	0	7	20.3671875	26.2265625	0	0	0	0	0	0	0	0	0	21.5	1.1328125	48.33333711	0
2	1	0	8	8.390625	14.25	0	0	0	0	0	0	0	0	0	7.5	-0.890625	-38.00000297	0
2	1	0	9	51.140625	57	0	0	0	0	0	0	0	0	0	49	-2.140625	-91.33334047	0
2	1	0	10	38.8828125	44.7421875	0	0	0	0	0	0	0	0	0	37	-1.8828125	-80.33333961	0
2	1	0	11	43.4765625	49.3125	0	0	0	0	0	0	0	0	0	37.5	-5.9765625	-255.0000199	0
2	1	0	12	56.625	2.484375	0	0	0	0	0	0	0	0	0	54.5	-2.125	-90.66667375	0
2	1	0	13	21.1171875	26.9765625	0	0	0	0	0	0	0	0	0	19	-2.1171875	-90.33334039	0
2	1	0	14	30.2109375	36.0703125	0	0	0	0	0	0	0	0	0	31.5	1.2890625	55.0000043	0
2	1	0	15	14.9765625	20.8359375	0	0	0	0	0	0	0	0	0	14	-0.9765625	-41.66666992	0
2	1	0	16	8.4609375	14.3203125	0	0	0	0	0	0	0	0	0	7.5	-0.9609375	-41.0000032	0
2	1	0	17	25.1484375	31.0078125	0	0	0	0	0	0	0	0	0	27	1.8515625	79.00000617	0
2	1	0	18	16.4765625	22.3359375	0	0	0	0	0	0	0	0	0	16.5	0.0234375	1.000000078	0
2	1	0	19	14.3203125	20.1796875	0	0	0	0	0	0	0	0	0	13.5	-0.8203125	-35.00000273	0
2	1	0	20	1.5234375	7.3828125	0	0	0	0	0	0	0	0	0	0.5	-1.0234375	-43.66667008	0
2	1	1	1	23.671875	29.53125	0	0	0	0	0	0	0	0	0	31	1.46875	62.66667156	0
2	1	1	2	9.6796875	15.5390625	0	0	0	0	0	0	0	0	0	11	-4.5390625	-193.6666818	0
2	1	1	3	45.75	51.609375	0	0	0	0	0	0	0	0	0	44	-7.609375	-324.666692	0
2	1	1	4	53.390625	59.25	0	0	0	0	0	0	0	0	0	57.5	-1.75	-74.6666725	0
2	1	1	5	30.9375	36.796875	0	0	0	0	0	0	0	0	0	34	-2.796875	-119.3333427	0
2	1	1	6	55.4296875	1.2890625	0	0	0	0	0	0	0	0	0	1	-0.2890625	-12.3333343	0
2	1	1	7	17.390625	23.25	0	0	0	0	0	0	0	0	0	20.5	-2.75	-117.3333425	0
2	1	1	8	15.5859375	21.4453125	0	0	0	0	0	0	0	0	0	14	-7.4453125	-317.6666915	0
2	1	1	9	15.0234375	20.8828125	0	0	0	0	0	0	0	0	0	14	-6.8828125	-293.6666896	0
2	1	1	10	8.390625	14.25	0	0	0	0	0	0	0	0	0	11	-3.25	-138.6666775	0
2	1	1	11	14.15625	20.015625	0	0	0	0	0	0	0	0	0	16.5	-3.515625	-150.0000117	0
2	1	1	12	31.9453125	37.8046875	0	0	0	0	0	0	0	0	0	32	-5.8046875	-247.666686	0
2	1	1	13	14.90625	20.765625	0	0	0	0	0	0	0	0	0	17.5	-3.265625	-139.3333442	0
2	1	1	14	39.234375	45.09375	0	0	0	0	0	0	0	0	0	39.5	-5.59375	-238.6666853	0
2	1	1	15	58.359375	4.21875	0	0	0	0	0	0	0	0	0	58	-6.21875	-265.3333541	0
2	1	1	16	47.1328125	52.9921875	0	0	0	0	0	0	0	0	0	47.5	-5.4921875	-234.3333516	0
2	1	1	17	33.890625	39.75	0	0	0	0	0	0	0	0	0	37	-2.75	-117.3333425	0
2	1	1	18	25.078125	30.9140625	0	0	0	0	0	0	0	0	0	25	-5.9140625	-252.333353	0
2	1	1	19	56.71875	2.578125	0	0	0	0	0	0	0	0	0	56	-6.578125	-280.6666886	0
2	1	1	20	46.4296875	52.2890625	0	0	0	0	0	0	0	0	0	46	-6.2890625	-268.3333543	0
3	0	1	1	0	17.8359375	0	0	0	0	0	0	0	0	0	18	0.1640625	7.000000547	0
3	0	1	2	0	9.65625	0	0	0	0	0	0	0	0	0	8.5	-1.15625	-49.33333719	0
3	0	1	3	0	17.0625	0	0	0	0	0	0	0	0	0	16	-1.0625	-45.33333688	0
3	0	1	4	0	51.7734375	0	0	0	0	0	0	0	0	0	51	-0.7734375	-33.00000258	0
3	0	1	5	0	52.1015625	0	0	0	0	0	0	0	0	0	52	-0.1015625	-4.333333672	0
3	0	1	6	0	47.0859375	0	0	0	0	0	0	0	0	0	44.5	-2.5859375	-110.333342	0
3	0	1	7	0	31.40625	0	0	0	0	0	0	0	0	0	31	-0.40625	-17.33333469	0
3	0	1	8	0	11.1328125	0	0	0	0	0	0	0	0	0	9.5	-1.6328125	-69.66667211	0
3	0	1	9	0	54.9375	0	0	0	0	0	0	0	0	0	53	-1.9375	-82.66667313	0
3	0	1	10	0	56.015625	0	0	0	0	0	0	0	0	0	53	-3.015625	-128.6666767	0
3	0	1	11	0	5.7421875	0	0	0	0	0	0	0	0	0	10.5	4.7578125	203.0000159	0
3	0	1	12	0	26.671875	0	0	0	0	0	0	0	0	0	27	0.328125	14.00000109	0
3	0	1	13	0	32.671875	0	0	0	0	0	0	0	0	0	33	0.328125	14.00000109	0
3	0	1	14	0	13.9453125	0	0	0	0	0	0	0	0	0	14.5	0.5546875	23.66666852	0
3	0	1	15	0	3.8671875	0	0	0	0	0	0	0	0	0	7.5	3.6328125	155.0000121	0
3	0	1	16	0	17.1796875	0	0	0	0	0	0	0	0	0	13.5	-3.6796875	-157.0000123	0
3	0	1	17	0	5.2265625	0	0	0	0	0	0	0	0	0	4.5	-0.7265625	-31.00000242	0
3	0	1	18	0	59.4140625	0	0	0	0	0	0	0	0	0	56	-3.4140625	-145.666678	0
3	0	1	19	0	43.265625	0	0	0	0	0	0	0	0	0	38	-5.265625	-224.6666842	0
3	0	1	20	0	44.4375	0	0	0	0	0	0	0	0	0	39	-5.4375	-232.0000181	0
