# Supplementary material for: The effect of electrical muscle stimulation on intentional binding and explicit sense of agency
Source: PeerJ. 2024 Sep 19;12:e17977. doi: 10.7717/peerj.17977 (PMC11416759; doi:10.7717/peerj.17977)
Supplement: Supplemental Information 1 [file peerj-12-17977-s001.zip › RawData/Experiment1/Participant9.csv]

Action type (0=Voluntary, 1=Involuntary, 2=Sham, 3=Tone)	Condition (0=Baseline, 1=Operant)	Judgment event (0=Action, 1=Tone)	Trial	Stimulation	Tone	Switch release	Switch push	Switch release	Switch push	Switch release	Switch push	Switch release	Switch push	Switch release	Answer of participant	Judgement error on clock	Judgement error[ms]	SW1 Release to Push[ms]
0	0	0	1	0	0	0	9.9609375	7.96875	0	0	0	0	0	0	12.8	2.8390625	121.1333428	85.00000664
0	0	0	2	0	0	0	38.8125	36.984375	0	0	0	0	0	0	43.9	5.0875	217.0666836	78.00000609
0	0	0	3	0	0	0	8.015625	5.859375	0	0	0	0	0	0	10.5	2.484375	106.0000083	92.00000719
0	0	0	4	0	0	0	6.8203125	5.4140625	0	0	0	0	0	0	8.3	1.4796875	63.13333827	60.00000469
0	0	0	5	0	0	0	47.9296875	46.0078125	0	0	0	0	0	0	52	4.0703125	173.6666802	82.00000641
0	0	0	6	0	0	0	7.078125	5.390625	0	0	0	0	0	0	8.9	1.821875	77.73333941	72.00000563
0	0	0	7	0	0	0	57.1171875	55.03125	0	0	0	0	0	0	58.9	1.7828125	76.06667261	89.00000695
0	0	0	8	0	0	0	41.5546875	39.703125	0	0	0	0	0	0	44.4	2.8453125	121.4000095	79.00000617
0	0	0	9	0	0	0	32.9296875	30.1171875	0	0	0	0	0	0	34.5	1.5703125	67.00000523	120.0000094
0	0	0	10	0	0	0	12.5390625	10.3125	0	0	0	0	0	0	14	1.4609375	62.3333382	95.00000742
0	0	0	11	0	0	0	55.828125	54.6328125	0	0	0	0	0	0	58.6	2.771875	118.2666759	51.00000398
0	0	0	12	0	0	0	28.1484375	26.1328125	0	0	0	0	0	0	31	2.8515625	121.6666762	86.00000672
0	0	0	13	0	0	0	21.328125	19.2890625	0	0	0	0	0	0	21.8	0.471875	20.13333491	87.0000068
0	0	0	14	0	0	0	35.7421875	33.5390625	0	0	0	0	0	0	38.3	2.5578125	109.1333419	94.00000734
0	0	0	15	0	0	0	57	55.3125	0	0	0	0	0	0	59.2	2.2	93.866674	72.00000563
0	0	0	16	0	0	0	17.0390625	14.953125	0	0	0	0	0	0	20	2.9609375	126.3333432	89.00000695
0	0	0	17	0	0	0	7.03125	5.2265625	0	0	0	0	0	0	9.8	2.76875	118.1333426	77.00000602
0	0	0	18	0	0	0	30.2578125	28.21875	0	0	0	0	0	0	33.4	3.1421875	134.0666771	87.0000068
0	0	0	19	0	0	0	30.4921875	29.015625	0	0	0	0	0	0	33.8	3.3078125	141.1333444	63.00000492
0	0	0	20	0	0	52.4296875	12.796875	11.4140625	0	0	0	0	0	0	15.2	2.403125	102.5333413	59.00000461
0	1	0	1	0	2.6953125	54.046875	56.8359375	54.8203125	0	0	0	0	0	0	59.1	2.2640625	96.60000755	86.00000672
0	1	0	2	0	52.171875	0	46.3125	44.34375	0	0	0	0	0	0	47.8	1.4875	63.46667162	84.00000656
0	1	0	3	0	43.828125	0	43.0078125	40.6640625	37.96875	36.609375	0	0	0	0	43.9	5.93125	253.0666864	58.00000453
0	1	0	4	0	23.7890625	0	17.9296875	15.5625	0	0	0	0	0	0	21.2	3.2703125	139.5333442	101.0000079
0	1	0	5	0	39.0234375	0	33.1640625	31.03125	0	0	0	0	0	0	34.4	1.2359375	52.73333745	91.00000711
0	1	0	6	0	12.9140625	0	7.0546875	4.5234375	0	0	0	0	0	0	12.2	5.1453125	219.5333505	108.0000084
0	1	0	7	0	15.65625	0	9.796875	8.0859375	0	0	0	0	0	0	11.8	2.003125	85.46667334	73.0000057
0	1	0	8	0	6.1640625	0	0.3046875	58.453125	0	0	0	0	0	0	2	1.6953125	72.33333898	79.00000617
0	1	0	9	0	43.0546875	0	37.1953125	35.3203125	0	0	0	0	0	0	42.9	5.7046875	243.400019	80.00000625
0	1	0	10	0	36.09375	0	30.234375	28.3359375	0	0	0	0	0	0	37	6.765625	288.6666892	81.00000633
0	1	0	11	0	14.25	0	8.390625	6.3984375	0	0	0	0	0	0	10.2	1.809375	77.20000603	85.00000664
0	1	0	12	0	28.5703125	0	22.7109375	21.046875	0	0	0	0	0	0	26.2	3.4890625	148.8666783	71.00000555
0	1	0	13	0	23.9765625	0	18.1171875	16.21875	0	0	0	0	0	0	22	3.8828125	165.6666796	81.00000633
0	1	0	14	0	12.0703125	0	6.2109375	4.3125	0	0	0	0	0	0	9	2.7890625	119.0000093	81.00000633
0	1	0	15	0	14.3203125	0	8.4609375	6.5390625	0	0	0	0	0	0	11.8	3.3390625	142.4666778	82.00000641
0	1	0	16	0	40.078125	0	34.21875	32.2734375	0	0	0	0	0	0	38	3.78125	161.3333459	83.00000648
0	1	0	17	0	47.6953125	0	41.8359375	40.125	0	0	0	0	0	0	44.5	2.6640625	113.6666755	73.0000057
0	1	0	18	0	30.5390625	0	24.6796875	22.875	0	0	0	0	0	0	28.2	3.5203125	150.2000117	77.00000602
0	1	0	19	0	56.7890625	0	50.9296875	48.984375	0	0	0	0	0	0	54.7	3.7703125	160.8666792	83.00000648
0	1	0	20	0	20.2734375	8.296875	14.4140625	12.796875	0	0	0	0	0	0	16.1	1.6859375	71.93333895	69.00000539
0	1	1	1	0	39.8203125	0	33.9609375	31.8984375	0	0	0	0	0	0	40.9	1.0796875	46.06667027	88.00000688
0	1	1	2	0	4.359375	0	58.5	56.4140625	0	0	0	0	0	0	3	-1.359375	-58.00000453	89.00000695
0	1	1	3	0	30.2578125	0	24.375	22.40625	0	0	0	0	0	0	33.8	3.5421875	151.1333451	84.00000656
0	1	1	4	0	54.4921875	0	54.46875	52.40625	48.6328125	47.859375	0	0	0	0	56.9	2.4078125	102.7333414	33.00000258
0	1	1	5	0	31.546875	0	25.6875	23.3203125	0	0	0	0	0	0	32.1	0.553125	23.60000184	101.0000079
0	1	1	6	0	18.9140625	0	13.0546875	10.6875	0	0	0	0	0	0	17.1	-1.8140625	-77.40000605	101.0000079
0	1	1	7	0	15.46875	0	9.609375	7.453125	0	0	0	0	0	0	16	0.53125	22.66666844	92.00000719
0	1	1	8	0	51.28125	0	45.421875	43.1015625	0	0	0	0	0	0	52.4	1.11875	47.73333706	99.00000773
0	1	1	9	0	17.6015625	0	11.7421875	9.796875	0	0	0	0	0	0	18.6	0.9984375	42.60000333	83.00000648
0	1	1	10	0	47.53125	0	41.671875	39.6796875	0	0	0	0	0	0	48.5	0.96875	41.33333656	85.00000664
0	1	1	11	0	36.3515625	0	30.4921875	28.1484375	0	0	0	0	0	0	37.1	0.7484375	31.93333583	100.0000078
0	1	1	12	0	37.40625	0	31.546875	29.34375	0	0	0	0	0	0	38	0.59375	25.33333531	94.00000734
0	1	1	13	0	22.8046875	0	16.9453125	14.53125	0	0	0	0	0	0	23.8	0.9953125	42.46666998	103.000008
0	1	1	14	0	15.7734375	0	9.9140625	8.0625	0	0	0	0	0	0	13.8	-1.9734375	-84.20000658	79.00000617
0	1	1	15	0	21.1640625	0	15.3046875	13.828125	0	0	0	0	0	0	21.9	0.7359375	31.40000245	63.00000492
0	1	1	16	0	8.390625	0	2.53125	0.09375	0	0	0	0	0	0	7.1	-1.290625	-55.06667097	104.0000081
0	1	1	17	0	23.1328125	0	17.2734375	15.234375	0	0	0	0	0	0	22.8	-0.3328125	-14.20000111	87.0000068
0	1	1	18	0	20.203125	0	14.34375	12.09375	0	0	0	0	0	0	24	3.796875	162.0000127	96.0000075
0	1	1	19	0	27.8203125	0	21.9375	19.1484375	0	0	0	0	0	0	27.8	-0.0203125	-0.866666734	119.0000093
0	1	1	20	0	19.640625	15.984375	13.78125	11.53125	0	0	0	0	0	0	19	-0.640625	-27.33333547	96.0000075
1	0	0	1	18.9375	0	0	20.0390625	0	0	0	0	0	0	0	23.8	3.7609375	160.4666792	0
1	0	0	2	0.890625	0	0	2.0625	0	0	0	0	0	0	0	3.4	1.3375	57.06667113	0
1	0	0	3	36.1875	0	0	37.265625	0	0	0	0	0	0	0	44.2	6.934375	295.8666898	0
1	0	0	4	58.78125	0	0	0.140625	0	0	0	0	0	0	0	3	2.859375	122.0000095	0
1	0	0	5	2.953125	0	14.9765625	4.171875	0	0	0	0	0	0	0	5.5	1.328125	56.66667109	0
1	0	0	6	50.4609375	0	0	51.5625	0	0	0	0	0	0	0	53.6	2.0375	86.93334013	0
1	0	0	7	48.375	0	18.3984375	49.3359375	0	0	0	0	0	0	0	51.2	1.8640625	79.53333955	0
1	0	0	8	10.2421875	0	28.96875	11.296875	0	0	0	0	0	0	0	12.1	0.803125	34.26666934	0
1	0	0	9	15.234375	0	0	16.1953125	0	0	0	0	0	0	0	19.2	3.0046875	128.20001	0
1	0	0	10	59.7421875	0	8.8125	0.703125	0	0	0	0	0	0	0	3.9	3.196875	136.4000107	0
1	0	0	11	4.9921875	0	20.7421875	5.953125	0	0	0	0	0	0	0	7.1	1.146875	48.93333716	0
1	0	0	12	33.890625	0	0.1171875	34.734375	0	0	0	0	0	0	0	38	3.265625	139.3333442	0
1	0	0	13	51.890625	0	17.8125	52.8046875	0	0	0	0	0	0	0	56.9	4.0953125	174.733347	0
1	0	0	14	36.984375	0	0.046875	37.8984375	0	0	0	0	0	0	0	41.9	4.0015625	170.7333467	0
1	0	0	15	25.734375	0	3.796875	26.671875	0	0	0	0	0	0	0	31.9	5.228125	223.0666841	0
1	0	0	16	41.4375	0	2.015625	42.3515625	0	0	0	0	0	0	0	43.9	1.5484375	66.06667183	0
1	0	0	17	45.5859375	0	12.65625	46.546875	0	0	0	0	0	0	0	47.8	1.253125	53.46667084	0
1	0	0	18	51.375	0	7.9921875	52.1953125	0	0	0	0	0	0	0	53	0.8046875	34.33333602	0
1	0	0	19	2.109375	0	20.6484375	3.09375	0	0	0	0	0	0	0	4.5	1.40625	60.00000469	0
1	0	0	20	33.796875	0	0	34.78125	0	0	0	0	0	0	0	37.6	2.81875	120.2666761	0
1	1	0	1	4.59375	11.484375	0	5.625	0	0	0	0	0	0	0	6.8	1.175	50.13333725	0
1	1	0	2	10.2421875	16.9921875	23.390625	11.1328125	0	0	0	0	0	0	0	13.3	2.1671875	92.46667389	0
1	1	0	3	37.2421875	43.9921875	0	38.1328125	0	0	0	0	0	0	0	43.1	4.9671875	211.9333499	0
1	1	0	4	17.8125	24.515625	19.96875	18.6328125	0	0	0	0	0	0	0	21.9	3.2671875	139.4000109	0
1	1	0	5	4.9921875	11.7421875	30.28125	5.8828125	0	0	0	0	0	0	0	8	2.1171875	90.33334039	0
1	1	0	6	18.6328125	25.40625	0	19.546875	0	0	0	0	0	0	0	22.7	3.153125	134.5333438	0
1	1	0	7	5.953125	12.75	28.9921875	6.890625	0	0	0	0	0	0	0	8	1.109375	47.33333703	0
1	1	0	8	37.6171875	44.3203125	0	38.4609375	0	0	0	0	0	0	0	42.9	4.4390625	189.4000148	0
1	1	0	9	37.1484375	43.921875	21.7734375	38.0625	0	0	0	0	0	0	0	42.1	4.0375	172.2666801	0
1	1	0	10	41.2734375	48.0234375	39.0703125	42.140625	0	0	0	0	0	0	0	43.8	1.659375	70.80000553	0
1	1	0	11	39.09375	45.84375	48.6328125	39.984375	0	0	0	0	0	0	0	42.2	2.215625	94.53334072	0
1	1	0	12	58.7578125	5.484375	46.78125	59.625	0	0	0	0	0	0	0	3	3.375	144.0000113	0
1	1	0	13	39.375	46.1015625	27.4921875	40.2421875	0	0	0	0	0	0	0	46.1	5.8578125	249.9333529	0
1	1	0	14	4.1015625	10.828125	1.2890625	4.96875	0	0	0	0	0	0	0	7.2	2.23125	95.20000744	0
1	1	0	15	39.3515625	46.1953125	51.5390625	40.3125	0	0	0	0	0	0	0	42.8	2.4875	106.1333416	0
1	1	0	16	35.390625	42.1171875	22.5	36.2578125	0	0	0	0	0	0	0	40.8	4.5421875	193.8000151	0
1	1	0	17	23.484375	30.140625	32.71875	24.28125	0	0	0	0	0	0	0	28.3	4.01875	171.4666801	0
1	1	0	18	16.8046875	23.4140625	3.0703125	17.5546875	0	0	0	0	0	0	0	21.5	3.9453125	168.3333465	0
1	1	0	19	55.6171875	2.34375	0	56.484375	0	0	0	0	0	0	0	0.5	4.015625	171.3333467	0
1	1	0	20	11.7890625	18.5390625	57.421875	12.6796875	0	0	0	0	0	0	0	16.2	3.5203125	150.2000117	0
1	1	1	1	23.203125	30.09375	0	24.234375	0	0	0	0	0	0	0	32.7	2.60625	111.2000087	0
1	1	1	2	52.5	59.34375	1.9921875	53.484375	0	0	0	0	0	0	0	59.8	0.45625	19.46666819	0
1	1	1	3	55.0078125	1.8984375	3.703125	56.0390625	0	0	0	0	0	0	0	3.9	2.0015625	85.40000667	0
1	1	1	4	10.5703125	17.4375	18.8203125	11.578125	0	0	0	0	0	0	0	14.4	-3.0375	-129.6000101	0
1	1	1	5	4.875	11.765625	52.3125	5.90625	0	0	0	0	0	0	0	10.1	-1.665625	-71.06667222	0
1	1	1	6	9.4453125	16.359375	15.0703125	10.5	0	0	0	0	0	0	0	15.5	-0.859375	-36.66666953	0
1	1	1	7	46.875	53.765625	0	47.90625	0	0	0	0	0	0	0	53.7	-0.065625	-2.800000219	0
1	1	1	8	58.78125	5.5078125	0	59.6484375	0	0	0	0	0	0	0	6.2	0.6921875	29.53333564	0
1	1	1	9	50.0390625	56.7890625	47.90625	50.9296875	0	0	0	0	0	0	0	55	-1.7890625	-76.3333393	0
1	1	1	10	43.171875	49.828125	24.984375	43.96875	0	0	0	0	0	0	0	48.8	-1.028125	-43.86667009	0
1	1	1	11	8.6015625	15.421875	0	9.5625	0	0	0	0	0	0	0	15.2	-0.221875	-9.466667406	0
1	1	1	12	11.0390625	17.8828125	20.109375	12.0234375	0	0	0	0	0	0	0	15.4	-2.4828125	-105.9333416	0
1	1	1	13	2.8828125	9.6796875	0	3.8203125	0	0	0	0	0	0	0	9.2	-0.4796875	-20.46666827	0
1	1	1	14	58.359375	5.1328125	0	59.2734375	0	0	0	0	0	0	0	3.2	-1.9328125	-82.46667311	0
1	1	1	15	20.9296875	27.796875	29.578125	21.9375	0	0	0	0	0	0	0	27.8	0.003125	0.133333344	0
1	1	1	16	31.7578125	38.6015625	0	32.7421875	0	0	0	0	0	0	0	37.5	-1.1015625	-47.00000367	0
1	1	1	17	44.2734375	51.1640625	50.5546875	45.3046875	0	0	0	0	0	0	0	52	0.8359375	35.66666945	0
1	1	1	18	40.6171875	47.4609375	50.8359375	41.6015625	0	0	0	0	0	0	0	47	-0.4609375	-19.6666682	0
1	1	1	19	43.078125	49.921875	37.1484375	44.0390625	0	0	0	0	0	0	0	51.2	1.278125	54.53333759	0
1	1	1	20	40.125	47.0859375	20.2265625	41.2265625	0	0	0	0	0	0	0	47.9	0.8140625	34.73333605	0
2	0	0	1	52.5234375	0	0	0	0	0	0	0	0	0	0	54	1.4765625	63.00000492	0
2	0	0	2	27.609375	0	0	0	0	0	0	0	0	0	0	31	3.390625	144.666678	0
2	0	0	3	38.9296875	0	0	0	0	0	0	0	0	0	0	42.5	3.5703125	152.3333452	0
2	0	0	4	47.8359375	0	0	0	0	0	0	0	0	0	0	52	4.1640625	177.6666805	0
2	0	0	5	11.625	0	0	0	0	0	0	0	0	0	0	8.1	-3.525	-150.4000118	0
2	0	0	6	36.609375	0	0	0	0	0	0	0	0	0	0	42.1	5.490625	234.266685	0
2	0	0	7	5.7890625	0	0	0	0	0	0	0	0	0	0	6.1	0.3109375	13.2666677	0
2	0	0	8	15.7734375	0	0	0	0	0	0	0	0	0	0	18	2.2265625	95.00000742	0
2	0	0	9	49.5	0	0	0	0	0	0	0	0	0	0	52.3	2.8	119.466676	0
2	0	0	10	24.140625	0	0	0	0	0	0	0	0	0	0	27.7	3.559375	151.8666785	0
2	0	0	11	23.5078125	0	0	0	0	0	0	0	0	0	0	28.2	4.6921875	200.2000156	0
2	0	0	12	53.5546875	0	0	0	0	0	0	0	0	0	0	57.9	4.3453125	185.4000145	0
2	0	0	13	27.1171875	0	0	0	0	0	0	0	0	0	0	29.4	2.2828125	97.40000761	0
2	0	0	14	46.0546875	0	0	0	0	0	0	0	0	0	0	50.8	4.7453125	202.4666825	0
2	0	0	15	2.0390625	0	0	0	0	0	0	0	0	0	0	4.3	2.2609375	96.4666742	0
2	0	0	16	47.9765625	0	0	0	0	0	0	0	0	0	0	50	2.0234375	86.33334008	0
2	0	0	17	35.6015625	0	0	0	0	0	0	0	0	0	0	38.2	2.5984375	110.8666753	0
2	0	0	18	47.2734375	0	0	0	0	0	0	0	0	0	0	49.7	2.4265625	103.5333414	0
2	0	0	19	24.421875	0	0	0	0	0	0	0	0	0	0	27.5	3.078125	131.3333436	0
2	0	0	20	56.34375	0	0	0	0	0	0	0	0	0	0	59.5	3.15625	134.6666772	0
2	1	0	1	51.703125	57.5625	0	0	0	0	0	0	0	0	0	56.8	5.096875	217.4666837	0
2	1	0	2	43.1953125	49.0546875	0	0	0	0	0	0	0	0	0	48.1	4.9046875	209.266683	0
2	1	0	3	40.8984375	46.7578125	0	0	0	0	0	0	0	0	0	43.7	2.8015625	119.5333427	0
2	1	0	4	38.484375	44.34375	0	0	0	0	0	0	0	0	0	43.8	5.315625	226.8000177	0
2	1	0	5	31.8046875	37.6640625	0	0	0	0	0	0	0	0	0	35.2	3.3953125	144.866678	0
2	1	0	6	51.75	57.609375	0	0	0	0	0	0	0	0	0	55.2	3.45	147.2000115	0
2	1	0	7	34.5234375	40.3828125	0	0	0	0	0	0	0	0	0	37.7	3.1765625	135.5333439	0
2	1	0	8	58.4296875	4.2890625	0	0	0	0	0	0	0	0	0	5.9	7.4703125	318.7333582	0
2	1	0	9	17.625	23.484375	0	0	0	0	0	0	0	0	0	21.8	4.175	178.1333473	0
2	1	0	10	6.2109375	12.0703125	0	0	0	0	0	0	0	0	0	10.1	3.8890625	165.9333463	0
2	1	0	11	52.8046875	58.6640625	0	0	0	0	0	0	0	0	0	0.5	7.6953125	328.333359	0
2	1	0	12	0.890625	6.75	0	0	0	0	0	0	0	0	0	7.7	6.809375	290.533356	0
2	1	0	13	50.6484375	56.5078125	0	0	0	0	0	0	0	0	0	54.8	4.1515625	177.1333472	0
2	1	0	14	40.3125	46.171875	0	0	0	0	0	0	0	0	0	43.9	3.5875	153.0666786	0
2	1	0	15	43.40625	49.265625	0	0	0	0	0	0	0	0	0	48	4.59375	196.0000153	0
2	1	0	16	34.2890625	40.1484375	0	0	0	0	0	0	0	0	0	41.1	6.8109375	290.6000227	0
2	1	0	17	12.6328125	18.4921875	0	0	0	0	0	0	0	0	0	18	5.3671875	229.0000179	0
2	1	0	18	51.3046875	57.1640625	0	0	0	0	0	0	0	0	0	55.5	4.1953125	179.000014	0
2	1	0	19	25.5234375	31.3828125	0	0	0	0	0	0	0	0	0	33.4	7.8765625	336.0666929	0
2	1	0	20	14.1328125	19.9921875	0	0	0	0	0	0	0	0	0	20.3	6.1671875	263.1333539	0
2	1	1	1	57.28125	3.1171875	0	0	0	0	0	0	0	0	0	3.7	0.5828125	24.86666861	0
2	1	1	2	1.9453125	7.8046875	0	0	0	0	0	0	0	0	0	8.1	0.2953125	12.60000098	0
2	1	1	3	28.3828125	34.2421875	0	0	0	0	0	0	0	0	0	37.2	2.9578125	126.2000099	0
2	1	1	4	8.25	14.109375	0	0	0	0	0	0	0	0	0	15.3	1.190625	50.80000397	0
2	1	1	5	56.34375	2.203125	0	0	0	0	0	0	0	0	0	8.1	5.896875	251.6000197	0
2	1	1	6	7.734375	13.59375	0	0	0	0	0	0	0	0	0	14	0.40625	17.33333469	0
2	1	1	7	41.5546875	47.4140625	0	0	0	0	0	0	0	0	0	46.9	-0.5140625	-21.93333505	0
2	1	1	8	23.9765625	29.8359375	0	0	0	0	0	0	0	0	0	33.8	3.9640625	169.1333465	0
2	1	1	9	22.8984375	28.7578125	0	0	0	0	0	0	0	0	0	28.8	0.0421875	1.800000141	0
2	1	1	10	26.0625	31.921875	0	0	0	0	0	0	0	0	0	33	1.078125	46.00000359	0
2	1	1	11	23.25	29.109375	0	0	0	0	0	0	0	0	0	29.3	0.190625	8.133333969	0
2	1	1	12	54.1171875	59.9765625	0	0	0	0	0	0	0	0	0	0.4	0.4234375	18.06666808	0
2	1	1	13	41.1328125	46.9921875	0	0	0	0	0	0	0	0	0	46.9	-0.0921875	-3.933333641	0
2	1	1	14	20.578125	26.4375	0	0	0	0	0	0	0	0	0	26.9	0.4625	19.73333487	0
2	1	1	15	6.75	12.609375	0	0	0	0	0	0	0	0	0	13.1	0.490625	20.93333497	0
2	1	1	16	1.921875	7.7578125	0	0	0	0	0	0	0	0	0	6.1	-1.6578125	-70.73333886	0
2	1	1	17	49.359375	55.21875	0	0	0	0	0	0	0	0	0	53.9	-1.31875	-56.26667106	0
2	1	1	18	41.7890625	47.6484375	0	0	0	0	0	0	0	0	0	49	1.3515625	57.66667117	0
2	1	1	19	19.78125	25.640625	0	0	0	0	0	0	0	0	0	25.2	-0.440625	-18.80000147	0
2	1	1	20	36.28125	42.140625	0	0	0	0	0	0	0	0	0	41.8	-0.340625	-14.53333447	0
3	0	1	1	0	42.609375	0	0	0	0	0	0	0	0	0	43	0.390625	16.66666797	0
3	0	1	2	0	57.6328125	0	0	0	0	0	0	0	0	0	57.5	-0.1328125	-5.666667109	0
3	0	1	3	0	14.953125	0	0	0	0	0	0	0	0	0	14.2	-0.753125	-32.13333584	0
3	0	1	4	0	6.890625	0	0	0	0	0	0	0	0	0	8.2	1.309375	55.86667103	0
3	0	1	5	0	52.4765625	0	0	0	0	0	0	0	0	0	52.8	0.3234375	13.80000108	0
3	0	1	6	0	0.8671875	0	0	0	0	0	0	0	0	0	1.8	0.9328125	39.80000311	0
3	0	1	7	0	39.28125	0	0	0	0	0	0	0	0	0	38.7	-0.58125	-24.80000194	0
3	0	1	8	0	47.3671875	0	0	0	0	0	0	0	0	0	47.9	0.5328125	22.73333511	0
3	0	1	9	0	2.390625	0	0	0	0	0	0	0	0	0	4.1	1.709375	72.93333903	0
3	0	1	10	0	7.1953125	0	0	0	0	0	0	0	0	0	7.5	0.3046875	13.00000102	0
3	0	1	11	0	15.1875	0	0	0	0	0	0	0	0	0	16	0.8125	34.66666938	0
3	0	1	12	0	13.734375	0	0	0	0	0	0	0	0	0	14	0.265625	11.33333422	0
3	0	1	13	0	25.078125	0	0	0	0	0	0	0	0	0	25.3	0.221875	9.466667406	0
3	0	1	14	0	56.671875	0	0	0	0	0	0	0	0	0	57.2	0.528125	22.53333509	0
3	0	1	15	0	46.4765625	0	0	0	0	0	0	0	0	0	46	-0.4765625	-20.33333492	0
3	0	1	16	0	10.171875	0	0	0	0	0	0	0	0	0	10.7	0.528125	22.53333509	0
3	0	1	17	0	51.7265625	0	0	0	0	0	0	0	0	0	51.7	-0.0265625	-1.133333422	0
3	0	1	18	0	55.59375	0	0	0	0	0	0	0	0	0	54.8	-0.79375	-33.86666931	0
3	0	1	19	0	5.296875	0	0	0	0	0	0	0	0	0	5.7	0.403125	17.20000134	0
3	0	1	20	0	49.4296875	0	0	0	0	0	0	0	0	0	48.9	-0.5296875	-22.60000177	0
