# Supplementary material for: The effect of electrical muscle stimulation on intentional binding and explicit sense of agency
Source: PeerJ. 2024 Sep 19;12:e17977. doi: 10.7717/peerj.17977 (PMC11416759; doi:10.7717/peerj.17977)
Supplement: Supplemental Information 1 [file peerj-12-17977-s001.zip › RawData/Experiment2/Participant49.csv]

Action type (0=Voluntary+EMS, 1=Voluntary+Sham EMS, 2=Involuntary, 3=Tone)	EMS application time[ms]	Condition (0=Baseline, 1=Operant)	Judgment event (0=Action, 1=Tone)	Trial	Stimulation	Tone	Switch release	Switch push	Switch release	Switch push	Switch release	Switch push	Switch release	Switch push	Switch release	Answer of participant	Judgement error on clock	Judgement error[ms]	SW1 Release to Push[ms]
0	0	0	0	1	12.84375	0	16.078125	13.96875	12.8203125	0	0	0	0	0	0	20	6.03125	257.3333534	49.00000383
0	0	0	0	2	33.421875	0	40.03125	34.8984375	33.3984375	0	0	0	0	0	0	39.7	4.8015625	204.8666827	64.000005
0	0	0	0	3	49.40625	0	56.015625	50.53125	49.40625	0	0	0	0	0	0	54.8	4.26875	182.1333476	48.00000375
0	0	0	0	4	32.6484375	0	39.1875	34.03125	32.6484375	0	0	0	0	0	0	40.3	6.26875	267.4666876	59.00000461
0	0	0	0	5	15.8671875	0	22.828125	17.859375	15.8671875	0	0	0	0	0	0	19.2	1.340625	57.20000447	85.00000664
0	0	0	0	6	6.2578125	0	13.078125	7.7578125	6.234375	0	0	0	0	0	0	9.5	1.7421875	74.33333914	65.00000508
0	0	0	0	7	36.6328125	0	43.59375	38.203125	36.6328125	0	0	0	0	0	0	41.4	3.196875	136.4000107	67.00000523
0	0	0	0	8	8.4140625	0	15.8203125	10.3359375	8.4140625	0	0	0	0	0	0	13.5	3.1640625	135.0000105	82.00000641
0	0	0	0	9	37.21875	0	45.5625	41.5078125	37.1953125	0	0	0	0	0	0	44.8	3.2921875	140.4666776	184.0000144
0	0	0	0	10	58.0078125	0	5.53125	1.171875	58.0078125	0	0	0	0	0	0	1.3	0.128125	5.466667094	135.0000105
0	0	0	0	11	49.734375	0	58.4296875	54.9609375	49.734375	0	0	0	0	0	0	57.2	2.2390625	95.5333408	223.0000174
0	0	0	0	12	36.5625	0	44.34375	40.171875	36.5625	0	0	0	0	0	0	45.8	5.628125	240.1333521	154.000012
0	0	0	0	13	17.578125	0	25.40625	21.46875	17.578125	0	0	0	0	0	0	22.6	1.13125	48.26667044	166.000013
0	0	0	0	14	59.90625	0	7.8046875	1.078125	59.8828125	0	0	0	0	0	0	6.7	5.621875	239.8666854	51.00000398
0	0	0	0	15	42.984375	0	49.78125	44.34375	42.984375	0	0	0	0	0	0	47.3	2.95625	126.1333432	58.00000453
0	20	0	0	1	2.1328125	0	9.3984375	5.484375	1.640625	0	0	0	0	0	0	11	5.515625	235.3333517	164.0000128
0	20	0	0	2	37.21875	0	44.765625	39.84375	36.75	0	0	0	0	0	0	42	2.15625	92.00000719	132.0000103
0	20	0	0	3	23.6484375	0	29.53125	25.40625	23.1796875	0	0	0	0	0	0	27.4	1.99375	85.06667331	95.00000742
0	20	0	0	4	34.265625	0	41.296875	36.234375	33.7734375	0	0	0	0	0	0	42.5	6.265625	267.3333542	105.0000082
0	20	0	0	5	7.21875	0	14.109375	8.90625	6.75	0	0	0	0	0	0	10.7	1.79375	76.53333931	92.00000719
0	20	0	0	6	25.6171875	0	33.0703125	27.8671875	25.1484375	0	0	0	0	0	0	30.9	3.0328125	129.4000101	116.0000091
0	20	0	0	7	46.96875	0	54.28125	49.6640625	46.4765625	0	0	0	0	0	0	51.6	1.9359375	82.60000645	136.0000106
0	20	0	0	8	1.9453125	0	9.3046875	4.6640625	1.4765625	0	0	0	0	0	0	7.3	2.6359375	112.4666755	136.0000106
0	20	0	0	9	34.9921875	0	43.03125	38.484375	34.5	0	0	0	0	0	0	42.8	4.315625	184.1333477	170.0000133
0	20	0	0	10	21.2109375	0	28.6640625	22.828125	20.71875	0	0	0	0	0	0	27.5	4.671875	199.3333489	90.00000703
0	20	0	0	11	28.4296875	0	37.1484375	32.6484375	27.9609375	0	0	0	0	0	0	36.3	3.6515625	155.8000122	200.0000156
0	20	0	0	12	54.9609375	0	3.09375	58.59375	54.4921875	0	0	0	0	0	0	1	2.40625	102.6666747	175.0000137
0	20	0	0	13	21.84375	0	29.8125	24.890625	21.3515625	0	0	0	0	0	0	28.8	3.909375	166.800013	151.0000118
0	20	0	0	14	44.0625	0	51.9375	45.84375	43.59375	0	0	0	0	0	0	50	4.15625	177.3333472	96.0000075
0	20	0	0	15	7.3125	0	14.7421875	9.796875	6.84375	0	0	0	0	0	0	13.7	3.903125	166.5333463	126.0000098
0	40	0	0	1	3.2109375	0	9.140625	4.7109375	2.25	0	0	0	0	0	0	6.2	1.4890625	63.5333383	105.0000082
0	40	0	0	2	22.7578125	0	30.9140625	24.9375	21.8203125	0	0	0	0	0	0	26.4	1.4625	62.40000487	133.0000104
0	40	0	0	3	38.71875	0	44.765625	40.4296875	37.78125	0	0	0	0	0	0	45.3	4.8703125	207.8000162	113.0000088
0	40	0	0	4	9.515625	0	15.6328125	11.3203125	8.578125	0	0	0	0	0	0	13.8	2.4796875	105.8000083	117.0000091
0	40	0	0	5	41.578125	0	49.0546875	42.8203125	40.6171875	0	0	0	0	0	0	46.5	3.6796875	157.0000123	94.00000734
0	40	0	0	6	46.640625	0	52.6875	48.328125	45.703125	0	0	0	0	0	0	50.6	2.271875	96.93334091	112.0000088
0	40	0	0	7	18.8203125	0	25.21875	20.53125	17.859375	0	0	0	0	0	0	22.6	2.06875	88.26667356	114.0000089
0	40	0	0	8	34.546875	0	41.4140625	36.28125	33.609375	0	0	0	0	0	0	42.7	6.41875	273.8666881	114.0000089
0	40	0	0	9	9.234375	0	15.9140625	10.8984375	8.296875	0	0	0	0	0	0	12.9	2.0015625	85.40000667	111.0000087
0	40	0	0	10	27.234375	0	34.6640625	29.7890625	26.296875	0	0	0	0	0	0	33.8	4.0109375	171.1333467	149.0000116
0	40	0	0	11	52.171875	0	59.25	53.7421875	51.234375	0	0	0	0	0	0	56	2.2578125	96.33334086	107.0000084
0	40	0	0	12	8.8828125	0	16.3125	10.265625	7.9453125	0	0	0	0	0	0	12.1	1.834375	78.26667278	99.00000773
0	40	0	0	13	13.6640625	0	20.390625	15.046875	12.7265625	0	0	0	0	0	0	15.9	0.853125	36.40000284	99.00000773
0	40	0	0	14	52.59375	0	58.921875	54.2109375	51.65625	0	0	0	0	0	0	55.9	1.6890625	72.0666723	109.0000085
0	40	0	0	15	38.7421875	0	45.5859375	40.3359375	37.8046875	0	0	0	0	0	0	43.8	3.4640625	147.8000115	108.0000084
0	60	0	0	1	39.8203125	0	46.5	41.5546875	38.4140625	0	0	0	0	0	0	46	4.4453125	189.6666815	134.0000105
0	60	0	0	2	7.3125	0	13.8984375	9.890625	5.8828125	0	0	0	0	0	0	11.5	1.609375	68.66667203	171.0000134
0	60	0	0	3	44.578125	0	50.6953125	46.21875	43.171875	0	0	0	0	0	0	48.6	2.38125	101.6000079	130.0000102
0	60	0	0	4	31.828125	0	38.5078125	34.6171875	30.421875	0	0	0	0	0	0	36	1.3828125	59.00000461	179.000014
0	60	0	0	5	8.8828125	0	15	10.40625	7.4765625	0	0	0	0	0	0	11.5	1.09375	46.66667031	125.0000098
0	60	0	0	6	32.8828125	0	38.953125	34.7109375	31.4765625	0	0	0	0	0	0	36.6	1.8890625	80.6000063	138.0000108
0	60	0	0	7	3.9140625	0	10.59375	5.4609375	2.5078125	0	0	0	0	0	0	8.9	3.4390625	146.7333448	126.0000098
0	60	0	0	8	55.921875	0	3.796875	57.515625	54.515625	0	0	0	0	0	0	1.7	4.184375	178.5333473	128.00001
0	60	0	0	9	35.90625	0	42.9609375	38.4140625	34.5	0	0	0	0	0	0	40.1	1.6859375	71.93333895	167.000013
0	60	0	0	10	7.1953125	0	14.109375	9.5625	5.7890625	0	0	0	0	0	0	11.3	1.7375	74.13333913	161.0000126
0	60	0	0	11	41.7890625	0	48.8671875	44.0390625	40.3828125	0	0	0	0	0	0	45.9	1.8609375	79.4000062	156.0000122
0	60	0	0	12	15.3046875	0	21.234375	17.015625	13.8984375	0	0	0	0	0	0	18.4	1.384375	59.06667128	133.0000104
0	60	0	0	13	40.1953125	0	47.5078125	43.59375	38.7890625	0	0	0	0	0	0	44.8	1.20625	51.46667069	205.000016
0	60	0	0	14	21.1171875	0	27.5390625	23.34375	19.7109375	0	0	0	0	0	0	25	1.65625	70.66667219	155.0000121
0	60	0	0	15	54.6328125	0	0.421875	56.4140625	53.203125	0	0	0	0	0	0	59.2	2.7859375	118.866676	137.0000107
0	80	0	0	1	10.9921875	0	19.171875	13.9921875	9.1171875	0	0	0	0	0	0	19.5	5.5078125	235.0000184	208.0000163
0	80	0	0	2	44.484375	0	51.4453125	46.8515625	42.609375	0	0	0	0	0	0	52.7	5.8484375	249.5333528	181.0000141
0	80	0	0	3	23.203125	0	30.2578125	25.59375	21.328125	0	0	0	0	0	0	28.9	3.30625	141.0666777	182.0000142
0	80	0	0	4	39.1875	0	46.3359375	41.6953125	37.3125	0	0	0	0	0	0	46.4	4.7046875	200.733349	187.0000146
0	80	0	0	5	2.7421875	0	10.546875	6.890625	5.953125	4.7578125	0.8671875	0	0	0	0	9.5	4.7421875	202.3333491	166.000013
0	80	0	0	6	14.8125	0	21.046875	16.8515625	12.9375	0	0	0	0	0	0	18.6	1.7484375	74.60000583	167.000013
0	80	0	0	7	50.53125	0	56.34375	51.8203125	48.65625	0	0	0	0	0	0	54.7	2.8796875	122.8666763	135.0000105
0	80	0	0	8	29.578125	0	37.7109375	33.2578125	27.703125	0	0	0	0	0	0	41	7.7421875	330.3333591	237.0000185
0	80	0	0	9	8.0390625	0	13.78125	9.515625	6.140625	0	0	0	0	0	0	12.2	2.684375	114.5333423	144.0000113
0	80	0	0	10	33.328125	0	39.09375	34.8515625	31.453125	0	0	0	0	0	0	37.1	2.2484375	95.93334083	145.0000113
0	80	0	0	11	56.8125	0	3.0234375	58.8984375	54.9375	0	0	0	0	0	0	3	4.1015625	175.0000137	169.0000132
0	80	0	0	12	38.296875	0	45.1171875	40.265625	36.421875	0	0	0	0	0	0	43.7	3.434375	146.5333448	164.0000128
0	80	0	0	13	3.375	0	9.4921875	4.875	1.5	0	0	0	0	0	0	8.7	3.825	163.2000128	144.0000113
0	80	0	0	14	40.2890625	0	48.515625	44.25	38.4140625	0	0	0	0	0	0	49.5	5.25	224.0000175	249.0000195
0	80	0	0	15	7.359375	0	13.03125	8.7421875	5.484375	0	0	0	0	0	0	11.3	2.5578125	109.1333419	139.0000109
0	100	0	0	1	17.71875	0	23.3203125	18.9140625	15.375	0	0	0	0	0	0	20.1	1.1859375	50.60000395	151.0000118
0	100	0	0	2	38.5078125	0	44.1796875	39.8671875	36.1640625	0	0	0	0	0	0	43.8	3.9328125	167.8000131	158.0000123
0	100	0	0	3	12.5625	0	18.0703125	13.7578125	10.21875	0	0	0	0	0	0	15.3	1.5421875	65.80000514	151.0000118
0	100	0	0	4	41.1796875	0	46.5703125	42.5625	38.8359375	0	0	0	0	0	0	44.5	1.9375	82.66667313	159.0000124
0	100	0	0	5	10.0078125	0	15.1171875	11.2265625	7.640625	0	0	0	0	0	0	13.5	2.2734375	97.00000758	153.000012
0	100	0	0	6	22.96875	0	28.2890625	24.4453125	20.625	0	0	0	0	0	0	27.3	2.8546875	121.8000095	163.0000127
0	100	0	0	7	41.6015625	0	46.9921875	42.8671875	39.234375	0	0	0	0	0	0	45	2.1328125	91.00000711	155.0000121
0	100	0	0	8	59.3671875	0	5.0390625	0.3515625	57	0	0	0	0	0	0	3.1	2.7484375	117.2666758	143.0000112
0	100	0	0	9	24.3046875	0	29.484375	25.3359375	21.9609375	0	0	0	0	0	0	26.9	1.5640625	66.73333855	144.0000113
0	100	0	0	10	8.90625	0	14.484375	10.4765625	6.5390625	0	0	0	0	0	0	14.8	4.3234375	184.4666811	168.0000131
0	100	0	0	11	54.5625	0	59.671875	55.2890625	52.21875	0	0	0	0	0	0	56.2	0.9109375	38.8666697	131.0000102
0	100	0	0	12	41.4375	0	47.25	42.7734375	39.09375	0	0	0	0	0	0	45.1	2.3265625	99.26667442	157.0000123
0	100	0	0	13	23.3671875	0	29.0859375	25.453125	21.0234375	0	0	0	0	0	0	30.3	4.846875	206.8000162	189.0000148
0	100	0	0	14	13.734375	0	19.3828125	14.90625	11.3671875	0	0	0	0	0	0	16.9	1.99375	85.06667331	151.0000118
0	100	0	0	15	41.34375	0	46.9921875	42.7265625	39	0	0	0	0	0	0	48.2	5.4734375	233.5333516	159.0000124
0	0	1	0	1	45.2109375	51.9609375	48.1640625	46.1015625	45.2109375	0	0	0	0	0	0	51.1	4.9984375	213.2666833	38.00000297
0	0	1	0	2	14.1796875	21.0234375	19.8984375	15.1640625	14.15625	0	0	0	0	0	0	19.5	4.3359375	185.0000145	43.00000336
0	0	1	0	3	39.5625	46.3828125	44.859375	40.5234375	39.5625	0	0	0	0	0	0	44.1	3.5765625	152.6000119	41.0000032
0	0	1	0	4	13.3125	20.0859375	18.75	14.2265625	13.3125	0	0	0	0	0	0	19	4.7734375	203.6666826	39.00000305
0	0	1	0	5	12.3984375	19.21875	17.71875	13.359375	12.3984375	0	0	0	0	0	0	17.1	3.740625	159.6000125	41.0000032
0	0	1	0	6	44.015625	51.375	49.9453125	45.4921875	44.015625	0	0	0	0	0	0	49	3.5078125	149.6666784	63.00000492
0	0	1	0	7	19.59375	26.578125	23.765625	20.71875	19.59375	0	0	0	0	0	0	24.7	3.98125	169.8666799	48.00000375
0	0	1	0	8	31.4765625	38.953125	39.84375	38.4609375	36.890625	33.09375	31.4765625	0	0	0	0	35.1	2.00625	85.60000669	69.00000539
0	0	1	0	9	5.953125	13.125	10.921875	7.265625	5.953125	0	0	0	0	0	0	10	2.734375	116.6666758	56.00000438
0	0	1	0	10	36.328125	44.203125	40.4765625	38.3203125	36.328125	0	0	0	0	0	0	40.1	1.7796875	75.93333927	85.00000664
0	0	1	0	11	12.9375	19.96875	18.0703125	14.109375	12.9375	0	0	0	0	0	0	15.4	1.290625	55.06667097	50.00000391
0	0	1	0	12	18.1171875	24.9375	23.765625	19.078125	18.1171875	0	0	0	0	0	0	23.5	4.421875	188.6666814	41.0000032
0	0	1	0	13	46.828125	53.578125	51.84375	47.71875	46.8046875	0	0	0	0	0	0	50.2	2.48125	105.8666749	39.00000305
0	0	1	0	14	10.0546875	17.2265625	18.09375	16.3125	14.6484375	11.3671875	10.03125	0	0	0	0	13.9	2.5328125	108.0666751	57.00000445
0	0	1	0	15	50.90625	57.6328125	57.09375	51.7734375	50.90625	0	0	0	0	0	0	55	3.2265625	137.6666774	37.00000289
0	20	1	0	1	28.6171875	37.03125	36.4921875	31.171875	28.1484375	0	0	0	0	0	0	39.4	8.228125	351.0666941	129.0000101
0	20	1	0	2	8.7421875	16.2890625	15.984375	10.4296875	8.2734375	0	0	0	0	0	0	14.6	4.1703125	177.9333472	92.00000719
0	20	1	0	3	30.84375	39.046875	39.8671875	33.1875	30.375	0	0	0	0	0	0	41.2	8.0125	341.8666934	120.0000094
0	20	1	0	4	9.609375	16.828125	15.46875	10.96875	9.140625	0	0	0	0	0	0	15.8	4.83125	206.1333494	78.00000609
0	20	1	0	5	35.859375	46.1015625	43.96875	40.2421875	35.390625	0	0	0	0	0	0	45.2	4.9578125	211.5333499	207.0000162
0	20	1	0	6	22.5	31.125	29.671875	25.265625	22.03125	0	0	0	0	0	0	29.2	3.934375	167.8666798	138.0000108
0	20	1	0	7	51.984375	59.2265625	58.8984375	53.3671875	51.515625	0	0	0	0	0	0	58.2	4.8328125	206.2000161	79.00000617
0	20	1	0	8	39.5859375	47.3671875	46.3828125	41.5078125	39.1171875	0	0	0	0	0	0	45.3	3.7921875	161.8000126	102.000008
0	20	1	0	9	59.4375	6.9609375	7.171875	1.1015625	58.96875	0	0	0	0	0	0	7.1	5.9984375	255.9333533	91.00000711
0	20	1	0	10	13.6640625	21.4453125	20.5546875	15.5859375	13.1953125	0	0	0	0	0	0	21.4	5.8140625	248.066686	102.000008
0	20	1	0	11	31.453125	39.2578125	38.8125	33.3984375	30.984375	0	0	0	0	0	0	37.8	4.4015625	187.8000147	103.000008
0	20	1	0	12	18.0234375	25.5234375	25.3125	19.6640625	17.5546875	0	0	0	0	0	0	23.7	4.0359375	172.2000135	90.00000703
0	20	1	0	13	27.1640625	34.125	31.640625	28.265625	26.6953125	0	0	0	0	0	0	33.5	5.234375	223.3333508	67.00000523
0	20	1	0	14	50.3203125	0.234375	59.0859375	54.375	49.8515625	0	0	0	0	0	0	58.9	4.525	193.0666818	193.0000151
0	20	1	0	15	37.78125	45.4453125	47.4375	39.5859375	37.3125	0	0	0	0	0	0	46.6	7.0140625	299.26669	97.00000758
0	40	1	0	1	20.0390625	27.4921875	26.9765625	21.6328125	19.1015625	0	0	0	0	0	0	25.7	4.0671875	173.5333469	108.0000084
0	40	1	0	2	39.4453125	46.8984375	46.0078125	41.0390625	38.5078125	0	0	0	0	0	0	45.7	4.6609375	198.8666822	108.0000084
0	40	1	0	3	5.953125	13.1484375	11.5546875	7.2890625	5.015625	0	0	0	0	0	0	9.8	2.5109375	107.1333417	97.00000758
0	40	1	0	4	18.4921875	25.8984375	24.8203125	20.0390625	17.5546875	0	0	0	0	0	0	24.7	4.6609375	198.8666822	106.0000083
0	40	1	0	5	36.6796875	43.8515625	42.375	37.9921875	35.7421875	0	0	0	0	0	0	40.9	2.9078125	124.0666764	96.0000075
0	40	1	0	6	14.765625	21.9609375	20.859375	16.1015625	13.828125	0	0	0	0	0	0	18.8	2.6984375	115.1333423	97.00000758
0	40	1	0	7	5.6953125	12.9609375	12.1875	7.1015625	4.7578125	0	0	0	0	0	0	10.9	3.7984375	162.0666793	100.0000078
0	40	1	0	8	44.7421875	51.984375	51.46875	46.125	43.8046875	0	0	0	0	0	0	48.9	2.775	118.4000093	99.00000773
0	40	1	0	9	41.15625	48.46875	47.859375	42.609375	40.21875	0	0	0	0	0	0	45.8	3.190625	136.133344	102.000008
0	40	1	0	10	31.6171875	39.1640625	37.7109375	33.3046875	30.6796875	0	0	0	0	0	0	39.4	6.0953125	260.066687	112.0000088
0	40	1	0	11	27.2578125	34.7109375	34.828125	28.8515625	26.3203125	0	0	0	0	0	0	35.5	6.6484375	283.6666888	108.0000084
0	40	1	0	12	5.3671875	12.4921875	11.1796875	6.6328125	4.4296875	0	0	0	0	0	0	9.3	2.6671875	113.8000089	94.00000734
0	40	1	0	13	37.6875	45.75	44.8125	39.890625	36.75	0	0	0	0	0	0	44.1	4.209375	179.600014	134.0000105
0	40	1	0	14	32.4140625	42.75	40.875	36.890625	31.4765625	0	0	0	0	0	0	38.9	2.009375	85.73334003	231.000018
0	40	1	0	15	16.2421875	23.71875	22.734375	17.859375	15.3046875	0	0	0	0	0	0	20.9	3.040625	129.7333435	109.0000085
0	60	1	0	1	1.1484375	8.6953125	7.6875	2.8359375	59.7421875	0	0	0	0	0	0	9.1	6.2640625	267.2666875	132.0000103
0	60	1	0	2	29.109375	36.5859375	35.390625	30.7265625	27.703125	0	0	0	0	0	0	35	4.2734375	182.3333476	129.0000101
0	60	1	0	3	44.7421875	52.6640625	52.2890625	46.8046875	43.3359375	0	0	0	0	0	0	52.2	5.3953125	230.200018	148.0000116
0	60	1	0	4	17.1328125	26.296875	25.1953125	20.4375	15.7265625	0	0	0	0	0	0	24.7	4.2625	181.8666809	201.0000157
0	60	1	0	5	59.8125	7.171875	6.328125	1.3125	58.40625	0	0	0	0	0	0	6.1	4.7875	204.2666826	124.0000097
0	60	1	0	6	35.8828125	43.5	42.4453125	37.640625	34.4765625	0	0	0	0	0	0	45.2	7.559375	322.5333585	135.0000105
0	60	1	0	7	26.2265625	33.609375	33.515625	27.7265625	24.8203125	0	0	0	0	0	0	34.1	6.3734375	271.9333546	124.0000097
0	60	1	0	8	15	22.6875	21.75	16.828125	13.59375	0	0	0	0	0	0	21.3	4.471875	190.8000149	138.0000108
0	60	1	0	9	40.1953125	47.671875	47.9296875	41.8125	38.7890625	0	0	0	0	0	0	48.5	6.6875	285.3333556	129.0000101
0	60	1	0	10	52.6640625	0.515625	59.3203125	54.65625	51.234375	0	0	0	0	0	0	58.9	4.24375	181.0666808	146.0000114
0	60	1	0	11	12.46875	21.8203125	20.6953125	15.9609375	11.0625	0	0	0	0	0	0	19	3.0390625	129.6666768	209.0000163
0	60	1	0	12	58.4765625	7.8515625	6.140625	1.9921875	57.0703125	0	0	0	0	0	0	8.5	6.5078125	277.6666884	210.0000164
0	60	1	0	13	26.671875	35.0390625	34.8046875	29.1796875	25.265625	0	0	0	0	0	0	35.1	5.9203125	252.6000197	167.000013
0	60	1	0	14	49.4765625	56.7890625	0.1171875	55.921875	53.9296875	50.9296875	48.0703125	0	0	0	0	59.4	8.4703125	361.4000282	122.0000095
0	60	1	0	15	17.53125	26.296875	25.9453125	20.4140625	16.125	0	0	0	0	0	0	26.2	5.7859375	246.866686	183.0000143
0	80	1	0	1	8.484375	16.171875	14.859375	10.3125	6.5859375	0	0	0	0	0	0	14.8	4.4875	191.4666816	159.0000124
0	80	1	0	2	39.09375	47.0859375	46.6875	41.2265625	37.21875	0	0	0	0	0	0	46	4.7734375	203.6666826	171.0000134
0	80	1	0	3	49.2890625	57.09375	56.4140625	51.234375	47.4140625	0	0	0	0	0	0	54.4	3.165625	135.0666772	163.0000127
0	80	1	0	4	20.5546875	28.2421875	26.7890625	22.3828125	18.6796875	0	0	0	0	0	0	26.4	4.0171875	171.4000134	158.0000123
0	80	1	0	5	36.7265625	44.4375	43.171875	38.578125	34.8515625	0	0	0	0	0	0	44.7	6.121875	261.2000204	159.0000124
0	80	1	0	6	6.1171875	14.15625	12.75	8.296875	4.2421875	0	0	0	0	0	0	10.6	2.303125	98.26667434	173.0000135
0	80	1	0	7	37.1484375	45.7265625	44.25	39.8671875	35.2734375	0	0	0	0	0	0	44.8	4.9328125	210.4666831	196.0000153
0	80	1	0	8	22.1015625	31.3125	30.140625	25.453125	20.2265625	0	0	0	0	0	0	30.2	4.746875	202.5333492	223.0000174
0	80	1	0	9	48.3046875	57.234375	56.0390625	51.375	46.4296875	0	0	0	0	0	0	57	5.625	240.0000188	211.0000165
0	80	1	0	10	5.6015625	15.140625	13.59375	9.28125	3.703125	0	0	0	0	0	0	12.2	2.91875	124.5333431	238.0000186
0	80	1	0	11	25.640625	34.7578125	33.5390625	28.8984375	23.7421875	0	0	0	0	0	0	33.7	4.8015625	204.8666827	220.0000172
0	80	1	0	12	51.515625	0.328125	58.7578125	54.46875	49.640625	0	0	0	0	0	0	2.5	8.03125	342.6666934	206.0000161
0	80	1	0	13	35.390625	42.84375	42.5390625	36.984375	33.515625	0	0	0	0	0	0	42.1	5.115625	218.2666837	148.0000116
0	80	1	0	14	15.1875	22.5703125	21.0234375	16.7109375	13.2890625	0	0	0	0	0	0	21.9	5.1890625	221.4000173	146.0000114
0	80	1	0	15	57.375	4.359375	2.765625	58.5	55.5	0	0	0	0	0	0	1	2.5	106.666675	128.00001
0	100	1	0	1	52.8515625	0	52.171875	39.8203125	59.015625	54.375	50.484375	0	0	0	0	0.8	6.425	274.1333548	166.000013
0	100	1	0	2	39.2109375	0	45	40.8046875	36.8671875	0	0	0	0	0	0	44.7	3.8953125	166.200013	168.0000131
0	100	1	0	3	6.8203125	14.25	13.03125	8.390625	4.4765625	0	0	0	0	0	0	14.7	6.309375	269.200021	167.000013
0	100	1	0	4	40.265625	48	46.0546875	42.140625	37.921875	0	0	0	0	0	0	46.7	4.559375	194.5333485	180.0000141
0	100	1	0	5	14.8125	21.0234375	19.9921875	15.140625	12.4453125	0	0	0	0	0	0	18.4	3.259375	139.0666775	115.000009
0	100	1	0	6	35.015625	42.3984375	40.078125	36.5390625	32.671875	0	0	0	0	0	0	41	4.4609375	190.3333482	165.0000129
0	100	1	0	7	8.4375	15.984375	13.59375	10.125	6.09375	0	0	0	0	0	0	12.7	2.575	109.8666753	172.0000134
0	100	1	0	8	46.2421875	53.0859375	52.21875	47.2265625	43.8984375	0	0	0	0	0	0	50	2.7734375	118.3333426	142.0000111
0	100	1	0	9	22.4765625	29.765625	28.3359375	23.90625	20.1328125	0	0	0	0	0	0	28.9	4.99375	213.0666833	161.0000126
0	100	1	0	10	45.3046875	52.5703125	51.703125	46.7109375	42.9609375	0	0	0	0	0	0	49.8	3.0890625	131.8000103	160.0000125
0	100	1	0	11	22.40625	29.5546875	28.21875	23.6953125	20.0625	0	0	0	0	0	0	28.8	5.1046875	217.800017	155.0000121
0	100	1	0	12	9.5625	16.8984375	15.09375	11.0390625	7.21875	0	0	0	0	0	0	15.8	4.7609375	203.1333492	163.0000127
0	100	1	0	13	38.390625	45.5625	44.6015625	39.703125	36.046875	0	0	0	0	0	0	43	3.296875	140.6666777	156.0000122
0	100	1	0	14	22.8515625	30.3046875	28.828125	24.4453125	20.5078125	0	0	0	0	0	0	29.6	5.1546875	219.9333505	168.0000131
0	100	1	0	15	55.5	2.9765625	1.1953125	57.1171875	53.15625	0	0	0	0	0	0	60	2.8828125	123.0000096	169.0000132
0	0	1	1	1	6.8671875	14.1328125	14.015625	8.2734375	6.8671875	0	0	0	0	0	0	15.8	1.6671875	71.13333889	60.00000469
0	0	1	1	2	57.8203125	5.8359375	6.2578125	59.9765625	57.8203125	0	0	0	0	0	0	11	5.1640625	220.3333505	92.00000719
0	0	1	1	3	31.3828125	39.2109375	38.5078125	33.3515625	31.359375	0	0	0	0	0	0	41.8	2.5890625	110.4666753	85.00000664
0	0	1	1	4	19.1953125	27.1171875	26.625	21.2578125	19.1953125	0	0	0	0	0	0	32.1	4.9828125	212.6000166	88.00000688
0	0	1	1	5	50.71875	0.3515625	58.2890625	54.4921875	50.71875	0	0	0	0	0	0	1.8	1.4484375	61.80000483	161.0000126
0	0	1	1	6	24.6328125	32.53125	32.4609375	28.5703125	27.4453125	26.671875	24.6328125	0	0	0	0	37	4.46875	190.6666816	87.0000068
0	0	1	1	7	16.5234375	26.6484375	24.6328125	20.7890625	16.5234375	0	0	0	0	0	0	27.4	0.7515625	32.06666917	182.0000142
0	0	1	1	8	27.5390625	39.0703125	37.0546875	33.2109375	27.5390625	0	0	0	0	0	0	40.3	1.2296875	52.46667077	242.0000189
0	0	1	1	9	10.1953125	17.6484375	18.09375	11.7890625	10.1953125	0	0	0	0	0	0	20.1	2.4515625	104.6000082	68.00000531
0	0	1	1	10	30.5859375	37.9921875	37.9453125	32.1328125	30.5859375	0	0	0	0	0	0	40.3	2.3078125	98.46667436	66.00000516
0	0	1	1	11	6.5859375	13.6640625	15.65625	12.234375	11.0390625	7.8046875	6.5859375	0	0	0	0	15.2	1.5359375	65.53333845	52.00000406
0	0	1	1	12	25.3125	32.25	34.7578125	31.8046875	29.765625	26.390625	25.3125	0	0	0	0	35.6	3.35	142.9333445	46.00000359
0	0	1	1	13	37.5703125	45.2578125	45.5625	39.3984375	37.546875	0	0	0	0	0	0	46	0.7421875	31.66666914	79.00000617
0	0	1	1	14	11.7890625	19.1484375	19.0546875	13.2890625	11.7890625	0	0	0	0	0	0	20.8	1.6515625	70.46667217	64.000005
0	0	1	1	15	54.09375	1.40625	0.515625	55.546875	54.0703125	0	0	0	0	0	0	5.4	3.99375	170.4000133	63.00000492
0	20	1	1	1	57.421875	6.9609375	4.7578125	1.1015625	56.953125	0	0	0	0	0	0	6.4	-0.5609375	-23.9333352	177.0000138
0	20	1	1	2	19.546875	30.84375	28.3828125	24.9609375	19.0546875	0	0	0	0	0	0	31	0.15625	6.666667188	252.0000197
0	20	1	1	3	42.234375	52.2890625	50.4375	46.4296875	41.765625	0	0	0	0	0	0	48.5	-3.7890625	-161.6666793	199.0000155
0	20	1	1	4	34.4765625	44.4375	42.28125	38.578125	34.0078125	0	0	0	0	0	0	45	0.5625	24.00000188	195.0000152
0	20	1	1	5	17.4609375	27.375	24.9375	21.515625	16.9921875	0	0	0	0	0	0	28	0.625	26.66666875	193.0000151
0	20	1	1	6	10.3828125	20.53125	18.328125	14.671875	9.9140625	0	0	0	0	0	0	21.4	0.86875	37.06666956	203.0000159
0	20	1	1	7	43.5234375	53.6484375	51.84375	47.7890625	43.0546875	0	0	0	0	0	0	51.4	-2.2484375	-95.93334083	202.0000158
0	20	1	1	8	8.3203125	17.53125	15.09375	11.671875	7.8515625	0	0	0	0	0	0	17.3	-0.23125	-9.866667437	163.0000127
0	20	1	1	9	19.7578125	29.34375	26.1328125	23.484375	19.2890625	0	0	0	0	0	0	30.2	0.85625	36.53333619	179.000014
0	20	1	1	10	36.2109375	46.9921875	44.7890625	41.1328125	35.7421875	0	0	0	0	0	0	45.8	-1.1921875	-50.86667064	230.000018
0	20	1	1	11	14.4609375	22.8046875	21.9140625	16.921875	13.9921875	0	0	0	0	0	0	21.7	-1.1046875	-47.13333702	125.0000098
0	20	1	1	12	8.953125	16.5234375	16.4296875	14.296875	12.890625	10.6640625	8.484375	0	0	0	0	16.9	0.3765625	16.06666792	93.00000727
0	20	1	1	13	34.1953125	42.5859375	41.71875	36.7265625	33.7265625	0	0	0	0	0	0	44.7	2.1140625	90.20000705	128.00001
0	20	1	1	14	55.078125	6.3984375	4.265625	0.5390625	54.609375	0	0	0	0	0	0	7	0.6015625	25.66666867	253.0000198
0	20	1	1	15	24.984375	35.1796875	32.8828125	29.3203125	24.515625	0	0	0	0	0	0	35.5	0.3203125	13.66666773	205.000016
0	40	1	1	1	43.7578125	51.3046875	51.1640625	45.4453125	42.796875	0	0	0	0	0	0	54.9	3.5953125	153.400012	113.0000088
0	40	1	1	2	26.53125	34.265625	33.8203125	28.40625	25.59375	0	0	0	0	0	0	35.2	0.934375	39.86666978	120.0000094
0	40	1	1	3	0.375	8.0859375	7.3359375	2.203125	59.4375	0	0	0	0	0	0	6.5	-1.5859375	-67.66667195	118.0000092
0	40	1	1	4	35.109375	43.5234375	43.2890625	37.6640625	34.171875	0	0	0	0	0	0	45	1.4765625	63.00000492	149.0000116
0	40	1	1	5	1.265625	10.8515625	9.2578125	4.9921875	0.328125	0	0	0	0	0	0	8.7	-2.1515625	-91.80000717	199.0000155
0	40	1	1	6	41.5546875	50.0390625	49.359375	44.1796875	40.6171875	0	0	0	0	0	0	50.6	0.5609375	23.9333352	152.0000119
0	40	1	1	7	4.078125	11.953125	11.8125	6.09375	3.140625	0	0	0	0	0	0	12.6	0.646875	27.60000216	126.0000098
0	40	1	1	8	37.3828125	44.7421875	43.78125	38.8828125	36.421875	0	0	0	0	0	0	46.7	1.9578125	83.53333986	105.0000082
0	40	1	1	9	15.421875	22.78125	22.9921875	16.8984375	14.484375	0	0	0	0	0	0	26.4	3.61875	154.4000121	103.000008
0	40	1	1	10	1.59375	8.7421875	8.25	2.8828125	0.65625	0	0	0	0	0	0	10.7	1.9578125	83.53333986	95.00000742
0	40	1	1	11	23.625	30.9140625	29.8359375	25.0546875	22.6875	0	0	0	0	0	0	34.9	3.9859375	170.06668	101.0000079
0	40	1	1	12	50.3671875	57.515625	57	51.65625	49.40625	0	0	0	0	0	0	59.8	2.284375	97.46667428	96.0000075
0	40	1	1	13	21.4453125	28.5	29.0390625	22.640625	20.5078125	0	0	0	0	0	0	32.7	4.2	179.200014	91.00000711
0	40	1	1	14	46.03125	53.296875	53.2734375	47.4375	45.09375	0	0	0	0	0	0	55	1.703125	72.66667234	100.0000078
0	40	1	1	15	54.9140625	2.296875	2.015625	56.4375	53.9765625	0	0	0	0	0	0	3.6	1.303125	55.60000434	105.0000082
0	60	1	1	1	46.21875	54.8671875	53.484375	49.0078125	44.8125	0	0	0	0	0	0	52.3	-2.5671875	-109.5333419	179.000014
0	60	1	1	2	27.4921875	35.015625	33.6328125	29.15625	26.0859375	24.28125	0	0	0	0	0	39	3.984375	170.0000133	1036.000081
0	60	1	1	3	11.8359375	19.734375	18.3515625	13.875	10.4296875	0	0	0	0	0	0	20.1	0.365625	15.60000122	147.0000115
0	60	1	1	4	3.7265625	11.25	9.5859375	5.390625	2.3203125	0	0	0	0	0	0	10	-1.25	-53.3333375	131.0000102
0	60	1	1	5	38.4375	46.1953125	44.9765625	40.3359375	37.03125	0	0	0	0	0	0	45.3	-0.8953125	-38.20000298	141.000011
0	60	1	1	6	10.1953125	18.75	17.203125	12.890625	8.7890625	0	0	0	0	0	0	19.8	1.05	44.8000035	175.0000137
0	60	1	1	7	2.578125	10.546875	8.71875	4.6875	1.171875	0	0	0	0	0	0	9.5	-1.046875	-44.66667016	150.0000117
0	60	1	1	8	48.46875	56.109375	54.5390625	50.25	47.0625	0	0	0	0	0	0	56.1	-0.009375	-0.400000031	136.0000106
0	60	1	1	9	25.5703125	33.5625	31.6875	27.703125	24.1640625	0	0	0	0	0	0	41	7.4375	317.3333581	151.0000118
0	60	1	1	10	14.4375	23.6484375	21.6796875	17.7890625	13.03125	0	0	0	0	0	0	22.5	-1.1484375	-49.00000383	203.0000159
0	60	1	1	11	7.640625	15.8671875	14.484375	10.0078125	6.2109375	0	0	0	0	0	0	15.9	0.0328125	1.400000109	162.0000127
0	60	1	1	12	47.6015625	55.828125	54.3046875	49.96875	46.1953125	0	0	0	0	0	0	54.9	-0.928125	-39.60000309	161.0000126
0	60	1	1	13	3.5390625	13.265625	11.15625	7.40625	2.1328125	0	0	0	0	0	0	14.8	1.534375	65.46667178	225.0000176
0	60	1	1	14	31.8046875	41.5078125	39.2109375	35.6484375	30.3984375	0	0	0	0	0	0	40.5	-1.0078125	-43.00000336	224.0000175
0	60	1	1	15	34.7109375	46.546875	44.1328125	40.6875	33.28125	0	0	0	0	0	0	47.8	1.253125	53.46667084	316.0000247
0	80	1	1	1	55.7109375	2.7890625	1.6640625	56.9296875	53.8125	0	0	0	0	0	0	5.9	3.1109375	132.7333437	133.0000104
0	80	1	1	2	57.4921875	4.6875	4.078125	58.828125	55.59375	0	0	0	0	0	0	8.1	3.4125	145.6000114	138.0000108
0	80	1	1	3	8.8828125	15.9375	15.796875	10.078125	7.0078125	0	0	0	0	0	0	16.2	0.2625	11.20000088	131.0000102
0	80	1	1	4	26.5546875	33.984375	31.875	28.125	24.6796875	0	0	0	0	0	0	35.7	1.715625	73.20000572	147.0000115
0	80	1	1	5	16.359375	23.484375	22.96875	17.625	14.484375	0	0	0	0	0	0	24.5	1.015625	43.33333672	134.0000105
0	80	1	1	6	14.4609375	21.328125	21	15.46875	12.5859375	0	0	0	0	0	0	22.1	0.771875	32.93333591	123.0000096
0	80	1	1	7	39.515625	46.78125	46.3125	40.8984375	37.640625	0	0	0	0	0	0	43.1	-3.68125	-157.0666789	139.0000109
0	80	1	1	8	47.484375	0.3046875	57.890625	54.4453125	45.5859375	0	0	0	0	0	0	58.2	-2.1046875	-89.80000702	378.0000295
0	80	1	1	9	16.7578125	24.046875	22.921875	18.1640625	14.8828125	0	0	0	0	0	0	22.1	-1.946875	-83.06667316	140.0000109
0	80	1	1	10	8.0859375	15.3046875	13.8984375	9.4453125	6.2109375	0	0	0	0	0	0	16.3	0.9953125	42.46666998	138.0000108
0	80	1	1	11	39.703125	46.9453125	45.6328125	41.0859375	37.828125	0	0	0	0	0	0	46.9	-0.0453125	-1.933333484	139.0000109
0	80	1	1	12	24.421875	31.6171875	30.75	25.7578125	22.546875	0	0	0	0	0	0	34.8	3.1828125	135.8000106	137.0000107
0	80	1	1	13	13.5	20.765625	19.78125	14.90625	11.625	0	0	0	0	0	0	21	0.234375	10.00000078	140.0000109
0	80	1	1	14	31.6640625	39.4453125	39.28125	33.5859375	29.7890625	0	0	0	0	0	0	40.1	0.6546875	27.93333552	162.0000127
0	80	1	1	15	15.5390625	22.546875	21.046875	16.6875	13.6640625	0	0	0	0	0	0	22.2	-0.346875	-14.80000116	129.0000101
0	100	1	1	1	30.09375	37.5703125	36.1171875	31.6875	27.7265625	0	0	0	0	0	0	39	1.4296875	61.00000477	169.0000132
0	100	1	1	2	50.578125	57.9609375	56.71875	52.078125	48.234375	0	0	0	0	0	0	55.5	-2.4609375	-105.0000082	164.0000128
0	100	1	1	3	22.7109375	30.2578125	28.5703125	24.375	20.3671875	0	0	0	0	0	0	33.8	3.5421875	151.1333451	171.0000134
0	100	1	1	4	5.25	12.8203125	11.109375	6.9609375	2.90625	0	0	0	0	0	0	12.9	0.0796875	3.400000266	173.0000135
0	100	1	1	5	35.4140625	45.046875	42.796875	39.1875	33.0703125	0	0	0	0	0	0	45.2	0.153125	6.533333844	261.0000204
0	100	1	1	6	24.7265625	32.203125	30.0234375	26.34375	22.359375	0	0	0	0	0	0	31.5	-0.703125	-30.00000234	170.0000133
0	100	1	1	7	53.3671875	1.9453125	0.5859375	56.0859375	51.0234375	0	0	0	0	0	0	2.5	0.5546875	23.66666852	216.0000169
0	100	1	1	8	37.3359375	44.6484375	42.8203125	38.7890625	34.9921875	0	0	0	0	0	0	47.3	2.6515625	113.1333422	162.0000127
0	100	1	1	9	25.640625	33	31.21875	27.140625	23.296875	0	0	0	0	0	0	41	8	341.33336	164.0000128
0	100	1	1	10	17.3203125	24.7265625	22.734375	18.8671875	14.9765625	0	0	0	0	0	0	23.8	-0.9265625	-39.53333642	166.000013
0	100	1	1	11	48.9609375	56.625	55.171875	50.765625	46.6171875	0	0	0	0	0	0	59.5	2.875	122.6666763	177.0000138
0	100	1	1	12	33.3046875	40.6875	39.2578125	34.8046875	30.9375	0	0	0	0	0	0	42.1	1.4125	60.26667138	165.0000129
0	100	1	1	13	57.8203125	5.203125	3.328125	59.34375	55.453125	0	0	0	0	0	0	6.9	1.696875	72.40000566	166.000013
0	100	1	1	14	35.34375	42.8203125	42.9140625	36.9609375	33	0	0	0	0	0	0	45.2	2.3796875	101.5333413	169.0000132
0	100	1	1	15	36.796875	44.25	44.109375	38.390625	34.453125	0	0	0	0	0	0	45	0.75	32.0000025	168.0000131
1	-	0	0	1	22.6640625	0	31.1953125	26.2734375	21.2578125	0	0	0	0	0	0	36.4	10.1265625	432.0667004	214.0000167
1	-	0	0	2	34.8046875	0	44.9765625	40.40625	34.3359375	0	0	0	0	0	0	47.1	6.69375	285.6000223	259.0000202
1	-	0	0	3	7.7109375	0	18.2109375	13.1484375	7.2421875	0	0	0	0	0	0	17.2	4.0515625	172.8666802	252.0000197
1	-	0	0	4	22.8515625	0	29.625	25.78125	20.9765625	0	0	0	0	0	0	30.6	4.81875	205.6000161	205.000016
1	-	0	0	5	10.6171875	0	18.8671875	14.7890625	9.6796875	0	0	0	0	0	0	20.4	5.6109375	239.4000187	218.000017
1	-	0	0	6	35.671875	0	43.5	39.28125	33.796875	0	0	0	0	0	0	42.6	3.31875	141.6000111	234.0000183
1	-	0	0	7	58.3359375	0	5.9765625	2.1796875	57.3984375	0	0	0	0	0	0	7.6	5.4203125	231.2666847	204.0000159
1	-	0	0	8	12.9375	0	21.5390625	16.546875	11.0390625	0	0	0	0	0	0	23.8	7.253125	309.4666908	235.0000184
1	-	0	0	9	33.9609375	0	43.5703125	38.8359375	33.4921875	0	0	0	0	0	0	45.5	6.6640625	284.3333555	228.0000178
1	-	0	0	10	49.3828125	0	59.2734375	54.703125	47.015625	0	0	0	0	0	0	2.8	8.096875	345.4666937	328.0000256
1	-	0	0	11	17.0390625	0	24.4921875	20.4375	16.078125	0	0	0	0	0	0	25.6	5.1625	220.2666839	186.0000145
1	-	0	0	12	49.2421875	0	57.890625	52.9921875	47.8359375	0	0	0	0	0	0	59.7	6.7078125	286.2000224	220.0000172
1	-	0	0	13	7.875	0	16.4765625	11.203125	5.53125	0	0	0	0	0	0	16.1	4.896875	208.9333497	242.0000189
1	-	0	0	14	35.203125	0	42.5859375	37.96875	32.859375	0	0	0	0	0	0	42.1	4.13125	176.2666804	218.000017
1	-	0	0	15	57.8203125	0	14.3203125	7.8984375	56.4140625	0	0	0	0	0	0	14.7	6.8015625	290.2000227	490.0000383
1	-	1	0	1	24.9609375	33.1171875	43.5	27.2578125	24.4921875	0	0	0	0	0	0	28.5	1.2421875	53.00000414	118.0000092
1	-	1	0	2	59.1328125	6.4453125	6.703125	0.5859375	57.7265625	0	0	0	0	0	0	60.1	-0.4859375	-20.73333495	122.0000095
1	-	1	0	3	7.453125	14.6015625	20.6015625	8.7421875	5.578125	0	0	0	0	0	0	9.6	0.8578125	36.60000286	135.0000105
1	-	1	0	4	40.96875	48.2109375	52.0546875	42.3515625	40.5	0	0	0	0	0	0	43.5	1.1484375	49.00000383	79.00000617
1	-	1	0	5	27.5859375	34.265625	38.34375	28.40625	26.1796875	0	0	0	0	0	0	30.6	2.19375	93.60000731	95.00000742
1	-	1	0	6	1.9921875	8.578125	9.0703125	2.71875	1.0546875	0	0	0	0	0	0	4.9	2.18125	93.06667394	71.00000555
1	-	1	0	7	19.40625	27.0703125	29.6015625	21.1875	18.46875	0	0	0	0	0	0	23.7	2.5125	107.2000084	116.0000091
1	-	1	0	8	43.59375	51.328125	53.203125	45.46875	41.25	0	0	0	0	0	0	44.1	-1.36875	-58.40000456	180.0000141
1	-	1	0	9	17.53125	26.25	25.21875	20.390625	16.125	0	0	0	0	0	0	20.3	-0.090625	-3.866666969	182.0000142
1	-	1	0	10	48.421875	55.2890625	55.2890625	49.4296875	46.546875	0	0	0	0	0	0	50.4	0.9703125	41.40000323	123.0000096
1	-	1	0	11	28.3828125	35.3203125	34.7578125	29.4609375	26.0390625	0	0	0	0	0	0	34.8	5.3390625	227.8000178	146.0000114
1	-	1	0	12	16.5234375	24.84375	24.515625	18.984375	15.5625	0	0	0	0	0	0	21.2	2.215625	94.53334072	146.0000114
1	-	1	0	13	14.859375	23.1796875	22.21875	17.296875	12.984375	0	0	0	0	0	0	18.7	1.403125	59.86667134	184.0000144
1	-	1	0	14	42.515625	52.734375	51.046875	46.8515625	42.046875	0	0	0	0	0	0	47.1	0.2484375	10.60000083	205.000016
1	-	1	0	15	25.6171875	34.2421875	32.5546875	28.359375	23.2734375	0	0	0	0	0	0	30.3	1.940625	82.80000647	217.000017
1	-	1	1	1	10.6171875	19.9921875	17.7421875	14.1328125	9.2109375	0	0	0	0	0	0	22.1	2.1078125	89.93334036	210.0000164
1	-	1	1	2	45.375	54.4453125	52.03125	48.5859375	44.4375	0	0	0	0	0	0	53.5	-0.9453125	-40.33333648	177.0000138
1	-	1	1	3	16.734375	25.7109375	23.8125	19.8515625	14.859375	0	0	0	0	0	0	27.8	2.0890625	89.1333403	213.0000166
1	-	1	1	4	49.828125	0.0703125	58.265625	54.2109375	49.359375	0	0	0	0	0	0	59.8	-0.2703125	-11.53333423	207.0000162
1	-	1	1	5	37.0546875	47.7890625	45.890625	41.9296875	36.5859375	0	0	0	0	0	0	47.2	-0.5890625	-25.1333353	228.0000178
1	-	1	1	6	14.2265625	23.90625	21.65625	18.046875	12.3515625	0	0	0	0	0	0	25.3	1.39375	59.46667131	243.000019
1	-	1	1	7	55.6640625	5.1796875	3.609375	59.3203125	54.7265625	0	0	0	0	0	0	6.8	1.6203125	69.13333873	196.0000153
1	-	1	1	8	37.921875	48.609375	46.6640625	42.75	36.984375	0	0	0	0	0	0	49	0.390625	16.66666797	246.0000192
1	-	1	1	9	18.234375	27.3984375	24.9609375	21.5390625	15.890625	0	0	0	0	0	0	30	2.6015625	111.0000087	241.0000188
1	-	1	1	10	59.71875	9.46875	7.3125	3.609375	58.3125	0	0	0	0	0	0	9.9	0.43125	18.40000144	226.0000177
1	-	1	1	11	31.7578125	43.3359375	42.375	37.4765625	29.8828125	0	0	0	0	0	0	45.5	2.1640625	92.33334055	324.0000253
1	-	1	1	12	17.2734375	26.0625	24.3046875	20.203125	14.90625	0	0	0	0	0	0	28.8	2.7375	116.8000091	226.0000177
1	-	1	1	13	8.8125	19.5234375	17.953125	13.6640625	8.34375	0	0	0	0	0	0	18.4	-1.1234375	-47.93333708	227.0000177
1	-	1	1	14	30.140625	39.984375	38.2734375	34.125	27.796875	0	0	0	0	0	0	40.8	0.815625	34.80000272	270.0000211
1	-	1	1	15	38.34375	48.4921875	47.2265625	42.6328125	36.9375	0	0	0	0	0	0	47.4	-1.0921875	-46.60000364	243.000019
2	-	0	0	1	32.6484375	0	46.3359375	33.5859375	0	0	0	0	0	0	0	43.7	10.1140625	431.533367	0
2	-	0	0	2	0.5390625	0	0	1.359375	0	0	0	0	0	0	0	8	6.640625	283.3333555	0
2	-	0	0	3	19.171875	0	27.28125	20.2734375	0	0	0	0	0	0	0	25.2	4.9265625	210.2000164	0
2	-	0	0	4	35.0859375	0	43.4296875	36.4453125	0	0	0	0	0	0	0	41.4	4.9546875	211.4000165	0
2	-	0	0	5	27.421875	0	33.796875	28.59375	0	0	0	0	0	0	0	36.2	7.60625	324.5333587	0
2	-	0	0	6	21.1171875	0	0	0	0	0	0	0	0	0	0	27.6	27.6	1177.600092	0
2	-	0	0	7	22.4765625	0	28.78125	23.7421875	0	0	0	0	0	0	0	30.7	6.9578125	296.8666899	0
2	-	0	0	8	22.3359375	0	28.40625	24.7265625	0	0	0	0	0	0	0	31.1	6.3734375	271.9333546	0
2	-	0	0	9	46.3125	0	52.59375	48.09375	0	0	0	0	0	0	0	52.6	4.50625	192.2666817	0
2	-	0	0	10	34.640625	0	41.390625	36.375	0	0	0	0	0	0	0	41.6	5.225	222.9333508	0
2	-	0	0	11	13.453125	0	19.3828125	16.078125	0	0	0	0	0	0	0	18.6	2.521875	107.6000084	0
2	-	0	0	12	50.34375	0	11.578125	51.375	0	0	0	0	0	0	0	58.4	7.025	299.7333568	0
2	-	0	0	13	41.6953125	0	0	42.6328125	0	0	0	0	0	0	0	48.5	5.8671875	250.3333529	0
2	-	0	0	14	29.8828125	0	37.1953125	31.078125	0	0	0	0	0	0	0	36.4	5.321875	227.0666844	0
2	-	0	0	15	52.1484375	0	58.8984375	53.3203125	0	0	0	0	0	0	0	58.4	5.0796875	216.7333503	0
2	-	1	0	1	58.078125	4.9921875	14.6015625	59.1328125	0	0	0	0	0	0	0	7.4	8.2671875	352.7333609	0
2	-	1	0	2	12.375	19.3359375	0	13.4765625	0	0	0	0	0	0	0	21.8	8.3234375	355.1333611	0
2	-	1	0	3	1.125	7.8984375	0	2.0390625	0	0	0	0	0	0	0	9.5	7.4609375	318.3333582	0
2	-	1	0	4	43.2890625	50.1328125	50.296875	44.2734375	0	0	0	0	0	0	0	50.1	5.8265625	248.6000194	0
2	-	1	0	5	12.609375	19.4765625	20.3671875	13.6171875	0	0	0	0	0	0	0	22.9	9.2828125	396.0666976	0
2	-	1	0	6	15.234375	22.1015625	21.7265625	16.2421875	0	0	0	0	0	0	0	28.4	12.1578125	518.7333739	0
2	-	1	0	7	30.4921875	37.3359375	37.59375	31.453125	0	0	0	0	0	0	0	40.3	8.846875	377.4666962	0
2	-	1	0	8	24.84375	31.6640625	34.875	25.8046875	0	0	0	0	0	0	0	34.7	8.8953125	379.533363	0
2	-	1	0	9	29.484375	36.2578125	38.625	30.3984375	0	0	0	0	0	0	0	38.5	8.1015625	345.6666937	0
2	-	1	0	10	28.875	35.625	12.46875	29.765625	0	0	0	0	0	0	0	39.8	10.034375	428.1333668	0
2	-	1	0	11	4.640625	11.34375	42.5859375	5.484375	0	0	0	0	0	0	0	15	9.515625	406.0000317	0
2	-	1	0	12	16.453125	23.15625	29.296875	17.296875	0	0	0	0	0	0	0	27.1	9.803125	418.2666993	0
2	-	1	0	13	7.5703125	14.3671875	19.3125	8.5078125	0	0	0	0	0	0	0	16	7.4921875	319.6666916	0
2	-	1	0	14	0.5625	7.3125	11.0625	1.453125	0	0	0	0	0	0	0	10.1	8.646875	368.9333622	0
2	-	1	0	15	26.109375	32.8828125	36.5390625	27	0	0	0	0	0	0	0	36.8	9.8	418.133366	0
2	-	1	1	1	37.4296875	44.53125	45.5390625	38.671875	0	0	0	0	0	0	0	43.1	-1.43125	-61.06667144	0
2	-	1	1	2	29.15625	36	41.0859375	30.140625	0	0	0	0	0	0	0	34.1	-1.9	-81.066673	0
2	-	1	1	3	22.3828125	29.25	43.8046875	23.3671875	0	0	0	0	0	0	0	31.9	2.65	113.0666755	0
2	-	1	1	4	47.90625	54.75	55.8046875	48.890625	0	0	0	0	0	0	0	53	-1.75	-74.6666725	0
2	-	1	1	5	23.5078125	30.375	33.1640625	24.515625	0	0	0	0	0	0	0	32.8	2.425	103.4666748	0
2	-	1	1	6	50.390625	57.328125	0.796875	51.46875	0	0	0	0	0	0	0	57.2	-0.128125	-5.466667094	0
2	-	1	1	7	42.1640625	49.1015625	51.234375	43.2421875	0	0	0	0	0	0	0	48.8	-0.3015625	-12.86666767	0
2	-	1	1	8	37.7109375	44.578125	47.390625	38.71875	0	0	0	0	0	0	0	43.1	-1.478125	-63.06667159	0
2	-	1	1	9	0.234375	7.078125	25.875	1.21875	0	0	0	0	0	0	0	8.5	1.421875	60.66667141	0
2	-	1	1	10	11.2734375	18.0703125	52.9453125	12.2109375	0	0	0	0	0	0	0	19.6	1.5296875	65.26667177	0
2	-	1	1	11	23.90625	30.6796875	47.765625	24.8203125	0	0	0	0	0	0	0	33.4	2.7203125	116.0666757	0
2	-	1	1	12	41.53125	48.328125	0	42.46875	0	0	0	0	0	0	0	47.9	-0.428125	-18.26666809	0
2	-	1	1	13	19.8046875	26.6015625	27.4453125	20.7421875	0	0	0	0	0	0	0	29	2.3984375	102.3333413	0
2	-	1	1	14	20.2734375	27.09375	31.078125	21.234375	0	0	0	0	0	0	0	28.1	1.00625	42.93333669	0
2	-	1	1	15	9.46875	16.2890625	17.5078125	10.4296875	0	0	0	0	0	0	0	19.4	3.1109375	132.7333437	0
3	-	0	1	1	0	46.3125	0	0	0	0	0	0	0	0	0	53.1	6.7875	289.6000226	0
3	-	0	1	2	0	30.3515625	0	0	0	0	0	0	0	0	0	35.3	4.9484375	211.1333498	0
3	-	0	1	3	0	44.578125	0	58.078125	0	0	0	0	0	0	0	49.4	4.821875	205.7333494	0
3	-	0	1	4	0	35.0390625	0	0	0	0	0	0	0	0	0	37.6	2.5609375	109.2666752	0
3	-	0	1	5	0	39.5625	0	0	0	0	0	0	0	0	0	45.7	6.1375	261.8666871	0
3	-	0	1	6	0	3.984375	0	0	0	0	0	0	0	0	0	7.8	3.815625	162.8000127	0
3	-	0	1	7	0	23.7421875	0	0	0	0	0	0	0	0	0	25.1	1.3578125	57.93333786	0
3	-	0	1	8	0	59.390625	0	0	0	0	0	0	0	0	0	3.2	3.809375	162.533346	0
3	-	0	1	9	0	11.34375	0	0	0	0	0	0	0	0	0	14.8	3.45625	147.4666782	0
3	-	0	1	10	0	51.5625	0	0	0	0	0	0	0	0	0	54.9	3.3375	142.4000111	0
3	-	0	1	11	0	38.9765625	0	0	0	0	0	0	0	0	0	43.1	4.1234375	175.9333471	0
3	-	0	1	12	0	42.046875	0	0	0	0	0	0	0	0	0	45.1	3.053125	130.2666768	0
3	-	0	1	13	0	46.359375	0	0	0	0	0	0	0	0	0	50.2	3.840625	163.8666795	0
3	-	0	1	14	0	15.9375	0	0	0	0	0	0	0	0	0	17.5	1.5625	66.66667188	0
3	-	0	1	15	0	56.15625	0	0	0	0	0	0	0	0	0	59.4	3.24375	138.4000108	0
