# Supplementary material for: The effect of electrical muscle stimulation on intentional binding and explicit sense of agency
Source: PeerJ. 2024 Sep 19;12:e17977. doi: 10.7717/peerj.17977 (PMC11416759; doi:10.7717/peerj.17977)
Supplement: Supplemental Information 1 [file peerj-12-17977-s001.zip › RawData/Experiment2/Participant50.csv]

Action type (0=Voluntary+EMS, 1=Voluntary+Sham EMS, 2=Involuntary, 3=Tone)	EMS application time[ms]	Condition (0=Baseline, 1=Operant)	Judgment event (0=Action, 1=Tone)	Trial	Stimulation	Tone	Switch release	Switch push	Switch release	Switch push	Switch release	Switch push	Switch release	Switch push	Switch release	Answer of participant	Judgement error on clock	Judgement error[ms]	SW1 Release to Push[ms]
0	0	0	0	1	36.1875	0	0	37.5234375	36.1875	0	0	0	0	0	0	36	-1.5234375	-65.00000508	57.00000445
0	0	0	0	2	41.0390625	0	0	42.984375	41.0390625	0	0	0	0	0	0	43	0.015625	0.666666719	83.00000648
0	0	0	0	3	4.5234375	0	0	8.4140625	4.5234375	0	0	0	0	0	0	7	-1.4140625	-60.33333805	166.000013
0	0	0	0	4	19.359375	0	0	21.28125	19.3359375	0	0	0	0	0	0	22	0.71875	30.66666906	83.00000648
0	0	0	0	5	29.6953125	0	0	31.7109375	29.671875	0	0	0	0	0	0	32	0.2890625	12.3333343	87.0000068
0	0	0	0	6	59.90625	0	0	3.796875	59.8828125	0	0	0	0	0	0	3	-0.796875	-34.00000266	167.000013
0	0	0	0	7	13.8984375	0	0	16.1015625	13.8984375	0	0	0	0	0	0	16	-0.1015625	-4.333333672	94.00000734
0	0	0	0	8	31.40625	0	0	33.1875	31.40625	0	0	0	0	0	0	32	-1.1875	-50.66667063	76.00000594
0	0	0	0	9	50.4140625	0	0	51.6796875	50.4140625	0	0	0	0	0	0	53	1.3203125	56.33333773	54.00000422
0	0	0	0	10	59.203125	0	0	1.171875	59.203125	0	0	0	0	0	0	3	1.828125	78.00000609	84.00000656
0	0	0	0	11	11.4375	0	0	13.1484375	11.4140625	0	0	0	0	0	0	13	-0.1484375	-6.333333828	74.00000578
0	0	0	0	12	14.9296875	0	0	16.875	14.9296875	0	0	0	0	0	0	18	1.125	48.00000375	83.00000648
0	0	0	0	13	30.3984375	0	0	32.5546875	30.3984375	0	0	0	0	0	0	33	0.4453125	19.00000148	92.00000719
0	0	0	0	14	57.2578125	0	0	58.96875	57.2578125	0	0	0	0	0	0	58	-0.96875	-41.33333656	73.0000057
0	0	0	0	15	19.125	0	0	20.671875	19.125	0	0	0	0	0	0	21	0.328125	14.00000109	66.00000516
0	20	0	0	1	47.765625	0	0	49.078125	47.296875	0	0	0	0	0	0	49	-0.078125	-3.333333594	76.00000594
0	20	0	0	2	15.2109375	0	0	16.3125	14.7421875	0	0	0	0	0	0	17	0.6875	29.33333563	67.00000523
0	20	0	0	3	34.4296875	0	0	37.7109375	33.9609375	0	0	0	0	0	0	37	-0.7109375	-30.3333357	160.0000125
0	20	0	0	4	40.7109375	0	0	42.0703125	40.21875	0	0	0	0	0	0	43	0.9296875	39.66666977	79.00000617
0	20	0	0	5	57.1875	0	0	58.453125	56.71875	0	0	0	0	0	0	58	-0.453125	-19.33333484	74.00000578
0	20	0	0	6	8.53125	0	0	9.9140625	8.0625	0	0	0	0	0	0	13	3.0859375	131.666677	79.00000617
0	20	0	0	7	37.546875	0	0	38.9765625	37.078125	0	0	0	0	0	0	43	4.0234375	171.6666801	81.00000633
0	20	0	0	8	0.6796875	0	0	1.828125	0.2109375	0	0	0	0	0	0	3	1.171875	50.00000391	69.00000539
0	20	0	0	9	32.109375	0	0	36.65625	31.640625	0	0	0	0	0	0	38	1.34375	57.33333781	214.0000167
0	20	0	0	10	22.9921875	0	0	24.328125	22.5	0	0	0	0	0	0	28	3.671875	156.6666789	78.00000609
0	20	0	0	11	43.6171875	0	0	44.71875	43.125	0	0	0	0	0	0	48	3.28125	140.0000109	68.00000531
0	20	0	0	12	16.1484375	0	0	18.3984375	15.6796875	0	0	0	0	0	0	23	4.6015625	196.3333487	116.0000091
0	20	0	0	13	41.4609375	0	0	42.6328125	40.9921875	0	0	0	0	0	0	43	0.3671875	15.66666789	70.00000547
0	20	0	0	14	18.703125	0	0	19.9921875	18.234375	0	0	0	0	0	0	23	3.0078125	128.3333434	75.00000586
0	20	0	0	15	34.3125	0	0	35.8828125	33.84375	0	0	0	0	0	0	38	2.1171875	90.33334039	87.0000068
0	40	0	0	1	22.2890625	0	0	23.3671875	21.3515625	0	0	0	0	0	0	23	-0.3671875	-15.66666789	86.00000672
0	40	0	0	2	42.09375	0	0	43.359375	41.15625	0	0	0	0	0	0	48	4.640625	198.0000155	94.00000734
0	40	0	0	3	0.3984375	0	0	1.1484375	59.4609375	0	0	0	0	0	0	3	1.8515625	79.00000617	72.00000563
0	40	0	0	4	19.0078125	0	0	20.1796875	18.0703125	0	0	0	0	0	0	23	2.8203125	120.3333427	90.00000703
0	40	0	0	5	6.0234375	0	0	7.21875	5.0859375	0	0	0	0	0	0	8	0.78125	33.33333594	91.00000711
0	40	0	0	6	30.6796875	0	0	31.734375	29.71875	0	0	0	0	0	0	33	1.265625	54.00000422	86.00000672
0	40	0	0	7	39.984375	0	0	41.109375	39.046875	0	0	0	0	0	0	43	1.890625	80.66667297	88.00000688
0	40	0	0	8	14.2734375	0	0	15.46875	13.3359375	0	0	0	0	0	0	14	-1.46875	-62.66667156	91.00000711
0	40	0	0	9	26.0390625	0	0	27.1640625	25.1015625	0	0	0	0	0	0	31	3.8359375	163.6666795	88.00000688
0	40	0	0	10	37.359375	0	0	38.5078125	36.421875	0	0	0	0	0	0	40	1.4921875	63.66667164	89.00000695
0	40	0	0	11	55.5703125	0	0	57	54.6328125	0	0	0	0	0	0	58	1	42.66667	101.0000079
0	40	0	0	12	9.421875	0	0	10.3125	8.4609375	0	0	0	0	0	0	8	-2.3125	-98.66667438	79.00000617
0	40	0	0	13	56.8359375	0	0	57.890625	55.875	0	0	0	0	0	0	57	-0.890625	-38.00000297	86.00000672
0	40	0	0	14	16.9921875	0	0	18.0234375	16.0546875	0	0	0	0	0	0	18	-0.0234375	-1.000000078	84.00000656
0	40	0	0	15	34.2421875	0	0	35.109375	33.3046875	0	0	0	0	0	0	34	-1.109375	-47.33333703	77.00000602
0	60	0	0	1	10.5234375	0	0	11.859375	9.1171875	0	0	0	0	0	0	11	-0.859375	-36.66666953	117.0000091
0	60	0	0	2	35.8359375	0	0	37.1953125	34.4296875	0	0	0	0	0	0	34	-3.1953125	-136.333344	118.0000092
0	60	0	0	3	55.21875	0	0	56.0859375	53.7890625	0	0	0	0	0	0	54	-2.0859375	-89.00000695	98.00000766
0	60	0	0	4	26.625	0	0	27.6796875	25.21875	0	0	0	0	0	0	27	-0.6796875	-29.00000227	105.0000082
0	60	0	0	5	36.3515625	0	0	37.734375	34.9453125	0	0	0	0	0	0	43	5.265625	224.6666842	119.0000093
0	60	0	0	6	31.828125	0	0	33.328125	30.421875	0	0	0	0	0	0	33	-0.328125	-14.00000109	124.0000097
0	60	0	0	7	20.25	0	0	21.6796875	18.84375	0	0	0	0	0	0	21	-0.6796875	-29.00000227	121.0000095
0	60	0	0	8	36.375	0	0	37.265625	34.96875	0	0	0	0	0	0	37	-0.265625	-11.33333422	98.00000766
0	60	0	0	9	11.5546875	0	0	12.421875	10.1484375	0	0	0	0	0	0	10	-2.421875	-103.3333414	97.00000758
0	60	0	0	10	49.5	0	0	50.4609375	48.09375	0	0	0	0	0	0	51	0.5390625	23.0000018	101.0000079
0	60	0	0	11	14.2265625	0	0	15.28125	12.8203125	0	0	0	0	0	0	11	-4.28125	-182.6666809	105.0000082
0	60	0	0	12	32.6953125	0	0	33.1640625	31.2890625	0	0	0	0	0	0	32	-1.1640625	-49.66667055	80.00000625
0	60	0	0	13	57.140625	0	0	57.7265625	55.7109375	0	0	0	0	0	0	57	-0.7265625	-31.00000242	86.00000672
0	60	0	0	14	32.7890625	0	0	33.8203125	31.359375	0	0	0	0	0	0	33	-0.8203125	-35.00000273	105.0000082
0	60	0	0	15	46.546875	0	0	47.90625	45.1171875	0	0	0	0	0	0	47	-0.90625	-38.66666969	119.0000093
0	80	0	0	1	39.4453125	0	0	42.0234375	37.5703125	0	0	0	0	0	0	31	-11.0234375	-470.3333701	190.0000148
0	80	0	0	2	49.8515625	0	0	52.921875	47.9765625	0	0	0	0	0	0	31.5	-21.421875	-914.0000714	211.0000165
0	80	0	0	3	55.96875	0	0	57.8671875	54.09375	0	0	0	0	0	0	40	-17.8671875	-762.3333929	161.0000126
0	80	0	0	4	4.6875	0	0	0	0	0	0	0	0	0	0	52.5	-7.5	-320.000025	0
0	80	0	0	5	49.59375	0	0	0	0	0	0	0	0	0	0	32.1	-27.9	-1190.400093	0
0	80	0	0	6	44.3671875	0	0	0	0	0	0	0	0	0	0	29.2	29.2	1245.866764	0
0	80	0	0	7	5.5078125	0	0	8.7890625	3.6328125	0	0	0	0	0	0	2	-6.7890625	-289.6666893	220.0000172
0	80	0	0	8	18.8671875	0	0	21.609375	16.9921875	0	0	0	0	0	0	9	-12.609375	-538.000042	197.0000154
0	80	0	0	9	34.5703125	0	0	37.453125	32.671875	0	0	0	0	0	0	13	-24.453125	-1043.333415	204.0000159
0	80	0	0	10	26.5078125	0	0	27.5625	24.609375	0	0	0	0	0	0	3.5	-24.0625	-1026.666747	126.0000098
0	80	0	0	11	50.484375	0	0	52.6640625	48.609375	0	0	0	0	0	0	29.2	-23.4640625	-1001.133412	173.0000135
0	80	0	0	12	50.1328125	0	0	58.3125	54.8671875	51.375	48.2578125	0	0	0	0	29.2	-22.175	-946.1334073	133.0000104
0	80	0	0	13	37.171875	0	0	39.3515625	35.296875	0	0	0	0	0	0	20	-19.3515625	-825.6667312	173.0000135
0	80	0	0	14	52.125	0	0	53.6953125	50.25	0	0	0	0	0	0	39.2	-14.4953125	-618.466715	147.0000115
0	80	0	0	15	1.5	0	0	3.0703125	59.625	0	0	0	0	0	0	60	-3.0703125	-131.0000102	147.0000115
0	100	0	0	1	30.5390625	0	0	31.03125	28.1953125	0	0	0	0	0	0	32	0.96875	41.33333656	121.0000095
0	100	0	0	2	22.3125	0	0	22.78125	19.96875	0	0	0	0	0	0	23	0.21875	9.333334063	120.0000094
0	100	0	0	3	28.3828125	0	0	28.6875	26.0390625	0	0	0	0	0	0	32	3.3125	141.3333444	113.0000088
0	100	0	0	4	15.6796875	0	0	16.03125	13.3359375	0	0	0	0	0	0	17	0.96875	41.33333656	115.000009
0	100	0	0	5	44.0390625	0	0	44.3203125	41.671875	0	0	0	0	0	0	47	2.6796875	114.3333423	113.0000088
0	100	0	0	6	51.1875	0	0	50.71875	48.84375	0	0	0	0	0	0	52	1.28125	54.66667094	80.00000625
0	100	0	0	7	0.9609375	0	0	1.1484375	58.6171875	0	0	0	0	0	0	2	0.8515625	36.33333617	108.0000084
0	100	0	0	8	57	0	0	56.765625	54.65625	0	0	0	0	0	0	57	0.234375	10.00000078	90.00000703
0	100	0	0	9	41.296875	0	0	41.671875	38.953125	0	0	0	0	0	0	42	0.328125	14.00000109	116.0000091
0	100	0	0	10	55.453125	0	0	54.75	53.0859375	0	0	0	0	0	0	57	2.25	96.0000075	71.00000555
0	100	0	0	11	43.921875	0	0	44.4609375	41.578125	0	0	0	0	0	0	42	-2.4609375	-105.0000082	123.0000096
0	100	0	0	12	2.2734375	0	0	3.3046875	59.9296875	0	0	0	0	0	0	2	-1.3046875	-55.66667102	144.0000113
0	100	0	0	13	12.09375	0	0	12.9140625	9.75	0	0	0	0	0	0	8	-4.9140625	-209.666683	135.0000105
0	100	0	0	14	55.5	0	0	55.828125	53.15625	0	0	0	0	0	0	53	-2.828125	-120.6666761	114.0000089
0	100	0	0	15	6.703125	0	0	7.8515625	4.359375	0	0	0	0	0	0	8	0.1484375	6.333333828	149.0000116
0	0	1	0	1	46.21875	53.2265625	0	0.2578125	52.875	47.3671875	46.21875	0	0	0	0	47	-0.3671875	-15.66666789	49.00000383
0	0	1	0	2	53.15625	1.5234375	0	55.6640625	53.15625	0	0	0	0	0	0	54	-1.6640625	-71.00000555	107.0000084
0	0	1	0	3	15.75	22.8046875	0	16.9453125	15.75	0	0	0	0	0	0	18	1.0546875	45.00000352	51.00000398
0	0	1	0	4	31.4765625	38.6484375	0	32.7890625	31.4765625	0	0	0	0	0	0	33	0.2109375	9.000000703	56.00000438
0	0	1	0	5	27	35.71875	0	29.859375	27	0	0	0	0	0	0	32	2.140625	91.33334047	122.0000095
0	0	1	0	6	0.6328125	7.5234375	0	1.6640625	0.6328125	0	0	0	0	0	0	2	0.3359375	14.33333445	44.00000344
0	0	1	0	7	20.765625	27.9140625	0	22.0546875	20.765625	0	0	0	0	0	0	23	0.9453125	40.33333648	55.0000043
0	0	1	0	8	18.5859375	26.1796875	0	20.3203125	18.5859375	0	0	0	0	0	0	19	-1.3203125	-56.33333773	74.00000578
0	0	1	0	9	27.3046875	34.3125	0	28.453125	27.3046875	0	0	0	0	0	0	28	-0.453125	-19.33333484	49.00000383
0	0	1	0	10	29.2734375	36.3984375	0	30.5390625	29.2734375	0	0	0	0	0	0	34	3.4609375	147.6666782	54.00000422
0	0	1	0	11	38.671875	47.1796875	0	41.3203125	38.6484375	0	0	0	0	0	0	41	-0.3203125	-13.66666773	114.0000089
0	0	1	0	12	43.8984375	50.9765625	0	45.1171875	43.875	0	0	0	0	0	0	46	0.8828125	37.66666961	53.00000414
0	0	1	0	13	48.9609375	56.4609375	0	50.6015625	48.9609375	0	0	0	0	0	0	51	0.3984375	17.00000133	70.00000547
0	0	1	0	14	55.8515625	2.8359375	0	56.953125	55.8515625	0	0	0	0	0	0	57	0.046875	2.000000156	47.00000367
0	0	1	0	15	58.875	5.953125	0	0.09375	58.875	0	0	0	0	0	0	3	2.90625	124.0000097	52.00000406
0	20	1	0	1	27.046875	35.2734375	0	29.4140625	26.578125	0	0	0	0	0	0	28	-1.4140625	-60.33333805	121.0000095
0	20	1	0	2	31.96875	39.8671875	0	34.0078125	31.5	0	0	0	0	0	0	38	3.9921875	170.3333466	107.0000084
0	20	1	0	3	53.6953125	0.6796875	0	54.8203125	53.2265625	0	0	0	0	0	0	59	4.1796875	178.3333473	68.00000531
0	20	1	0	4	49.921875	56.3671875	0	50.5078125	49.453125	0	0	0	0	0	0	52	1.4921875	63.66667164	45.00000352
0	20	1	0	5	57.2109375	4.1953125	0	58.3359375	56.71875	0	0	0	0	0	0	58	-0.3359375	-14.33333445	69.00000539
0	20	1	0	6	10.5	18.3046875	0	12.4453125	10.03125	0	0	0	0	0	0	14	1.5546875	66.33333852	103.000008
0	20	1	0	7	7.2890625	14.390625	0	8.53125	6.8203125	0	0	0	0	0	0	8	-0.53125	-22.66666844	73.0000057
0	20	1	0	8	29.953125	36.9140625	0	31.0546875	29.484375	0	0	0	0	0	0	35	3.9453125	168.3333465	67.00000523
0	20	1	0	9	1.03125	8.2265625	0	2.34375	0.5625	0	0	0	0	0	0	3	0.65625	28.00000219	76.00000594
0	20	1	0	10	50.25	57.046875	0	51.1875	49.78125	0	0	0	0	0	0	53	1.8125	77.33333938	60.00000469
0	20	1	0	11	39.328125	46.3125	0	40.453125	38.859375	0	0	0	0	0	0	43	2.546875	108.6666752	68.00000531
0	20	1	0	12	59.2734375	6.2578125	0	0.3984375	58.8046875	0	0	0	0	0	0	3	2.6015625	111.0000087	68.00000531
0	20	1	0	13	12.3515625	19.8046875	0	13.9453125	11.8828125	0	0	0	0	0	0	13	-0.9453125	-40.33333648	88.00000688
0	20	1	0	14	53.53125	0.421875	0	54.5390625	53.0625	0	0	0	0	0	0	56	1.4609375	62.3333382	63.00000492
0	20	1	0	15	34.0078125	40.78125	0	34.921875	33.5390625	0	0	0	0	0	0	38	3.078125	131.3333436	59.00000461
0	40	1	0	1	3.0703125	10.2421875	0	4.3828125	2.1328125	0	0	0	0	0	0	3	-1.3828125	-59.00000461	96.0000075
0	40	1	0	2	56.71875	3.2109375	0	57.3515625	55.78125	0	0	0	0	0	0	1	3.6484375	155.6666788	67.00000523
0	40	1	0	3	40.453125	47.4375	0	41.578125	39.515625	0	0	0	0	0	0	43	1.421875	60.66667141	88.00000688
0	40	1	0	4	11.671875	18.6796875	0	12.8203125	10.734375	0	0	0	0	0	0	13	0.1796875	7.666667266	89.00000695
0	40	1	0	5	55.0546875	1.8515625	0	55.9921875	54.1171875	0	0	0	0	0	0	2	6.0078125	256.3333534	80.00000625
0	40	1	0	6	1.921875	12.3515625	0	6.4921875	0.984375	0	0	0	0	0	0	6	-0.4921875	-21.00000164	235.0000184
0	40	1	0	7	23.8828125	30.6796875	0	24.8203125	22.9453125	0	0	0	0	0	0	27	2.1796875	93.00000727	80.00000625
0	40	1	0	8	40.5	47.484375	0	41.625	39.5625	0	0	0	0	0	0	43	1.375	58.66667125	88.00000688
0	40	1	0	9	54.9140625	1.828125	0	55.9453125	53.9765625	0	0	0	0	0	0	57	1.0546875	45.00000352	84.00000656
0	40	1	0	10	5.8359375	13.078125	0	7.21875	4.8984375	0	0	0	0	0	0	7	-0.21875	-9.333334063	99.00000773
0	40	1	0	11	19.9921875	26.7890625	0	20.9296875	19.0546875	0	0	0	0	0	0	22	1.0703125	45.66667023	80.00000625
0	40	1	0	12	38.109375	45.28125	0	39.421875	37.171875	0	0	0	0	0	0	42	2.578125	110.0000086	96.0000075
0	40	1	0	13	52.7109375	59.390625	0	53.53125	51.75	0	0	0	0	0	0	57	3.46875	148.0000116	76.00000594
0	40	1	0	14	16.1015625	22.9921875	0	17.1328125	15.1640625	0	0	0	0	0	0	18	0.8671875	37.00000289	84.00000656
0	40	1	0	15	33.65625	40.3359375	0	34.4765625	32.71875	0	0	0	0	0	0	38	3.5234375	150.3333451	75.00000586
0	60	1	0	1	53.15625	59.25	0	53.3671875	51.75	0	0	0	0	0	0	51	-2.3671875	-101.0000079	69.00000539
0	60	1	0	2	18.6328125	25.4296875	0	19.5703125	17.2265625	0	0	0	0	0	0	18	-1.5703125	-67.00000523	100.0000078
0	60	1	0	3	43.8984375	50.53125	0	44.671875	42.4921875	0	0	0	0	0	0	47	2.328125	99.33334109	93.00000727
0	60	1	0	4	53.578125	0.46875	0	54.609375	52.1484375	0	0	0	0	0	0	56	1.390625	59.33333797	105.0000082
0	60	1	0	5	0.46875	8.109375	0	2.25	59.0625	0	0	0	0	0	0	4	1.75	74.6666725	136.0000106
0	60	1	0	6	30.421875	37.453125	0	31.5703125	29.015625	0	0	0	0	0	0	32	0.4296875	18.33333477	109.0000085
0	60	1	0	7	55.8515625	2.9296875	0	57.0703125	54.421875	0	0	0	0	0	0	57	-0.0703125	-3.000000234	113.0000088
0	60	1	0	8	2.8125	10.3828125	0	4.5	1.40625	0	0	0	0	0	0	7	2.5	106.666675	132.0000103
0	60	1	0	9	23.390625	31.5	0	25.640625	21.984375	0	0	0	0	0	0	27	1.359375	58.00000453	156.0000122
0	60	1	0	10	34.03125	41.15625	0	35.296875	32.625	0	0	0	0	0	0	28	-7.296875	-311.3333577	114.0000089
0	60	1	0	11	0.375	7.21875	0	1.359375	58.9453125	0	0	0	0	0	0	3	1.640625	70.00000547	103.000008
0	60	1	0	12	9.75	18.234375	0	12.3515625	8.34375	0	0	0	0	0	0	13	0.6484375	27.66666883	171.0000134
0	60	1	0	13	57.8203125	5.015625	0	59.15625	56.4140625	0	0	0	0	0	0	58	-1.15625	-49.33333719	117.0000091
0	60	1	0	14	13.453125	20.53125	0	14.671875	12.046875	0	0	0	0	0	0	14	-0.671875	-28.66666891	112.0000088
0	60	1	0	15	20.1796875	27.1171875	0	21.2578125	18.7734375	0	0	0	0	0	0	23	1.7421875	74.33333914	106.0000083
0	80	1	0	1	25.2421875	31.171875	0	25.3125	23.3671875	0	0	0	0	0	0	26	0.6875	29.33333563	83.00000648
0	80	1	0	2	34.59375	40.875	0	35.015625	32.71875	0	0	0	0	0	0	35	-0.015625	-0.666666719	98.00000766
0	80	1	0	3	49.0078125	55.8515625	0	49.9921875	47.1328125	0	0	0	0	0	0	52	2.0078125	85.66667336	122.0000095
0	80	1	0	4	29.953125	35.7421875	0	29.8828125	28.078125	0	0	0	0	0	0	32	2.1171875	90.33334039	77.00000602
0	80	1	0	5	42.609375	48.8203125	0	42.9609375	40.734375	0	0	0	0	0	0	42	-0.9609375	-41.0000032	95.00000742
0	80	1	0	6	53.71875	0.3046875	0	54.4453125	51.84375	0	0	0	0	0	0	53	-1.4453125	-61.66667148	111.0000087
0	80	1	0	7	55.5234375	2.4140625	0	56.5546875	53.6484375	0	0	0	0	0	0	58	1.4453125	61.66667148	124.0000097
0	80	1	0	8	32.7421875	39.2578125	0	33.3984375	30.8671875	0	0	0	0	0	0	34	0.6015625	25.66666867	108.0000084
0	80	1	0	9	3.609375	10.3828125	0	4.5234375	1.7109375	0	0	0	0	0	0	3	-1.5234375	-65.00000508	120.0000094
0	80	1	0	10	51.2578125	59.203125	0	53.34375	49.3828125	0	0	0	0	0	0	53	-0.34375	-14.66666781	169.0000132
0	80	1	0	11	34.828125	41.5546875	0	35.6953125	32.953125	0	0	0	0	0	0	34	-1.6953125	-72.33333898	117.0000091
0	80	1	0	12	58.8515625	5.5546875	0	59.6953125	56.9765625	0	0	0	0	0	0	58	-1.6953125	-72.33333898	116.0000091
0	80	1	0	13	19.78125	26.1328125	0	20.2734375	17.90625	0	0	0	0	0	0	23	2.7265625	116.3333424	101.0000079
0	80	1	0	14	35.3203125	42.1171875	0	36.2578125	33.4453125	0	0	0	0	0	0	38	1.7421875	74.33333914	120.0000094
0	80	1	0	15	55.0078125	1.3828125	0	55.5234375	53.1328125	0	0	0	0	0	0	57	1.4765625	63.00000492	102.000008
0	100	1	0	1	56.390625	2.4609375	0	56.6015625	54.046875	0	0	0	0	0	0	56	-0.6015625	-25.66666867	109.0000085
0	100	1	0	2	18.6796875	23.90625	0	18.046875	16.3359375	0	0	0	0	0	0	18	-0.046875	-2.000000156	73.0000057
0	100	1	0	3	28.921875	33.234375	0	27.375	26.578125	0	0	0	0	0	0	30	2.625	112.0000088	34.00000266
0	100	1	0	4	36.046875	42.328125	0	36.46875	33.703125	0	0	0	0	0	0	37	0.53125	22.66666844	118.0000092
0	100	1	0	5	47.015625	53.0390625	0	47.1796875	44.671875	0	0	0	0	0	0	45	-2.1796875	-93.00000727	107.0000084
0	100	1	0	6	0.9609375	6.1640625	0	0.3046875	58.6171875	0	0	0	0	0	0	60	-0.3046875	-13.00000102	72.00000563
0	100	1	0	7	56.8359375	3.8203125	0	57.9609375	54.4921875	0	0	0	0	0	0	55	-2.9609375	-126.3333432	148.0000116
0	100	1	0	8	31.6640625	38.015625	0	32.15625	29.3203125	0	0	0	0	0	0	37	4.84375	206.6666828	121.0000095
0	100	1	0	9	30.6328125	38.015625	0	32.15625	28.2890625	0	0	0	0	0	0	29	-3.15625	-134.6666772	165.0000129
0	100	1	0	10	8.765625	15.609375	0	9.75	6.421875	0	0	0	0	0	0	14	4.25	181.3333475	142.0000111
0	100	1	0	11	51.8203125	57.8203125	0	51.9609375	49.4765625	0	0	0	0	0	0	57	5.0390625	215.0000168	106.0000083
0	100	1	0	12	41.578125	48.609375	0	42.75	39.234375	0	0	0	0	0	0	47	4.25	181.3333475	150.0000117
0	100	1	0	13	40.9921875	47.8125	0	41.953125	38.6484375	0	0	0	0	0	0	43	1.046875	44.66667016	141.000011
0	100	1	0	14	49.96875	56.3203125	0	50.4609375	47.625	0	0	0	0	0	0	53	2.5390625	108.3333418	121.0000095
0	100	1	0	15	0.2109375	5.109375	0	59.25	57.8671875	0	0	0	0	0	0	3	3.75	160.0000125	59.00000461
0	0	1	1	1	43.4296875	52.1015625	0	46.2421875	43.40625	0	0	0	0	0	0	44	-8.1015625	-345.6666937	121.0000095
0	0	1	1	2	23.53125	30.7265625	0	24.84375	23.53125	0	0	0	0	0	0	27	-3.7265625	-159.0000124	56.00000438
0	0	1	1	3	22.6640625	0	0	26.34375	22.6640625	0	0	0	0	0	0	27	27	1152.00009	157.0000123
0	0	1	1	4	43.3125	50.5078125	0	44.625	43.3125	0	0	0	0	0	0	46	-4.5078125	-192.3333484	56.00000438
0	0	1	1	5	10.921875	18.0234375	0	12.1640625	10.921875	0	0	0	0	0	0	13	-5.0234375	-214.3333501	53.00000414
0	0	1	1	6	45.0703125	52.265625	0	46.40625	45.046875	0	0	0	0	0	0	47	-5.265625	-224.6666842	58.00000453
0	0	1	1	7	54.796875	2.390625	0	56.53125	54.796875	0	0	0	0	0	0	58	-4.390625	-187.333348	74.00000578
0	0	1	1	8	35.5546875	44.34375	0	38.484375	35.5546875	0	0	0	0	0	0	38	-6.34375	-270.6666878	125.0000098
0	0	1	1	9	10.171875	18.5390625	0	12.6796875	10.171875	0	0	0	0	0	0	12	-6.5390625	-279.0000218	107.0000084
0	0	1	1	10	33	40.3125	0	34.453125	33	0	0	0	0	0	0	32	-8.3125	-354.6666944	62.00000484
0	0	1	1	11	50.765625	58.0078125	0	52.1484375	50.7421875	0	0	0	0	0	0	54	-4.0078125	-171.0000134	60.00000469
0	0	1	1	12	9.1875	16.8515625	0	10.9921875	9.1875	0	0	0	0	0	0	10	-6.8515625	-292.3333562	77.00000602
0	0	1	1	13	31.1953125	38.9765625	0	33.1171875	31.1953125	0	0	0	0	0	0	34	-4.9765625	-212.3333499	82.00000641
0	0	1	1	14	49.9453125	57.28125	0	51.421875	49.9453125	0	0	0	0	0	0	53	-4.28125	-182.6666809	63.00000492
0	0	1	1	15	11.9296875	19.828125	0	13.96875	11.9296875	0	0	0	0	0	0	12	-7.828125	-334.0000261	87.0000068
0	20	1	1	1	2.6015625	14.9296875	0	9.0703125	2.1328125	0	0	0	0	0	0	14	-0.9296875	-39.66666977	296.0000231
0	20	1	1	2	58.5703125	11.109375	0	5.25	58.078125	0	0	0	0	0	0	9	-2.109375	-90.00000703	306.0000239
0	20	1	1	3	1.59375	11.109375	0	5.25	1.125	0	0	0	0	0	0	5	-6.109375	-260.666687	176.0000138
0	20	1	1	4	13.2421875	25.21875	0	19.359375	12.7734375	0	0	0	0	0	0	24	-1.21875	-52.00000406	281.000022
0	20	1	1	5	3.7265625	13.6875	0	7.8046875	3.2578125	0	0	0	0	0	0	9	-4.6875	-200.0000156	194.0000152
0	20	1	1	6	7.6875	19.640625	0	13.78125	7.21875	0	0	0	0	0	0	10	-9.640625	-411.3333655	280.0000219
0	20	1	1	7	41.5546875	54.65625	0	48.796875	41.0859375	0	0	0	0	0	0	53	-1.65625	-70.66667219	329.0000257
0	20	1	1	8	1.4765625	9.7265625	0	3.8671875	1.0078125	0	0	0	0	0	0	2	-7.7265625	-329.6666924	122.0000095
0	20	1	1	9	57.8671875	7.3125	0	1.453125	57.3984375	0	0	0	0	0	0	3	-4.3125	-184.0000144	173.0000135
0	20	1	1	10	37.6640625	46.8984375	0	41.0390625	37.171875	0	0	0	0	0	0	42	-4.8984375	-209.0000163	165.0000129
0	20	1	1	11	49.6171875	58.59375	0	52.734375	49.125	0	0	0	0	0	0	54	-4.59375	-196.0000153	154.000012
0	20	1	1	12	44.0859375	53.765625	0	47.90625	43.6171875	0	0	0	0	0	0	50	-3.765625	-160.6666792	183.0000143
0	20	1	1	13	41.34375	50.7890625	0	44.9296875	40.875	0	0	0	0	0	0	44	-6.7890625	-289.6666893	173.0000135
0	20	1	1	14	8.0390625	14.765625	0	8.90625	7.5703125	0	0	0	0	0	0	10	-4.765625	-203.3333492	57.00000445
0	20	1	1	15	20.671875	28.5	0	22.640625	20.203125	0	0	0	0	0	0	22	-6.5	-277.333355	104.0000081
0	40	1	1	1	34.21875	43.9453125	0	38.0859375	33.28125	0	0	0	0	0	0	42	-1.9453125	-83.00000648	205.000016
0	40	1	1	2	27.8203125	34.828125	0	28.96875	26.8828125	0	0	0	0	0	0	31	-3.828125	-163.3333461	89.00000695
0	40	1	1	3	26.0859375	33.28125	0	27.421875	25.1484375	0	0	0	0	0	0	28	-5.28125	-225.3333509	97.00000758
0	40	1	1	4	35.15625	41.6953125	0	35.8359375	34.21875	0	0	0	0	0	0	38	-3.6953125	-157.666679	69.00000539
0	40	1	1	5	47.484375	54.28125	0	48.421875	46.5234375	0	0	0	0	0	0	53	-1.28125	-54.66667094	81.00000633
0	40	1	1	6	57.984375	5.5546875	0	59.6953125	57.046875	0	0	0	0	0	0	2	-3.5546875	-151.6666785	113.0000088
0	40	1	1	7	15.75	22.7578125	0	16.8984375	14.8125	0	0	0	0	0	0	18	-4.7578125	-203.0000159	89.00000695
0	40	1	1	8	19.59375	29.8359375	0	23.9765625	18.65625	0	0	0	0	0	0	28	-1.8359375	-78.33333945	227.0000177
0	40	1	1	9	32.6953125	39.8671875	0	34.0078125	31.734375	0	0	0	0	0	0	37	-2.8671875	-122.3333429	97.00000758
0	40	1	1	10	1.8515625	10.8515625	0	4.9921875	0.9140625	14.0390625	11.4609375	0	0	0	0	8	-2.8515625	-121.6666762	110.0000086
0	40	1	1	11	7.4765625	14.71875	0	8.859375	6.5390625	0	0	0	0	0	0	8	-6.71875	-286.6666891	99.00000773
0	40	1	1	12	25.4765625	32.4375	0	26.578125	24.5390625	0	0	0	0	0	0	33	0.5625	24.00000188	87.0000068
0	40	1	1	13	52.03125	58.921875	0	53.0625	51.09375	0	0	0	0	0	0	13	14.078125	600.6667136	84.00000656
0	40	1	1	14	6.375	13.5	0	7.640625	5.4375	0	0	0	0	0	0	10	-3.5	-149.333345	94.00000734
0	40	1	1	15	29.34375	36.375	0	30.515625	28.40625	0	0	0	0	0	0	32	-4.375	-186.6666813	90.00000703
0	60	1	1	1	39.65625	48.140625	0	42.28125	38.25	0	0	0	0	0	0	43	-5.140625	-219.3333505	172.0000134
0	60	1	1	2	40.5	47.4140625	0	41.5546875	39.09375	0	0	0	0	0	0	44	-3.4140625	-145.666678	105.0000082
0	60	1	1	3	13.875	20.625	0	14.765625	12.46875	0	0	0	0	0	0	17	-3.625	-154.6666788	98.00000766
0	60	1	1	4	6.9375	13.9453125	0	8.0859375	5.53125	0	0	0	0	0	0	7	-6.9453125	-296.3333565	109.0000085
0	60	1	1	5	58.9453125	5.8125	0	59.953125	57.5390625	0	0	0	0	0	0	3	-2.8125	-120.0000094	103.000008
0	60	1	1	6	13.640625	20.6484375	0	14.7890625	12.2109375	0	0	0	0	0	0	17	-3.6484375	-155.6666788	110.0000086
0	60	1	1	7	26.953125	33.7734375	0	27.9140625	25.546875	0	0	0	0	0	0	28	-5.7734375	-246.3333526	101.0000079
0	60	1	1	8	43.8984375	50.203125	0	44.34375	42.4921875	0	0	0	0	0	0	47	-3.203125	-136.6666773	79.00000617
0	60	1	1	9	46.3359375	53.390625	0	47.53125	44.9296875	0	0	0	0	0	0	47	-6.390625	-272.666688	111.0000087
0	60	1	1	10	15.84375	22.1484375	0	16.2890625	14.4375	0	0	0	0	0	0	18	-4.1484375	-177.0000138	79.00000617
0	60	1	1	11	32.8125	39.5390625	0	33.6796875	31.40625	0	0	0	0	0	0	37	-2.5390625	-108.3333418	97.00000758
0	60	1	1	12	46.453125	52.7578125	0	46.8984375	45.0234375	0	0	0	0	0	0	47	-5.7578125	-245.6666859	80.00000625
0	60	1	1	13	9.6328125	16.0546875	0	10.1953125	8.203125	0	0	0	0	0	0	73	-3.0546875	-130.3333435	85.00000664
0	60	1	1	14	25.7578125	32.1796875	0	26.3203125	24.3515625	0	0	0	0	0	0	28	-4.1796875	-178.3333473	84.00000656
0	60	1	1	15	57.984375	4.9921875	0	59.109375	56.578125	0	0	0	0	0	0	59	-5.9921875	-255.6666866	108.0000084
0	80	1	1	1	7.875	15.375	0	9.4921875	6	0	0	0	0	0	0	12	-3.375	-144.0000113	149.0000116
0	80	1	1	2	30.1171875	36.234375	0	30.375	28.2421875	0	0	0	0	0	0	32	-4.234375	-180.6666808	91.00000711
0	80	1	1	3	48.2109375	54.8671875	0	49.0078125	46.3359375	0	0	0	0	0	0	43	-11.8671875	-506.3333729	114.0000089
0	80	1	1	4	30.1640625	36.0703125	0	30.2109375	28.2890625	0	0	0	0	0	0	33	-3.0703125	-131.0000102	82.00000641
0	80	1	1	5	55.125	0.65625	0	54.796875	53.25	0	0	0	0	0	0	57	-3.65625	-156.0000122	66.00000516
0	80	1	1	6	9.5859375	16.0078125	0	10.1484375	7.7109375	0	0	0	0	0	0	8	-8.0078125	-341.6666934	104.0000081
0	80	1	1	7	43.2890625	49.359375	0	43.5	41.4140625	0	0	0	0	0	0	42	-7.359375	-314.0000245	89.00000695
0	80	1	1	8	53.1328125	59.390625	0	53.53125	51.2578125	0	0	0	0	0	0	53	-6.390625	-272.666688	97.00000758
0	80	1	1	9	10.265625	17.25	0	11.390625	8.390625	0	0	0	0	0	0	11	-6.25	-266.6666875	128.00001
0	80	1	1	10	31.5703125	38.484375	0	32.625	29.6953125	0	0	0	0	0	0	32	-6.484375	-276.6666883	125.0000098
0	80	1	1	11	44.015625	50.2734375	0	44.4140625	42.140625	0	0	0	0	0	0	44	-6.2734375	-267.6666876	97.00000758
0	80	1	1	12	49.1015625	55.2421875	0	49.3828125	47.2265625	0	0	0	0	0	0	52	-3.2421875	-138.3333441	92.00000719
0	80	1	1	13	57.8203125	4.125	0	58.2421875	55.9453125	0	0	0	0	0	0	59	-5.125	-218.6666838	98.00000766
0	80	1	1	14	0.4921875	7.265625	0	7.7109375	4.171875	1.40625	58.59375	0	0	0	0	3	-4.265625	-182.0000142	120.0000094
0	80	1	1	15	35.6015625	41.0859375	0	35.2265625	33.7265625	0	0	0	0	0	0	37	-4.0859375	-174.333347	64.000005
0	100	1	1	1	38.953125	46.8046875	0	40.9453125	36.609375	0	0	0	0	0	0	44	-2.8046875	-119.666676	185.0000145
0	100	1	1	2	52.3828125	58.453125	0	52.59375	50.0390625	0	0	0	0	0	0	54	-4.453125	-190.0000148	109.0000085
0	100	1	1	3	13.3125	20.390625	0	14.53125	10.96875	0	0	0	0	0	0	14	-6.390625	-272.666688	152.0000119
0	100	1	1	4	0.7265625	6.796875	0	0.9375	58.359375	0	0	0	0	0	0	4	-2.796875	-119.3333427	110.0000086
0	100	1	1	5	8.53125	15.28125	0	9.421875	6.1875	0	0	0	0	0	0	9	-6.28125	-268.0000209	138.0000108
0	100	1	1	6	52.0078125	57.46875	0	51.609375	49.6640625	0	0	0	0	0	0	54	-3.46875	-148.0000116	83.00000648
0	100	1	1	7	32.4609375	38.1796875	0	32.3203125	30.09375	0	0	0	0	0	0	33	-5.1796875	-221.0000173	95.00000742
0	100	1	1	8	44.0859375	50.6953125	0	44.8359375	41.7421875	0	0	0	0	0	0	45	-5.6953125	-243.000019	132.0000103
0	100	1	1	9	59.109375	5.6015625	0	59.7421875	56.7421875	0	0	0	0	0	0	1	-4.6015625	-196.3333487	128.00001
0	100	1	1	10	8.4140625	14.578125	0	8.71875	6.0703125	0	0	0	0	0	0	4	-10.578125	-451.3333686	113.0000088
0	100	1	1	11	26.3203125	33.046875	0	27.1875	23.9765625	0	0	0	0	0	0	32	-1.046875	-44.66667016	137.0000107
0	100	1	1	12	47.8359375	53.7890625	0	47.9296875	45.4921875	0	0	0	0	0	0	53	-0.7890625	-33.6666693	104.0000081
0	100	1	1	13	48.8671875	56.2734375	0	55.640625	54.0234375	50.4140625	46.5234375	0	0	0	0	48	-8.2734375	-353.0000276	166.000013
0	100	1	1	14	1.3125	7.453125	0	1.59375	58.96875	0	0	0	0	0	0	59	-8.453125	-360.6666948	112.0000088
0	100	1	1	15	27.140625	34.078125	0	28.1953125	24.796875	0	0	0	0	0	0	28	-6.078125	-259.3333536	145.0000113
1	-	0	0	1	6.6328125	0	0	9.4921875	6.1640625	0	0	0	0	0	0	29	19.5078125	832.3333984	142.0000111
1	-	0	0	2	4.640625	0	0	6	3.2109375	0	0	0	0	0	0	3	-3	-128.00001	119.0000093
1	-	0	0	3	27.8203125	0	0	28.265625	25.4765625	0	0	0	0	0	0	28	-0.265625	-11.33333422	119.0000093
1	-	0	0	4	39.28125	0	0	40.6875	36.9375	0	0	0	0	0	0	37	-3.6875	-157.3333456	160.0000125
1	-	0	0	5	49.7109375	0	0	49.1015625	47.8359375	0	0	0	0	0	0	47	-2.1015625	-89.66667367	54.00000422
1	-	0	0	6	32.3671875	0	0	34.03125	31.8984375	0	0	0	0	0	0	35	0.96875	41.33333656	91.00000711
1	-	0	0	7	56.296875	0	0	57.46875	55.359375	0	0	0	0	0	0	56	-1.46875	-62.66667156	90.00000703
1	-	0	0	8	51.1171875	0	0	51.9140625	49.7109375	0	0	0	0	0	0	52	0.0859375	3.666666953	94.00000734
1	-	0	0	9	3.0703125	0	0	3.3515625	0.703125	0	0	0	0	0	0	1	-2.3515625	-100.3333412	113.0000088
1	-	0	0	10	13.8515625	0	0	15.6796875	13.3828125	0	0	0	0	0	0	12	-3.6796875	-157.0000123	98.00000766
1	-	0	0	11	21.328125	0	0	21.75	19.4296875	0	0	0	0	0	0	22	0.25	10.6666675	99.00000773
1	-	0	0	12	11.9296875	0	0	13.0078125	10.9921875	0	0	0	0	0	0	13	-0.0078125	-0.333333359	86.00000672
1	-	0	0	13	28.3828125	0	0	28.171875	26.484375	0	0	0	0	0	0	27	-1.171875	-50.00000391	72.00000563
1	-	0	0	14	27.8671875	0	0	28.40625	26.4609375	0	0	0	0	0	0	27	-1.40625	-60.00000469	83.00000648
1	-	0	0	15	25.3828125	0	0	29.015625	24.4453125	0	0	0	0	0	0	37	7.984375	340.6666933	195.0000152
1	-	1	0	1	29.6484375	39.3046875	0	33.4453125	29.1796875	0	0	0	0	0	0	34	0.5546875	23.66666852	182.0000142
1	-	1	0	2	53.3203125	0.421875	0	54.5625	50.9765625	0	0	0	0	0	0	53	-1.5625	-66.66667188	153.000012
1	-	1	0	3	12.6796875	19.546875	0	13.6875	10.3359375	0	0	0	0	0	0	11	-2.6875	-114.6666756	143.0000112
1	-	1	0	4	44.5078125	51.5390625	0	45.6796875	43.1015625	0	0	0	0	0	0	43	-2.6796875	-114.3333423	110.0000086
1	-	1	0	5	9.5390625	23.0625	0	17.1796875	8.6015625	0	0	0	0	0	0	17	-0.1796875	-7.666667266	366.0000286
1	-	1	0	6	0.2109375	6.84375	0	0.984375	57.8671875	0	0	0	0	0	0	4	3.015625	128.6666767	133.0000104
1	-	1	0	7	21.9140625	30.421875	0	24.5625	21.421875	0	0	0	0	0	0	27	2.4375	104.0000081	134.0000105
1	-	1	0	8	52.1953125	59.625	0	53.765625	51.234375	0	0	0	0	0	0	54	0.234375	10.00000078	108.0000084
1	-	1	0	9	0.0703125	7.1484375	0	1.2890625	58.1953125	0	0	0	0	0	0	4	2.7109375	115.6666757	132.0000103
1	-	1	0	10	39.0234375	47.953125	0	42.09375	38.0859375	0	0	0	0	0	0	52	9.90625	422.6666997	171.0000134
1	-	1	0	11	1.8046875	9.9609375	0	4.1015625	1.3359375	0	0	0	0	0	0	4	-0.1015625	-4.333333672	118.0000092
1	-	1	0	12	50.25	57.0703125	0	51.2109375	48.375	0	0	0	0	0	0	54	2.7890625	119.0000093	121.0000095
1	-	1	0	13	3.7734375	11.1796875	0	5.3203125	2.3671875	0	0	0	0	0	0	6	0.6796875	29.00000227	126.0000098
1	-	1	0	14	46.8984375	52.7578125	0	46.8984375	45.0234375	0	0	0	0	0	0	47	0.1015625	4.333333672	80.00000625
1	-	1	0	15	51.609375	2.34375	0	56.484375	50.203125	0	0	0	0	0	0	56	-0.484375	-20.66666828	268.0000209
1	-	1	1	1	50.203125	57.6328125	0	51.7734375	48.328125	0	0	0	0	0	0	51	-6.6328125	-283.0000221	147.0000115
1	-	1	1	2	10.1953125	19.1484375	0	13.265625	9.2578125	0	0	0	0	0	0	8	-11.1484375	-475.6667038	171.0000134
1	-	1	1	3	34.5234375	40.359375	0	34.5	32.1796875	0	0	0	0	0	0	33	-7.359375	-314.0000245	99.00000773
1	-	1	1	4	59.6015625	8.2734375	0	2.4140625	59.1328125	0	0	0	0	0	0	1	-7.2734375	-310.3333576	140.0000109
1	-	1	1	5	38.34375	44.25	0	38.390625	36.46875	0	0	0	0	0	0	36	-8.25	-352.0000275	82.00000641
1	-	1	1	6	10.5234375	18.3984375	0	12.5390625	10.0546875	0	0	0	0	0	0	11	-7.3984375	-315.6666913	106.0000083
1	-	1	1	7	36.234375	42.609375	0	36.75	33.890625	0	0	0	0	0	0	35	-7.609375	-324.666692	122.0000095
1	-	1	1	8	55.5	3.1171875	0	57.2578125	54.5625	0	0	0	0	0	0	58	-5.1171875	-218.3333504	115.000009
1	-	1	1	9	31.21875	38.296875	0	32.4140625	30.28125	0	0	0	0	0	0	32	-6.296875	-268.6666877	91.00000711
1	-	1	1	10	46.78125	53.5078125	0	47.625	45.375	0	0	0	0	0	0	47	-6.5078125	-277.6666884	96.0000075
1	-	1	1	11	58.171875	4.8984375	0	59.0390625	55.828125	0	0	0	0	0	0	59	-5.8984375	-251.6666863	137.0000107
1	-	1	1	12	20.2265625	29.1796875	0	23.3203125	19.7578125	0	0	0	0	0	0	25	-4.1796875	-178.3333473	152.0000119
1	-	1	1	13	32.015625	39.28125	0	33.3984375	30.140625	0	0	0	0	0	0	32	-7.28125	-310.6666909	139.0000109
1	-	1	1	14	45.609375	52.5	0	46.640625	44.203125	0	0	0	0	0	0	48	-4.5	-192.000015	104.0000081
1	-	1	1	15	20.671875	28.3828125	0	22.5234375	19.265625	0	0	0	0	0	0	26	-2.3828125	-101.6666746	139.0000109
2	-	0	0	1	15.0703125	0	50.9296875	29.0625	20.0625	16.3125	0	0	0	0	0	19	2.6875	114.6666756	0
2	-	0	0	2	2.6953125	0	0	3.984375	0	0	0	0	0	0	0	3	-0.984375	-42.00000328	0
2	-	0	0	3	15.328125	0	49.2890625	16.3359375	0	0	0	0	0	0	0	13	-3.3359375	-142.3333445	0
2	-	0	0	4	59.296875	0	33.3515625	0.4921875	0	0	0	0	0	0	0	58	-2.4921875	-106.3333416	0
2	-	0	0	5	51.28125	0	18.1171875	52.6875	0	0	0	0	0	0	0	51	-1.6875	-72.00000563	0
2	-	0	0	6	32.8359375	0	55.8046875	33.890625	0	0	0	0	0	0	0	32	-1.890625	-80.66667297	0
2	-	0	0	7	31.8984375	0	57.6328125	32.765625	0	0	0	0	0	0	0	32	-0.765625	-32.66666922	0
2	-	0	0	8	28.1484375	0	48.8671875	29.25	0	0	0	0	0	0	0	27	-2.25	-96.0000075	0
2	-	0	0	9	13.546875	0	57.1171875	14.53125	3.9609375	55.640625	0	0	0	0	0	8	12.359375	527.3333745	0
2	-	0	0	10	15.890625	0	47.484375	16.8515625	0	0	0	0	0	0	0	13	-3.8515625	-164.3333462	0
2	-	0	0	11	25.9453125	0	3.5859375	27.1640625	0	0	0	0	0	0	0	28	0.8359375	35.66666945	0
2	-	0	0	12	19.40625	0	5.109375	20.7890625	0	0	0	0	0	0	0	22	1.2109375	51.6666707	0
2	-	0	0	13	16.5234375	0	42.328125	17.7421875	0	0	0	0	0	0	0	13	-4.7421875	-202.3333491	0
2	-	0	0	14	18.4453125	0	45.8671875	49.8515625	0	0	0	0	0	0	0	13	23.1484375	987.6667438	0
2	-	0	0	15	16.5	0	48.1171875	17.4609375	0	0	0	0	0	0	0	14	-3.4609375	-147.6666782	0
2	-	1	0	1	11.9296875	18.9375	30.4453125	18.8203125	16.9921875	13.078125	0	0	0	0	0	13	-0.078125	-3.333333594	0
2	-	1	0	2	40.6875	47.6484375	54.984375	41.7890625	0	0	0	0	0	0	0	42	0.2109375	9.000000703	0
2	-	1	0	3	26.6953125	33.796875	42.515625	27.9375	0	0	0	0	0	0	0	28	0.0625	2.666666875	0
2	-	1	0	4	35.671875	42.5859375	51.609375	36.7265625	0	0	0	0	0	0	0	35	-1.7265625	-73.66667242	0
2	-	1	0	5	49.828125	56.6015625	4.875	50.7421875	0	0	0	0	0	0	0	48	-2.7421875	-117.0000091	0
2	-	1	0	6	38.3671875	45.2578125	56.484375	39.3984375	0	0	0	0	0	0	0	39	-0.3984375	-17.00000133	0
2	-	1	0	7	20.5078125	27.140625	32.8359375	21.28125	0	0	0	0	0	0	0	19	-2.28125	-97.33334094	0
2	-	1	0	8	49.828125	56.8828125	59.625	51.0234375	0	0	0	0	0	0	0	47	-4.0234375	-171.6666801	0
2	-	1	0	9	52.546875	59.15625	9.2578125	53.296875	0	0	0	0	0	0	0	53	-0.296875	-12.66666766	0
2	-	1	0	10	7.5	14.5078125	20.109375	8.6484375	0	0	0	0	0	0	0	4	-4.6484375	-198.3333488	0
2	-	1	0	11	2.0625	8.8828125	13.1953125	3.0234375	0	0	0	0	0	0	0	3	-0.0234375	-1.000000078	0
2	-	1	0	12	6.796875	13.640625	18.234375	7.78125	2.671875	52.40625	0	0	0	0	0	6	13.59375	580.0000453	0
2	-	1	0	13	6.3046875	13.3359375	18.84375	7.4765625	0	0	0	0	0	0	0	7	-0.4765625	-20.33333492	0
2	-	1	0	14	44.5078125	51.3984375	59.0859375	45.5390625	0	0	0	0	0	0	0	44	-1.5390625	-65.6666718	0
2	-	1	0	15	56.15625	3	12.1171875	57.140625	0	0	0	0	0	0	0	57	-0.140625	-6.000000469	0
2	-	1	1	1	0	57.421875	56.71875	51.5625	0	0	0	0	0	0	0	51	-6.421875	-274.0000214	0
2	-	1	1	2	6.6328125	14.2265625	13.7578125	8.3671875	0	0	0	0	0	0	0	6	-8.2265625	-351.0000274	0
2	-	1	1	3	7.125	14.6953125	14.390625	8.8359375	0	0	0	0	0	0	0	5	-9.6953125	-413.666699	0
2	-	1	1	4	49.0078125	56.625	55.7109375	50.765625	0	0	0	0	0	0	0	51	-5.625	-240.0000188	0
2	-	1	1	5	46.1015625	53.7890625	52.8984375	47.9296875	0	0	0	0	0	0	0	47	-6.7890625	-289.6666893	0
2	-	1	1	6	37.1484375	45.09375	44.015625	39.234375	0	0	0	0	0	0	0	40	-5.09375	-217.3333503	0
2	-	1	1	7	51.0703125	59.0625	57.1875	53.203125	0	0	0	0	0	0	0	52	-7.0625	-301.3333569	0
2	-	1	1	8	35.2265625	43.9453125	42.2109375	38.0625	0	0	0	0	0	0	0	38	-5.9453125	-253.6666865	0
2	-	1	1	9	56.4140625	4.5	1.9921875	58.640625	0	0	0	0	0	0	0	58	-6.5	-277.333355	0
2	-	1	1	10	55.3125	3.7265625	1.359375	57.8671875	0	0	0	0	0	0	0	60	-3.7265625	-159.0000124	0
2	-	1	1	11	16.2890625	25.171875	22.4765625	19.3125	0	0	0	0	0	0	0	24	-1.171875	-50.00000391	0
2	-	1	1	12	32.859375	39.890625	53.390625	48.09375	37.875	34.03125	0	0	0	0	0	36	-3.890625	-166.000013	0
2	-	1	1	13	38.0625	45.1640625	1.0078125	39.3046875	0	0	0	0	0	0	0	39	-6.1640625	-263.0000205	0
2	-	1	1	14	37.546875	44.296875	16.2421875	38.4375	0	0	0	0	0	0	0	38	-6.296875	-268.6666877	0
2	-	1	1	15	26.3671875	33.515625	3.65625	27.65625	0	0	0	0	0	0	0	32	-1.515625	-64.66667172	0
3	-	0	1	1	0	12.046875	0	0	0	0	0	0	0	0	0	9	-3.046875	-130.0000102	0
3	-	0	1	2	0	2.953125	0	0	0	0	0	0	0	0	0	3	0.046875	2.000000156	0
3	-	0	1	3	0	43.9453125	0	0	0	0	0	0	0	0	0	43	-0.9453125	-40.33333648	0
3	-	0	1	4	0	33.5859375	0	0	0	0	0	0	0	0	0	32	-1.5859375	-67.66667195	0
3	-	0	1	5	0	57.1640625	0	0	0	0	0	0	0	0	0	54	-3.1640625	-135.0000105	0
3	-	0	1	6	0	38.3671875	0	0	0	0	0	0	0	0	0	35	-3.3671875	-143.6666779	0
3	-	0	1	7	0	42.2109375	0	0	0	0	0	0	0	0	0	35	-7.2109375	-307.6666907	0
3	-	0	1	8	0	52.0546875	0	0	0	0	0	0	0	0	0	48	-4.0546875	-173.0000135	0
3	-	0	1	9	0	36.1875	0	0	0	0	0	0	0	0	0	34	-2.1875	-93.33334063	0
3	-	0	1	10	0	13.828125	0	0	0	0	0	0	0	0	0	13	-0.828125	-35.33333609	0
3	-	0	1	11	0	38.6484375	0	0	0	0	0	0	0	0	0	33	-5.6484375	-241.0000188	0
3	-	0	1	12	0	36.796875	0	0	0	0	0	0	0	0	0	31	-5.796875	-247.3333527	0
3	-	0	1	13	0	47.484375	0	0	0	0	0	0	0	0	0	44	-3.484375	-148.6666783	0
3	-	0	1	14	0	37.1484375	0	0	0	0	0	0	0	0	0	34	-3.1484375	-134.3333438	0
3	-	0	1	15	0	37.3828125	0	0	0	0	0	0	0	0	0	35	-2.3828125	-101.6666746	0
