# Supplementary material for: The effect of electrical muscle stimulation on intentional binding and explicit sense of agency
Source: PeerJ. 2024 Sep 19;12:e17977. doi: 10.7717/peerj.17977 (PMC11416759; doi:10.7717/peerj.17977)
Supplement: Supplemental Information 1 [file peerj-12-17977-s001.zip › RawData/Experiment2/Participant51.csv]

Action type (0=Voluntary+EMS, 1=Voluntary+Sham EMS, 2=Involuntary, 3=Tone)	EMS application time[ms]	Condition (0=Baseline, 1=Operant)	Judgment event (0=Action, 1=Tone)	Trial	Stimulation	Tone	Switch release	Switch push	Switch release	Switch push	Switch release	Switch push	Switch release	Switch push	Switch release	Answer of participant	Judgement error on clock	Judgement error[ms]	SW1 Release to Push[ms]
0	0	0	0	1	8.8828125	0	13.9921875	10.2421875	8.8828125	0	0	0	0	0	0	9.8	-0.4421875	-18.86666814	58.00000453
0	0	0	0	2	15.9140625	0	21.140625	17.296875	15.9140625	0	0	0	0	0	0	16.5	-0.796875	-34.00000266	59.00000461
0	0	0	0	3	39.375	0	45.0234375	40.734375	39.375	0	0	0	0	0	0	43.8	3.065625	130.8000102	58.00000453
0	0	0	0	4	54.046875	0	59.25	56.0859375	54.046875	0	0	0	0	0	0	55.2	-0.8859375	-37.80000295	87.0000068
0	0	0	0	5	23.34375	0	29.625	24.9609375	23.34375	0	0	0	0	0	0	26.4	1.4390625	61.4000048	69.00000539
0	0	0	0	6	47.484375	0	51.796875	49.125	47.484375	0	0	0	0	0	0	49.6	0.475	20.26666825	70.00000547
0	0	0	0	7	44.6953125	0	49.640625	47.484375	44.671875	0	0	0	0	0	0	46.1	-1.384375	-59.06667128	120.0000094
0	0	0	0	8	0.984375	0	6.1640625	3.2578125	0.984375	0	0	0	0	0	0	4.2	0.9421875	40.20000314	97.00000758
0	0	0	0	9	25.1015625	0	30.2578125	27.46875	25.1015625	0	0	0	0	0	0	28.4	0.93125	39.73333644	101.0000079
0	0	0	0	10	40.1953125	0	45.7734375	41.8359375	40.1953125	0	0	0	0	0	0	41.3	-0.5359375	-22.86666845	70.00000547
0	0	0	0	11	9.328125	0	14.578125	10.8515625	9.3046875	0	0	0	0	0	0	10.3	-0.5515625	-23.53333517	66.00000516
0	0	0	0	12	2.2265625	0	7.96875	4.0546875	2.2265625	0	0	0	0	0	0	7.2	3.1453125	134.2000105	78.00000609
0	0	0	0	13	16.6875	0	21.4453125	18.046875	16.6875	0	0	0	0	0	0	16.5	-1.546875	-66.00000516	58.00000453
0	0	0	0	14	37.96875	0	42.6796875	39.375	37.96875	0	0	0	0	0	0	40	0.625	26.66666875	60.00000469
0	0	0	0	15	51.3984375	0	56.15625	53.1796875	51.3984375	0	0	0	0	0	0	52.8	-0.3796875	-16.20000127	76.00000594
0	20	0	0	1	22.6875	0	28.171875	24.3046875	22.21875	0	0	0	0	0	0	24.5	0.1953125	8.333333984	89.00000695
0	20	0	0	2	49.3359375	0	54.375	50.484375	48.8671875	0	0	0	0	0	0	49.8	-0.684375	-29.20000228	69.00000539
0	20	0	0	3	51.796875	0	56.671875	52.828125	51.328125	0	0	0	0	0	0	54.6	1.771875	75.60000591	64.000005
0	20	0	0	4	47.109375	0	51.9140625	48.4453125	46.640625	0	0	0	0	0	0	48.7	0.2546875	10.86666752	77.00000602
0	20	0	0	5	43.9453125	0	49.546875	45.234375	43.4765625	0	0	0	0	0	0	48.6	3.365625	143.6000112	75.00000586
0	20	0	0	6	45.4453125	0	49.8515625	46.78125	44.9765625	0	0	0	0	0	0	46.2	-0.58125	-24.80000194	77.00000602
0	20	0	0	7	14.5546875	0	20.3671875	16.078125	14.0625	0	0	0	0	0	0	16.2	0.121875	5.200000406	86.00000672
0	20	0	0	8	37.3125	0	42.0703125	38.4140625	36.8203125	0	0	0	0	0	0	40.3	1.8859375	80.46667295	68.00000531
0	20	0	0	9	11.1796875	0	18.4453125	14.203125	10.7109375	0	0	0	0	0	0	15.4	1.196875	51.06667066	149.0000116
0	20	0	0	10	34.59375	0	40.5234375	36.046875	34.125	0	0	0	0	0	0	39.4	3.353125	143.0666778	82.00000641
0	20	0	0	11	34.921875	0	40.1015625	36.140625	34.453125	0	0	0	0	0	0	39.6	3.459375	147.6000115	72.00000563
0	20	0	0	12	53.578125	0	58.359375	54.9140625	53.0859375	0	0	0	0	0	0	55.2	0.2859375	12.20000095	78.00000609
0	20	0	0	13	6.46875	0	15.0234375	7.8046875	6	0	0	0	0	0	0	9.4	1.5953125	68.06667198	77.00000602
0	20	0	0	14	13.6875	0	18.328125	15.3515625	13.21875	0	0	0	0	0	0	16.2	0.8484375	36.20000283	91.00000711
0	20	0	0	15	49.4765625	0	53.8828125	50.53125	49.0078125	0	0	0	0	0	0	52.3	1.76875	75.46667256	65.00000508
0	40	0	0	1	17.5078125	0	23.0859375	18.421875	16.5703125	0	0	0	0	0	0	19.7	1.278125	54.53333759	79.00000617
0	40	0	0	2	6.7265625	0	11.109375	7.828125	5.7890625	0	0	0	0	0	0	10.3	2.471875	105.4666749	87.0000068
0	40	0	0	3	11.90625	0	16.6640625	13.5234375	10.96875	0	0	0	0	0	0	9.1	-4.4234375	-188.7333481	109.0000085
0	40	0	0	4	11.2265625	0	15.4921875	12.328125	10.2890625	0	0	0	0	0	0	14.3	1.971875	84.13333991	87.0000068
0	40	0	0	5	15.5390625	0	19.6640625	16.6875	14.6015625	0	0	0	0	0	0	16.3	-0.3875	-16.53333463	89.00000695
0	40	0	0	6	32.4609375	0	36.65625	33.6796875	31.5234375	0	0	0	0	0	0	33.6	-0.0796875	-3.400000266	92.00000719
0	40	0	0	7	35.859375	0	40.21875	37.03125	34.921875	0	0	0	0	0	0	39.5	2.46875	105.3333416	90.00000703
0	40	0	0	8	52.6171875	0	56.953125	53.765625	51.6796875	0	0	0	0	0	0	54.9	1.134375	48.40000378	89.00000695
0	40	0	0	9	24.140625	0	27.7734375	25.2421875	23.203125	0	0	0	0	0	0	25.1	-0.1421875	-6.066667141	87.0000068
0	40	0	0	10	17.8359375	0	22.3125	19.2890625	16.8984375	0	0	0	0	0	0	21.1	1.8109375	77.2666727	102.000008
0	40	0	0	11	17.0859375	0	21.4921875	18.375	16.1484375	0	0	0	0	0	0	19.9	1.525	65.06667175	95.00000742
0	40	0	0	12	54.6796875	0	59.90625	55.6171875	53.71875	0	0	0	0	0	0	58.6	2.9828125	127.2666766	81.00000633
0	40	0	0	13	28.8515625	0	32.8359375	30.0703125	27.890625	0	0	0	0	0	0	30.2	0.1296875	5.533333766	93.00000727
0	40	0	0	14	42.140625	0	49.03125	46.546875	45.046875	43.4765625	41.1796875	0	0	0	0	44.6	1.1234375	47.93333708	98.00000766
0	40	0	0	15	42.2578125	0	46.40625	43.7109375	41.3203125	0	0	0	0	0	0	44.5	0.7890625	33.6666693	102.000008
0	60	0	0	1	25.0078125	0	28.8984375	25.6171875	23.6015625	0	0	0	0	0	0	27.3	1.6828125	71.80000561	86.00000672
0	60	0	0	2	31.9453125	0	36.65625	32.6953125	30.5390625	0	0	0	0	0	0	34.2	1.5046875	64.20000502	92.00000719
0	60	0	0	3	49.4296875	0	55.921875	50.15625	48.0234375	0	0	0	0	0	0	50.8	0.64375	27.46666881	91.00000711
0	60	0	0	4	15.5859375	0	19.96875	16.03125	14.15625	0	0	0	0	0	0	16.1	0.06875	2.933333563	80.00000625
0	60	0	0	5	39.421875	0	44.390625	40.2890625	38.015625	0	0	0	0	0	0	40.3	0.0109375	0.466666703	97.00000758
0	60	0	0	6	12.84375	0	16.9453125	13.8046875	11.4375	0	0	0	0	0	0	14.9	1.0953125	46.73333698	101.0000079
0	60	0	0	7	29.109375	0	33.8203125	30.3046875	27.703125	0	0	0	0	0	0	30.2	-0.1046875	-4.466667016	111.0000087
0	60	0	0	8	26.1328125	0	29.8359375	26.9296875	24.703125	0	0	0	0	0	0	28.4	1.4703125	62.73333823	95.00000742
0	60	0	0	9	34.734375	0	38.4375	35.296875	33.3046875	0	0	0	0	0	0	38.1	2.803125	119.6000093	85.00000664
0	60	0	0	10	54.5390625	0	57.5390625	54.7265625	53.1328125	0	0	0	0	0	0	54.8	0.0734375	3.133333578	68.00000531
0	60	0	0	11	3.5625	0	6.9140625	3.9140625	2.15625	0	0	0	0	0	0	4.1	0.1859375	7.933333953	75.00000586
0	60	0	0	12	13.078125	0	17.203125	13.734375	11.671875	0	0	0	0	0	0	13.9	0.165625	7.066667219	88.00000688
0	60	0	0	13	40.3828125	0	43.78125	40.921875	38.9765625	0	0	0	0	0	0	43.8	2.878125	122.8000096	83.00000648
0	60	0	0	14	18.4921875	0	22.3828125	18.703125	17.0625	0	0	0	0	0	0	21.3	2.596875	110.8000087	70.00000547
0	60	0	0	15	16.03125	0	19.734375	16.125	14.625	0	0	0	0	0	0	18.4	2.275	97.06667425	64.000005
0	80	0	0	1	58.78125	0	4.78125	59.15625	56.90625	0	0	0	0	0	0	57.4	-1.75625	-74.93333919	96.0000075
0	80	0	0	2	13.265625	0	17.484375	12.984375	11.390625	0	0	0	0	0	0	14.6	1.615625	68.93333872	68.00000531
0	80	0	0	3	14.15625	0	17.3671875	14.1328125	12.2578125	0	0	0	0	0	0	14.7	0.5671875	24.20000189	80.00000625
0	80	0	0	4	42.7265625	0	46.921875	42.84375	40.828125	0	0	0	0	0	0	44.6	1.75625	74.93333919	86.00000672
0	80	0	0	5	51.609375	0	56.6953125	51.890625	49.734375	0	0	0	0	0	0	53.6	1.709375	72.93333903	92.00000719
0	80	0	0	6	14.6484375	0	18.09375	14.671875	12.7734375	0	0	0	0	0	0	14.1	-0.571875	-24.40000191	81.00000633
0	80	0	0	7	32.5078125	0	36.8671875	32.8359375	30.609375	0	0	0	0	0	0	33.2	0.3640625	15.53333455	95.00000742
0	80	0	0	8	18.0234375	0	24.84375	19.21875	16.1484375	0	0	0	0	0	0	19.4	0.18125	7.733333937	131.0000102
0	80	0	0	9	48.8203125	0	53.578125	49.828125	46.9453125	0	0	0	0	0	0	49.8	-0.028125	-1.200000094	123.0000096
0	80	0	0	10	24.703125	0	29.4609375	25.125	22.828125	0	0	0	0	0	0	28.9	3.775	161.0666793	98.00000766
0	80	0	0	11	50.53125	0	54.140625	50.8359375	48.65625	0	0	0	0	0	0	51.6	0.7640625	32.60000255	93.00000727
0	80	0	0	12	40.078125	0	43.359375	39.421875	38.1796875	0	0	0	0	0	0	39.6	0.178125	7.600000594	53.00000414
0	80	0	0	13	58.1015625	0	2.015625	57.8671875	56.203125	0	0	0	0	0	0	58.7	0.8328125	35.53333611	71.00000555
0	80	0	0	14	58.21875	0	14.2265625	7.1015625	3.7265625	59.1796875	56.34375	0	0	0	0	59.8	0.6203125	26.46666873	121.0000095
0	80	0	0	15	22.4765625	0	26.2734375	22.875	20.6015625	0	0	0	0	0	0	23.8	0.925	39.46666975	97.00000758
0	100	0	0	1	20.0859375	0	24	19.9453125	17.7421875	0	0	0	0	0	0	20.1	0.1546875	6.600000516	94.00000734
0	100	0	0	2	58.3828125	0	1.171875	57.8671875	56.0390625	0	0	0	0	0	0	59.9	2.0328125	86.73334011	78.00000609
0	100	0	0	3	11.671875	0	13.0546875	11.484375	9.328125	0	0	0	0	0	0	14.6	3.115625	132.9333437	92.00000719
0	100	0	0	4	45.65625	0	48.3046875	45.2578125	43.3125	0	0	0	0	0	0	49.7	4.4421875	189.5333481	83.00000648
0	100	0	0	5	0.9140625	0	3.4921875	0.75	58.5703125	0	0	0	0	0	0	2.1	1.35	57.6000045	93.00000727
0	100	0	0	6	4.59375	0	7.0078125	4.171875	2.25	0	0	0	0	0	0	5.1	0.928125	39.60000309	82.00000641
0	100	0	0	7	42.609375	0	47.9765625	44.7421875	40.265625	0	0	0	0	0	0	45.2	0.4578125	19.53333486	191.0000149
0	100	0	0	8	21.8203125	0	24.3984375	21.3984375	19.4765625	0	0	0	0	0	0	24.8	3.4015625	145.1333447	82.00000641
0	100	0	0	9	2.578125	0	5.625	2.625	0.234375	0	0	0	0	0	0	3.6	0.975	41.60000325	102.000008
0	100	0	0	10	9.3515625	0	12.6328125	8.953125	7.0078125	0	0	0	0	0	0	9.8	0.846875	36.13333616	83.00000648
0	100	0	0	11	31.5	0	35.0390625	31.265625	29.15625	0	0	0	0	0	0	31.9	0.634375	27.06666878	90.00000703
0	100	0	0	12	44.109375	0	48.8203125	44.9296875	41.7421875	0	0	0	0	0	0	47.3	2.3703125	101.1333412	136.0000106
0	100	0	0	13	9.3046875	0	13.0546875	9.1171875	6.9609375	0	0	0	0	0	0	10.3	1.1828125	50.46667061	92.00000719
0	100	0	0	14	39.2109375	0	42.28125	38.203125	36.84375	0	0	0	0	0	0	39.2	0.996875	42.53333666	58.00000453
0	100	0	0	15	18.5859375	0	23.1328125	19.3125	16.2421875	0	0	0	0	0	0	21.3	1.9875	84.80000663	131.0000102
0	0	1	0	1	10.453125	17.578125	15.2109375	11.71875	10.453125	0	0	0	0	0	0	11.2	-0.51875	-22.13333506	54.00000422
0	0	1	0	2	41.2265625	49.125	46.21875	43.265625	41.2265625	0	0	0	0	0	0	44.8	1.534375	65.46667178	87.0000068
0	0	1	0	3	4.6640625	12.0703125	9.984375	6.2109375	4.6640625	0	0	0	0	0	0	6.2	-0.0109375	-0.466666703	66.00000516
0	0	1	0	4	13.171875	20.765625	18.09375	14.90625	13.171875	0	0	0	0	0	0	15.2	0.29375	12.53333431	74.00000578
0	0	1	0	5	37.8046875	44.7890625	42.28125	38.9296875	37.8046875	0	0	0	0	0	0	39.8	0.8703125	37.13333623	48.00000375
0	0	1	0	6	28.1015625	36.046875	33.6796875	30.1875	28.1015625	0	0	0	0	0	0	33.5	3.3125	141.3333444	89.00000695
0	0	1	0	7	9.890625	18.09375	14.7421875	12.2109375	9.890625	0	0	0	0	0	0	12.4	0.1890625	8.066667297	99.00000773
0	0	1	0	8	27.9609375	35.625	33.234375	29.765625	27.9375	0	0	0	0	0	0	29.8	0.034375	1.466666781	78.00000609
0	0	1	0	9	54.421875	1.6640625	59.3671875	55.8046875	54.421875	0	0	0	0	0	0	54.8	-1.0046875	-42.86667002	59.00000461
0	0	1	0	10	2.15625	9.5859375	6.7734375	3.7265625	2.1328125	0	0	0	0	0	0	4.6	0.8734375	37.26666958	68.00000531
0	0	1	0	11	38.6015625	46.453125	43.8046875	40.59375	38.6015625	0	0	0	0	0	0	42.9	2.30625	98.40000769	85.00000664
0	0	1	0	12	17.9296875	25.171875	22.9453125	19.3125	17.9296875	0	0	0	0	0	0	20.2	0.8875	37.86666963	59.00000461
0	0	1	0	13	30.890625	38.484375	35.90625	32.625	30.890625	0	0	0	0	0	0	31.4	-1.225	-52.26667075	74.00000578
0	0	1	0	14	34.5234375	41.7421875	40.21875	35.8828125	34.5234375	0	0	0	0	0	0	39.8	3.9171875	167.1333464	58.00000453
0	0	1	0	15	59.5078125	7.4296875	4.875	1.5703125	59.5078125	0	0	0	0	0	0	3.7	2.1296875	90.86667377	88.00000688
0	20	1	0	1	54.1171875	1.359375	58.78125	55.5	53.625	0	0	0	0	0	0	58.7	3.2	136.533344	80.00000625
0	20	1	0	2	8.953125	16.171875	14.625	10.3125	8.484375	0	0	0	0	0	0	10.2	-0.1125	-4.800000375	78.00000609
0	20	1	0	3	20.625	27.890625	29.5078125	22.03125	20.15625	0	0	0	0	0	0	28.4	6.36875	271.7333546	80.00000625
0	20	1	0	4	46.6875	53.71875	51.2578125	47.859375	46.21875	0	0	0	0	0	0	50.4	2.540625	108.4000085	70.00000547
0	20	1	0	5	9.375	16.875	14.8828125	11.015625	8.90625	0	0	0	0	0	0	11.6	0.584375	24.93333528	90.00000703
0	20	1	0	6	58.6171875	6.1875	5.6015625	0.328125	58.125	0	0	0	0	0	0	3.8	3.471875	148.1333449	94.00000734
0	20	1	0	7	37.8515625	45.09375	43.7578125	39.234375	37.3828125	0	0	0	0	0	0	39.7	0.465625	19.86666822	79.00000617
0	20	1	0	8	1.828125	9.1171875	7.40625	3.2578125	1.3359375	0	0	0	0	0	0	4.2	0.9421875	40.20000314	82.00000641
0	20	1	0	9	24.703125	31.875	29.6015625	25.9921875	24.2109375	0	0	0	0	0	0	29.4	3.4078125	145.4000114	76.00000594
0	20	1	0	10	39.4921875	47.1328125	44.6484375	41.2734375	39.0234375	0	0	0	0	0	0	44.8	3.5265625	150.4666784	96.0000075
0	20	1	0	11	59.4375	6.9140625	4.0078125	1.0546875	58.96875	0	0	0	0	0	0	1.2	0.1453125	6.200000484	89.00000695
0	20	1	0	12	21.84375	29.109375	27.5390625	23.25	21.375	0	0	0	0	0	0	28.4	5.15	219.7333505	80.00000625
0	20	1	0	13	38.2265625	45.3515625	42.5859375	39.4921875	37.7578125	0	0	0	0	0	0	40.2	0.7078125	30.20000236	74.00000578
0	20	1	0	14	48.140625	55.1484375	52.6875	49.2890625	47.671875	0	0	0	0	0	0	48.9	-0.3890625	-16.6000013	69.00000539
0	20	1	0	15	9.3515625	17.015625	14.1796875	11.15625	8.8828125	0	0	0	0	0	0	11.3	0.14375	6.133333813	97.00000758
0	40	1	0	1	10.2890625	17.3671875	14.390625	11.5078125	9.3515625	0	0	0	0	0	0	13.7	2.1921875	93.53334064	92.00000719
0	40	1	0	2	14.0625	20.7890625	18.5859375	14.9296875	13.125	0	0	0	0	0	0	18.6	3.6703125	156.6000122	77.00000602
0	40	1	0	3	38.765625	45.796875	43.6875	39.9375	37.828125	0	0	0	0	0	0	40	0.0625	2.666666875	90.00000703
0	40	1	0	4	29.0625	35.8125	33.421875	29.953125	28.125	0	0	0	0	0	0	30.4	0.446875	19.06666816	78.00000609
0	40	1	0	5	36.9609375	43.8984375	41.578125	38.0390625	36.0234375	0	0	0	0	0	0	39.8	1.7609375	75.1333392	86.00000672
0	40	1	0	6	26.8359375	33.8203125	31.9453125	27.9609375	25.8984375	0	0	0	0	0	0	29.9	1.9390625	82.7333398	88.00000688
0	40	1	0	7	50.203125	57.3984375	56.2734375	51.515625	49.2421875	0	0	0	0	0	0	53.8	2.284375	97.46667428	97.00000758
0	40	1	0	8	22.5234375	29.5546875	27.09375	23.671875	21.5625	0	0	0	0	0	0	24.8	1.128125	48.13333709	90.00000703
0	40	1	0	9	2.2265625	9.0234375	6.703125	3.1640625	1.2890625	0	0	0	0	0	0	3.1	-0.0640625	-2.733333547	80.00000625
0	40	1	0	10	53.765625	1.1953125	58.1015625	55.3359375	52.828125	0	0	0	0	0	0	54.6	-0.7359375	-31.40000245	107.0000084
0	40	1	0	11	51.609375	58.5	56.203125	52.6171875	50.671875	0	0	0	0	0	0	53.8	1.1828125	50.46667061	83.00000648
0	40	1	0	12	19.8046875	26.9296875	23.9765625	21.0703125	18.8671875	0	0	0	0	0	0	26.1	5.0296875	214.6000168	94.00000734
0	40	1	0	13	1.8984375	8.8359375	6	2.9765625	0.9609375	0	0	0	0	0	0	3.6	0.6234375	26.60000208	86.00000672
0	40	1	0	14	24.5390625	31.453125	29.0625	25.59375	23.6015625	0	0	0	0	0	0	26.4	0.80625	34.40000269	85.00000664
0	40	1	0	15	56.6484375	3.6328125	1.0078125	57.7734375	55.7109375	0	0	0	0	0	0	58.4	0.6265625	26.73333542	88.00000688
0	60	1	0	1	9.9140625	16.734375	16.171875	10.875	8.5078125	0	0	0	0	0	0	14.8	3.925	167.4666798	101.0000079
0	60	1	0	2	13.265625	20.3203125	20.8125	14.4609375	11.859375	0	0	0	0	0	0	14.7	0.2390625	10.2000008	111.0000087
0	60	1	0	3	42.3984375	48.9140625	47.0390625	43.0546875	40.9921875	0	0	0	0	0	0	44.6	1.5453125	65.93333848	88.00000688
0	60	1	0	4	44.6953125	51.421875	49.0546875	45.5625	43.2890625	0	0	0	0	0	0	49.5	3.9375	168.0000131	97.00000758
0	60	1	0	5	29.4140625	36.7265625	34.640625	30.8671875	28.0078125	0	0	0	0	0	0	29.8	-1.0671875	-45.53333689	122.0000095
0	60	1	0	6	40.921875	47.34375	48.8671875	41.484375	39.515625	0	0	0	0	0	0	41	-0.484375	-20.66666828	84.00000656
0	60	1	0	7	55.5	2.3203125	0.2109375	56.4609375	54.09375	0	0	0	0	0	0	54.6	-1.8609375	-79.4000062	101.0000079
0	60	1	0	8	29.9765625	36.5859375	33.65625	30.7265625	28.546875	0	0	0	0	0	0	29.8	-0.9265625	-39.53333642	93.00000727
0	60	1	0	9	19.078125	25.734375	23.8828125	19.875	17.671875	0	0	0	0	0	0	19.7	-0.175	-7.46666725	94.00000734
0	60	1	0	10	3.7265625	10.5	7.921875	4.640625	2.3203125	0	0	0	0	0	0	4.8	0.159375	6.800000531	99.00000773
0	60	1	0	11	25.96875	32.71875	30.046875	26.859375	24.5625	0	0	0	0	0	0	28.6	1.740625	74.26667247	98.00000766
0	60	1	0	12	5.859375	12.6328125	10.3828125	6.7734375	4.4296875	0	0	0	0	0	0	8.9	2.1265625	90.73334042	100.0000078
0	60	1	0	13	7.640625	14.578125	11.9296875	8.71875	6.234375	0	0	0	0	0	0	9.6	0.88125	37.60000294	106.0000083
0	60	1	0	14	39.421875	45.75	43.359375	39.890625	38.015625	0	0	0	0	0	0	42.9	3.009375	128.40001	80.00000625
0	60	1	0	15	1.265625	8.109375	4.7578125	2.2265625	59.8359375	0	0	0	0	0	0	1.3	-0.9265625	-39.53333642	102.000008
0	80	1	0	1	55.1484375	1.96875	1.7109375	56.109375	53.2734375	0	0	0	0	0	0	44	-12.109375	-516.666707	121.0000095
0	80	1	0	2	39.84375	45.375	52.7109375	39.515625	37.96875	0	0	0	0	0	0	40.2	0.684375	29.20000228	66.00000516
0	80	1	0	3	39.0703125	45.0703125	43.265625	39.2109375	37.1953125	0	0	0	0	0	0	43	3.7890625	161.6666793	86.00000672
0	80	1	0	4	51.09375	56.53125	55.4765625	50.671875	49.21875	0	0	0	0	0	0	52	1.328125	56.66667109	62.00000484
0	80	1	0	5	19.125	24.5625	0	0	0	0	0	0	0	0	0	19.5	19.5	832.000065	0
0	80	1	0	6	36.84375	42.3046875	40.4765625	36.421875	34.96875	0	0	0	0	0	0	42	5.578125	238.0000186	62.00000484
0	80	1	0	7	47.6953125	52.828125	37.828125	52.9453125	51.5625	46.96875	45.8203125	0	0	0	0	43	-3.96875	-169.3333466	49.00000383
0	80	1	0	8	49.453125	58.1484375	56.3203125	52.2890625	47.578125	0	0	0	0	0	0	53.5	1.2109375	51.6666707	201.0000157
0	80	1	0	9	28.3125	33.5625	41.4140625	27.703125	26.4140625	0	0	0	0	0	0	28	0.296875	12.66666766	55.0000043
0	80	1	0	10	45.3046875	50.9296875	59.765625	45.0703125	43.4296875	0	0	0	0	0	0	45	-0.0703125	-3.000000234	70.00000547
0	80	1	0	11	28.3125	34.3828125	37.4765625	28.5234375	26.4375	0	0	0	0	0	0	28	-0.5234375	-22.33333508	89.00000695
0	80	1	0	12	3.2109375	9.328125	7.640625	3.46875	1.3359375	0	0	0	0	0	0	5.1	1.63125	69.60000544	91.00000711
0	80	1	0	13	49.734375	55.8515625	55.4296875	49.9921875	47.859375	0	0	0	0	0	0	48	-1.9921875	-85.00000664	91.00000711
0	80	1	0	14	56.6015625	2.203125	0.890625	56.34375	54.7265625	0	0	0	0	0	0	55.2	-1.14375	-48.80000381	69.00000539
0	80	1	0	15	19.96875	26.578125	24.4921875	20.71875	18.0703125	0	0	0	0	0	0	19.8	-0.91875	-39.20000306	113.0000088
0	100	1	0	1	26.1328125	31.5	29.3203125	25.640625	23.7890625	0	0	0	0	0	0	27.4	1.759375	75.06667253	79.00000617
0	100	1	0	2	49.8984375	55.21875	52.6171875	49.359375	47.5546875	0	0	0	0	0	0	49.8	0.440625	18.80000147	77.00000602
0	100	1	0	3	1.6171875	7.875	5.0390625	2.015625	59.25	0	0	0	0	0	0	3.9	1.884375	80.40000628	118.0000092
0	100	1	0	4	25.078125	30.703125	28.265625	24.84375	22.734375	0	0	0	0	0	0	26.3	1.45625	62.13333819	90.00000703
0	100	1	0	5	29.390625	35.015625	33.2578125	29.15625	27.046875	0	0	0	0	0	0	34.2	5.04375	215.2000168	90.00000703
0	100	1	0	6	24.75	30.375	27.75	24.515625	22.3828125	0	0	0	0	0	0	25.1	0.584375	24.93333528	91.00000711
0	100	1	0	7	30.4453125	36.3515625	34.2421875	30.4921875	28.1015625	0	0	0	0	0	0	31.2	0.7078125	30.20000236	102.000008
0	100	1	0	8	19.1484375	24.8671875	22.546875	19.0078125	16.8046875	0	0	0	0	0	0	19.6	0.5921875	25.26666864	94.00000734
0	100	1	0	9	25.265625	30.7734375	27.6328125	24.9140625	22.8984375	0	0	0	0	0	0	26.2	1.2859375	54.86667095	86.00000672
0	100	1	0	10	8.71875	14.1796875	11.859375	8.3203125	6.375	0	0	0	0	0	0	7.9	-0.4203125	-17.93333473	83.00000648
0	100	1	0	11	32.2734375	37.7578125	34.734375	31.8984375	29.9296875	0	0	0	0	0	0	32.4	0.5015625	21.40000167	84.00000656
0	100	1	0	12	44.859375	50.4140625	48.046875	44.5546875	42.515625	0	0	0	0	0	0	44.8	0.2453125	10.46666748	87.0000068
0	100	1	0	13	5.0625	10.59375	7.3359375	4.734375	2.71875	0	0	0	0	0	0	6.7	1.965625	83.86667322	86.00000672
0	100	1	0	14	30.6796875	35.625	32.8359375	29.765625	28.3359375	0	0	0	0	0	0	30.5	0.734375	31.33333578	61.00000477
0	100	1	0	15	44.8359375	50.6015625	47.296875	44.7421875	42.4921875	0	0	0	0	0	0	43.6	-1.1421875	-48.73333714	96.0000075
0	0	1	1	1	4.921875	12.328125	9.4921875	6.46875	4.921875	0	0	0	0	0	0	11.3	-1.028125	-43.86667009	66.00000516
0	0	1	1	2	0.3046875	7.8046875	4.921875	1.9453125	0.28125	0	0	0	0	0	0	8.5	0.6953125	29.66666898	71.00000555
0	0	1	1	3	6.7265625	14.6953125	12.375	8.8359375	6.7265625	0	0	0	0	0	0	14.3	-0.3953125	-16.86666798	90.00000703
0	0	1	1	4	38.1328125	46.40625	44.484375	40.546875	38.1328125	0	0	0	0	0	0	45.2	-1.20625	-51.46667069	103.000008
0	0	1	1	5	59.1328125	6.3984375	4.125	0.5390625	59.1328125	0	0	0	0	0	0	60	-6.3984375	-273.0000213	60.00000469
0	0	1	1	6	25.2421875	33.0234375	30.9609375	27.140625	25.2421875	0	0	0	0	0	0	29.8	-3.2234375	-137.5333441	81.00000633
0	0	1	1	7	6.3984375	14.8125	11.9296875	8.953125	6.3984375	0	0	0	0	0	0	9.1	-5.7125	-243.7333524	109.0000085
0	0	1	1	8	8.2265625	16.1015625	13.453125	10.2421875	8.203125	0	0	0	0	0	0	11.2	-4.9015625	-209.1333497	87.0000068
0	0	1	1	9	41.6484375	48.984375	46.5234375	43.125	41.6484375	0	0	0	0	0	0	46.7	-2.284375	-97.46667428	63.00000492
0	0	1	1	10	9.65625	17.203125	14.9296875	11.34375	9.65625	0	0	0	0	0	0	15.2	-2.003125	-85.46667334	72.00000563
0	0	1	1	11	51.4921875	59.015625	56.578125	53.15625	51.4921875	0	0	0	0	0	0	1.4	2.384375	101.7333413	71.00000555
0	0	1	1	12	14.578125	22.1015625	19.40625	16.2421875	14.578125	0	0	0	0	0	0	21.6	-0.5015625	-21.40000167	71.00000555
0	0	1	1	13	35.296875	43.0078125	40.8515625	37.1484375	35.2734375	0	0	0	0	0	0	42.6	-0.4078125	-17.40000136	80.00000625
0	0	1	1	14	0.9609375	9.3515625	7.125	3.4921875	0.9609375	0	0	0	0	0	0	9.4	0.0484375	2.066666828	108.0000084
0	0	1	1	15	45.8671875	53.625	51.3515625	47.765625	45.8671875	0	0	0	0	0	0	52.6	-1.025	-43.73333675	81.00000633
0	20	1	1	1	6.75	13.921875	11.390625	8.0390625	6.28125	0	0	0	0	0	0	15.1	1.178125	50.26667059	75.00000586
0	20	1	1	2	38.4375	45.6328125	43.8984375	39.7734375	37.96875	0	0	0	0	0	0	46.2	0.5671875	24.20000189	77.00000602
0	20	1	1	3	7.1484375	14.484375	12.046875	8.625	6.6796875	0	0	0	0	0	0	12.3	-2.184375	-93.20000728	83.00000648
0	20	1	1	4	25.921875	32.859375	30.984375	27	25.453125	0	0	0	0	0	0	30.2	-2.659375	-113.4666755	66.00000516
0	20	1	1	5	51.3515625	59.2734375	57.5390625	53.4140625	50.8828125	0	0	0	0	0	0	60.3	1.0265625	43.80000342	108.0000084
0	20	1	1	6	7.4765625	14.8828125	12.984375	9.0234375	6.984375	0	0	0	0	0	0	15.2	0.3171875	13.53333439	87.0000068
0	20	1	1	7	10.0546875	17.671875	16.03125	11.8125	9.5859375	0	0	0	0	0	0	17.2	-0.471875	-20.13333491	95.00000742
0	20	1	1	8	14.15625	21.609375	19.3828125	15.75	13.6875	0	0	0	0	0	0	21.6	-0.009375	-0.400000031	88.00000688
0	20	1	1	9	0.609375	8.0625	5.0859375	2.203125	0.1171875	0	0	0	0	0	0	7.4	-0.6625	-28.26666888	89.00000695
0	20	1	1	10	24.609375	31.7578125	29.578125	25.8984375	24.140625	0	0	0	0	0	0	33.8	2.0421875	87.13334014	75.00000586
0	20	1	1	11	54.2578125	1.546875	59.15625	55.6875	53.7890625	0	0	0	0	0	0	1.8	0.253125	10.80000084	81.00000633
0	20	1	1	12	12.84375	19.7578125	17.203125	13.8984375	12.375	0	0	0	0	0	0	19.8	0.0421875	1.800000141	65.00000508
0	20	1	1	13	36.28125	43.453125	40.7578125	37.59375	35.8125	0	0	0	0	0	0	44.8	1.346875	57.46667116	76.00000594
0	20	1	1	14	55.8515625	2.9765625	0.3515625	57.1171875	55.3828125	0	0	0	0	0	0	4.7	1.7234375	73.53333908	74.00000578
0	20	1	1	15	22.828125	30.5390625	30.140625	24.6796875	22.3359375	0	0	0	0	0	0	28.1	-2.4390625	-104.0666748	100.0000078
0	40	1	1	1	50.7890625	58.1484375	55.1484375	52.2890625	49.8515625	0	0	0	0	0	0	55.7	-2.4484375	-104.4666748	104.0000081
0	40	1	1	2	44.5546875	51.2109375	48.9375	45.3515625	43.6171875	0	0	0	0	0	0	50.1	-1.1109375	-47.4000037	74.00000578
0	40	1	1	3	54.9609375	1.78125	58.734375	55.921875	54.0234375	0	0	0	0	0	0	58.6	-3.18125	-135.7333439	81.00000633
0	40	1	1	4	18	25.0546875	21.890625	19.1953125	17.0625	0	0	0	0	0	0	25.4	0.3453125	14.73333448	91.00000711
0	40	1	1	5	5.9296875	12.7265625	10.1015625	6.8671875	4.9921875	0	0	0	0	0	0	11.3	-1.4265625	-60.86667142	80.00000625
0	40	1	1	6	24.5390625	31.734375	28.7109375	25.875	23.6015625	0	0	0	0	0	0	31.6	-0.134375	-5.733333781	97.00000758
0	40	1	1	7	45.5859375	52.8046875	50.4140625	46.9453125	44.6484375	0	0	0	0	0	0	54.3	1.4953125	63.80000498	98.00000766
0	40	1	1	8	6.1171875	13.125	9.9140625	7.265625	5.1796875	0	0	0	0	0	0	13.2	0.075	3.20000025	89.00000695
0	40	1	1	9	23.4609375	30.3984375	27.4921875	24.5390625	22.5	0	0	0	0	0	0	30.2	-0.1984375	-8.466667328	87.0000068
0	40	1	1	10	49.8515625	57.375	54.7734375	51.515625	48.890625	0	0	0	0	0	0	54.6	-2.775	-118.4000093	112.0000088
0	40	1	1	11	10.4765625	17.7421875	14.8125	11.8828125	9.5390625	0	0	0	0	0	0	18.4	0.6578125	28.06666886	100.0000078
0	40	1	1	12	27.046875	34.1015625	31.3828125	28.2421875	26.109375	0	0	0	0	0	0	34	-0.1015625	-4.333333672	91.00000711
0	40	1	1	13	58.4296875	5.4375	2.4609375	59.578125	57.4921875	0	0	0	0	0	0	4.2	-1.2375	-52.80000413	89.00000695
0	40	1	1	14	42.890625	50.109375	47.2265625	44.25	41.953125	0	0	0	0	0	0	48.5	-1.609375	-68.66667203	98.00000766
0	40	1	1	15	11.7890625	19.1015625	17.53125	13.2421875	10.8515625	0	0	0	0	0	0	14.6	-4.5015625	-192.0666817	102.000008
0	60	1	1	1	25.5234375	32.1796875	29.859375	26.3203125	24.1171875	0	0	0	0	0	0	31.2	-0.9796875	-41.80000327	94.00000734
0	60	1	1	2	56.0859375	2.015625	59.7890625	56.15625	54.6796875	0	0	0	0	0	0	60.2	-1.815625	-77.46667272	63.00000492
0	60	1	1	3	23.6953125	30.0703125	28.0078125	24.2109375	22.2890625	0	0	0	0	0	0	27.4	-2.6703125	-113.9333422	82.00000641
0	60	1	1	4	7.265625	13.734375	11.4140625	7.875	5.859375	0	0	0	0	0	0	10.1	-3.634375	-155.0666788	86.00000672
0	60	1	1	5	32.4140625	38.7421875	35.71875	32.859375	31.0078125	0	0	0	0	0	0	36.4	-2.3421875	-99.93334114	79.00000617
0	60	1	1	6	50.0859375	55.8515625	53.0625	49.9921875	48.6796875	0	0	0	0	0	0	57.4	1.5484375	66.06667183	56.00000438
0	60	1	1	7	23.015625	29.9765625	27.5625	24.1171875	21.5859375	0	0	0	0	0	0	26.1	-3.8765625	-165.4000129	108.0000084
0	60	1	1	8	41.859375	48	45.609375	42.140625	40.4296875	0	0	0	0	0	0	45.1	-2.9	-123.733343	73.0000057
0	60	1	1	9	56.765625	3.046875	0.75	57.1875	55.3359375	0	0	0	0	0	0	3.8	0.753125	32.13333584	79.00000617
0	60	1	1	10	8.5078125	14.7890625	12.1875	8.9296875	7.078125	0	0	0	0	0	0	14.2	-0.5890625	-25.1333353	79.00000617
0	60	1	1	11	28.40625	35.625	33.0234375	29.765625	27	0	0	0	0	0	0	30.1	-5.525	-235.7333518	118.0000092
0	60	1	1	12	58.078125	4.6640625	2.15625	58.78125	56.671875	0	0	0	0	0	0	2.4	-2.2640625	-96.60000755	90.00000703
0	60	1	1	13	7.078125	13.828125	11.6015625	7.96875	5.671875	0	0	0	0	0	0	12.1	-1.728125	-73.73333909	98.00000766
0	60	1	1	14	54.3984375	0.8203125	58.265625	54.9609375	52.9921875	0	0	0	0	0	0	60.2	-0.6203125	-26.46666873	84.00000656
0	60	1	1	15	46.4296875	53.1796875	50.90625	47.3203125	45.0234375	0	0	0	0	0	0	55.1	1.9203125	81.93333973	98.00000766
0	80	1	1	1	19.2890625	25.5	24.1640625	19.640625	17.390625	0	0	0	0	0	0	19.8	-5.7	-243.200019	96.0000075
0	80	1	1	2	59.71875	5.578125	2.90625	59.71875	57.84375	0	0	0	0	0	0	1.2	-4.378125	-186.8000146	80.00000625
0	80	1	1	3	58.921875	4.8046875	57.140625	53.4375	2.3671875	58.9453125	57.046875	0	0	0	0	2.3	-2.5046875	-106.866675	81.00000633
0	80	1	1	4	43.2421875	49.640625	40.4765625	37.453125	47.4609375	43.78125	41.3671875	0	0	0	0	47	-2.640625	-112.6666755	103.000008
0	80	1	1	5	10.265625	15.7734375	12.84375	9.9140625	8.3671875	0	0	0	0	0	0	12.3	-3.4734375	-148.2000116	66.00000516
0	80	1	1	6	46.8515625	53.2265625	50.6953125	47.3671875	44.9765625	0	0	0	0	0	0	52.1	-1.1265625	-48.06667042	102.000008
0	80	1	1	7	16.6875	22.59375	33.515625	30.4453125	19.828125	16.734375	14.8125	0	0	0	0	20	-2.59375	-110.6666753	82.00000641
0	80	1	1	8	52.8515625	59.4140625	56.671875	53.5546875	50.9765625	0	0	0	0	0	0	58.6	-0.8140625	-34.73333605	110.0000086
0	80	1	1	9	16.2890625	22.125	19.7578125	16.265625	14.390625	0	0	0	0	0	0	21.3	-0.825	-35.20000275	80.00000625
0	80	1	1	10	28.8046875	34.640625	32.4609375	28.78125	26.9296875	0	0	0	0	0	0	35	0.359375	15.33333453	79.00000617
0	80	1	1	11	27.84375	34.3828125	32.1328125	28.5234375	25.96875	0	0	0	0	0	0	35.2	0.8171875	34.86666939	109.0000085
0	80	1	1	12	7.921875	16.2890625	14.203125	10.4296875	6.046875	0	0	0	0	0	0	12.4	-3.8890625	-165.9333463	187.0000146
0	80	1	1	13	41.6015625	47.8359375	45.1640625	41.9765625	39.703125	0	0	0	0	0	0	46.2	-1.6359375	-69.80000545	97.00000758
0	80	1	1	14	18.84375	24.46875	23.5078125	18.609375	16.9453125	0	0	0	0	0	0	22.6	-1.86875	-79.73333956	71.00000555
0	80	1	1	15	35.203125	45.1875	42.2578125	39.328125	33.328125	0	0	0	0	0	0	46.5	1.3125	56.00000438	256.00002
0	100	1	1	1	2.0859375	7.7578125	5.5546875	1.8984375	59.7421875	0	0	0	0	0	0	6.4	-1.3578125	-57.93333786	92.00000719
0	100	1	1	2	8.0859375	13.5	11.015625	7.640625	5.71875	0	0	0	0	0	0	12.1	-1.4	-59.733338	82.00000641
0	100	1	1	3	44.7421875	50.109375	48.0234375	44.25	42.3984375	0	0	0	0	0	0	44.8	-5.309375	-226.533351	79.00000617
0	100	1	1	4	10.125	15.515625	13.546875	9.65625	7.78125	0	0	0	0	0	0	10.1	-5.415625	-231.0666847	80.00000625
0	100	1	1	5	33.6796875	39.84375	37.546875	33.984375	31.3359375	0	0	0	0	0	0	35.2	-4.64375	-198.1333488	113.0000088
0	100	1	1	6	48.2578125	53.5546875	52.078125	47.6953125	45.9140625	0	0	0	0	0	0	50.2	-3.3546875	-143.1333445	76.00000594
0	100	1	1	7	59.578125	5.625	2.6484375	59.765625	57.234375	0	0	0	0	0	0	4.1	-1.525	-65.06667175	108.0000084
0	100	1	1	8	16.96875	22.5703125	20.15625	16.7109375	14.625	0	0	0	0	0	0	18.1	-4.4703125	-190.7333482	89.00000695
0	100	1	1	9	32.2265625	37.921875	35.4375	32.0625	29.8828125	0	0	0	0	0	0	30.4	-7.521875	-320.9333584	93.00000727
0	100	1	1	10	50.296875	55.6171875	53.1796875	49.7578125	47.953125	0	0	0	0	0	0	50.1	-5.5171875	-235.4000184	77.00000602
0	100	1	1	11	2.9765625	8.625	5.8359375	2.765625	0.6328125	0	0	0	0	0	0	9.2	0.575	24.53333525	91.00000711
0	100	1	1	12	24.1171875	29.53125	26.6953125	23.671875	21.7734375	0	0	0	0	0	0	27.4	-2.13125	-90.93334044	81.00000633
0	100	1	1	13	8.5546875	14.15625	11.8828125	8.296875	6.2109375	0	0	0	0	0	0	13.9	-0.25625	-10.93333419	89.00000695
0	100	1	1	14	38.53125	43.7578125	41.3203125	37.8984375	36.1875	0	0	0	0	0	0	40.1	-3.6578125	-156.0666789	73.0000057
0	100	1	1	15	6.46875	11.9296875	9	6.046875	4.1015625	0	0	0	0	0	0	15.2	3.2703125	139.5333442	83.00000648
1	-	0	0	1	16.7578125	0	20.8359375	17.578125	15.3515625	0	0	0	0	0	0	16.1	-1.478125	-63.06667159	95.00000742
1	-	0	0	2	35.53125	0	38.8359375	35.5078125	33.65625	0	0	0	0	0	0	30.8	-4.7078125	-200.8666824	79.00000617
1	-	0	0	3	50.2265625	0	54.328125	50.15625	48.3515625	0	0	0	0	0	0	50.1	-0.05625	-2.400000187	77.00000602
1	-	0	0	4	51.8203125	0	56.953125	53.4609375	51.3515625	0	0	0	0	0	0	53.8	0.3390625	14.4666678	90.00000703
1	-	0	0	5	4.125	0	7.875	4.6875	2.71875	0	0	0	0	0	0	4.8	0.1125	4.800000375	84.00000656
1	-	0	0	6	37.1015625	0	40.828125	36.9140625	34.734375	0	0	0	0	0	0	35.8	-1.1140625	-47.53333705	93.00000727
1	-	0	0	7	51.421875	0	55.8046875	51.984375	50.015625	0	0	0	0	0	0	53.7	1.715625	73.20000572	84.00000656
1	-	0	0	8	1.1484375	0	4.359375	1.0546875	58.78125	0	0	0	0	0	0	2.4	1.3453125	57.40000448	97.00000758
1	-	0	0	9	16.2421875	0	20.7421875	17.6015625	15.3046875	0	0	0	0	0	0	16	-1.6015625	-68.33333867	98.00000766
1	-	0	0	10	26.6484375	0	31.453125	28.3359375	26.15625	0	0	0	0	0	0	31.2	2.8640625	122.2000095	93.00000727
1	-	0	0	11	44.34375	0	48.234375	45.2109375	43.40625	0	0	0	0	0	0	45.1	-0.1109375	-4.733333703	77.00000602
1	-	0	0	12	24.5859375	0	27.8203125	24.5625	22.7109375	0	0	0	0	0	0	25.2	0.6375	27.20000213	79.00000617
1	-	0	0	13	23.7421875	0	28.03125	23.7890625	21.3984375	0	0	0	0	0	0	35.8	12.0109375	512.4667067	102.000008
1	-	0	0	14	31.9453125	0	35.9765625	33.046875	31.4765625	0	0	0	0	0	0	34.1	1.053125	44.93333684	67.00000523
1	-	0	0	15	51.3046875	0	55.3125	52.2890625	50.3671875	0	0	0	0	0	0	52.8	0.5109375	21.8000017	82.00000641
1	-	1	0	1	20.5078125	26.671875	24.09375	20.7890625	18.1640625	0	0	0	0	0	0	21.3	0.5109375	21.8000017	112.0000088
1	-	1	0	2	54.234375	0.046875	59.296875	54.1640625	52.359375	0	0	0	0	0	0	54.8	0.6359375	27.13333545	77.00000602
1	-	1	0	3	15.46875	23.0625	20.296875	17.203125	14.9765625	0	0	0	0	0	0	20.5	3.296875	140.6666777	95.00000742
1	-	1	0	4	43.7109375	49.8984375	47.296875	44.0390625	41.8125	0	0	0	0	0	0	45.6	1.5609375	66.6000052	95.00000742
1	-	1	0	5	35.1796875	43.453125	40.3828125	37.59375	33.7734375	0	0	0	0	0	0	40.2	2.60625	111.2000087	163.0000127
1	-	1	0	6	19.1484375	26.34375	23.8125	20.484375	18.2109375	0	0	0	0	0	0	20.5	0.015625	0.666666719	97.00000758
1	-	1	0	7	12.5625	20.0859375	17.6953125	14.2265625	11.625	0	0	0	0	0	0	15.1	0.8734375	37.26666958	111.0000087
1	-	1	0	8	5.53125	11.5546875	8.3203125	5.6953125	3.1875	0	0	0	0	0	0	6.3	0.6046875	25.80000202	107.0000084
1	-	1	0	9	37.5	44.4609375	41.5078125	38.6015625	36.09375	0	0	0	0	0	0	40.2	1.5984375	68.20000533	107.0000084
1	-	1	0	10	6.890625	13.6875	10.7109375	7.828125	5.484375	0	0	0	0	0	0	10.4	2.571875	109.7333419	100.0000078
1	-	1	0	11	25.1484375	31.0078125	27.8203125	25.1484375	23.2734375	0	0	0	0	0	0	28.5	3.3515625	143.0000112	80.00000625
1	-	1	0	12	55.0546875	0.421875	54.5859375	48.234375	57.5859375	54.5390625	52.6875	0	0	0	0	55.1	0.5609375	23.9333352	79.00000617
1	-	1	0	13	30.9140625	37.5234375	34.7578125	31.6640625	29.9765625	0	0	0	0	0	0	33.6	1.9359375	82.60000645	72.00000563
1	-	1	0	14	10.5703125	18.1640625	15.046875	12.28125	10.1015625	0	0	0	0	0	0	13.8	1.51875	64.80000506	93.00000727
1	-	1	0	15	55.8515625	3.515625	0.1875	57.65625	55.3828125	0	0	0	0	0	0	60.2	2.54375	108.5333418	97.00000758
1	-	1	1	1	26.765625	34.2421875	31.8984375	28.3828125	25.3359375	0	0	0	0	0	0	31.4	-2.8421875	-121.2666761	130.0000102
1	-	1	1	2	48.3515625	53.8125	50.71875	47.953125	46.0078125	0	0	0	0	0	0	51.3	-2.5125	-107.2000084	83.00000648
1	-	1	1	3	9.7265625	16.6640625	14.1796875	10.8046875	9.2578125	0	0	0	0	0	0	11.6	-5.0640625	-216.0666835	66.00000516
1	-	1	1	4	34.734375	40.6875	38.15625	34.8046875	32.3671875	0	0	0	0	0	0	39.8	-0.8875	-37.86666963	104.0000081
1	-	1	1	5	46.3125	52.21875	49.171875	46.359375	44.4375	0	0	0	0	0	0	50.4	-1.81875	-77.60000606	82.00000641
1	-	1	1	6	43.5234375	50.4375	48	44.578125	42.5859375	0	0	0	0	0	0	50.3	-0.1375	-5.866667125	85.00000664
1	-	1	1	7	59.671875	6.375	3.8671875	0.515625	59.203125	0	0	0	0	0	0	4.8	-1.575	-67.20000525	56.00000438
1	-	1	1	8	41.0625	47.625	44.6484375	41.765625	39.65625	0	0	0	0	0	0	45.7	-1.925	-82.13333975	90.00000703
1	-	1	1	9	59.8828125	5.2265625	2.8359375	59.3671875	57.5390625	0	0	0	0	0	0	2.1	-3.1265625	-133.4000104	78.00000609
1	-	1	1	10	26.4375	33.1171875	30.796875	27.2578125	25.5	0	0	0	0	0	0	29.5	-3.6171875	-154.3333454	75.00000586
1	-	1	1	11	35.90625	42.8203125	40.21875	36.9609375	34.96875	0	0	0	0	0	0	39.6	-3.2203125	-137.4000107	85.00000664
1	-	1	1	12	4.359375	10.4765625	7.734375	4.6171875	2.484375	0	0	0	0	0	0	5.2	-5.2765625	-225.1333509	91.00000711
1	-	1	1	13	39.1640625	45.4921875	43.546875	39.6328125	37.7578125	0	0	0	0	0	0	42.6	-2.8921875	-123.4000096	80.00000625
1	-	1	1	14	33.3984375	39.515625	36.65625	33.65625	31.5	0	0	0	0	0	0	36.8	-2.715625	-115.8666757	92.00000719
1	-	1	1	15	20.4375	27.890625	25.0546875	22.03125	19.96875	0	0	0	0	0	0	27.3	-0.590625	-25.20000197	88.00000688
2	-	0	0	1	28.0546875	0	39.1171875	28.921875	0	0	0	0	0	0	0	29.8	0.878125	37.46666959	0
2	-	0	0	2	35.671875	0	43.453125	36.4453125	0	0	0	0	0	0	0	36.9	0.4546875	19.40000152	0
2	-	0	0	3	27.9140625	0	34.5234375	28.7109375	0	0	0	0	0	0	0	29.7	0.9890625	42.2000033	0
2	-	0	0	4	53.484375	0	1.1484375	54.28125	0	0	0	0	0	0	0	55.4	1.11875	47.73333706	0
2	-	0	0	5	47.859375	0	53.953125	48.6328125	0	0	0	0	0	0	0	48.5	-0.1328125	-5.666667109	0
2	-	0	0	6	27.65625	0	35.0390625	28.40625	0	0	0	0	0	0	0	27.8	-0.60625	-25.86666869	0
2	-	0	0	7	18.75	0	25.59375	19.5	0	0	0	0	0	0	0	20.1	0.6	25.600002	0
2	-	0	0	8	54.5859375	0	0.84375	55.3125	0	0	0	0	0	0	0	55.1	-0.2125	-9.066667375	0
2	-	0	0	9	30.9140625	0	37.59375	31.640625	0	0	0	0	0	0	0	32.8	1.159375	49.46667053	0
2	-	0	0	10	56.0859375	0	2.4609375	56.7890625	0	0	0	0	0	0	0	58.7	1.9109375	81.5333397	0
2	-	0	0	11	2.2265625	0	8.1328125	2.9296875	0	0	0	0	0	0	0	4.6	1.6703125	71.26667223	0
2	-	0	0	12	51.5859375	0	58.0546875	52.4296875	0	0	0	0	0	0	0	53.6	1.1703125	49.93333723	0
2	-	0	0	13	56.5078125	0	2.671875	57.28125	0	0	0	0	0	0	0	57.4	0.11875	5.066667062	0
2	-	0	0	14	29.0625	0	35.3671875	29.859375	0	0	0	0	0	0	0	29.8	-0.059375	-2.533333531	0
2	-	0	0	15	27.1875	0	34.1953125	28.0078125	0	0	0	0	0	0	0	28.6	0.5921875	25.26666864	0
2	-	1	0	1	8.671875	15.5625	16.8515625	9.703125	0	0	0	0	0	0	0	14.8	5.096875	217.4666837	0
2	-	1	0	2	16.828125	23.6484375	23.71875	17.7890625	0	0	0	0	0	0	0	19.7	1.9109375	81.5333397	0
2	-	1	0	3	41.203125	48	47.953125	42.140625	0	0	0	0	0	0	0	43.5	1.359375	58.00000453	0
2	-	1	0	4	46.8046875	53.4609375	53.71875	47.6015625	0	0	0	0	0	0	0	48.7	1.0984375	46.86667033	0
2	-	1	0	5	13.828125	20.5078125	20.859375	14.6484375	0	0	0	0	0	0	0	16.8	2.1515625	91.80000717	0
2	-	1	0	6	54.6328125	1.359375	1.21875	55.4765625	0	0	0	0	0	0	0	58.6	3.1234375	133.2666771	0
2	-	1	0	7	41.90625	48.5625	48.2578125	42.703125	0	0	0	0	0	0	0	47.6	4.896875	208.9333497	0
2	-	1	0	8	55.5703125	2.203125	2.7890625	56.34375	0	0	0	0	0	0	0	57.4	1.05625	45.06667019	0
2	-	1	0	9	30.421875	37.0546875	37.40625	31.1953125	0	0	0	0	0	0	0	33.6	2.4046875	102.600008	0
2	-	1	0	10	42.8203125	49.5	49.78125	43.640625	0	0	0	0	0	0	0	45.1	1.459375	62.26667153	0
2	-	1	0	11	14.5546875	21.2109375	21.5859375	15.3515625	0	0	0	0	0	0	0	16.5	1.1484375	49.00000383	0
2	-	1	0	12	14.34375	20.9765625	20.671875	15.1171875	0	0	0	0	0	0	0	15.3	0.1828125	7.800000609	0
2	-	1	0	13	18.4921875	25.1484375	24.1640625	19.2890625	0	0	0	0	0	0	0	19.2	-0.0890625	-3.800000297	0
2	-	1	0	14	16.40625	23.109375	22.8046875	17.25	0	0	0	0	0	0	0	18.5	1.25	53.3333375	0
2	-	1	0	15	48.1875	54.84375	55.3125	48.984375	0	0	0	0	0	0	0	50.2	1.215625	51.86667072	0
2	-	1	1	1	33.984375	41.015625	40.828125	35.15625	0	0	0	0	0	0	0	40.5	-0.515625	-22.00000172	0
2	-	1	1	2	30.234375	37.078125	37.171875	31.21875	0	0	0	0	0	0	0	33.4	-3.678125	-156.9333456	0
2	-	1	1	3	42.0234375	48.8203125	49.640625	42.9609375	0	0	0	0	0	0	0	46.2	-2.6203125	-111.8000087	0
2	-	1	1	4	21.5390625	28.359375	27.9140625	22.5	0	0	0	0	0	0	0	26.9	-1.459375	-62.26667153	0
2	-	1	1	5	26.390625	33.1171875	48.5390625	27.2578125	0	0	0	0	0	0	0	32.3	-0.8171875	-34.86666939	0
2	-	1	1	6	25.8046875	32.484375	34.875	26.625	0	0	0	0	0	0	0	31.5	-0.984375	-42.00000328	0
2	-	1	1	7	14.6015625	21.234375	24.4453125	15.375	0	0	0	0	0	0	0	17.5	-3.734375	-159.3333458	0
2	-	1	1	8	58.4296875	5.109375	4.3125	59.2265625	0	0	0	0	0	0	0	1.6	-3.509375	-149.733345	0
2	-	1	1	9	46.6640625	53.296875	53.015625	47.4375	0	0	0	0	0	0	0	48.1	-5.196875	-221.7333507	0
2	-	1	1	10	51.84375	58.59375	57.515625	52.734375	0	0	0	0	0	0	0	55.4	-3.19375	-136.2666773	0
2	-	1	1	11	5.7890625	12.4921875	12.234375	6.6328125	0	0	0	0	0	0	0	11.4	-1.0921875	-46.60000364	0
2	-	1	1	12	30.984375	37.6640625	38.8828125	31.8046875	0	0	0	0	0	0	0	36.7	-0.9640625	-41.13333655	0
2	-	1	1	13	39.2109375	45.84375	45.1171875	39.984375	0	0	0	0	0	0	0	46.8	0.95625	40.80000319	0
2	-	1	1	14	24.75	31.3828125	32.3203125	25.5234375	0	0	0	0	0	0	0	29.4	-1.9828125	-84.60000661	0
2	-	1	1	15	18.9375	25.5703125	25.921875	19.7109375	0	0	0	0	0	0	0	26.5	0.9296875	39.66666977	0
3	-	0	1	1	0	8.484375	0	0	0	0	0	0	0	0	0	15.6	7.115625	303.6000237	0
3	-	0	1	2	0	42.0703125	0	0	0	0	0	0	0	0	0	45.1	3.0296875	129.2666768	0
3	-	0	1	3	0	7.8515625	0	0	0	0	0	0	0	0	0	10.2	2.3484375	100.2000078	0
3	-	0	1	4	0	15.703125	0	0	0	0	0	0	0	0	0	17.6	1.896875	80.93333966	0
3	-	0	1	5	0	36.890625	0	0	0	0	0	0	0	0	0	39.6	2.709375	115.600009	0
3	-	0	1	6	0	5.953125	0	0	0	0	0	0	0	0	0	9.6	3.646875	155.6000122	0
3	-	0	1	7	0	28.359375	0	0	0	0	0	0	0	0	0	30.2	1.840625	78.53333947	0
3	-	0	1	8	0	15.6328125	0	0	0	0	0	0	0	0	0	15.8	0.1671875	7.133333891	0
3	-	0	1	9	0	6.75	0	0	0	0	0	0	0	0	0	9.1	2.35	100.2666745	0
3	-	0	1	10	0	24.703125	0	0	0	0	0	0	0	0	0	27.3	2.596875	110.8000087	0
3	-	0	1	11	0	31.1484375	0	0	0	0	0	0	0	0	0	34.8	3.6515625	155.8000122	0
3	-	0	1	12	0	39.2109375	0	0	0	0	0	0	0	0	0	43.2	3.9890625	170.2000133	0
3	-	0	1	13	0	52.4296875	0	0	0	0	0	0	0	0	0	53.8	1.3703125	58.46667123	0
3	-	0	1	14	0	26.25	0	0	0	0	0	0	0	0	0	28.9	2.65	113.0666755	0
3	-	0	1	15	0	24.09375	0	0	0	0	0	0	0	0	0	28.7	4.60625	196.5333487	0
