# Supplementary material for: The effect of electrical muscle stimulation on intentional binding and explicit sense of agency
Source: PeerJ. 2024 Sep 19;12:e17977. doi: 10.7717/peerj.17977 (PMC11416759; doi:10.7717/peerj.17977)
Supplement: Supplemental Information 1 [file peerj-12-17977-s001.zip › RawData/Experiment2/Participant52.csv]

Action type (0=Voluntary+EMS, 1=Voluntary+Sham EMS, 2=Involuntary, 3=Tone)	EMS application time[ms]	Condition (0=Baseline, 1=Operant)	Judgment event (0=Action, 1=Tone)	Trial	Stimulation	Tone	Switch release	Switch push	Switch release	Switch push	Switch release	Switch push	Switch release	Switch push	Switch release	Answer of participant	Judgement error on clock	Judgement error[ms]	SW1 Release to Push[ms]
0	0	0	0	1	37.1015625	0	54.5390625	26.5546875	5.953125	39.3984375	37.1015625	0	0	0	0	38.5	-0.8984375	-38.33333633	98.00000766
0	0	0	0	2	1.96875	0	0	3.703125	1.9453125	0	0	0	0	0	0	4.2	0.496875	21.20000166	75.00000586
0	0	0	0	3	59.6015625	0	0.5859375	0.8671875	59.578125	0	0	0	0	0	0	5.5	4.6328125	197.6666821	55.0000043
0	0	0	0	4	5.859375	0	0	7.171875	5.859375	0	0	0	0	0	0	7.9	0.728125	31.06666909	56.00000438
0	0	0	0	5	28.5	0	0	30.0234375	28.5	0	0	0	0	0	0	30.2	0.1765625	7.533333922	65.00000508
0	0	0	0	6	46.4765625	0	40.828125	51.8671875	50.3203125	47.578125	46.4765625	0	0	0	0	58.1	10.521875	448.9333684	47.00000367
0	0	0	0	7	55.5	0	0	58.59375	55.5	0	0	0	0	0	0	57.2	-1.39375	-59.46667131	132.0000103
0	0	0	0	8	48.65625	0	0	50.1328125	48.65625	0	0	0	0	0	0	47.5	-2.6328125	-112.3333421	63.00000492
0	0	0	0	9	4.1484375	0	0	6.7265625	4.1484375	0	0	0	0	0	0	22.4	15.6734375	668.7333856	110.0000086
0	0	0	0	10	38.109375	0	0	40.640625	38.109375	0	0	0	0	0	0	34.9	-5.740625	-244.9333525	108.0000084
0	0	0	0	11	37.40625	0	0	40.03125	37.40625	0	0	0	0	0	0	36.8	-3.23125	-137.8666774	112.0000088
0	0	0	0	12	28.359375	0	0	31.3359375	28.359375	0	0	0	0	0	0	30.3	-1.0359375	-44.20000345	127.0000099
0	0	0	0	13	34.359375	0	0	39.3984375	34.359375	0	0	0	0	0	0	32.5	-6.8984375	-294.3333563	215.0000168
0	0	0	0	14	33.9375	0	0	43.0546875	33.9375	0	0	0	0	0	0	35.2	-7.8546875	-335.1333595	389.0000304
0	0	0	0	15	39.9609375	0	0	42.8671875	39.9609375	0	0	0	0	0	0	57.3	14.4328125	615.8000481	124.0000097
0	20	0	0	1	33.0703125	0	0	34.78125	32.578125	0	0	0	0	0	0	35.1	0.31875	13.60000106	94.00000734
0	20	0	0	2	2.296875	0	0	4.1015625	1.828125	0	0	0	0	0	0	3.2	-0.9015625	-38.46666967	97.00000758
0	20	0	0	3	7.5	0	0	9.3046875	7.03125	0	0	0	0	0	0	10.9	1.5953125	68.06667198	97.00000758
0	20	0	0	4	17.0625	0	0	18.421875	16.59375	0	0	0	0	0	0	18.2	-0.221875	-9.466667406	78.00000609
0	20	0	0	5	30.5859375	0	0	32.2734375	30.1171875	0	0	0	0	0	0	31.3	-0.9734375	-41.53333658	92.00000719
0	20	0	0	6	36.421875	0	0	37.6875	35.953125	0	0	0	0	0	0	35.1	-2.5875	-110.4000086	74.00000578
0	20	0	0	7	36.3984375	0	0	38.0859375	35.9296875	0	0	0	0	0	0	37.1	-0.9859375	-42.06666995	92.00000719
0	20	0	0	8	56.953125	0	0	58.8984375	56.484375	0	0	0	0	0	0	1.5	2.6015625	111.0000087	103.000008
0	20	0	0	9	3.140625	0	0	4.59375	2.671875	0	0	0	0	0	0	6.9	2.30625	98.40000769	82.00000641
0	20	0	0	10	25.2421875	0	0	26.90625	24.7734375	0	0	0	0	0	0	27.8	0.89375	38.13333631	91.00000711
0	20	0	0	11	52.734375	0	0	54.328125	52.265625	0	0	0	0	0	0	56.1	1.771875	75.60000591	88.00000688
0	20	0	0	12	20.8359375	0	0	22.21875	20.3671875	0	0	0	0	0	0	22.8	0.58125	24.80000194	79.00000617
0	20	0	0	13	56.6015625	0	0	57.8203125	56.1328125	0	0	0	0	0	0	59.2	1.3796875	58.86667127	72.00000563
0	20	0	0	14	22.2890625	0	0	23.2734375	21.8203125	0	0	0	0	0	0	24.9	1.6265625	69.40000542	62.00000484
0	20	0	0	15	37.6171875	0	0	39.609375	37.1484375	0	0	0	0	0	0	36.9	-2.709375	-115.600009	105.0000082
0	40	0	0	1	51.609375	0	0	52.734375	50.6484375	0	0	0	0	0	0	55.1	2.365625	100.9333412	89.00000695
0	40	0	0	2	49.3828125	0	0	50.296875	48.4453125	0	0	0	0	0	0	49.9	-0.396875	-16.93333466	79.00000617
0	40	0	0	3	20.203125	0	0	21.984375	19.265625	0	0	0	0	0	0	22.9	0.915625	39.06666972	116.0000091
0	40	0	0	4	7.875	0	0	8.9765625	6.9375	0	0	0	0	0	0	8.1	-0.8765625	-37.40000292	87.0000068
0	40	0	0	5	8.9765625	0	0	10.2421875	8.0390625	0	0	0	0	0	0	9.1	-1.1421875	-48.73333714	94.00000734
0	40	0	0	6	25.3828125	0	0	26.5078125	24.421875	0	0	0	0	0	0	25.2	-1.3078125	-55.80000436	89.00000695
0	40	0	0	7	10.6171875	0	0	11.8828125	9.6796875	0	0	0	0	0	0	11.9	0.0171875	0.733333391	94.00000734
0	40	0	0	8	20.53125	0	0	22.359375	19.59375	0	0	0	0	0	0	23.9	1.540625	65.73333847	118.0000092
0	40	0	0	9	14.3671875	0	0	15.7265625	13.4296875	0	0	0	0	0	0	15.1	-0.6265625	-26.73333542	98.00000766
0	40	0	0	10	28.78125	0	0	30.328125	27.84375	0	0	0	0	0	0	28.4	-1.928125	-82.26667309	106.0000083
0	40	0	0	11	35.4375	0	0	37.0078125	34.5	0	0	0	0	0	0	34.9	-2.1078125	-89.93334036	107.0000084
0	40	0	0	12	6.2109375	0	0	7.875	5.2734375	0	0	0	0	0	0	6.9	-0.975	-41.60000325	111.0000087
0	40	0	0	13	4.5234375	0	0	6.3984375	3.5859375	0	0	0	0	0	0	5.6	-0.7984375	-34.06666933	120.0000094
0	40	0	0	14	6.9609375	0	0	8.71875	6.0234375	0	0	0	0	0	0	7.1	-1.61875	-69.06667206	115.000009
0	40	0	0	15	19.8515625	0	0	21.9609375	18.9140625	0	0	0	0	0	0	20.2	-1.7609375	-75.1333392	130.0000102
0	60	0	0	1	17.4140625	0	0	18.7734375	16.0078125	0	0	0	0	0	0	19.1	0.3265625	13.93333442	118.0000092
0	60	0	0	2	28.21875	0	0	29.3203125	26.8125	0	0	0	0	0	0	28.8	-0.5203125	-22.20000173	107.0000084
0	60	0	0	3	32.1328125	0	0	33.46875	30.703125	0	0	0	0	0	0	31.9	-1.56875	-66.93333856	118.0000092
0	60	0	0	4	28.78125	0	0	30.09375	27.375	0	0	0	0	0	0	28.1	-1.99375	-85.06667331	116.0000091
0	60	0	0	5	41.578125	0	0	43.1015625	40.171875	0	0	0	0	0	0	37.5	-5.6015625	-239.0000187	125.0000098
0	60	0	0	6	33.0703125	0	0	33.890625	31.6640625	0	0	0	0	0	0	32.4	-1.490625	-63.60000497	95.00000742
0	60	0	0	7	24.0234375	0	0	24.515625	22.6171875	0	0	0	0	0	0	28.1	3.584375	152.9333453	81.00000633
0	60	0	0	8	12.703125	0	0	13.2890625	11.296875	0	0	0	0	0	0	15.2	1.9109375	81.5333397	85.00000664
0	60	0	0	9	13.828125	0	0	14.9765625	12.421875	0	0	0	0	0	0	14.4	-0.5765625	-24.60000192	109.0000085
0	60	0	0	10	26.34375	0	0	27.1171875	24.9375	0	0	0	0	0	0	28.3	1.1828125	50.46667061	93.00000727
0	60	0	0	11	44.25	0	0	45.4453125	42.84375	0	0	0	0	0	0	47.6	2.1546875	91.93334052	111.0000087
0	60	0	0	12	8.8828125	0	0	9.890625	7.4765625	0	0	0	0	0	0	10.2	0.309375	13.20000103	103.000008
0	60	0	0	13	15.09375	0	0	16.0078125	13.6875	0	0	0	0	0	0	16.9	0.8921875	38.06666964	99.00000773
0	60	0	0	14	30.9375	0	0	31.9921875	29.53125	0	0	0	0	0	0	31.2	-0.7921875	-33.80000264	105.0000082
0	60	0	0	15	34.171875	0	0	35.3203125	32.765625	0	0	0	0	0	0	31.2	-4.1203125	-175.8000137	109.0000085
0	80	0	0	1	15.140625	0	0	15.9609375	13.2421875	0	0	0	0	0	0	17.1	1.1390625	48.6000038	116.0000091
0	80	0	0	2	14.90625	0	0	15.9375	13.0078125	0	0	0	0	0	0	16.3	0.3625	15.46666788	125.0000098
0	80	0	0	3	22.21875	0	0	23.0625	20.34375	0	0	0	0	0	0	24.1	1.0375	44.26667013	116.0000091
0	80	0	0	4	17.0390625	0	0	18.046875	15.140625	0	0	0	0	0	0	19.3	1.253125	53.46667084	124.0000097
0	80	0	0	5	32.8125	0	0	33.9140625	30.9375	0	0	0	0	0	0	32.1	-1.8140625	-77.40000605	127.0000099
0	80	0	0	6	50.0625	0	0	51.1171875	48.1875	0	0	0	0	0	0	52.4	1.2828125	54.73333761	125.0000098
0	80	0	0	7	56.7421875	0	0	57.9375	54.84375	0	0	0	0	0	0	0.6	2.6625	113.6000089	132.0000103
0	80	0	0	8	6.4453125	0	0	7.453125	4.546875	0	0	0	0	0	0	7.1	-0.353125	-15.06666784	124.0000097
0	80	0	0	9	14.0859375	0	0	15.1640625	12.2109375	0	0	0	0	0	0	17.2	2.0359375	86.86667345	126.0000098
0	80	0	0	10	24.1171875	0	0	25.265625	22.21875	0	0	0	0	0	0	26.1	0.834375	35.60000278	130.0000102
0	80	0	0	11	36.28125	0	0	37.171875	34.40625	0	0	0	0	0	0	34.1	-3.071875	-131.0666769	118.0000092
0	80	0	0	12	38.109375	0	0	38.90625	36.234375	0	0	0	0	0	0	40.2	1.29375	55.20000431	114.0000089
0	80	0	0	13	59.671875	0	0	1.5	57.796875	0	0	0	0	0	0	2.2	0.7	29.866669	158.0000123
0	80	0	0	14	23.34375	0	0	24.65625	21.46875	0	0	0	0	0	0	24.8	0.14375	6.133333813	136.0000106
0	80	0	0	15	35.9296875	0	0	37.125	34.0546875	0	0	0	0	0	0	33.5	-3.625	-154.6666788	131.0000102
0	100	0	0	1	39.84375	0	0	41.0859375	37.5	0	0	0	0	0	0	37.2	-3.8859375	-165.800013	153.000012
0	100	0	0	2	9.75	0	0	10.734375	7.40625	0	0	0	0	0	0	8.8	-1.934375	-82.53333978	142.0000111
0	100	0	0	3	7.8515625	0	0	8.53125	5.5078125	0	0	0	0	0	0	7.9	-0.63125	-26.93333544	129.0000101
0	100	0	0	4	18.0703125	0	0	18.609375	15.7265625	0	0	0	0	0	0	19.1	0.490625	20.93333497	123.0000096
0	100	0	0	5	37.265625	0	0	37.546875	34.921875	0	0	0	0	0	0	35.2	-2.346875	-100.1333412	112.0000088
0	100	0	0	6	50.5546875	0	0	51.0703125	48.2109375	0	0	0	0	0	0	50.4	-0.6703125	-28.60000223	122.0000095
0	100	0	0	7	3.9140625	0	0	4.7578125	1.5703125	0	0	0	0	0	0	3.7	-1.0578125	-45.13333686	136.0000106
0	100	0	0	8	18.6328125	0	0	19.6171875	16.265625	0	0	0	0	0	0	24.1	4.4828125	191.2666816	143.0000112
0	100	0	0	9	31.125	0	0	32.109375	28.78125	0	0	0	0	0	0	32.1	-0.009375	-0.400000031	142.0000111
0	100	0	0	10	19.828125	0	0	20.390625	17.484375	0	0	0	0	0	0	22.2	1.809375	77.20000603	124.0000097
0	100	0	0	11	14.859375	0	0	15.0703125	12.515625	0	0	0	0	0	0	19.8	4.7296875	201.8000158	109.0000085
0	100	0	0	12	40.8515625	0	0	41.53125	38.5078125	0	0	0	0	0	0	38.8	-2.73125	-116.5333424	129.0000101
0	100	0	0	13	26.6484375	0	0	27.7734375	24.3046875	0	0	0	0	0	0	27.3	-0.4734375	-20.20000158	148.0000116
0	100	0	0	14	40.640625	0	0	40.8046875	38.296875	0	0	0	0	0	0	48.2	7.3953125	315.533358	107.0000084
0	100	0	0	15	19.8984375	0	0	20.953125	17.5546875	0	0	0	0	0	0	27.5	6.546875	279.3333552	145.0000113
0	0	1	0	1	18.2578125	26.109375	0	20.25	18.2578125	0	0	0	0	0	0	24.1	3.85	164.2666795	85.00000664
0	0	1	0	2	25.8515625	33.1640625	0	27.3046875	25.8515625	0	0	0	0	0	0	27.4	0.0953125	4.066666984	62.00000484
0	0	1	0	3	34.03125	42.1640625	0	36.3046875	34.0078125	0	0	0	0	0	0	35.4	-0.9046875	-38.60000302	98.00000766
0	0	1	0	4	43.78125	52.1015625	0	46.2421875	43.7578125	0	0	0	0	0	0	46.8	0.5578125	23.80000186	106.0000083
0	0	1	0	5	45.65625	53.0390625	0	47.15625	45.6328125	0	0	0	0	0	0	48.1	0.94375	40.26666981	65.00000508
0	0	1	0	6	31.171875	39	0	33.140625	31.171875	0	0	0	0	0	0	34.9	1.759375	75.06667253	84.00000656
0	0	1	0	7	59.9765625	7.6640625	0	1.8046875	59.9765625	0	0	0	0	0	0	59.8	-2.0046875	-85.53334002	78.00000609
0	0	1	0	8	4.03125	15.46875	0	9.609375	4.03125	0	0	0	0	0	0	7.9	-1.709375	-72.93333903	238.0000186
0	0	1	0	9	56.2734375	5.8125	0	59.953125	56.2734375	0	0	0	0	0	0	58.8	-1.153125	-49.20000384	157.0000123
0	0	1	0	10	25.546875	33.0703125	0	27.2109375	25.546875	0	0	0	0	0	0	27.6	0.3890625	16.6000013	71.00000555
0	0	1	0	11	42.5390625	49.7578125	0	43.8984375	42.515625	0	0	0	0	0	0	41.2	-2.6984375	-115.1333423	59.00000461
0	0	1	0	12	27.328125	34.875	0	29.015625	27.328125	0	0	0	0	0	0	27.1	-1.915625	-81.73333972	72.00000563
0	0	1	0	13	34.546875	41.9765625	0	36.1171875	34.5234375	0	0	0	0	0	0	37.9	1.7828125	76.06667261	68.00000531
0	0	1	0	14	18.5625	25.875	0	20.015625	18.5625	0	0	0	0	0	0	23.8	3.784375	161.4666793	62.00000484
0	0	1	0	15	51.5859375	58.78125	0	57.375	55.125	52.921875	51.5859375	0	0	0	0	56.2	3.278125	139.8666776	57.00000445
0	20	1	0	1	30.234375	37.4296875	0	31.5703125	29.765625	0	0	0	0	0	0	33.5	1.9296875	82.33333977	77.00000602
0	20	1	0	2	43.1953125	50.765625	0	44.90625	42.7265625	0	0	0	0	0	0	57.5	12.59375	537.3333753	93.00000727
0	20	1	0	3	30.328125	37.78125	0	31.921875	29.859375	0	0	0	0	0	0	31.8	-0.121875	-5.200000406	88.00000688
0	20	1	0	4	51.75	59.15625	0	53.296875	51.28125	0	0	0	0	0	0	55.2	1.903125	81.20000634	86.00000672
0	20	1	0	5	36	45	0	39.140625	35.53125	0	0	0	0	0	0	36.8	-2.340625	-99.86667447	154.000012
0	20	1	0	6	25.2890625	32.8125	0	26.953125	24.796875	0	0	0	0	0	0	27.8	0.846875	36.13333616	92.00000719
0	20	1	0	7	41.4609375	49.640625	0	43.78125	40.9921875	0	0	0	0	0	0	42.7	-1.08125	-46.13333694	119.0000093
0	20	1	0	8	12.1171875	19.3359375	0	13.4765625	11.6484375	0	0	0	0	0	0	14.1	0.6234375	26.60000208	78.00000609
0	20	1	0	9	19.1484375	27.2109375	0	21.3515625	18.65625	0	0	0	0	0	0	22.8	1.4484375	61.80000483	115.000009
0	20	1	0	10	54.375	1.59375	0	55.734375	53.8828125	0	0	0	0	0	0	56.4	0.665625	28.40000222	79.00000617
0	20	1	0	11	32.6953125	39.8671875	0	34.0078125	32.2265625	0	0	0	0	0	0	32.1	-1.9078125	-81.40000636	76.00000594
0	20	1	0	12	21.1875	28.3125	0	22.453125	20.6953125	0	0	0	0	0	0	24.7	2.246875	95.86667416	75.00000586
0	20	1	0	13	7.453125	14.90625	0	9.046875	6.9609375	0	0	0	0	0	0	9.8	0.753125	32.13333584	89.00000695
0	20	1	0	14	0.9140625	7.9921875	0	2.109375	0.4453125	0	0	0	0	0	0	7.2	5.090625	217.200017	71.00000555
0	20	1	0	15	43.59375	51.4921875	0	45.6328125	43.125	0	0	0	0	0	0	41	-4.6328125	-197.6666821	107.0000084
0	40	1	0	1	13.3359375	20.953125	0	15.09375	12.3984375	0	0	0	0	0	0	18.5	3.40625	145.3333447	115.000009
0	40	1	0	2	34.640625	41.9296875	0	36.0703125	33.703125	0	0	0	0	0	0	34.7	-1.3703125	-58.46667123	101.0000079
0	40	1	0	3	48.5625	55.828125	0	49.96875	47.625	0	0	0	0	0	0	51.9	1.93125	82.40000644	100.0000078
0	40	1	0	4	3.8671875	11.3671875	0	5.5078125	2.9296875	0	0	0	0	0	0	3.2	-2.3078125	-98.46667436	110.0000086
0	40	1	0	5	36.28125	43.640625	0	37.78125	35.34375	0	0	0	0	0	0	30.1	-7.68125	-327.7333589	104.0000081
0	40	1	0	6	8.6484375	16.125	0	10.265625	7.7109375	0	0	0	0	0	0	10.4	0.134375	5.733333781	109.0000085
0	40	1	0	7	43.7578125	50.7890625	0	44.9296875	42.8203125	0	0	0	0	0	0	43.1	-1.8296875	-78.06667277	90.00000703
0	40	1	0	8	1.171875	8.8359375	0	2.9765625	0.234375	0	0	0	0	0	0	3.2	0.2234375	9.533334078	117.0000091
0	40	1	0	9	7.5	15	0	9.140625	6.5390625	0	0	0	0	0	0	8.1	-1.040625	-44.40000347	111.0000087
0	40	1	0	10	26.4375	33.65625	0	27.796875	25.4765625	0	0	0	0	0	0	25.1	-2.696875	-115.0666757	99.00000773
0	40	1	0	11	28.4765625	35.7421875	0	29.8828125	27.515625	0	0	0	0	0	0	27.9	-1.9828125	-84.60000661	101.0000079
0	40	1	0	12	46.4765625	53.859375	0	48	45.5390625	0	0	0	0	0	0	47.2	-0.8	-34.133336	105.0000082
0	40	1	0	13	39.140625	46.1953125	0	40.3359375	38.203125	0	0	0	0	0	0	39.9	-0.4359375	-18.60000145	91.00000711
0	40	1	0	14	58.96875	6.3515625	0	0.46875	58.0078125	0	0	0	0	0	0	59.4	-1.06875	-45.60000356	105.0000082
0	40	1	0	15	5.3203125	12.890625	0	7.03125	4.359375	0	0	0	0	0	0	7.9	0.86875	37.06666956	114.0000089
0	60	1	0	1	23.0859375	31.078125	0	25.21875	21.65625	0	0	0	0	0	0	26	0.78125	33.33333594	152.0000119
0	60	1	0	2	16.2421875	23.578125	0	17.71875	14.8359375	0	0	0	0	0	0	19.4	1.68125	71.73333894	123.0000096
0	60	1	0	3	35.34375	42.609375	0	36.75	33.9375	0	0	0	0	0	0	34.7	-2.05	-87.4666735	120.0000094
0	60	1	0	4	7.734375	15.09375	0	9.234375	6.328125	0	0	0	0	0	0	8.4	-0.834375	-35.60000278	124.0000097
0	60	1	0	5	32.625	40.125	0	34.265625	31.1953125	0	0	0	0	0	0	31.8	-2.465625	-105.2000082	131.0000102
0	60	1	0	6	32.9765625	40.1953125	0	34.3359375	31.5703125	0	0	0	0	0	0	31.4	-2.9359375	-125.2666765	118.0000092
0	60	1	0	7	4.125	11.7421875	0	5.859375	2.71875	0	0	0	0	0	0	7.4	1.540625	65.73333847	134.0000105
0	60	1	0	8	23.4609375	31.1484375	0	25.2890625	22.0546875	0	0	0	0	0	0	32.1	6.8109375	290.6000227	138.0000108
0	60	1	0	9	37.828125	45.46875	0	39.609375	36.421875	0	0	0	0	0	0	37.9	-1.709375	-72.93333903	136.0000106
0	60	1	0	10	53.90625	1.171875	0	55.3125	52.5	0	0	0	0	0	0	57.4	2.0875	89.06667363	120.0000094
0	60	1	0	11	15.7734375	23.625	0	17.765625	14.3671875	0	0	0	0	0	0	19.1	1.334375	56.93333778	145.0000113
0	60	1	0	12	20.6953125	28.078125	0	22.21875	19.2890625	0	0	0	0	0	0	23.2	0.98125	41.86666994	125.0000098
0	60	1	0	13	48.2578125	56.7890625	0	50.9296875	46.8515625	0	0	0	0	0	0	52.7	1.7703125	75.53333923	174.0000136
0	60	1	0	14	5.671875	13.0078125	0	7.1484375	4.265625	0	0	0	0	0	0	5.9	-1.2484375	-53.26667083	123.0000096
0	60	1	0	15	29.484375	38.296875	0	32.4375	28.078125	0	0	0	0	0	0	27.1	-5.3375	-227.7333511	186.0000145
0	80	1	0	1	10.6875	17.484375	0	11.625	8.8125	0	0	0	0	0	0	10.4	-1.225	-52.26667075	120.0000094
0	80	1	0	2	19.0546875	25.5234375	0	19.6640625	17.1796875	0	0	0	0	0	0	19.8	0.1359375	5.800000453	106.0000083
0	80	1	0	3	38.671875	45.421875	0	39.5625	36.796875	0	0	0	0	0	0	35.9	-3.6625	-156.2666789	118.0000092
0	80	1	0	4	4.4296875	10.078125	0	4.21875	2.5546875	0	0	0	0	0	0	5.2	0.98125	41.86666994	71.00000555
0	80	1	0	5	11.1328125	17.5078125	0	11.6484375	9.2578125	0	0	0	0	0	0	14.1	2.4515625	104.6000082	102.000008
0	80	1	0	6	22.7109375	28.78125	0	22.921875	20.8359375	0	0	0	0	0	0	20.8	-2.121875	-90.53334041	89.00000695
0	80	1	0	7	29.4140625	36	0	30.140625	27.5390625	0	0	0	0	0	0	27.6	-2.540625	-108.4000085	111.0000087
0	80	1	0	8	43.8046875	50.484375	0	44.625	41.9296875	0	0	0	0	0	0	47.1	2.475	105.6000083	115.000009
0	80	1	0	9	58.6875	5.2265625	0	59.3671875	56.8125	0	0	0	0	0	0	1.2	1.8328125	78.20000611	109.0000085
0	80	1	0	10	13.0546875	19.96875	0	14.109375	11.15625	0	0	0	0	0	0	12.1	-2.009375	-85.73334003	126.0000098
0	80	1	0	11	30.65625	37.59375	0	31.734375	28.78125	0	0	0	0	0	0	31.4	-0.334375	-14.26666778	126.0000098
0	80	1	0	12	43.96875	50.6953125	0	44.8359375	42.0703125	0	0	0	0	0	0	44.1	-0.7359375	-31.40000245	118.0000092
0	80	1	0	13	58.4765625	5.34375	0	59.484375	56.6015625	0	0	0	0	0	0	48.6	-10.884375	-464.4000363	123.0000096
0	80	1	0	14	16.0546875	23.0859375	0	17.2265625	14.1796875	0	0	0	0	0	0	14.1	-3.1265625	-133.4000104	130.0000102
0	80	1	0	15	26.5078125	32.7421875	0	26.8828125	24.6328125	0	0	0	0	0	0	27.6	0.7171875	30.60000239	96.0000075
0	100	1	0	1	57.1640625	3.8203125	0	57.9609375	54.8203125	0	0	0	0	0	0	1.2	3.2390625	138.2000108	134.0000105
0	100	1	0	2	27.5625	34.453125	0	28.59375	25.21875	0	0	0	0	0	0	28.5	-0.09375	-4.000000313	144.0000113
0	100	1	0	3	44.15625	50.71875	0	44.859375	41.8125	0	0	0	0	0	0	42.4	-2.459375	-104.9333415	130.0000102
0	100	1	0	4	51.515625	58.4765625	0	52.6171875	49.171875	0	0	0	0	0	0	53.8	1.1828125	50.46667061	147.0000115
0	100	1	0	5	58.3125	5.109375	0	59.25	55.96875	0	0	0	0	0	0	59.9	0.65	27.7333355	140.0000109
0	100	1	0	6	18.3515625	25.4296875	0	19.5703125	16.0078125	0	0	0	0	0	0	20.7	1.1296875	48.20000377	152.0000119
0	100	1	0	7	28.5703125	35.34375	0	29.484375	26.2265625	0	0	0	0	0	0	28.1	-1.384375	-59.06667128	139.0000109
0	100	1	0	8	6.9375	13.5234375	0	7.6640625	4.59375	0	0	0	0	0	0	8.4	0.7359375	31.40000245	131.0000102
0	100	1	0	9	32.6015625	39.1640625	0	33.3046875	30.234375	0	0	0	0	0	0	31.8	-1.5046875	-64.20000502	131.0000102
0	100	1	0	10	34.734375	41.1796875	0	35.3203125	32.390625	0	0	0	0	0	0	32.7	-2.6203125	-111.8000087	125.0000098
0	100	1	0	11	9.703125	16.5234375	0	10.6640625	7.359375	0	0	0	0	0	0	14.2	3.5359375	150.8666785	141.000011
0	100	1	0	12	34.9453125	41.25	0	35.3671875	32.6015625	0	0	0	0	0	0	34.9	-0.4671875	-19.93333489	118.0000092
0	100	1	0	13	20.015625	26.34375	0	20.484375	17.671875	0	0	0	0	0	0	22.4	1.915625	81.73333972	120.0000094
0	100	1	0	14	44.25	50.765625	0	44.90625	41.8828125	0	0	0	0	0	0	42.1	-2.80625	-119.7333427	129.0000101
0	100	1	0	15	7.265625	13.59375	0	7.734375	4.921875	0	0	0	0	0	0	10.1	2.365625	100.9333412	120.0000094
0	0	1	1	1	54.421875	2.7421875	0	56.8828125	54.3984375	0	0	0	0	0	0	0.8	-1.9421875	-82.86667314	106.0000083
0	0	1	1	2	55.21875	2.578125	0	56.71875	55.21875	0	0	0	0	0	0	1.1	-1.478125	-63.06667159	64.000005
0	0	1	1	3	3.375	10.9453125	0	5.0859375	3.375	0	0	0	0	0	0	10.2	-0.7453125	-31.80000248	73.0000057
0	0	1	1	4	23.1328125	30.5859375	0	24.7265625	23.1328125	0	0	0	0	0	0	27.9	-2.6859375	-114.600009	68.00000531
0	0	1	1	5	38.484375	45.9609375	0	40.1015625	38.484375	0	0	0	0	0	0	41.1	-4.8609375	-207.4000162	69.00000539
0	0	1	1	6	5.390625	13.0078125	0	7.1484375	5.3671875	0	0	0	0	0	0	9.9	-3.1078125	-132.6000104	76.00000594
0	0	1	1	7	30.328125	38.859375	0	33	30.328125	0	0	0	0	0	0	32.5	-6.359375	-271.3333545	114.0000089
0	0	1	1	8	56.2265625	3.75	0	57.890625	56.2265625	0	0	0	0	0	0	3.2	-0.55	-23.4666685	71.00000555
0	0	1	1	9	16.125	24	0	18.140625	16.125	0	0	0	0	0	0	24.1	0.1	4.266667	86.00000672
0	0	1	1	10	2.859375	9.796875	0	3.9375	2.859375	0	0	0	0	0	0	9.1	-0.696875	-29.73333566	46.00000359
0	0	1	1	11	44.109375	51.9140625	0	46.0546875	44.0859375	0	0	0	0	0	0	52.9	0.9859375	42.06666995	84.00000656
0	0	1	1	12	9.4921875	16.5703125	0	10.7109375	9.4921875	0	0	0	0	0	0	18.2	1.6296875	69.53333877	52.00000406
0	0	1	1	13	25.8984375	33.2109375	0	27.3515625	25.8984375	0	0	0	0	0	0	29.1	-4.1109375	-175.4000137	62.00000484
0	0	1	1	14	49.5234375	56.765625	0	50.90625	49.5234375	0	0	0	0	0	0	55	-1.765625	-75.33333922	59.00000461
0	0	1	1	15	26.625	34.078125	0	28.21875	26.6015625	0	0	0	0	0	0	31.8	-2.278125	-97.20000759	69.00000539
0	20	1	1	1	14.953125	23.2265625	0	17.3671875	14.484375	0	0	0	0	0	0	25.1	1.8734375	79.93333958	123.0000096
0	20	1	1	2	26.2265625	34.4765625	0	28.6171875	25.7578125	0	0	0	0	0	0	30.2	-4.2765625	-182.4666809	122.0000095
0	20	1	1	3	44.1796875	52.3359375	0	46.4765625	43.7109375	0	0	0	0	0	0	47.2	-5.1359375	-219.1333505	118.0000092
0	20	1	1	4	25.5703125	32.7890625	0	26.9296875	25.1015625	0	0	0	0	0	0	30.4	-2.3890625	-101.9333413	78.00000609
0	20	1	1	5	44.9296875	52.6640625	0	46.78125	44.4609375	0	0	0	0	0	0	51.8	-0.8640625	-36.86666955	99.00000773
0	20	1	1	6	1.875	9.375	0	3.515625	1.40625	0	0	0	0	0	0	6.1	-3.275	-139.7333443	90.00000703
0	20	1	1	7	6.234375	13.4765625	0	7.6171875	5.765625	0	0	0	0	0	0	8.7	-4.7765625	-203.8000159	79.00000617
0	20	1	1	8	25.4765625	33	0	27.140625	25.0078125	0	0	0	0	0	0	30.4	-2.6	-110.933342	91.00000711
0	20	1	1	9	6.1640625	13.2421875	0	7.359375	5.6953125	0	0	0	0	0	0	13	-0.2421875	-10.33333414	71.00000555
0	20	1	1	10	30.234375	37.40625	0	31.546875	29.7421875	0	0	0	0	0	0	34.1	-3.30625	-141.0666777	77.00000602
0	20	1	1	11	57.984375	5.0390625	0	59.1796875	57.515625	0	0	0	0	0	0	6.2	1.1609375	49.5333372	71.00000555
0	20	1	1	12	19.078125	27.46875	0	21.609375	18.609375	0	0	0	0	0	0	24.9	-2.56875	-109.6000086	128.00001
0	20	1	1	13	33.3046875	40.78125	0	34.921875	32.8359375	0	0	0	0	0	0	35.3	-5.48125	-233.8666849	89.00000695
0	20	1	1	14	5.8125	13.7578125	0	7.8984375	5.34375	0	0	0	0	0	0	57.2	-16.5578125	-706.4667219	109.0000085
0	20	1	1	15	48.5390625	56.1796875	0	50.3203125	48.0703125	0	0	0	0	0	0	54.1	-2.0796875	-88.73334027	96.0000075
0	40	1	1	1	5.1796875	12.46875	0	6.609375	4.2421875	0	0	0	0	0	0	10.2	-2.26875	-96.80000756	101.0000079
0	40	1	1	2	23.71875	31.1484375	0	25.2890625	22.78125	0	0	0	0	0	0	28.4	-2.7484375	-117.2666758	107.0000084
0	40	1	1	3	35.3671875	42.984375	0	37.125	34.4296875	0	0	0	0	0	0	39.5	-3.484375	-148.6666783	115.000009
0	40	1	1	4	1.8515625	9.75	0	3.890625	0.890625	0	0	0	0	0	0	8.6	-1.15	-49.0666705	128.00001
0	40	1	1	5	26.578125	33.984375	0	28.125	25.6171875	0	0	0	0	0	0	31.4	-2.584375	-110.2666753	107.0000084
0	40	1	1	6	45.1171875	52.8515625	0	46.9921875	44.1796875	0	0	0	0	0	0	49.9	-2.9515625	-125.9333432	120.0000094
0	40	1	1	7	17.1796875	24.6328125	0	18.7734375	16.2421875	0	0	0	0	0	0	25.7	1.0671875	45.53333689	108.0000084
0	40	1	1	8	53.015625	0.234375	0	54.375	52.078125	0	0	0	0	0	0	0.9	0.665625	28.40000222	98.00000766
0	40	1	1	9	3.8671875	11.109375	0	5.25	2.9296875	0	0	0	0	0	0	6.9	-4.209375	-179.600014	99.00000773
0	40	1	1	10	8.296875	15.5625	0	9.703125	7.359375	0	0	0	0	0	0	14.9	-0.6625	-28.26666888	100.0000078
0	40	1	1	11	25.9453125	33.234375	0	27.375	24.984375	0	0	0	0	0	0	29.8	-3.434375	-146.5333448	102.000008
0	40	1	1	12	37.9921875	45.09375	0	39.234375	37.03125	0	0	0	0	0	0	40.1	-4.99375	-213.0666833	94.00000734
0	40	1	1	13	46.921875	54.4453125	0	48.5859375	45.984375	0	0	0	0	0	0	50.6	-3.8453125	-164.0666795	111.0000087
0	40	1	1	14	7.734375	14.8125	0	8.953125	6.796875	0	0	0	0	0	0	14.8	-0.0125	-0.533333375	92.00000719
0	40	1	1	15	33.1875	40.6171875	0	34.7578125	32.25	0	0	0	0	0	0	37.4	-3.2171875	-137.2666774	107.0000084
0	60	1	1	1	25.7578125	32.4609375	0	26.6015625	24.3515625	0	0	0	0	0	0	29.5	-2.9609375	-126.3333432	96.0000075
0	60	1	1	2	36.796875	43.5234375	0	37.6640625	35.390625	0	0	0	0	0	0	37.2	-6.3234375	-269.8000211	97.00000758
0	60	1	1	3	47.671875	54.65625	0	48.796875	46.265625	0	0	0	0	0	0	54.8	0.14375	6.133333812	108.0000084
0	60	1	1	4	4.8515625	11.53125	0	5.6484375	3.4453125	0	0	0	0	0	0	7.7	-3.83125	-163.4666794	94.00000734
0	60	1	1	5	24.515625	31.3125	0	25.453125	23.109375	0	0	0	0	0	0	27.1	-4.2125	-179.7333474	100.0000078
0	60	1	1	6	16.5234375	23.6953125	0	17.8359375	15.1171875	0	0	0	0	0	0	23.1	-0.5953125	-25.40000198	116.0000091
0	60	1	1	7	34.59375	41.4609375	0	35.6015625	33.1875	0	0	0	0	0	0	35.2	-6.2609375	-267.1333542	103.000008
0	60	1	1	8	34.5703125	41.3671875	0	35.5078125	33.1640625	0	0	0	0	0	0	36.9	-4.4671875	-190.6000149	100.0000078
0	60	1	1	9	25.03125	31.9453125	0	26.0625	23.625	0	0	0	0	0	0	26.5	-5.4453125	-232.3333515	104.0000081
0	60	1	1	10	30.84375	38.0390625	0	32.1796875	29.4140625	0	0	0	0	0	0	31.2	-6.8390625	-291.8000228	118.0000092
0	60	1	1	11	40.4296875	47.625	0	41.765625	39.0234375	0	0	0	0	0	0	44.9	-2.725	-116.2666758	117.0000091
0	60	1	1	12	10.453125	18.046875	0	12.1875	9.046875	0	0	0	0	0	0	10.9	-7.146875	-304.9333572	134.0000105
0	60	1	1	13	30.6796875	37.7578125	0	31.8984375	29.2734375	0	0	0	0	0	0	37.4	-0.3578125	-15.26666786	112.0000088
0	60	1	1	14	38.9765625	45.703125	0	39.84375	37.5703125	0	0	0	0	0	0	36.4	-9.303125	-396.9333643	97.00000758
0	60	1	1	15	2.5546875	9.4453125	0	3.5859375	1.1484375	0	0	0	0	0	0	3.7	-5.7453125	-245.1333525	104.0000081
0	80	1	1	1	50.3671875	56.203125	0	50.34375	48.4921875	0	0	0	0	0	0	55.8	-0.403125	-17.20000134	79.00000617
0	80	1	1	2	1.9921875	8.109375	0	2.25	0.1171875	0	0	0	0	0	0	4.9	-3.209375	-136.933344	91.00000711
0	80	1	1	3	59.109375	5.859375	0	0	57.234375	0	0	0	0	0	0	4.9	-0.959375	-40.93333653	118.0000092
0	80	1	1	4	13.7578125	19.2421875	0	13.3828125	11.8828125	0	0	0	0	0	0	15.1	-4.1421875	-176.7333471	64.000005
0	80	1	1	5	31.8515625	38.8125	0	32.953125	29.9765625	0	0	0	0	0	0	32.1	-6.7125	-286.4000224	127.0000099
0	80	1	1	6	41.765625	48.328125	0	42.46875	39.890625	0	0	0	0	0	0	45.1	-3.228125	-137.7333441	110.0000086
0	80	1	1	7	4.640625	11.203125	0	5.34375	2.765625	0	0	0	0	0	0	6.4	-4.803125	-204.9333493	110.0000086
0	80	1	1	8	5.484375	12.4453125	0	6.5859375	3.609375	0	0	0	0	0	0	9.9	-2.5453125	-108.6000085	127.0000099
0	80	1	1	9	11.5546875	18.3046875	0	12.4453125	9.6796875	0	0	0	0	0	0	15.2	-3.1046875	-132.466677	118.0000092
0	80	1	1	10	22.3125	29.0390625	0	23.1796875	20.4375	0	0	0	0	0	0	24.9	-4.1390625	-176.6000138	117.0000091
0	80	1	1	11	26.25	33.09375	0	27.234375	24.375	0	0	0	0	0	0	28.2	-4.89375	-208.8000163	122.0000095
0	80	1	1	12	33.84375	40.6875	0	34.828125	31.9453125	0	0	0	0	0	0	34.9	-5.7875	-246.9333526	123.0000096
0	80	1	1	13	42.0234375	48.703125	0	42.8203125	40.1484375	0	0	0	0	0	0	45.1	-3.603125	-153.7333453	114.0000089
0	80	1	1	14	10.3359375	16.5	0	10.640625	8.4609375	0	0	0	0	0	0	13.2	-3.3	-140.800011	93.00000727
0	80	1	1	15	17.15625	23.203125	0	17.34375	15.28125	0	0	0	0	0	0	19.9	-3.303125	-140.9333443	88.00000688
0	100	1	1	1	35.8828125	42.28125	0	36.421875	33.5390625	0	0	0	0	0	0	40.1	-2.18125	-93.06667394	123.0000096
0	100	1	1	2	37.7109375	44.4140625	0	38.5546875	35.3671875	0	0	0	0	0	0	41.2	-3.2140625	-137.133344	136.0000106
0	100	1	1	3	12.28125	18.984375	0	13.125	9.9375	0	0	0	0	0	0	19.2	0.215625	9.200000719	136.0000106
0	100	1	1	4	26.4609375	33.5625	0	27.703125	24.1171875	0	0	0	0	0	0	29.8	-3.7625	-160.5333459	153.000012
0	100	1	1	5	7.0546875	13.828125	0	7.96875	4.7109375	0	0	0	0	0	0	14.6	0.771875	32.93333591	139.0000109
0	100	1	1	6	57.9375	4.921875	0	59.0390625	55.5703125	0	0	0	0	0	0	5.7	0.778125	33.20000259	148.0000116
0	100	1	1	7	10.6875	17.578125	0	11.71875	8.3203125	0	0	0	0	0	0	16.7	-0.878125	-37.46666959	145.0000113
0	100	1	1	8	27.375	34.0078125	0	28.1484375	25.03125	0	0	0	0	0	0	30.2	-3.8078125	-162.4666794	133.0000104
0	100	1	1	9	1.03125	8.0390625	0	2.1796875	58.6875	0	0	0	0	0	0	8.1	0.0609375	2.600000203	149.0000116
0	100	1	1	10	32.296875	38.765625	0	32.90625	29.953125	0	0	0	0	0	0	36.1	-2.665625	-113.7333422	126.0000098
0	100	1	1	11	52.5703125	59.53125	0	53.6484375	50.2265625	0	0	0	0	0	0	55.9	-3.63125	-154.9333454	146.0000114
0	100	1	1	12	4.1484375	10.2421875	0	4.3828125	1.78125	0	0	0	0	0	0	7.8	-2.4421875	-104.2000081	111.0000087
0	100	1	1	13	26.390625	32.7421875	0	26.8828125	24.046875	0	0	0	0	0	0	31.2	-1.5421875	-65.80000514	121.0000095
0	100	1	1	14	51.9609375	58.6875	0	52.828125	49.6171875	0	0	0	0	0	0	33.5	-25.1875	-1074.666751	137.0000107
0	100	1	1	15	44.625	51.5859375	0	45.7265625	42.2578125	0	0	0	0	0	0	54.2	2.6140625	111.533342	148.0000116
1	-	0	0	1	37.78125	0	0	40.921875	37.3125	0	0	0	0	0	0	35.1	-5.821875	-248.4000194	154.000012
1	-	0	0	2	51.609375	0	0	52.40625	49.734375	0	0	0	0	0	0	51.1	-1.30625	-55.73333769	114.0000089
1	-	0	0	3	0.984375	0	0	2.71875	59.578125	0	0	0	0	0	0	2.5	-0.21875	-9.333334063	134.0000105
1	-	0	0	4	22.640625	0	0	24.2109375	21.703125	0	0	0	0	0	0	24.2	-0.0109375	-0.466666703	107.0000084
1	-	0	0	5	19.0546875	0	0	20.71875	17.625	0	0	0	0	0	0	19.3	-1.41875	-60.53333806	132.0000103
1	-	0	0	6	32.6484375	0	0	33.9375	30.7734375	0	0	0	0	0	0	31.9	-2.0375	-86.93334013	135.0000105
1	-	0	0	7	34.6640625	0	0	36.0703125	33.7265625	0	0	0	0	0	0	35.2	-0.8703125	-37.13333623	100.0000078
1	-	0	0	8	5.3203125	0	0	5.765625	2.9765625	0	0	0	0	0	0	3.8	-1.965625	-83.86667322	119.0000093
1	-	0	0	9	7.9453125	0	0	9.75	7.453125	0	0	0	0	0	0	10.4	0.65	27.7333355	98.00000766
1	-	0	0	10	16.8046875	0	0	17.3203125	14.4609375	0	0	0	0	0	0	15.2	-2.1203125	-90.46667373	122.0000095
1	-	0	0	11	21.7734375	0	0	23.71875	20.8359375	0	0	0	0	0	0	24.1	0.38125	16.26666794	123.0000096
1	-	0	0	12	32.8359375	0	0	33.4921875	30.9609375	0	0	0	0	0	0	30.2	-3.2921875	-140.4666776	108.0000084
1	-	0	0	13	42.4921875	0	0	43.359375	40.1484375	0	0	0	0	0	0	35.4	-7.959375	-339.6000265	137.0000107
1	-	0	0	14	1.6171875	0	0	3.1171875	0.2109375	0	0	0	0	0	0	61.4	-1.7171875	-73.26667239	124.0000097
1	-	0	0	15	3.703125	0	0	5.7890625	3.234375	0	0	0	0	0	0	4.8	-0.9890625	-42.2000033	109.0000085
1	-	1	0	1	30.5625	38.296875	0	32.4375	29.15625	0	0	0	0	0	0	28.8	-3.6375	-155.2000121	140.0000109
1	-	1	0	2	29.859375	37.5	0	31.6171875	27.515625	0	0	0	0	0	0	27.1	-4.5171875	-192.7333484	175.0000137
1	-	1	0	3	28.3828125	36.234375	0	30.375	27.4453125	0	0	0	0	0	0	27.1	-3.275	-139.7333443	125.0000098
1	-	1	0	4	5.484375	13.0078125	0	7.125	3.609375	0	0	0	0	0	0	5.4	-1.725	-73.60000575	150.0000117
1	-	1	0	5	20.5078125	28.265625	0	22.40625	19.1015625	0	0	0	0	0	0	22.2	-0.20625	-8.800000688	141.000011
1	-	1	0	6	54.234375	1.6640625	0	55.8046875	51.890625	0	0	0	0	0	0	56.9	1.0953125	46.73333698	167.000013
1	-	1	0	7	40.265625	48.609375	0	42.75	39.328125	0	0	0	0	0	0	39.1	-3.65	-155.7333455	146.0000114
1	-	1	0	8	0.1171875	8.625	0	2.765625	59.6484375	0	0	0	0	0	0	61.8	-0.965625	-41.20000322	133.0000104
1	-	1	0	9	30.6796875	37.8515625	0	31.9921875	28.8046875	0	0	0	0	0	0	32.1	0.1078125	4.600000359	136.0000106
1	-	1	0	10	5.9296875	14.0625	0	8.203125	5.4609375	0	0	0	0	0	0	12.3	4.096875	174.8000137	117.0000091
1	-	1	0	11	33.609375	39.7734375	0	33.9140625	31.265625	0	0	0	0	0	0	33.7	-0.2140625	-9.133334047	113.0000088
1	-	1	0	12	26.7890625	35.34375	0	29.484375	26.3203125	0	0	0	0	0	0	30.4	0.915625	39.06666972	135.0000105
1	-	1	0	13	2.109375	10.4765625	0	4.6171875	0.703125	0	0	0	0	0	0	6.1	1.4828125	63.26667161	167.000013
1	-	1	0	14	25.546875	33.3515625	0	27.4921875	24.609375	0	0	0	0	0	0	37.8	10.3078125	439.8000344	123.0000096
1	-	1	0	15	4.546875	11.1796875	0	5.3203125	2.671875	0	0	0	0	0	0	4.2	-1.1203125	-47.80000373	113.0000088
1	-	1	1	1	37.9453125	44.3203125	0	38.4609375	35.6015625	0	0	0	0	0	0	36.2	-8.1203125	-346.4666937	122.0000095
1	-	1	1	2	50.3203125	57.984375	0	52.125	48.9140625	0	0	0	0	0	0	55.4	-2.584375	-110.2666753	137.0000107
1	-	1	1	3	8.671875	15.6796875	0	9.8203125	6.796875	0	0	0	0	0	0	13.1	-2.5796875	-110.0666753	129.0000101
1	-	1	1	4	16.453125	23.6015625	0	17.7421875	14.578125	0	0	0	0	0	0	19.9	-3.7015625	-157.9333457	135.0000105
1	-	1	1	5	27.0234375	34.2421875	0	28.3828125	26.0859375	0	0	0	0	0	0	30.5	-3.7421875	-159.6666791	98.00000766
1	-	1	1	6	47.6015625	54.8671875	0	49.0078125	46.6640625	0	0	0	0	0	0	53.2	-1.6671875	-71.13333889	100.0000078
1	-	1	1	7	30.1171875	37.5703125	0	31.7109375	28.7109375	0	0	0	0	0	0	32.2	-5.3703125	-229.1333512	128.00001
1	-	1	1	8	42.3515625	50.2734375	0	44.4140625	41.4140625	0	0	0	0	0	0	49.9	-0.3734375	-15.93333458	128.00001
1	-	1	1	9	50.8125	59.3203125	0	53.4609375	50.34375	0	0	0	0	0	0	51.9	-7.4203125	-316.6000247	133.0000104
1	-	1	1	10	50.25	57.09375	0	51.234375	47.90625	0	0	0	0	0	0	54.8	-2.29375	-97.86667431	142.0000111
1	-	1	1	11	26.90625	34.5234375	0	28.6640625	25.5	0	0	0	0	0	0	30.5	-4.0234375	-171.6666801	135.0000105
1	-	1	1	12	10.921875	18.515625	0	12.65625	10.453125	0	0	0	0	0	0	14.9	-3.615625	-154.2666787	94.00000734
1	-	1	1	13	22.359375	29.0859375	0	23.2265625	20.484375	0	0	0	0	0	0	26.9	-2.1859375	-93.26667395	117.0000091
1	-	1	1	14	45.28125	51.8671875	0	46.0078125	42.9375	0	0	0	0	0	0	49.9	-1.9671875	-83.93333989	131.0000102
1	-	1	1	15	12.234375	21.46875	0	15.609375	11.765625	0	0	0	0	0	0	16.9	-4.56875	-194.9333486	164.0000128
2	-	0	0	1	42.140625	0	0	42.9609375	0	0	0	0	0	0	0	37.2	-5.7609375	-245.8000192	0
2	-	0	0	2	59.390625	0	21.2109375	0.2109375	0	0	0	0	0	0	0	2.2	1.9890625	84.8666733	0
2	-	0	0	3	29.7421875	0	0	30.5859375	0	0	0	0	0	0	0	31.1	0.5140625	21.93333505	0
2	-	0	0	4	56.0625	0	0	56.8125	0	0	0	0	0	0	0	59.5	2.6875	114.6666756	0
2	-	0	0	5	4.921875	0	8.1328125	5.578125	0	0	0	0	0	0	0	6.8	1.221875	52.13333741	0
2	-	0	0	6	4.546875	0	7.8984375	5.34375	0	0	0	0	0	0	0	5.8	0.45625	19.46666819	0
2	-	0	0	7	51.2578125	0	0	52.1015625	0	0	0	0	0	0	0	54.9	2.7984375	119.4000093	0
2	-	0	0	8	3.2109375	0	16.96875	4.0546875	0	0	0	0	0	0	0	4.2	0.1453125	6.200000484	0
2	-	0	0	9	14.4609375	0	5.25	15.2578125	0	0	0	0	0	0	0	11.8	-3.4578125	-147.5333449	0
2	-	0	0	10	23.25	0	0	24.0234375	0	0	0	0	0	0	0	25.8	1.7765625	75.80000592	0
2	-	0	0	11	47.109375	0	1.03125	47.765625	0	0	0	0	0	0	0	48.2	0.434375	18.53333478	0
2	-	0	0	12	11.203125	0	0	11.859375	0	0	0	0	0	0	0	12.4	0.540625	23.06666847	0
2	-	0	0	13	12	0	15.421875	12.7265625	0	0	0	0	0	0	0	12.8	0.0734375	3.133333578	0
2	-	0	0	14	41.0390625	0	0	41.8359375	0	0	0	0	0	0	0	41.4	-0.4359375	-18.60000145	0
2	-	0	0	15	49.3125	0	2.765625	50.0625	0	0	0	0	0	0	0	50.3	0.2375	10.13333412	0
2	-	1	0	1	56.1796875	2.765625	6.703125	56.90625	0	0	0	0	0	0	0	6.8	9.89375	422.1333663	0
2	-	1	0	2	10.7578125	17.3203125	0	11.4609375	0	0	0	0	0	0	0	12.5	1.0390625	44.3333368	0
2	-	1	0	3	50.1796875	56.765625	0	50.90625	0	0	0	0	0	0	0	53.8	2.89375	123.4666763	0
2	-	1	0	4	21.234375	27.9609375	47.859375	22.078125	0	0	0	0	0	0	0	25.2	3.121875	133.2000104	0
2	-	1	0	5	58.4296875	5.015625	0	59.15625	0	0	0	0	0	0	0	59.5	0.34375	14.66666781	0
2	-	1	0	6	53.203125	59.765625	0	53.90625	0	0	0	0	0	0	0	56.1	2.19375	93.60000731	0
2	-	1	0	7	30.328125	36.890625	0	31.03125	0	0	0	0	0	0	0	29.9	-1.13125	-48.26667044	0
2	-	1	0	8	46.5	53.0625	2.34375	47.1796875	0	0	0	0	0	0	0	52.1	4.9203125	209.9333497	0
2	-	1	0	9	13.359375	19.921875	0	14.0625	0	0	0	0	0	0	0	19.8	5.7375	244.8000191	0
2	-	1	0	10	46.3125	52.8984375	0	47.0390625	0	0	0	0	0	0	0	54.8	7.7609375	331.1333592	0
2	-	1	0	11	1.6171875	8.1796875	0	2.3203125	0	0	0	0	0	0	0	3.2	0.8796875	37.53333627	0
2	-	1	0	12	7.7109375	14.25	0	8.390625	0	0	0	0	0	0	0	10.4	2.009375	85.73334003	0
2	-	1	0	13	0.75	7.3125	0	1.453125	0	0	0	0	0	0	0	2.9	1.446875	61.73333816	0
2	-	1	0	14	2.4140625	8.9296875	53.296875	3.0703125	0	0	0	0	0	0	0	4.9	1.8296875	78.06667277	0
2	-	1	0	15	2.3203125	8.8828125	0	3.0234375	0	0	0	0	0	0	0	5	1.9765625	84.33333992	0
2	-	1	1	1	1.4765625	8.4140625	4.2421875	2.5546875	0	0	0	0	0	0	0	20.2	11.7859375	502.866706	0
2	-	1	1	2	2.6015625	9.328125	0	33	4.7109375	3.46875	0	0	0	0	0	7.3	-2.028125	-86.53334009	0
2	-	1	1	3	34.6640625	41.2265625	36.7734375	35.3671875	0	0	0	0	0	0	0	34.8	-6.4265625	-274.2000214	0
2	-	1	1	4	35.6953125	42.234375	37.7109375	36.375	0	0	0	0	0	0	0	35	-7.234375	-308.6666908	0
2	-	1	1	5	21.7265625	28.2890625	24.65625	22.4296875	0	0	0	0	0	0	0	25.2	-3.0890625	-131.8000103	0
2	-	1	1	6	18.9609375	25.59375	24.2109375	19.734375	0	0	0	0	0	0	0	23.4	-2.19375	-93.60000731	0
2	-	1	1	7	59.34375	5.9296875	2.0625	0.0703125	0	0	0	0	0	0	0	2.4	-3.5296875	-150.6000118	0
2	-	1	1	8	42.421875	49.0078125	45.09375	43.1484375	0	0	0	0	0	0	0	44.6	-4.4078125	-188.0666814	0
2	-	1	1	9	14.1328125	20.671875	17.71875	14.7890625	0	0	0	0	0	0	0	17.8	-2.871875	-122.5333429	0
2	-	1	1	10	26.578125	33.421875	29.8359375	27.5390625	0	0	0	0	0	0	0	27.8	-5.621875	-239.8666854	0
2	-	1	1	11	22.734375	29.0390625	25.0546875	23.1796875	0	0	0	0	0	0	0	25.2	-3.8390625	-163.8000128	0
2	-	1	1	12	34.0078125	40.4765625	36.6328125	34.6171875	0	0	0	0	0	0	0	34.1	-6.3765625	-272.0666879	0
2	-	1	1	13	13.078125	19.5234375	15.234375	13.6640625	0	0	0	0	0	0	0	17.2	-2.3234375	-99.13334108	0
2	-	1	1	14	17.7421875	24.1640625	20.1328125	18.3046875	0	0	0	0	0	0	0	20.2	-3.9640625	-169.1333465	0
2	-	1	1	15	16.7109375	23.2265625	19.875	17.3671875	0	0	0	0	0	0	0	20.2	-3.0265625	-129.1333434	0
3	-	0	1	1	0	9.65625	0	0	0	0	0	0	0	0	0	12.5	2.84375	121.3333428	0
3	-	0	1	2	0	24.6796875	0	0	0	0	0	0	0	0	0	26.2	1.5203125	64.86667173	0
3	-	0	1	3	0	29.4140625	0	0	0	0	0	0	0	0	0	27.4	-2.0140625	-85.93334005	0
3	-	0	1	4	0	4.0546875	0	0	0	0	0	0	0	0	0	4.8	0.7453125	31.80000248	0
3	-	0	1	5	0	35.5078125	0	0	0	0	0	0	0	0	0	34.2	-1.3078125	-55.80000436	0
3	-	0	1	6	0	34.1015625	0	0	0	0	0	0	0	0	0	32.9	-1.2015625	-51.26667067	0
3	-	0	1	7	0	45.4921875	0	0	0	0	0	0	0	0	0	45.4	-0.0921875	-3.933333641	0
3	-	0	1	8	0	36.328125	0	0	0	0	0	0	0	0	0	32.5	-3.828125	-163.3333461	0
3	-	0	1	9	0	15.1875	0	0	0	0	0	0	0	0	0	17.2	2.0125	85.86667338	0
3	-	0	1	10	0	4.828125	0	0	0	0	0	0	0	0	0	5.3	0.471875	20.13333491	0
3	-	0	1	11	0	28.6171875	0	0	0	0	0	0	0	0	0	28.2	-0.4171875	-17.80000139	0
3	-	0	1	12	0	9.984375	0	0	0	0	0	0	0	0	0	11.3	1.315625	56.13333772	0
3	-	0	1	13	0	12.0703125	0	0	0	0	0	0	0	0	0	11.8	-0.2703125	-11.53333423	0
3	-	0	1	14	0	21.796875	0	0	0	0	0	0	0	0	0	21.8	0.003125	0.133333344	0
3	-	0	1	15	0	5.7890625	0	0	0	0	0	0	0	0	0	6.9	1.1109375	47.4000037	0
