# Supplementary material for: The effect of electrical muscle stimulation on intentional binding and explicit sense of agency
Source: PeerJ. 2024 Sep 19;12:e17977. doi: 10.7717/peerj.17977 (PMC11416759; doi:10.7717/peerj.17977)
Supplement: Supplemental Information 1 [file peerj-12-17977-s001.zip › RawData/Experiment2/Participant53.csv]

Action type (0=Voluntary+EMS, 1=Voluntary+Sham EMS, 2=Involuntary, 3=Tone)	EMS application time[ms]	Condition (0=Baseline, 1=Operant)	Judgment event (0=Action, 1=Tone)	Trial	Stimulation	Tone	Switch release	Switch push	Switch release	Switch push	Switch release	Switch push	Switch release	Switch push	Switch release	Answer of participant	Judgement error on clock	Judgement error[ms]	SW1 Release to Push[ms]
0	0	0	0	1	29.484375	0	0	30.75	29.484375	0	0	0	0	0	0	31	0.25	10.6666675	54.00000422
0	0	0	0	2	42.2109375	0	0	43.59375	42.2109375	0	0	0	0	0	0	43.3	-0.29375	-12.53333431	59.00000461
0	0	0	0	3	49.3125	0	0	51.046875	49.3125	0	0	0	0	0	0	50.5	-0.546875	-23.33333516	74.00000578
0	0	0	0	4	5.2265625	0	0	6.5859375	5.203125	0	0	0	0	0	0	6.5	-0.0859375	-3.666666953	59.00000461
0	0	0	0	5	54.1875	0	0	55.640625	54.1875	0	0	0	0	0	0	54.5	-1.140625	-48.66667047	62.00000484
0	0	0	0	6	57.09375	0	0	58.96875	57.09375	0	0	0	0	0	0	57.3	-1.66875	-71.20000556	80.00000625
0	0	0	0	7	55.6640625	0	0	57.046875	55.6640625	0	0	0	0	0	0	59.5	2.453125	104.6666748	59.00000461
0	0	0	0	8	55.6640625	0	0	57.375	55.6640625	0	0	0	0	0	0	57.5	0.125	5.33333375	73.0000057
0	0	0	0	9	45.7265625	0	0	47.0390625	45.7265625	0	0	0	0	0	0	47.8	0.7609375	32.4666692	56.00000438
0	0	0	0	10	17.765625	0	0	19.546875	17.765625	0	0	0	0	0	0	19.5	-0.046875	-2.000000156	76.00000594
0	0	0	0	11	42.09375	0	0	43.875	42.09375	0	0	0	0	0	0	43.8	-0.075	-3.20000025	76.00000594
0	0	0	0	12	0.4921875	0	0	2.4140625	0.4921875	0	0	0	0	0	0	2.5	0.0859375	3.666666953	82.00000641
0	0	0	0	13	20.296875	0	0	22.3828125	20.296875	0	0	0	0	0	0	23.8	1.4171875	60.46667139	89.00000695
0	0	0	0	14	49.4765625	0	0	51.984375	49.4765625	0	0	0	0	0	0	49.8	-2.184375	-93.20000728	107.0000084
0	0	0	0	15	49.8984375	0	0	51.6328125	49.8984375	0	0	0	0	0	0	50.8	-0.8328125	-35.53333611	74.00000578
0	20	0	0	1	39.421875	0	0	40.3828125	38.953125	0	0	0	0	0	0	42.5	2.1171875	90.33334039	61.00000477
0	20	0	0	2	58.2890625	0	0	59.3203125	57.8203125	0	0	0	0	0	0	59.5	0.1796875	7.666667266	64.000005
0	20	0	0	3	10.5	0	0	11.484375	10.03125	0	0	0	0	0	0	13	1.515625	64.66667172	62.00000484
0	20	0	0	4	17.6484375	0	0	18.703125	17.1796875	0	0	0	0	0	0	20	1.296875	55.33333766	65.00000508
0	20	0	0	5	12.4453125	0	0	13.40625	11.953125	0	0	0	0	0	0	22.3	8.89375	379.4666963	62.00000484
0	20	0	0	6	32.6953125	0	0	33.75	32.2265625	0	0	0	0	0	0	34.8	1.05	44.8000035	65.00000508
0	20	0	0	7	31.5234375	0	0	32.4375	31.03125	0	0	0	0	0	0	32.8	0.3625	15.46666787	60.00000469
0	20	0	0	8	44.6953125	0	0	45.65625	44.2265625	0	0	0	0	0	0	43.8	-1.85625	-79.20000619	61.00000477
0	20	0	0	9	7.828125	0	0	9	7.359375	0	0	0	0	0	0	9.5	0.5	21.333335	70.00000547
0	20	0	0	10	38.484375	0	0	39.46875	38.015625	0	0	0	0	0	0	39.5	0.03125	1.333333438	62.00000484
0	20	0	0	11	49.7578125	0	0	50.765625	49.2890625	0	0	0	0	0	0	51.5	0.734375	31.33333578	63.00000492
0	20	0	0	12	13.3359375	0	0	14.34375	12.84375	0	0	0	0	0	0	14.8	0.45625	19.46666819	64.000005
0	20	0	0	13	21.9375	0	0	23.34375	21.46875	0	0	0	0	0	0	23.5	0.15625	6.666667188	80.00000625
0	20	0	0	14	35.625	0	0	36.7734375	35.15625	0	0	0	0	0	0	37.8	1.0265625	43.80000342	69.00000539
0	20	0	0	15	5.90625	0	0	7.2421875	5.4375	0	0	0	0	0	0	6.4	-0.8421875	-35.93333614	77.00000602
0	40	0	0	1	31.96875	0	0	33.375	31.03125	0	0	0	0	0	0	37.5	4.125	176.0000138	100.0000078
0	40	0	0	2	51.046875	0	0	52.0078125	50.109375	0	0	0	0	0	0	51	-1.0078125	-43.00000336	81.00000633
0	40	0	0	3	1.828125	0	0	3.046875	0.890625	0	0	0	0	0	0	3	-0.046875	-2.000000156	92.00000719
0	40	0	0	4	15.609375	0	0	16.8984375	14.671875	0	0	0	0	0	0	16.8	-0.0984375	-4.200000328	95.00000742
0	40	0	0	5	26.53125	0	0	28.1484375	25.59375	0	0	0	0	0	0	28	-0.1484375	-6.333333828	109.0000085
0	40	0	0	6	39.796875	0	0	41.0859375	38.859375	0	0	0	0	0	0	41.5	0.4140625	17.66666805	95.00000742
0	40	0	0	7	39.703125	0	0	40.78125	38.7421875	0	0	0	0	0	0	42.5	1.71875	73.33333906	87.0000068
0	40	0	0	8	43.125	0	0	44.203125	42.1640625	0	0	0	0	0	0	44	-0.203125	-8.666667344	87.0000068
0	40	0	0	9	55.5703125	0	0	56.53125	54.6328125	0	0	0	0	0	0	58	1.46875	62.66667156	81.00000633
0	40	0	0	10	38.71875	0	0	39.9375	37.78125	0	0	0	0	0	0	40.5	0.5625	24.00000188	92.00000719
0	40	0	0	11	22.8984375	0	0	23.7890625	21.9375	0	0	0	0	0	0	25.5	1.7109375	73.0000057	79.00000617
0	40	0	0	12	32.484375	0	0	33.65625	31.546875	0	0	0	0	0	0	34.5	0.84375	36.00000281	90.00000703
0	40	0	0	13	21.9140625	0	0	22.9453125	20.953125	0	0	0	0	0	0	25.5	2.5546875	109.0000085	85.00000664
0	40	0	0	14	49.96875	0	0	51.1640625	49.03125	0	0	0	0	0	0	49.5	-1.6640625	-71.00000555	91.00000711
0	40	0	0	15	51.046875	0	0	52.078125	50.109375	0	0	0	0	0	0	49.8	-2.278125	-97.20000759	84.00000656
0	60	0	0	1	8.71875	0	0	9.984375	7.3125	0	0	0	0	0	0	11	1.015625	43.33333672	114.0000089
0	60	0	0	2	24.1875	0	0	26.015625	22.7578125	0	0	0	0	0	0	26	-0.015625	-0.666666719	139.0000109
0	60	0	0	3	36.421875	0	0	38.203125	35.015625	0	0	0	0	0	0	37.8	-0.403125	-17.20000134	136.0000106
0	60	0	0	4	37.1953125	0	0	38.5078125	35.7890625	0	0	0	0	0	0	38.8	0.2921875	12.46666764	116.0000091
0	60	0	0	5	46.0078125	0	0	47.578125	44.6015625	0	0	0	0	0	0	47.5	-0.078125	-3.333333594	127.0000099
0	60	0	0	6	43.7109375	0	0	46.0078125	42.3046875	0	0	0	0	0	0	45.8	-0.2078125	-8.866667359	158.0000123
0	60	0	0	7	9.5859375	0	0	10.875	8.1796875	0	0	0	0	0	0	12.8	1.925	82.13333975	115.000009
0	60	0	0	8	2.109375	0	0	3.2109375	0.703125	0	0	0	0	0	0	3.8	0.5890625	25.1333353	107.0000084
0	60	0	0	9	5.296875	0	0	6.4453125	3.890625	0	0	0	0	0	0	8.8	2.3546875	100.4666745	109.0000085
0	60	0	0	10	22.9453125	0	0	23.8828125	21.5390625	0	0	0	0	0	0	23.8	-0.0828125	-3.533333609	100.0000078
0	60	0	0	11	37.4296875	0	0	39.9375	36	0	0	0	0	0	0	40.5	0.5625	24.00000188	168.0000131
0	60	0	0	12	44.25	0	0	45.3515625	42.8203125	0	0	0	0	0	0	46.5	1.1484375	49.00000383	108.0000084
0	60	0	0	13	44.859375	0	0	47.7890625	43.453125	0	0	0	0	0	0	48.3	0.5109375	21.8000017	185.0000145
0	60	0	0	14	55.265625	0	0	56.9765625	53.859375	0	0	0	0	0	0	56.5	-0.4765625	-20.33333492	133.0000104
0	60	0	0	15	47.1796875	0	0	48.5859375	45.75	0	0	0	0	0	0	47.5	-1.0859375	-46.33333695	121.0000095
0	80	0	0	1	5.2734375	0	0	6.140625	3.3984375	0	0	0	0	0	0	7	0.859375	36.66666953	117.0000091
0	80	0	0	2	27.84375	0	0	28.9453125	25.96875	0	0	0	0	0	0	28.5	-0.4453125	-19.00000148	127.0000099
0	80	0	0	3	51.421875	0	0	52.6171875	49.546875	0	0	0	0	0	0	54.5	1.8828125	80.33333961	131.0000102
0	80	0	0	4	57.5390625	0	0	58.734375	55.6640625	0	0	0	0	0	0	59.8	1.065625	45.46667022	131.0000102
0	80	0	0	5	16.4765625	0	0	17.6484375	14.6015625	0	0	0	0	0	0	18	0.3515625	15.00000117	130.0000102
0	80	0	0	6	39.046875	0	0	40.265625	37.171875	0	0	0	0	0	0	39.5	-0.765625	-32.66666922	132.0000103
0	80	0	0	7	44.953125	0	0	46.171875	43.078125	0	0	0	0	0	0	47	0.828125	35.33333609	132.0000103
0	80	0	0	8	56.015625	0	0	57.140625	54.140625	0	0	0	0	0	0	58.8	1.659375	70.80000553	128.00001
0	80	0	0	9	49.78125	0	0	50.953125	47.90625	0	0	0	0	0	0	51	0.046875	2.000000156	130.0000102
0	80	0	0	10	14.9296875	0	0	16.640625	13.0546875	0	0	0	0	0	0	17	0.359375	15.33333453	153.000012
0	80	0	0	11	46.546875	0	0	47.6015625	44.671875	0	0	0	0	0	0	47	-0.6015625	-25.66666867	125.0000098
0	80	0	0	12	12.28125	0	0	13.453125	10.40625	0	0	0	0	0	0	16	2.546875	108.6666752	130.0000102
0	80	0	0	13	25.640625	0	0	26.8828125	23.765625	0	0	0	0	0	0	29.5	2.6171875	111.6666754	133.0000104
0	80	0	0	14	43.453125	0	0	44.6015625	41.5546875	0	0	0	0	0	0	45.8	1.1984375	51.13333733	130.0000102
0	80	0	0	15	47.90625	0	42.140625	48.75	46.03125	0	0	0	0	0	0	48	-0.75	-32.0000025	116.0000091
0	100	0	0	1	28.2890625	0	0	29.203125	25.9453125	0	0	0	0	0	0	29	-0.203125	-8.666667344	139.0000109
0	100	0	0	2	50.859375	0	0	51.8203125	48.515625	0	0	0	0	0	0	52	0.1796875	7.666667266	141.000011
0	100	0	0	3	13.078125	0	0	14.1328125	10.734375	0	0	0	0	0	0	29	14.8671875	634.3333829	145.0000113
0	100	0	0	4	43.0546875	0	0	44.0625	40.7109375	0	0	0	0	0	0	45.3	1.2375	52.80000412	143.0000112
0	100	0	0	5	26.484375	0	0	27.4453125	24.140625	0	0	0	0	0	0	34.8	7.3546875	313.8000245	141.000011
0	100	0	0	6	2.7890625	0	0	3.7734375	0.4453125	0	0	0	0	0	0	6.5	2.7265625	116.3333424	142.0000111
0	100	0	0	7	27.7734375	0	0	28.7109375	25.40625	0	0	0	0	0	0	27.8	-0.9109375	-38.8666697	141.000011
0	100	0	0	8	47.390625	0	0	48.46875	45.046875	0	0	0	0	0	0	47	-1.46875	-62.66667156	146.0000114
0	100	0	0	9	21.046875	0	0	22.125	18.703125	0	0	0	0	0	0	23.5	1.375	58.66667125	146.0000114
0	100	0	0	10	54.46875	0	0	55.4765625	52.125	0	0	0	0	0	0	55.5	0.0234375	1.000000078	143.0000112
0	100	0	0	11	16.1015625	0	0	17.109375	13.7578125	0	0	0	0	0	0	20.5	3.390625	144.666678	143.0000112
0	100	0	0	12	34.0078125	0	0	36.3515625	31.6640625	0	0	0	0	0	0	43	6.6484375	283.6666888	200.0000156
0	100	0	0	13	53.765625	0	0	55.7578125	51.3984375	0	0	0	0	0	0	54.8	-0.9578125	-40.86666986	186.0000145
0	100	0	0	14	22.4296875	0	0	24.5390625	20.0859375	0	0	0	0	0	0	24.8	0.2609375	11.1333342	190.0000148
0	100	0	0	15	59.8125	0	0	2.296875	57.46875	0	0	0	0	0	0	4.8	2.503125	106.8000083	206.0000161
0	0	1	0	1	53.2734375	0.515625	0	54.65625	53.2734375	0	0	0	0	0	0	54	-0.65625	-28.00000219	59.00000461
0	0	1	0	2	6.3046875	13.734375	0	7.875	6.3046875	0	0	0	0	0	0	7	-0.875	-37.33333625	67.00000523
0	0	1	0	3	14.8359375	22.1015625	0	16.2421875	14.8359375	0	0	0	0	0	0	17	0.7578125	32.33333586	60.00000469
0	0	1	0	4	27.4453125	34.40625	0	28.546875	27.4453125	0	0	0	0	0	0	27.8	-0.746875	-31.86666916	47.00000367
0	0	1	0	5	32.2734375	39.3515625	0	33.4921875	32.2734375	0	0	0	0	0	0	33	-0.4921875	-21.00000164	52.00000406
0	0	1	0	6	43.453125	50.5078125	0	44.6484375	43.453125	0	0	0	0	0	0	42	-2.6484375	-113.0000088	51.00000398
0	0	1	0	7	2.6484375	9.4453125	0	3.5859375	2.6484375	0	0	0	0	0	0	6.8	3.2140625	137.133344	40.00000313
0	0	1	0	8	23.90625	30.65625	0	24.796875	23.90625	0	0	0	0	0	0	27	2.203125	94.00000734	38.00000297
0	0	1	0	9	31.5234375	38.2265625	0	32.3671875	31.5234375	0	0	0	0	0	0	33.5	1.1328125	48.33333711	36.00000281
0	0	1	0	10	9.4921875	16.6875	0	10.828125	9.4921875	0	0	0	0	0	0	9.8	-1.028125	-43.86667009	57.00000445
0	0	1	0	11	17.109375	24.0703125	0	18.2109375	17.109375	0	0	0	0	0	0	19.5	1.2890625	55.0000043	47.00000367
0	0	1	0	12	43.640625	51.609375	0	45.75	43.640625	0	0	0	0	0	0	44.5	-1.25	-53.3333375	90.00000703
0	0	1	0	13	9.4453125	16.96875	0	11.109375	9.421875	0	0	0	0	0	0	11.5	0.390625	16.66666797	72.00000563
0	0	1	0	14	25.8046875	33.703125	0	27.84375	25.8046875	0	0	0	0	0	0	28	0.15625	6.666667188	87.0000068
0	0	1	0	15	34.078125	42.046875	0	36.1875	34.078125	0	0	0	0	0	0	34.5	-1.6875	-72.00000563	90.00000703
0	20	1	0	1	9.140625	16.546875	0	10.6875	8.671875	0	0	0	0	0	0	25	14.3125	610.6667144	86.00000672
0	20	1	0	2	47.953125	55.2890625	0	49.4296875	47.484375	0	0	0	0	0	0	53	3.5703125	152.3333452	83.00000648
0	20	1	0	3	19.3359375	26.1328125	0	20.2734375	18.84375	0	0	0	0	0	0	21	0.7265625	31.00000242	61.00000477
0	20	1	0	4	50.203125	56.7890625	0	50.9296875	49.734375	0	0	0	0	0	0	54	3.0703125	131.0000102	51.00000398
0	20	1	0	5	36.3515625	43.1953125	0	37.3359375	35.8828125	0	0	0	0	0	0	39	1.6640625	71.00000555	62.00000484
0	20	1	0	6	6.46875	13.5703125	0	7.7109375	6	0	0	0	0	0	0	42	-25.7109375	-1097.000086	73.0000057
0	20	1	0	7	38.1328125	45	0	39.140625	37.6640625	0	0	0	0	0	0	39.5	0.359375	15.33333453	63.00000492
0	20	1	0	8	2.4375	9.2578125	0	3.3984375	1.9453125	0	0	0	0	0	0	2.5	-0.8984375	-38.33333633	62.00000484
0	20	1	0	9	24.4921875	31.5703125	0	25.7109375	24.0234375	0	0	0	0	0	0	24	-1.7109375	-73.0000057	72.00000563
0	20	1	0	10	34.1015625	41.484375	0	35.625	33.609375	0	0	0	0	0	0	34.5	-1.125	-48.00000375	86.00000672
0	20	1	0	11	48.984375	55.8984375	0	50.0390625	48.515625	0	0	0	0	0	0	57	6.9609375	297.0000232	65.00000508
0	20	1	0	12	1.7578125	9.3046875	0	3.4453125	1.265625	0	0	0	0	0	0	2.5	-0.9453125	-40.33333648	93.00000727
0	20	1	0	13	17.109375	24.5625	0	18.703125	16.640625	0	0	0	0	0	0	17.2	-1.503125	-64.13333834	88.00000688
0	20	1	0	14	46.0546875	53.390625	0	47.53125	45.5625	0	0	0	0	0	0	46.5	-1.03125	-44.00000344	84.00000656
0	20	1	0	15	15.1171875	22.8046875	0	16.921875	14.6484375	0	0	0	0	0	0	15.3	-1.621875	-69.20000541	97.00000758
0	40	1	0	1	11.6953125	18.4921875	0	12.6328125	10.734375	0	0	0	0	0	0	12	-0.6328125	-27.00000211	81.00000633
0	40	1	0	2	24.1875	30.75	0	24.890625	23.25	0	0	0	0	0	0	28.3	3.409375	145.466678	70.00000547
0	40	1	0	3	27.046875	33.8671875	0	28.0078125	26.109375	0	0	0	0	0	0	27.8	-0.2078125	-8.866667359	81.00000633
0	40	1	0	4	38.8359375	45.7265625	0	39.8671875	37.8984375	0	0	0	0	0	0	41.8	1.9328125	82.46667311	84.00000656
0	40	1	0	5	46.4296875	53.53125	0	47.671875	45.4921875	0	0	0	0	0	0	46.8	-0.871875	-37.20000291	93.00000727
0	40	1	0	6	10.5703125	17.1796875	0	11.296875	9.6328125	0	0	0	0	0	0	11.8	0.503125	21.46666834	71.00000555
0	40	1	0	7	37.546875	44.390625	0	38.53125	36.5859375	0	0	0	0	0	0	38.5	-0.03125	-1.333333438	83.00000648
0	40	1	0	8	8.8125	15.7265625	0	9.84375	7.875	0	0	0	0	0	0	12	2.15625	92.00000719	84.00000656
0	40	1	0	9	36.3984375	43.265625	0	37.40625	35.4609375	0	0	0	0	0	0	37.5	0.09375	4.000000313	83.00000648
0	40	1	0	10	56.71875	3.5390625	0	57.6796875	55.78125	0	0	0	0	0	0	57.5	-0.1796875	-7.666667266	81.00000633
0	40	1	0	11	55.2890625	1.875	0	56.015625	54.3515625	0	0	0	0	0	0	55.5	-0.515625	-22.00000172	71.00000555
0	40	1	0	12	4.4765625	11.3203125	0	5.4609375	3.515625	0	0	0	0	0	0	7.7	2.2390625	95.5333408	83.00000648
0	40	1	0	13	20.6953125	27.5859375	0	21.7265625	19.7578125	0	0	0	0	0	0	22.5	0.7734375	33.00000258	84.00000656
0	40	1	0	14	40.2890625	47.1796875	0	41.3203125	39.3515625	0	0	0	0	0	0	42.3	0.9796875	41.80000327	84.00000656
0	40	1	0	15	0.4921875	7.359375	0	1.5	59.5546875	0	0	0	0	0	0	2.8	1.3	55.466671	83.00000648
0	60	1	0	1	3.5625	10.6640625	0	4.8046875	2.15625	0	0	0	0	0	0	4	-0.8046875	-34.33333602	113.0000088
0	60	1	0	2	25.6171875	32.9765625	0	27.1171875	24.2109375	0	0	0	0	0	0	25.5	-1.6171875	-69.00000539	124.0000097
0	60	1	0	3	45.1640625	52.5703125	0	46.7109375	43.734375	0	0	0	0	0	0	45.5	-1.2109375	-51.6666707	127.0000099
0	60	1	0	4	59.6015625	8.4140625	0	2.5546875	58.1953125	0	0	0	0	0	0	1.5	-1.0546875	-45.00000352	186.0000145
0	60	1	0	5	15.3046875	23.6015625	0	17.7421875	13.8984375	0	0	0	0	0	0	15.5	-2.2421875	-95.66667414	164.0000128
0	60	1	0	6	19.921875	28.0546875	0	22.1953125	18.515625	0	0	0	0	0	0	20	-2.1953125	-93.66667398	157.0000123
0	60	1	0	7	32.765625	39.75	0	33.890625	31.359375	0	0	0	0	0	0	33.5	-0.390625	-16.66666797	108.0000084
0	60	1	0	8	40.21875	47.015625	0	41.15625	38.8125	0	0	0	0	0	0	42	0.84375	36.00000281	100.0000078
0	60	1	0	9	55.2421875	2.1796875	0	56.3203125	53.8359375	0	0	0	0	0	0	55.3	-1.0203125	-43.53333673	106.0000083
0	60	1	0	10	13.59375	20.71875	0	14.859375	12.1640625	0	0	0	0	0	0	13	-1.859375	-79.33333953	115.000009
0	60	1	0	11	43.5	50.4140625	0	44.5546875	42.09375	0	0	0	0	0	0	46	1.4453125	61.66667148	105.0000082
0	60	1	0	12	59.109375	6.046875	0	0.1875	57.703125	0	0	0	0	0	0	0.5	0.3125	13.33333438	106.0000083
0	60	1	0	13	32.2265625	39.234375	0	33.375	30.8203125	0	0	0	0	0	0	32	-1.375	-58.66667125	109.0000085
0	60	1	0	14	53.578125	0.6796875	0	54.8203125	52.1484375	0	0	0	0	0	0	54	-0.8203125	-35.00000273	114.0000089
0	60	1	0	15	2.5078125	9.75	0	3.890625	1.1015625	0	0	0	0	0	0	2.8	-1.090625	-46.53333697	119.0000093
0	80	1	0	1	5.765625	13.6171875	0	7.7578125	3.890625	0	0	0	0	0	0	11.5	3.7421875	159.6666791	165.0000129
0	80	1	0	2	14.9765625	21.890625	0	16.03125	13.1015625	0	0	0	0	0	0	18.8	2.76875	118.1333426	125.0000098
0	80	1	0	3	20.2265625	26.8125	0	20.953125	18.328125	0	0	0	0	0	0	22.5	1.546875	66.00000516	112.0000088
0	80	1	0	4	35.3671875	42.328125	0	36.46875	33.4921875	0	0	0	0	0	0	42.8	6.33125	270.1333544	127.0000099
0	80	1	0	5	52.9453125	59.953125	0	54.09375	51.046875	0	0	0	0	0	0	58.5	4.40625	188.0000147	130.0000102
0	80	1	0	6	19.2421875	26.203125	0	20.34375	17.3671875	0	0	0	0	0	0	22.3	1.95625	83.46667319	127.0000099
0	80	1	0	7	50.1796875	57.0234375	0	51.1640625	48.3046875	0	0	0	0	0	0	57	5.8359375	249.0000195	122.0000095
0	80	1	0	8	1.5	8.34375	0	2.484375	59.6015625	0	0	0	0	0	0	3.8	1.315625	56.13333772	123.0000096
0	80	1	0	9	22.3828125	29.109375	0	23.25	20.5078125	0	0	0	0	0	0	24.3	1.05	44.8000035	117.0000091
0	80	1	0	10	43.5703125	50.34375	0	44.484375	41.6953125	0	0	0	0	0	0	45.6	1.115625	47.60000372	119.0000093
0	80	1	0	11	58.828125	5.6953125	0	59.8359375	56.953125	0	0	0	0	0	0	59.5	-0.3359375	-14.33333445	123.0000096
0	80	1	0	12	24.0703125	31.21875	0	25.359375	22.1953125	0	0	0	0	0	0	26	0.640625	27.33333547	135.0000105
0	80	1	0	13	39.046875	45.9609375	0	40.1015625	37.171875	0	0	0	0	0	0	42	1.8984375	81.00000633	125.0000098
0	80	1	0	14	0	6.8203125	0	0.9609375	58.125	0	0	0	0	0	0	3	2.0390625	87.0000068	121.0000095
0	80	1	0	15	31.0078125	37.8046875	0	31.9453125	29.1328125	0	0	0	0	0	0	32	0.0546875	2.333333516	120.0000094
0	100	1	0	1	32.34375	37.2421875	0	31.3828125	30	0	0	0	0	0	0	39.8	8.4171875	359.1333614	59.00000461
0	100	1	0	2	38.5078125	43.6171875	0	37.7578125	36.140625	0	0	0	0	0	0	42.8	5.0421875	215.1333501	69.00000539
0	100	1	0	3	38.34375	45.1875	0	39.328125	35.9765625	0	0	0	0	0	0	42.5	3.171875	135.3333439	143.0000112
0	100	1	0	4	44.6484375	52.078125	0	46.21875	42.3046875	0	0	0	0	0	0	46.8	0.58125	24.80000194	167.000013
0	100	1	0	5	40.640625	47.0859375	0	41.2265625	38.2734375	0	0	0	0	0	0	42.8	1.5734375	67.13333858	126.0000098
0	100	1	0	6	54.1640625	59.953125	0	54.09375	51.8203125	0	0	0	0	0	0	53	-1.09375	-46.66667031	97.00000758
0	100	1	0	7	53.15625	59.015625	0	53.15625	50.7890625	0	0	0	0	0	0	53.3	0.14375	6.133333812	101.0000079
0	100	1	0	8	59.0625	4.59375	0	58.734375	56.71875	0	0	0	0	0	0	58	-0.734375	-31.33333578	86.00000672
0	100	1	0	9	17.859375	23.6953125	0	17.8359375	15.515625	0	0	0	0	0	0	18	0.1640625	7.000000547	99.00000773
0	100	1	0	10	37.21875	43.96875	0	38.109375	34.875	0	0	0	0	0	0	37	-1.109375	-47.33333703	138.0000108
0	100	1	0	11	57.890625	4.5	0	58.640625	55.546875	0	0	0	0	0	0	59.5	0.859375	36.66666953	132.0000103
0	100	1	0	12	20.4140625	26.3671875	0	20.5078125	18.0703125	0	0	0	0	0	0	21.8	1.2921875	55.13333764	104.0000081
0	100	1	0	13	45.4453125	50.8359375	0	44.9765625	43.1015625	0	0	0	0	0	0	46.8	1.8234375	77.80000608	80.00000625
0	100	1	0	14	9.84375	15.9140625	0	10.0546875	7.5	0	0	0	0	0	0	11.8	1.7453125	74.46667248	109.0000085
0	100	1	0	15	29.4375	36.5859375	0	30.7265625	27.09375	0	0	0	0	0	0	31.5	0.7734375	33.00000258	155.0000121
0	0	1	1	1	41.53125	48.984375	0	43.125	41.53125	0	0	0	0	0	0	44	-4.984375	-212.6666833	68.00000531
0	0	1	1	2	45.375	52.3125	0	46.453125	45.3515625	0	0	0	0	0	0	47.8	-4.5125	-192.5333484	47.00000367
0	0	1	1	3	42.9609375	49.921875	0	44.0625	42.9609375	0	0	0	0	0	0	45.5	-4.421875	-188.6666814	47.00000367
0	0	1	1	4	55.921875	3.375	0	57.515625	55.921875	0	0	0	0	0	0	57.5	-5.875	-250.6666863	68.00000531
0	0	1	1	5	13.0078125	20.0625	0	14.203125	13.0078125	0	0	0	0	0	0	16.5	-3.5625	-152.0000119	51.00000398
0	0	1	1	6	26.296875	33.234375	0	27.375	26.2734375	0	0	0	0	0	0	28.5	-4.734375	-202.0000158	47.00000367
0	0	1	1	7	42.3515625	49.3125	0	43.453125	42.328125	0	0	0	0	0	0	46.8	-2.5125	-107.2000084	48.00000375
0	0	1	1	8	6.8671875	13.9921875	0	8.1328125	6.8671875	0	0	0	0	0	0	8.3	-5.6921875	-242.8666856	54.00000422
0	0	1	1	9	32.953125	40.1015625	0	34.2421875	32.953125	0	0	0	0	0	0	34.8	-5.3015625	-226.2000177	55.0000043
0	0	1	1	10	2.5546875	9.5625	0	3.703125	2.5546875	0	0	0	0	0	0	4.8	-4.7625	-203.2000159	49.00000383
0	0	1	1	11	25.125	32.3203125	0	26.4609375	25.125	0	0	0	0	0	0	27.5	-4.8203125	-205.6666827	57.00000445
0	0	1	1	12	45.3984375	52.3828125	0	46.5234375	45.3984375	0	0	0	0	0	0	47.8	-4.5828125	-195.5333486	48.00000375
0	0	1	1	13	43.8046875	50.71875	0	44.859375	43.78125	0	0	0	0	0	0	46.3	-4.41875	-188.5333481	46.00000359
0	0	1	1	14	5.5546875	12.5625	0	6.703125	5.5546875	0	0	0	0	0	0	7.5	-5.0625	-216.0000169	49.00000383
0	0	1	1	15	40.875	47.8828125	0	42.0234375	40.875	0	0	0	0	0	0	43	-4.8828125	-208.3333496	49.00000383
0	20	1	1	1	53.578125	1.40625	0	50.90625	59.8359375	55.546875	53.109375	0	0	0	0	56	-5.40625	-230.6666847	104.0000081
0	20	1	1	2	34.7109375	42	40.8046875	36.140625	34.2421875	0	0	0	0	0	0	42	0	0	81.00000633
0	20	1	1	3	20.0859375	27.328125	22.9921875	21.46875	19.6171875	0	0	0	0	0	0	26	-1.328125	-56.66667109	79.00000617
0	20	1	1	4	41.5078125	48.5390625	0	42.6796875	41.0390625	0	0	0	0	0	0	42.5	-6.0390625	-257.6666868	70.00000547
0	20	1	1	5	2.1796875	9.1640625	0	3.3046875	1.7109375	0	0	0	0	0	0	5.5	-3.6640625	-156.3333455	68.00000531
0	20	1	1	6	20.765625	27.5625	0	21.703125	20.2734375	0	0	0	0	0	0	21.5	-6.0625	-258.6666869	61.00000477
0	20	1	1	7	44.3203125	51.5859375	0	45.7265625	43.8515625	0	0	0	0	0	0	45.5	-6.0859375	-259.666687	80.00000625
0	20	1	1	8	20.953125	27.7265625	0	21.8671875	20.4609375	0	0	0	0	0	0	23	-4.7265625	-201.6666824	60.00000469
0	20	1	1	9	42.5625	49.4296875	0	43.546875	42.09375	0	0	0	0	0	0	43.8	-5.6296875	-240.2000188	62.00000484
0	20	1	1	10	54.9609375	2.2734375	0	56.4140625	54.4921875	0	0	0	0	0	0	57	-5.2734375	-225.0000176	82.00000641
0	20	1	1	11	16.3125	23.25	0	17.390625	15.84375	0	0	0	0	0	0	18	-5.25	-224.0000175	66.00000516
0	20	1	1	12	57.1171875	4.03125	0	58.171875	56.625	0	0	0	0	0	0	59.5	-4.53125	-193.3333484	66.00000516
0	20	1	1	13	26.15625	33.1640625	0	27.3046875	25.6875	0	0	0	0	0	0	28	-5.1640625	-220.3333505	69.00000539
0	20	1	1	14	47.3203125	54.234375	0	48.375	46.8515625	0	0	0	0	0	0	47.3	-6.934375	-295.8666898	65.00000508
0	20	1	1	15	51.8671875	58.875	0	53.015625	51.3984375	0	0	0	0	0	0	53.5	-5.375	-229.3333513	69.00000539
0	40	1	1	1	47.9296875	55.453125	0	49.59375	46.9921875	0	0	0	0	0	0	52.5	-2.953125	-126.0000098	111.0000087
0	40	1	1	2	2.1328125	9.6328125	0	3.7734375	1.1953125	0	0	0	0	0	0	4.8	-4.8328125	-206.2000161	110.0000086
0	40	1	1	3	20.15625	27.4453125	0	21.5859375	19.21875	0	0	0	0	0	0	23	-4.4453125	-189.6666815	101.0000079
0	40	1	1	4	45.5625	52.5	0	46.640625	44.625	0	0	0	0	0	0	49.5	-3	-128.00001	86.00000672
0	40	1	1	5	13.7578125	21.0703125	0	15.2109375	12.8203125	0	0	0	0	0	0	17	-4.0703125	-173.6666802	102.000008
0	40	1	1	6	33.796875	40.8046875	0	34.9453125	32.859375	0	0	0	0	0	0	37.5	-3.3046875	-141.000011	89.00000695
0	40	1	1	7	0.9375	8.5546875	0	2.6953125	0	0	0	0	0	0	0	4.8	-3.7546875	-160.2000125	115.000009
0	40	1	1	8	9.984375	17.484375	0	11.625	9.046875	0	0	0	0	0	0	12.5	-4.984375	-212.6666833	110.0000086
0	40	1	1	9	33.328125	40.828125	0	34.96875	32.3671875	0	0	0	0	0	0	37	-3.828125	-163.3333461	111.0000087
0	40	1	1	10	42.5625	49.6875	0	43.828125	41.6015625	0	0	0	0	0	0	44.8	-4.8875	-208.5333496	95.00000742
0	40	1	1	11	50.8359375	58.078125	0	52.21875	49.8984375	0	0	0	0	0	0	51	-7.078125	-302.0000236	99.00000773
0	40	1	1	12	55.640625	2.4140625	0	56.5546875	54.703125	0	0	0	0	0	0	56.5	-5.9140625	-252.333353	79.00000617
0	40	1	1	13	24.3515625	31.2890625	0	25.4296875	23.4140625	0	0	0	0	0	0	27.5	-3.7890625	-161.6666793	86.00000672
0	40	1	1	14	8.5546875	15.5625	0	9.703125	7.6171875	0	0	0	0	0	0	17	1.4375	61.33333813	89.00000695
0	40	1	1	15	52.78125	59.6484375	0	53.7890625	51.84375	0	0	0	0	0	0	55.5	-4.1484375	-177.0000138	83.00000648
0	60	1	1	1	8.203125	15.796875	0	9.9140625	6.7734375	0	0	0	0	0	0	14	-1.796875	-76.66667266	134.0000105
0	60	1	1	2	25.7578125	33.234375	0	27.375	24.3515625	0	0	0	0	0	0	32	-1.234375	-52.66667078	129.0000101
0	60	1	1	3	51.5390625	58.359375	0	52.5	50.1328125	0	0	0	0	0	0	59.5	1.140625	48.66667047	101.0000079
0	60	1	1	4	25.4296875	32.484375	0	26.625	24.0234375	0	0	0	0	0	0	29.5	-2.984375	-127.3333433	111.0000087
0	60	1	1	5	4.9921875	11.8828125	0	6.0234375	3.5859375	0	0	0	0	0	0	8.5	-3.3828125	-144.3333446	104.0000081
0	60	1	1	6	29.1328125	35.953125	0	30.09375	27.7265625	0	0	0	0	0	0	32	-3.953125	-168.6666798	101.0000079
0	60	1	1	7	43.78125	50.6953125	0	44.8359375	42.375	0	0	0	0	0	0	48	-2.6953125	-115.000009	105.0000082
0	60	1	1	8	4.5234375	11.5078125	0	5.6484375	3.1171875	0	0	0	0	0	0	11	-0.5078125	-21.66666836	108.0000084
0	60	1	1	9	13.9453125	20.8359375	0	14.9765625	12.5390625	0	0	0	0	0	0	17	-3.8359375	-163.6666795	104.0000081
0	60	1	1	10	25.5234375	32.4140625	0	26.5546875	24.1171875	0	0	0	0	0	0	28.5	-3.9140625	-167.000013	104.0000081
0	60	1	1	11	42.9609375	49.8515625	0	43.9921875	41.5546875	0	0	0	0	0	0	46	-3.8515625	-164.3333462	104.0000081
0	60	1	1	12	2.90625	9.84375	0	3.984375	1.5	0	0	0	0	0	0	10	0.15625	6.666667188	106.0000083
0	60	1	1	13	42.2109375	49.0078125	0	43.1484375	40.8046875	0	0	0	0	0	0	44.5	-4.5078125	-192.3333484	100.0000078
0	60	1	1	14	28.1015625	35.015625	0	29.15625	26.6953125	0	0	0	0	0	0	30.5	-4.515625	-192.6666817	105.0000082
0	60	1	1	15	48.8203125	55.7109375	0	49.8515625	47.4140625	0	0	0	0	0	0	50.5	-5.2109375	-222.3333507	104.0000081
0	80	1	1	1	50.1328125	56.7890625	0	50.9296875	48.2578125	0	0	0	0	0	0	52.3	-4.4890625	-191.5333483	114.0000089
0	80	1	1	2	3.5390625	10.4765625	0	4.6171875	1.6640625	0	0	0	0	0	0	4.8	-5.6765625	-242.2000189	126.0000098
0	80	1	1	3	33.421875	40.40625	0	34.546875	31.5234375	0	0	0	0	0	0	37.5	-2.90625	-124.0000097	129.0000101
0	80	1	1	4	42.1875	49.171875	0	43.3125	40.3125	0	0	0	0	0	0	42	-7.171875	-306.0000239	128.00001
0	80	1	1	5	48.9609375	55.921875	0	50.0625	47.0859375	0	0	0	0	0	0	50.5	-5.421875	-231.3333514	127.0000099
0	80	1	1	6	54.1640625	1.1953125	0	55.3359375	52.2890625	0	0	0	0	0	0	58	-3.1953125	-136.333344	130.0000102
0	80	1	1	7	55.921875	2.9296875	0	57.0703125	54.046875	0	0	0	0	0	0	0.5	-2.4296875	-103.6666748	129.0000101
0	80	1	1	8	25.359375	32.7421875	0	26.859375	23.484375	0	0	0	0	0	0	31	-1.7421875	-74.33333914	144.0000113
0	80	1	1	9	44.625	51.5625	0	45.703125	42.75	0	0	0	0	0	0	50.5	-1.0625	-45.33333688	126.0000098
0	80	1	1	10	51.0234375	58.1015625	0	52.2421875	49.1484375	0	0	0	0	0	0	53	-5.1015625	-217.6666837	132.0000103
0	80	1	1	11	2.6484375	9.046875	0	3.1640625	0.7734375	0	0	0	0	0	0	7	-2.046875	-87.33334016	102.000008
0	80	1	1	12	14.203125	21.234375	0	15.375	12.328125	0	0	0	0	0	0	19.5	-1.734375	-74.00000578	130.0000102
0	80	1	1	13	20.6953125	27.5859375	0	21.7265625	18.8203125	0	0	0	0	0	0	24.5	-3.0859375	-131.666677	124.0000097
0	80	1	1	14	42	48.9375	0	43.0546875	40.1015625	0	0	0	0	0	0	44.5	-4.4375	-189.3333481	126.0000098
0	80	1	1	15	52.7578125	59.9296875	0	54.0703125	50.8828125	0	0	0	0	0	0	53.8	-6.1296875	-261.5333538	136.0000106
0	100	1	1	1	17.5078125	24.3046875	0	18.4453125	15.1640625	0	0	0	0	0	0	22	-2.3046875	-98.33334102	140.0000109
0	100	1	1	2	45.046875	51.8671875	0	46.0078125	42.703125	0	0	0	0	0	0	47	-4.8671875	-207.6666829	141.000011
0	100	1	1	3	22.875	29.9296875	0	24.0703125	20.53125	0	0	0	0	0	0	24.5	-5.4296875	-231.6666848	151.0000118
0	100	1	1	4	42	48.9140625	0	43.0546875	39.65625	0	0	0	0	0	0	42.5	-6.4140625	-273.666688	145.0000113
0	100	1	1	5	7.78125	14.671875	0	8.8125	5.4375	0	0	0	0	0	0	9.5	-5.171875	-220.6666839	144.0000113
0	100	1	1	6	24.1171875	31.1484375	0	25.265625	21.75	0	0	0	0	0	0	26	-5.1484375	-219.6666838	150.0000117
0	100	1	1	7	36.9609375	43.8046875	0	37.9453125	34.6171875	0	0	0	0	0	0	38.5	-5.3046875	-226.333351	142.0000111
0	100	1	1	8	8.484375	15.28125	0	9.421875	6.140625	0	0	0	0	0	0	9.5	-5.78125	-246.6666859	140.0000109
0	100	1	1	9	22.40625	29.015625	0	23.15625	20.0625	0	0	0	0	0	0	24.5	-4.515625	-192.6666817	132.0000103
0	100	1	1	10	46.1953125	52.9453125	0	47.0625	43.828125	0	0	0	0	0	0	46.5	-6.4453125	-275.0000215	138.0000108
0	100	1	1	11	13.5	20.3203125	0	14.4609375	11.1328125	0	0	0	0	0	0	13.5	-6.8203125	-291.0000227	142.0000111
0	100	1	1	12	26.671875	33.4453125	0	27.5859375	24.328125	0	0	0	0	0	0	23	-10.4453125	-445.6667015	139.0000109
0	100	1	1	13	5.6015625	12.7734375	0	6.9140625	3.2578125	0	0	0	0	0	0	9	-3.7734375	-161.0000126	156.0000122
0	100	1	1	14	41.15625	48	0	42.140625	38.8125	0	0	0	0	0	0	42	-6	-256.00002	142.0000111
0	100	1	1	15	21	27.890625	0	22.03125	18.65625	0	0	0	0	0	0	22.5	-5.390625	-230.000018	144.0000113
1	-	0	0	1	38.1796875	0	57.046875	43.8984375	36.75	0	0	0	0	0	0	39	-4.8984375	-209.0000163	305.0000238
1	-	0	0	2	59.1796875	0	0	59.90625	57.3046875	0	0	0	0	0	0	59.3	-0.60625	-25.86666869	111.0000087
1	-	0	0	3	6.0234375	0	0	11.0625	5.0859375	0	0	0	0	0	0	8.5	-2.5625	-109.3333419	255.0000199
1	-	0	0	4	8.4375	0	0	9.5859375	7.03125	0	0	0	0	0	0	9.5	-0.0859375	-3.666666953	109.0000085
1	-	0	0	5	18.0234375	0	0	20.390625	17.5546875	0	0	0	0	0	0	21.5	1.109375	47.33333703	121.0000095
1	-	0	0	6	39.796875	0	0	40.1953125	38.390625	0	0	0	0	0	0	41.3	1.1046875	47.13333702	77.00000602
1	-	0	0	7	47.4140625	0	0	47.203125	45.0703125	0	0	0	0	0	0	47	-0.203125	-8.666667344	91.00000711
1	-	0	0	8	56.0625	0	0	56.4609375	54.1875	0	0	0	0	0	0	56	-0.4609375	-19.6666682	97.00000758
1	-	0	0	9	1.78125	0	0	7.1484375	59.4375	0	0	0	0	0	0	9.5	2.3515625	100.3333412	329.0000257
1	-	0	0	10	15.4921875	0	0	17.2734375	14.5546875	0	0	0	0	0	0	17	-0.2734375	-11.66666758	116.0000091
1	-	0	0	11	20.2734375	0	0	21.328125	19.3359375	0	0	0	0	0	0	21.8	0.471875	20.13333491	85.00000664
1	-	0	0	12	39.9140625	0	0	41.109375	38.015625	0	0	0	0	0	0	41.5	0.390625	16.66666797	132.0000103
1	-	0	0	13	0.0234375	0	0	1.3828125	59.5546875	0	0	0	0	0	0	59.8	-1.5828125	-67.53333861	78.00000609
1	-	0	0	14	29.2734375	0	0	29.5078125	26.9296875	0	0	0	0	0	0	31.8	2.2921875	97.80000764	110.0000086
1	-	0	0	15	40.125	0	0	41.6015625	39.6328125	0	0	0	0	0	0	41.8	0.1984375	8.466667328	84.00000656
1	-	1	0	1	56.90625	4.546875	0	58.6875	55.03125	0	0	0	0	0	0	59	0.3125	13.33333438	156.0000122
1	-	1	0	2	8.25	14.1796875	0	8.3203125	5.90625	0	0	0	0	0	0	9.3	0.9796875	41.80000327	103.000008
1	-	1	0	3	24.515625	29.71875	0	23.859375	22.1484375	0	0	0	0	0	0	23.8	-0.059375	-2.533333531	73.0000057
1	-	1	0	4	25.3125	32.90625	0	27.046875	24.3515625	0	0	0	0	0	0	32	4.953125	211.3333498	115.000009
1	-	1	0	5	42.375	47.109375	0	41.25	40.03125	0	0	0	0	0	0	42	0.75	32.0000025	52.00000406
1	-	1	0	6	38.6484375	46.125	0	40.265625	38.1796875	0	0	0	0	0	0	40.8	0.534375	22.80000178	89.00000695
1	-	1	0	7	52.2890625	0.2109375	0	54.328125	51.8203125	0	0	0	0	0	0	53	-1.328125	-56.66667109	107.0000084
1	-	1	0	8	0.375	7.7109375	0	1.8515625	59.4375	0	0	0	0	0	0	3.2	1.3484375	57.53333783	103.000008
1	-	1	0	9	10.453125	19.0078125	0	13.1484375	9.515625	0	0	0	0	0	0	12.3	-0.8484375	-36.20000283	155.0000121
1	-	1	0	10	20.90625	26.7890625	0	20.9296875	19.4765625	0	0	0	0	0	0	22	1.0703125	45.66667023	62.00000484
1	-	1	0	11	38.203125	45.890625	0	40.03125	37.734375	0	0	0	0	0	0	39	-1.03125	-44.00000344	98.00000766
1	-	1	0	12	37.9921875	44.34375	0	38.484375	36.5859375	0	0	0	0	0	0	38	-0.484375	-20.66666828	81.00000633
1	-	1	0	13	43.171875	51.46875	0	45.609375	41.296875	0	0	0	0	0	0	44.5	-1.109375	-47.33333703	184.0000144
1	-	1	0	14	55.171875	0.9609375	0	55.1015625	53.296875	0	0	0	0	0	0	53.8	-1.3015625	-55.53333767	77.00000602
1	-	1	0	15	59.203125	6.046875	0	0.1875	57.796875	0	0	0	0	0	0	59.8	-0.3875	-16.53333463	102.000008
1	-	1	1	1	33.9609375	45.0234375	0	39.1640625	33.4921875	0	0	0	0	0	0	46	0.9765625	41.66666992	242.0000189
1	-	1	1	2	38.0859375	45.328125	0	39.46875	36.6796875	0	0	0	0	0	0	42.3	-3.028125	-129.2000101	119.0000093
1	-	1	1	3	52.171875	58.921875	0	53.0625	51.234375	0	0	0	0	0	0	52.8	-6.121875	-261.2000204	78.00000609
1	-	1	1	4	52.6875	57.9609375	0	52.1015625	51.28125	0	0	0	0	0	0	52.3	-5.6609375	-241.5333522	35.00000273
1	-	1	1	5	57.6796875	3.6796875	0	57.8203125	55.78125	0	0	0	0	0	0	1.3	-2.3796875	-101.5333413	87.0000068
1	-	1	1	6	43.4296875	51.1640625	0	45.3046875	42.46875	0	0	0	0	0	0	50.5	-0.6640625	-28.33333555	121.0000095
1	-	1	1	7	36.84375	44.9296875	0	39.0703125	34.96875	0	0	0	0	0	0	46.5	1.5703125	67.00000523	175.0000137
1	-	1	1	8	5.7890625	11.203125	0	5.34375	3.421875	0	0	0	0	0	0	7.5	-3.703125	-158.0000123	82.00000641
1	-	1	1	9	12.421875	20.53125	0	14.671875	11.9296875	0	0	0	0	0	0	18	-2.53125	-108.0000084	117.0000091
1	-	1	1	10	21.3515625	28.640625	0	22.78125	20.4140625	0	0	0	0	0	0	23.8	-4.840625	-206.5333495	101.0000079
1	-	1	1	11	33.1171875	38.6015625	0	32.7421875	30.7734375	0	0	0	0	0	0	33	-5.6015625	-239.0000187	84.00000656
1	-	1	1	12	35.8828125	43.1484375	43.6171875	37.2890625	35.390625	0	0	0	0	0	0	39.5	-3.6484375	-155.6666788	81.00000633
1	-	1	1	13	52.734375	58.6640625	0	52.8046875	50.859375	0	0	0	0	0	0	54.5	-4.1640625	-177.6666805	83.00000648
1	-	1	1	14	20.1796875	26.296875	0	20.4375	17.8359375	0	0	0	0	0	0	23.8	-2.496875	-106.5333417	111.0000087
1	-	1	1	15	45.328125	52.21875	0	46.359375	43.921875	0	0	0	0	0	0	43	-9.21875	-393.3333641	104.0000081
2	-	0	0	1	2.953125	0	56.484375	4.03125	0	0	0	0	0	0	0	7	2.96875	126.6666766	0
2	-	0	0	2	39.9375	0	25.6640625	41.15625	0	0	0	0	0	0	0	42.5	1.34375	57.33333781	0
2	-	0	0	3	19.828125	0	39.3515625	20.953125	0	0	0	0	0	0	0	22.8	1.846875	78.80000616	0
2	-	0	0	4	59.390625	0	52.1953125	0.4921875	0	0	0	0	0	0	0	2.8	2.3078125	98.46667436	0
2	-	0	0	5	2.625	0	40.0546875	3.65625	0	0	0	0	0	0	0	4.8	1.14375	48.80000381	0
2	-	0	0	6	16.3125	0	47.671875	17.1328125	0	0	0	0	0	0	0	18.5	1.3671875	58.33333789	0
2	-	0	0	7	23.9765625	0	7.8515625	24.9375	0	0	0	0	0	0	0	27	2.0625	88.00000688	0
2	-	0	0	8	18.3046875	0	57.046875	19.3828125	0	0	0	0	0	0	0	23.3	3.9171875	167.1333464	0
2	-	0	0	9	43.734375	0	21.1875	44.8125	0	0	0	0	0	0	0	46.8	1.9875	84.80000662	0
2	-	0	0	10	38.203125	0	5.953125	39.3046875	0	0	0	0	0	0	0	39.8	0.4953125	21.13333498	0
2	-	0	0	11	17.8828125	0	29.296875	19.1015625	0	0	0	0	0	0	0	22.8	3.6984375	157.8000123	0
2	-	0	0	12	8.953125	0	0	49.59375	20.2265625	10.265625	0	0	0	0	0	13.5	3.234375	138.0000108	0
2	-	0	0	13	44.953125	0	12.0234375	45.8671875	0	0	0	0	0	0	0	48	2.1328125	91.00000711	0
2	-	0	0	14	21.3515625	0	31.875	22.59375	0	0	0	0	0	0	0	24.5	1.90625	81.33333969	0
2	-	0	0	15	44.5078125	0	35.2265625	45.6796875	10.8515625	43.40625	0	0	0	0	0	47.5	4.09375	174.6666803	0
2	-	1	0	1	5.34375	12.0703125	0	6.2109375	0	0	0	0	0	0	0	12	5.7890625	247.0000193	0
2	-	1	0	2	3.140625	10.1484375	13.9453125	4.2890625	0	0	0	0	0	0	0	9.8	5.5109375	235.1333517	0
2	-	1	0	3	58.546875	5.4609375	0	59.578125	0	0	0	0	0	0	0	0.5	0.921875	39.33333641	0
2	-	1	0	4	32.0859375	39	40.265625	33.140625	0	0	0	0	0	0	0	33.5	0.359375	15.33333453	0
2	-	1	0	5	38.203125	45.140625	0	39.28125	0	0	0	0	0	0	0	42	2.71875	116.0000091	0
2	-	1	0	6	43.5703125	50.4140625	20.8125	44.5546875	0	0	0	0	0	0	0	47	2.4453125	104.3333415	0
2	-	1	0	7	55.1015625	1.875	29.671875	56.015625	0	0	0	0	0	0	0	57	0.984375	42.00000328	0
2	-	1	0	8	10.2421875	17.0390625	0	11.1796875	0	0	0	0	0	0	0	13	1.8203125	77.66667273	0
2	-	1	0	9	38.1796875	45.1640625	0	39.3046875	0	0	0	0	0	0	0	42.3	2.9953125	127.80001	0
2	-	1	0	10	58.96875	5.8125	47.015625	59.953125	0	0	0	0	0	0	0	3.8	3.846875	164.1333462	0
2	-	1	0	11	26.390625	33.28125	23.0390625	27.421875	0	0	0	0	0	0	0	28.5	1.078125	46.00000359	0
2	-	1	0	12	45.5390625	52.640625	54.4453125	46.78125	0	0	0	0	0	0	0	47.5	0.71875	30.66666906	0
2	-	1	0	13	7.0546875	13.9921875	17.5078125	8.109375	0	0	0	0	0	0	0	10.8	2.690625	114.800009	0
2	-	1	0	14	0.375	7.359375	8.390625	1.5	0	0	0	0	0	0	0	3.4	1.9	81.066673	0
2	-	1	0	15	0.796875	7.8984375	25.5	2.0390625	0	0	0	0	0	0	0	4.8	2.7609375	117.8000092	0
2	-	1	1	1	50.3203125	57.3515625	0	51.4921875	0	0	0	0	0	0	0	55.3	-2.0515625	-87.53334017	0
2	-	1	1	2	47.6484375	54.84375	54.7265625	48.984375	0	0	0	0	0	0	0	54.8	-0.04375	-1.866666813	0
2	-	1	1	3	41.4140625	48.5859375	29.625	42.703125	0	0	0	0	0	0	0	45.5	-3.0859375	-131.666677	0
2	-	1	1	4	56.578125	3.84375	5.2734375	57.984375	0	0	0	0	0	0	0	0.3	-3.54375	-151.2000118	0
2	-	1	1	5	36.5625	43.640625	12.515625	37.78125	0	0	0	0	0	0	0	39.5	-4.140625	-176.6666805	0
2	-	1	1	6	22.3828125	29.7421875	30.046875	23.8828125	0	0	0	0	0	0	0	31.5	1.7578125	75.00000586	0
2	-	1	1	7	11.0859375	18.8203125	17.5078125	12.9609375	0	0	0	0	0	0	0	14.8	-4.0203125	-171.5333467	0
2	-	1	1	8	5.6484375	12.703125	17.8125	6.84375	0	0	0	0	0	0	0	9.8	-2.903125	-123.8666763	0
2	-	1	1	9	44.859375	52.125	53.203125	46.265625	0	0	0	0	0	0	0	48	-4.125	-176.0000138	0
2	-	1	1	10	1.8046875	9.5859375	7.8046875	3.7265625	0	0	0	0	0	0	0	4.8	-4.7859375	-204.200016	0
2	-	1	1	11	12.7265625	19.8984375	0	14.0390625	0	0	0	0	0	0	0	15.8	-4.0984375	-174.8666803	0
2	-	1	1	12	20.859375	28.171875	27.6796875	22.3125	0	0	0	0	0	0	0	23.5	-4.671875	-199.3333489	0
2	-	1	1	13	20.625	27.84375	28.1953125	21.984375	0	0	0	0	0	0	0	24.5	-3.34375	-142.6666778	0
2	-	1	1	14	45.4921875	52.546875	59.7890625	46.6875	0	0	0	0	0	0	0	49.5	-3.046875	-130.0000102	0
2	-	1	1	15	15.6796875	22.8515625	29.90625	16.9921875	0	0	0	0	0	0	0	20.5	-2.3515625	-100.3333412	0
3	-	0	1	1	0	45.9140625	25.078125	52.5	0	0	0	0	0	0	0	53	7.0859375	302.333357	0
3	-	0	1	2	0	55.78125	0	0	0	0	0	0	0	0	0	57	1.21875	52.00000406	0
3	-	0	1	3	0	52.4296875	0	0	0	0	0	0	0	0	0	52.5	0.0703125	3.000000234	0
3	-	0	1	4	0	20.390625	0	0	0	0	0	0	0	0	0	21.8	1.409375	60.13333803	0
3	-	0	1	5	0	18.6796875	0	0	0	0	0	0	0	0	0	17	-1.6796875	-71.66667227	0
3	-	0	1	6	0	59.2265625	0	0	0	0	0	0	0	0	0	3	3.7734375	161.0000126	0
3	-	0	1	7	0	52.2890625	0	0	0	0	0	0	0	0	0	52.8	0.5109375	21.8000017	0
3	-	0	1	8	0	30.4921875	0	0	0	0	0	0	0	0	0	29.5	-0.9921875	-42.33333664	0
3	-	0	1	9	0	9.1640625	0	0	0	0	0	0	0	0	0	12.6	3.4359375	146.6000115	0
3	-	0	1	10	0	36.4921875	0	0	0	0	0	0	0	0	0	38	1.5078125	64.33333836	0
3	-	0	1	11	0	45.0234375	0	0	0	0	0	0	0	0	0	46.5	1.4765625	63.00000492	0
3	-	0	1	12	0	36.6796875	0	0	0	0	0	0	0	0	0	38	1.3203125	56.33333773	0
3	-	0	1	13	0	44.015625	0	0	0	0	0	0	0	0	0	44.3	0.284375	12.13333428	0
3	-	0	1	14	0	18.8203125	0	0	0	0	0	0	0	0	0	18.5	-0.3203125	-13.66666773	0
3	-	0	1	15	0	19.2421875	0	0	0	0	0	0	0	0	0	18.5	-0.7421875	-31.66666914	0
