# Supplementary material for: The effect of electrical muscle stimulation on intentional binding and explicit sense of agency
Source: PeerJ. 2024 Sep 19;12:e17977. doi: 10.7717/peerj.17977 (PMC11416759; doi:10.7717/peerj.17977)
Supplement: Supplemental Information 1 [file peerj-12-17977-s001.zip › RawData/Experiment2/Participant54.csv]

Action type (0=Voluntary+EMS, 1=Voluntary+Sham EMS, 2=Involuntary, 3=Tone)	EMS application time[ms]	Condition (0=Baseline, 1=Operant)	Judgment event (0=Action, 1=Tone)	Trial	Stimulation	Tone	Switch release	Switch push	Switch release	Switch push	Switch release	Switch push	Switch release	Switch push	Switch release	Answer of participant	Judgement error on clock	Judgement error[ms]	SW1 Release to Push[ms]
0	0	0	0	1	45.8671875	0	0	46.8984375	45.8671875	0	0	0	0	0	0	49.8	2.9015625	123.8000097	44.00000344
0	0	0	0	2	28.3828125	0	0	29.203125	28.3828125	0	0	0	0	0	0	30.2	0.996875	42.53333666	35.00000273
0	0	0	0	3	6.609375	0	0	7.4296875	6.609375	0	0	0	0	0	0	6.9	-0.5296875	-22.60000177	35.00000273
0	0	0	0	4	56.8828125	0	0	58.0078125	56.8828125	0	0	0	0	0	0	57.1	-0.9078125	-38.73333636	48.00000375
0	0	0	0	5	39.234375	0	0	40.125	39.234375	0	0	0	0	0	0	39.8	-0.325	-13.86666775	38.00000297
0	0	0	0	6	11.6953125	0	0	12.515625	11.6953125	0	0	0	0	0	0	17.1	4.584375	195.6000153	35.00000273
0	0	0	0	7	30.8203125	0	0	32.109375	30.8203125	0	0	0	0	0	0	32.5	0.390625	16.66666797	55.0000043
0	0	0	0	8	53.3671875	0	0	54.140625	53.3671875	0	0	0	0	0	0	54.5	0.359375	15.33333453	33.00000258
0	0	0	0	9	28.3828125	0	0	29.7890625	28.3828125	0	0	0	0	0	0	28.3	-1.4890625	-63.5333383	60.00000469
0	0	0	0	10	3.9609375	0	0	5.390625	3.9609375	0	0	0	0	0	0	4.2	-1.190625	-50.80000397	61.00000477
0	0	0	0	11	35.7890625	0	0	37.0078125	35.7890625	0	0	0	0	0	0	39.1	2.0921875	89.26667364	52.00000406
0	0	0	0	12	48.0234375	0	0	49.0078125	48.0234375	0	0	0	0	0	0	51	1.9921875	85.00000664	42.00000328
0	0	0	0	13	28.5703125	0	0	29.3671875	28.5703125	0	0	0	0	0	0	30.9	1.5328125	65.40000511	34.00000266
0	0	0	0	14	45.75	0	0	46.5	45.75	0	0	0	0	0	0	48.7	2.2	93.866674	32.0000025
0	0	0	0	15	40.265625	0	0	41.15625	40.2421875	0	0	0	0	0	0	42.2	1.04375	44.53333681	39.00000305
0	20	0	0	1	2.6953125	0	0	3.6328125	2.2265625	0	0	0	0	0	0	3.5	-0.1328125	-5.666667109	60.00000469
0	20	0	0	2	34.640625	0	0	35.4375	34.171875	0	0	0	0	0	0	35.2	-0.2375	-10.13333412	54.00000422
0	20	0	0	3	49.875	0	0	52.359375	49.40625	0	0	0	0	0	0	50.3	-2.059375	-87.86667353	126.0000098
0	20	0	0	4	14.4375	0	0	17.4140625	13.96875	0	0	0	0	0	0	13.4	-4.0140625	-171.26668	147.0000115
0	20	0	0	5	30.5859375	0	0	31.5234375	30.1171875	0	0	0	0	0	0	30.2	-1.3234375	-56.46667108	60.00000469
0	20	0	0	6	55.1484375	0	0	55.921875	54.6796875	0	0	0	0	0	0	55	-0.921875	-39.33333641	53.00000414
0	20	0	0	7	5.5546875	0	0	6.46875	5.0859375	0	0	0	0	0	0	6.3	-0.16875	-7.200000563	59.00000461
0	20	0	0	8	53.484375	0	0	54.1640625	53.015625	0	0	0	0	0	0	53.8	-0.3640625	-15.53333455	49.00000383
0	20	0	0	9	26.25	0	0	27.0234375	25.78125	0	0	0	0	0	0	25.7	-1.3234375	-56.46667108	53.00000414
0	20	0	0	10	13.5703125	0	0	14.7890625	13.078125	0	0	0	0	0	0	12.7	-2.0890625	-89.1333403	73.0000057
0	20	0	0	11	36.1171875	0	0	36.8203125	35.6484375	0	0	0	0	0	0	37.8	0.9796875	41.80000327	50.00000391
0	20	0	0	12	58.3828125	0	0	59.15625	57.9140625	0	0	0	0	0	0	57.4	-1.75625	-74.93333919	53.00000414
0	20	0	0	13	0.9375	0	0	1.78125	0.46875	0	0	0	0	0	0	1.8	0.01875	0.800000063	56.00000438
0	20	0	0	14	27.6796875	0	0	28.5234375	27.2109375	0	0	0	0	0	0	27.2	-1.3234375	-56.46667108	56.00000438
0	20	0	0	15	48.234375	0	0	49.125	47.765625	0	0	0	0	0	0	49.9	0.775	33.06666925	58.00000453
0	40	0	0	1	14.578125	0	0	15.5625	13.640625	0	0	0	0	0	0	16.1	0.5375	22.93333513	82.00000641
0	40	0	0	2	36.46875	0	0	37.3359375	35.53125	0	0	0	0	0	0	36.9	-0.4359375	-18.60000145	77.00000602
0	40	0	0	3	54.65625	0	0	55.59375	53.71875	0	0	0	0	0	0	55.2	-0.39375	-16.80000131	80.00000625
0	40	0	0	4	39.5625	0	0	40.3828125	38.625	0	0	0	0	0	0	39.9	-0.4828125	-20.60000161	75.00000586
0	40	0	0	5	14.7421875	0	0	15.796875	13.8046875	0	0	0	0	0	0	14.8	-0.996875	-42.53333666	85.00000664
0	40	0	0	6	1.3828125	0	0	2.4140625	0.4453125	0	0	0	0	0	0	2.1	-0.3140625	-13.40000105	84.00000656
0	40	0	0	7	29.2734375	0	0	30.0703125	28.3359375	0	0	0	0	0	0	30	-0.0703125	-3.000000234	74.00000578
0	40	0	0	8	17.484375	0	0	18.4453125	16.546875	0	0	0	0	0	0	17.2	-1.2453125	-53.13333748	81.00000633
0	40	0	0	9	52.40625	0	0	53.3203125	51.46875	0	0	0	0	0	0	53.1	-0.2203125	-9.400000734	79.00000617
0	40	0	0	10	31.265625	0	0	32.1796875	30.328125	0	0	0	0	0	0	32.1	-0.0796875	-3.400000266	79.00000617
0	40	0	0	11	45.703125	0	0	46.6875	44.765625	0	0	0	0	0	0	48.5	1.8125	77.33333938	82.00000641
0	40	0	0	12	2.0859375	0	0	2.9296875	1.1484375	0	0	0	0	0	0	1.8	-1.1296875	-48.20000377	76.00000594
0	40	0	0	13	42	0	0	42.890625	41.0625	0	0	0	0	0	0	42.3	-0.590625	-25.20000197	78.00000609
0	40	0	0	14	18.46875	0	0	19.6640625	17.53125	0	0	0	0	0	0	19.2	-0.4640625	-19.80000155	91.00000711
0	40	0	0	15	49.2421875	0	0	34.59375	32.1328125	50.2734375	48.3046875	0	0	0	0	51.9	1.6265625	69.40000542	84.00000656
0	60	0	0	1	25.59375	0	0	26.1796875	24.1875	0	0	0	0	0	0	28	1.8203125	77.66667273	85.00000664
0	60	0	0	2	55.7578125	0	0	56.4140625	54.328125	0	0	0	0	0	0	56	-0.4140625	-17.66666805	89.00000695
0	60	0	0	3	5.1796875	0	0	5.9296875	3.7734375	0	0	0	0	0	0	6.7	0.7703125	32.86666923	92.00000719
0	60	0	0	4	16.125	0	0	16.875	14.71875	0	0	0	0	0	0	16.8	-0.075	-3.20000025	92.00000719
0	60	0	0	5	31.4765625	0	0	32.296875	30.0703125	0	0	0	0	0	0	33	0.703125	30.00000234	95.00000742
0	60	0	0	6	49.3828125	0	56.484375	50.1328125	47.9765625	0	0	0	0	0	0	49.8	-0.3328125	-14.20000111	92.00000719
0	60	0	0	7	23.859375	0	0	24.4453125	22.453125	0	0	0	0	0	0	23	-1.4453125	-61.66667148	85.00000664
0	60	0	0	8	16.59375	0	0	17.25	15.1875	0	0	0	0	0	0	17.2	-0.05	-2.1333335	88.00000688
0	60	0	0	9	29.671875	0	0	30.234375	28.265625	0	0	0	0	0	0	30.1	-0.134375	-5.733333781	84.00000656
0	60	0	0	10	1.265625	0	0	1.5	59.8359375	0	0	0	0	0	0	2.2	0.7	29.866669	71.00000555
0	60	0	0	11	45.84375	0	0	46.59375	44.4375	0	0	0	0	0	0	46.4	-0.19375	-8.266667313	92.00000719
0	60	0	0	12	55.9453125	0	0	55.734375	54.5390625	0	0	0	0	0	0	59	3.265625	139.3333442	51.00000398
0	60	0	0	13	5.34375	0	0	6.0234375	3.9375	0	0	0	0	0	0	4.9	-1.1234375	-47.93333708	89.00000695
0	60	0	0	14	45.1640625	0	0	45.9140625	43.7578125	0	0	0	0	0	0	48.5	2.5859375	110.333342	92.00000719
0	60	0	0	15	2.5078125	0	0	3.4453125	1.1015625	0	0	0	0	0	0	3.6	0.1546875	6.600000516	100.0000078
0	80	0	0	1	54.515625	0	0	55.8515625	52.640625	0	0	0	0	0	0	57.2	1.3484375	57.53333783	137.0000107
0	80	0	0	2	39.140625	0	0	39.890625	37.265625	0	0	0	0	0	0	40.2	0.309375	13.20000103	112.0000088
0	80	0	0	3	25.265625	0	0	26.015625	23.390625	0	0	0	0	0	0	24.6	-1.415625	-60.40000472	112.0000088
0	80	0	0	4	10.125	0	0	11.0390625	8.2265625	0	0	0	0	0	0	12.2	1.1609375	49.5333372	120.0000094
0	80	0	0	5	28.96875	0	0	29.859375	27.09375	0	0	0	0	0	0	30.5	0.640625	27.33333547	118.0000092
0	80	0	0	6	34.734375	0	0	35.484375	32.859375	0	0	0	0	0	0	36.7	1.215625	51.86667072	112.0000088
0	80	0	0	7	51.4921875	0	0	52.2421875	49.6171875	0	0	0	0	0	0	52.3	0.0578125	2.466666859	112.0000088
0	80	0	0	8	27.1171875	0	0	27.7734375	25.2421875	0	0	0	0	0	0	27.5	-0.2734375	-11.66666758	108.0000084
0	80	0	0	9	9.84375	0	0	10.6640625	7.96875	0	0	0	0	0	0	11.9	1.2359375	52.73333745	115.000009
0	80	0	0	10	36.8203125	0	0	37.59375	34.9453125	0	0	0	0	0	0	38.3	0.70625	30.13333569	113.0000088
0	80	0	0	11	48.421875	0	0	49.0546875	46.546875	0	0	0	0	0	0	52.1	3.0453125	129.9333435	107.0000084
0	80	0	0	12	27.3984375	0	0	28.3125	25.5234375	0	0	0	0	0	0	30.9	2.5875	110.4000086	119.0000093
0	80	0	0	13	3.65625	0	0	4.453125	1.78125	0	0	0	0	0	0	5.8	1.346875	57.46667116	114.0000089
0	80	0	0	14	28.6640625	0	0	29.5546875	26.7890625	0	0	0	0	0	0	30.8	1.2453125	53.13333748	118.0000092
0	80	0	0	15	14.296875	0	0	15.1875	12.421875	0	0	0	0	0	0	15.7	0.5125	21.86666838	118.0000092
0	100	0	0	1	38.765625	0	0	38.2265625	36.421875	0	0	0	0	0	0	43.5	5.2734375	225.0000176	77.00000602
0	100	0	0	2	13.0546875	0	0	13.6640625	10.7109375	0	0	0	0	0	0	12.7	-0.9640625	-41.13333655	126.0000098
0	100	0	0	3	49.40625	0	0	49.734375	47.0625	0	0	0	0	0	0	50.2	0.465625	19.86666822	114.0000089
0	100	0	0	4	27.3046875	0	0	27.7734375	24.9609375	0	0	0	0	0	0	27	-0.7734375	-33.00000258	120.0000094
0	100	0	0	5	7.1484375	0	0	7.40625	4.8046875	0	0	0	0	0	0	7.8	0.39375	16.80000131	111.0000087
0	100	0	0	6	17.8359375	0	0	18.046875	15.46875	0	0	0	0	0	0	17.2	-0.846875	-36.13333616	110.0000086
0	100	0	0	7	48.7734375	0	0	49.640625	46.4296875	0	0	0	0	0	0	49.8	0.159375	6.800000531	137.0000107
0	100	0	0	8	33.1875	0	0	33.8203125	30.84375	0	0	0	0	0	0	32.9	-0.9203125	-39.26666973	127.0000099
0	100	0	0	9	7.0546875	0	0	8.15625	4.7109375	0	0	0	0	0	0	7.7	-0.45625	-19.46666819	147.0000115
0	100	0	0	10	39.890625	0	0	40.7109375	37.546875	0	0	0	0	0	0	42.1	1.3890625	59.2666713	135.0000105
0	100	0	0	11	52.4765625	0	0	53.3203125	50.1328125	0	0	0	0	0	0	52.1	-1.2203125	-52.06667073	136.0000106
0	100	0	0	12	32.6484375	0	0	33.28125	30.3046875	0	0	0	0	0	0	32.8	-0.48125	-20.53333494	127.0000099
0	100	0	0	13	20.7421875	0	0	21.3046875	18.3984375	0	0	0	0	0	0	21.1	-0.2046875	-8.733334016	124.0000097
0	100	0	0	14	57.703125	0	0	58.4765625	55.3359375	0	0	0	0	0	0	57	-1.4765625	-63.00000492	134.0000105
0	100	0	0	15	7.078125	0	0	7.59375	4.7109375	0	0	0	0	0	0	5.9	-1.69375	-72.26667231	123.0000096
0	0	1	0	1	43.4296875	50.2734375	0	44.4140625	43.4296875	0	0	0	0	0	0	45.2	0.7859375	33.53333595	42.00000328
0	0	1	0	2	57.84375	5.5546875	0	59.6953125	57.84375	0	0	0	0	0	0	1.8	2.1046875	89.80000702	79.00000617
0	0	1	0	3	29.0859375	35.8828125	0	30.0234375	29.0859375	0	0	0	0	0	0	30.6	0.5765625	24.60000192	40.00000313
0	0	1	0	4	50.484375	58.3359375	0	52.4765625	50.484375	0	0	0	0	0	0	53.8	1.3234375	56.46667108	85.00000664
0	0	1	0	5	36.3984375	43.359375	0	37.5	36.375	0	0	0	0	0	0	38.9	1.4	59.733338	48.00000375
0	0	1	0	6	58.9453125	5.9296875	0	0.0703125	58.9453125	0	0	0	0	0	0	0.9	0.8296875	35.40000277	48.00000375
0	0	1	0	7	42.609375	49.3125	0	43.453125	42.609375	0	0	0	0	0	0	44.2	0.746875	31.86666916	36.00000281
0	0	1	0	8	1.59375	8.4375	0	2.578125	1.59375	0	0	0	0	0	0	3.7	1.121875	47.86667041	42.00000328
0	0	1	0	9	45.9375	54.6796875	0	48.8203125	45.9375	0	0	0	0	0	0	48.5	-0.3203125	-13.66666773	123.0000096
0	0	1	0	10	53.8828125	1.4765625	0	55.6171875	53.859375	0	0	0	0	0	0	56.8	1.1828125	50.46667061	75.00000586
0	0	1	0	11	41.015625	47.671875	0	41.8125	40.9921875	0	0	0	0	0	0	44.9	3.0875	131.7333436	35.00000273
0	0	1	0	12	6.4453125	14.2734375	0	8.4140625	6.4453125	0	0	0	0	0	0	9.3	0.8859375	37.80000295	84.00000656
0	0	1	0	13	49.40625	56.3203125	0	50.4609375	49.40625	0	0	0	0	0	0	52.3	1.8390625	78.4666728	45.00000352
0	0	1	0	14	28.9453125	35.7421875	0	29.8828125	28.9453125	0	0	0	0	0	0	29.8	-0.0828125	-3.533333609	40.00000313
0	0	1	0	15	40.1484375	47.25	0	41.390625	40.1484375	0	0	0	0	0	0	42.5	1.109375	47.33333703	53.00000414
0	20	1	0	1	48.8203125	55.5234375	0	49.640625	48.3515625	0	0	0	0	0	0	50.1	0.459375	19.60000153	55.0000043
0	20	1	0	2	1.5703125	8.2265625	0	2.3671875	1.1015625	0	0	0	0	0	0	1.9	-0.4671875	-19.93333489	54.00000422
0	20	1	0	3	35.4140625	42	0	36.140625	34.9453125	0	0	0	0	0	0	36.7	0.559375	23.86666853	51.00000398
0	20	1	0	4	49.171875	55.7578125	0	49.8984375	48.703125	0	0	0	0	0	0	48.9	-0.9984375	-42.60000333	51.00000398
0	20	1	0	5	7.5703125	14.2734375	0	8.4140625	7.1015625	0	0	0	0	0	0	7.5	-0.9140625	-39.00000305	56.00000438
0	20	1	0	6	19.3359375	26.015625	0	20.15625	18.84375	0	0	0	0	0	0	20.3	0.14375	6.133333813	56.00000438
0	20	1	0	7	4.3359375	10.96875	0	5.109375	3.8671875	0	0	0	0	0	0	4.8	-0.309375	-13.20000103	53.00000414
0	20	1	0	8	41.9296875	48.5390625	0	42.6796875	41.4609375	0	0	0	0	0	0	42.7	0.0203125	0.866666734	52.00000406
0	20	1	0	9	48.7265625	55.40625	0	49.546875	48.2578125	0	0	0	0	0	0	49.6	0.053125	2.266666844	55.0000043
0	20	1	0	10	32.203125	39.046875	0	33.1875	31.734375	0	0	0	0	0	0	31	-2.1875	-93.33334063	62.00000484
0	20	1	0	11	0.3984375	7.1015625	0	1.2421875	59.9296875	0	0	0	0	0	0	59.8	-1.4421875	-61.53333814	56.00000438
0	20	1	0	12	4.40625	11.203125	0	5.3203125	3.9375	0	0	0	0	0	0	4.3	-1.0203125	-43.53333673	59.00000461
0	20	1	0	13	31.03125	37.640625	0	31.78125	30.5625	0	0	0	0	0	0	30.2	-1.58125	-67.46667194	52.00000406
0	20	1	0	14	5.296875	12.0234375	0	6.1640625	4.828125	0	0	0	0	0	0	7.6	1.4359375	61.26667145	57.00000445
0	20	1	0	15	3.046875	9.984375	0	4.125	2.578125	0	0	0	0	0	0	2.7	-1.425	-60.80000475	66.00000516
0	40	1	0	1	6.7734375	14.390625	0	8.53125	5.8359375	0	0	0	0	0	0	7.7	-0.83125	-35.46666944	115.000009
0	40	1	0	2	53.671875	1.0078125	0	55.1484375	52.734375	0	0	0	0	0	0	55.9	0.7515625	32.06666917	103.000008
0	40	1	0	3	26.484375	33.3984375	0	27.5390625	25.546875	0	0	0	0	0	0	26.8	-0.7390625	-31.5333358	85.00000664
0	40	1	0	4	37.875	44.578125	0	38.71875	36.9375	0	0	0	0	0	0	39.1	0.38125	16.26666794	76.00000594
0	40	1	0	5	50.296875	57.1640625	0	51.3046875	49.359375	0	0	0	0	0	0	51	-0.3046875	-13.00000102	83.00000648
0	40	1	0	6	10.4296875	17.34375	0	11.484375	9.4921875	0	0	0	0	0	0	10.3	-1.184375	-50.53333728	85.00000664
0	40	1	0	7	48.5625	55.453125	0	49.59375	47.625	0	0	0	0	0	0	49.4	-0.19375	-8.266667313	84.00000656
0	40	1	0	8	0.1171875	7.2890625	0	1.4296875	59.1796875	0	0	0	0	0	0	0.8	-0.6296875	-26.86666877	96.0000075
0	40	1	0	9	29.0859375	35.9765625	0	30.1171875	28.1484375	0	0	0	0	0	0	30.7	0.5828125	24.86666861	84.00000656
0	40	1	0	10	4.359375	11.109375	0	5.25	3.421875	0	0	0	0	0	0	5.5	0.25	10.6666675	78.00000609
0	40	1	0	11	32.2265625	39.28125	0	33.421875	31.2890625	0	0	0	0	0	0	32.3	-1.121875	-47.86667041	91.00000711
0	40	1	0	12	48.2578125	55.7578125	0	49.8984375	47.3203125	0	0	0	0	0	0	50.1	0.2015625	8.600000672	110.0000086
0	40	1	0	13	23.6953125	31.1484375	0	25.2890625	22.7578125	0	0	0	0	0	0	24.8	-0.4890625	-20.8666683	108.0000084
0	40	1	0	14	51.6328125	58.59375	0	52.734375	50.6953125	0	0	0	0	0	0	51.7	-1.034375	-44.13333678	87.0000068
0	40	1	0	15	47.4140625	54.8203125	0	48.9609375	46.4765625	0	0	0	0	0	0	48.7	-0.2609375	-11.1333342	106.0000083
0	60	1	0	1	27.9375	34.4296875	0	28.5703125	26.53125	0	0	0	0	0	0	30.7	2.1296875	90.86667377	87.0000068
0	60	1	0	2	57.5859375	4.3125	0	58.453125	56.1796875	0	0	0	0	0	0	58.4	-0.053125	-2.266666844	97.00000758
0	60	1	0	3	17.15625	23.765625	0	17.90625	15.75	0	0	0	0	0	0	21.1	3.19375	136.2666773	92.00000719
0	60	1	0	4	49.1015625	55.59375	0	49.734375	47.6953125	0	0	0	0	0	0	50.9	1.165625	49.73333722	87.0000068
0	60	1	0	5	33.6328125	40.2421875	0	34.3828125	32.2265625	0	0	0	0	0	0	35	0.6171875	26.33333539	92.00000719
0	60	1	0	6	12.5390625	19.1953125	0	13.3359375	11.109375	0	0	0	0	0	0	12.1	-1.2359375	-52.73333745	95.00000742
0	60	1	0	7	59.6953125	6.1875	0	0.3046875	58.265625	0	0	0	0	0	0	1.8	1.4953125	63.80000498	87.0000068
0	60	1	0	8	28.0078125	35.1328125	0	29.2734375	26.6015625	0	0	0	0	0	0	30.7	1.4265625	60.86667142	114.0000089
0	60	1	0	9	39.515625	46.40625	0	40.546875	38.109375	0	0	0	0	0	0	42.4	1.853125	79.06667284	104.0000081
0	60	1	0	10	12.84375	19.8046875	0	13.9453125	11.4140625	0	0	0	0	0	0	13.1	-0.8453125	-36.06666948	108.0000084
0	60	1	0	11	27.7265625	34.546875	0	28.6875	26.3203125	0	0	0	0	0	0	27.7	-0.9875	-42.13333663	101.0000079
0	60	1	0	12	6.984375	13.9921875	0	8.1328125	5.578125	0	0	0	0	0	0	7.3	-0.8328125	-35.53333611	109.0000085
0	60	1	0	13	37.1015625	45.0234375	0	39.1640625	35.6953125	0	0	0	0	0	0	38.4	-0.7640625	-32.60000255	148.0000116
0	60	1	0	14	46.546875	53.2265625	0	47.3671875	45.140625	0	0	0	0	0	0	47.5	0.1328125	5.666667109	95.00000742
0	60	1	0	15	30.65625	37.5703125	0	31.7109375	29.2265625	0	0	0	0	0	0	31.7	-0.0109375	-0.466666703	106.0000083
0	80	1	0	1	19.453125	25.2421875	0	19.3828125	17.578125	0	0	0	0	0	0	18.2	-1.1828125	-50.46667061	77.00000602
0	80	1	0	2	54.6328125	0.3984375	0	54.515625	52.7578125	0	0	0	0	0	0	57.1	2.584375	110.2666753	75.00000586
0	80	1	0	3	11.53125	17.9296875	0	12.0703125	9.65625	0	0	0	0	0	0	9.6	-2.4703125	-105.4000082	103.000008
0	80	1	0	4	22.6171875	29.0859375	0	23.2265625	20.7421875	0	0	0	0	0	0	23.1	-0.1265625	-5.400000422	106.0000083
0	80	1	0	5	13.7578125	19.40625	0	13.546875	11.8828125	0	0	0	0	0	0	9.2	-4.346875	-185.4666812	71.00000555
0	80	1	0	6	48.375	54.8203125	0	48.9609375	46.4765625	0	0	0	0	0	0	48.8	-0.1609375	-6.866667203	106.0000083
0	80	1	0	7	28.265625	34.828125	0	28.96875	26.390625	0	0	0	0	0	0	29.7	0.73125	31.20000244	110.0000086
0	80	1	0	8	5.671875	12.3984375	0	6.5390625	3.796875	0	0	0	0	0	0	4.7	-1.8390625	-78.4666728	117.0000091
0	80	1	0	9	16.640625	23.1328125	0	17.2734375	14.765625	0	0	0	0	0	0	8.3	-8.9734375	-382.8666966	107.0000084
0	80	1	0	10	31.6875	38.25	0	32.390625	29.8125	0	0	0	0	0	0	33.2	0.809375	34.53333603	110.0000086
0	80	1	0	11	48.7734375	55.359375	0	49.5	46.8984375	0	0	0	0	0	0	49.4	-0.1	-4.266667	111.0000087
0	80	1	0	12	9.3515625	15.234375	0	9.375	7.4765625	0	0	0	0	0	0	8.3	-1.075	-45.86667025	81.00000633
0	80	1	0	13	24.8671875	30.5390625	0	24.6796875	22.9921875	0	0	0	0	0	0	23.2	-1.4796875	-63.13333827	72.00000563
0	80	1	0	14	39.5625	46.2421875	0	40.3828125	37.6875	0	0	0	0	0	0	46.9	6.5171875	278.0666884	115.000009
0	80	1	0	15	29.8359375	36.609375	0	30.75	27.9375	0	0	0	0	0	0	30.4	-0.35	-14.9333345	120.0000094
0	100	1	0	1	27.8671875	34.3125	0	28.453125	25.5234375	0	0	0	0	0	0	32.2	3.746875	159.8666792	125.0000098
0	100	1	0	2	5.25	10.7578125	0	4.8984375	2.90625	0	0	0	0	0	0	4.9	0.0015625	0.066666672	85.00000664
0	100	1	0	3	22.9921875	29.5546875	0	23.6953125	20.6484375	0	0	0	0	0	0	23.1	-0.5953125	-25.40000198	130.0000102
0	100	1	0	4	55.453125	2.0625	0	56.203125	53.109375	0	0	0	0	0	0	56.9	0.696875	29.73333566	132.0000103
0	100	1	0	5	40.1015625	46.4296875	0	40.5703125	37.7578125	0	0	0	0	0	0	40.5	-0.0703125	-3.000000234	120.0000094
0	100	1	0	6	3.7265625	10.0546875	0	4.171875	1.359375	0	0	0	0	0	0	5.2	1.028125	43.86667009	120.0000094
0	100	1	0	7	50.4140625	57.328125	0	51.46875	48.0703125	0	0	0	0	0	0	52.9	1.43125	61.06667144	145.0000113
0	100	1	0	8	9.6796875	16.40625	0	10.5234375	7.3359375	0	0	0	0	0	0	9.5	-1.0234375	-43.66667008	136.0000106
0	100	1	0	9	38.7421875	45.3046875	0	39.4453125	36.3984375	0	0	0	0	0	0	39.9	0.4546875	19.40000152	130.0000102
0	100	1	0	10	24.1875	30.8203125	0	24.9609375	21.84375	0	0	0	0	0	0	24.8	-0.1609375	-6.866667203	133.0000104
0	100	1	0	11	10.3359375	17.1796875	0	11.296875	7.96875	0	0	0	0	0	0	10.3	-0.996875	-42.53333666	142.0000111
0	100	1	0	12	46.078125	53.1796875	0	47.3203125	43.734375	0	0	0	0	0	0	47.5	0.1796875	7.666667266	153.000012
0	100	1	0	13	23.109375	29.3203125	0	23.4609375	20.765625	0	0	0	0	0	0	23	-0.4609375	-19.6666682	115.000009
0	100	1	0	14	37.7109375	44.2734375	0	38.4140625	35.3671875	0	0	0	0	0	0	40.1	1.6859375	71.93333895	130.0000102
0	100	1	0	15	9.421875	16.3359375	0	10.4765625	7.078125	0	0	0	0	0	0	8.8	-1.6765625	-71.53333892	145.0000113
0	0	1	1	1	2.9296875	9.46875	0	3.609375	2.9296875	0	0	0	0	0	0	4.9	-4.56875	-194.9333486	29.00000227
0	0	1	1	2	34.1953125	40.7109375	0	34.8515625	34.1953125	0	0	0	0	0	0	39.6	-1.1109375	-47.4000037	28.00000219
0	0	1	1	3	59.71875	6.3515625	0	0.4921875	59.71875	0	0	0	0	0	0	3.5	-2.8515625	-121.6666762	33.00000258
0	0	1	1	4	51.75	58.59375	0	52.734375	51.75	0	0	0	0	0	0	57.2	-1.39375	-59.46667131	42.00000328
0	0	1	1	5	18.3984375	25.078125	0	19.21875	18.3984375	0	0	0	0	0	0	23.8	-1.278125	-54.53333759	35.00000273
0	0	1	1	6	28.1015625	34.875	0	29.015625	28.1015625	0	0	0	0	0	0	33.9	-0.975	-41.60000325	39.00000305
0	0	1	1	7	49.8984375	56.5546875	0	50.6953125	49.8984375	0	0	0	0	0	0	55.1	-1.4546875	-62.06667152	34.00000266
0	0	1	1	8	59.71875	6.4453125	0	0.5625	59.71875	0	0	0	0	0	0	4.1	-2.3453125	-100.0666745	36.00000281
0	0	1	1	9	41.15625	47.7421875	0	41.8828125	41.15625	0	0	0	0	0	0	44.5	-3.2421875	-138.3333441	31.00000242
0	0	1	1	10	41.1796875	47.859375	0	42	41.1796875	0	0	0	0	0	0	42	-5.859375	-250.0000195	35.00000273
0	0	1	1	11	27.046875	33.9609375	0	28.1015625	27.0234375	0	0	0	0	0	0	30.1	-3.8609375	-164.7333462	46.00000359
0	0	1	1	12	53.0390625	59.6953125	0	53.8359375	53.0390625	0	0	0	0	0	0	58.9	-0.7953125	-33.93333598	34.00000266
0	0	1	1	13	13.875	21.140625	0	15.28125	13.875	0	0	0	0	0	0	19.7	-1.440625	-61.46667147	60.00000469
0	0	1	1	14	31.734375	38.3671875	0	32.5078125	31.734375	0	0	0	0	0	0	37	-1.3671875	-58.33333789	33.00000258
0	0	1	1	15	44.25	51.2109375	0	45.3515625	44.2265625	0	0	0	0	0	0	52.1	0.8890625	37.9333363	48.00000375
0	20	1	1	1	50.3671875	57.046875	0	51.1640625	49.8984375	0	0	0	0	0	0	54	-3.046875	-130.0000102	54.00000422
0	20	1	1	2	40.6640625	47.3203125	0	41.4609375	40.1953125	0	0	0	0	0	0	45.5	-1.8203125	-77.66667273	54.00000422
0	20	1	1	3	26.671875	33.2578125	0	27.3984375	26.203125	0	0	0	0	0	0	33	-0.2578125	-11.00000086	51.00000398
0	20	1	1	4	52.1015625	58.7109375	0	52.8515625	51.6328125	0	0	0	0	0	0	57.5	-1.2109375	-51.6666707	52.00000406
0	20	1	1	5	6.703125	13.7109375	0	7.8515625	6.234375	0	0	0	0	0	0	11	-2.7109375	-115.6666757	69.00000539
0	20	1	1	6	14.859375	21.4921875	0	15.6328125	14.3671875	0	0	0	0	0	0	19	-2.4921875	-106.3333416	54.00000422
0	20	1	1	7	26.625	33.4453125	0	27.5859375	26.15625	0	0	0	0	0	0	33.2	-0.2453125	-10.46666748	61.00000477
0	20	1	1	8	37.21875	43.78125	0	45.0703125	42.984375	37.921875	36.75	0	0	0	0	43	-0.78125	-33.33333594	50.00000391
0	20	1	1	9	51.75	58.40625	0	52.546875	51.28125	0	0	0	0	0	0	53	-5.40625	-230.6666847	54.00000422
0	20	1	1	10	12.3515625	19.078125	0	13.21875	11.8828125	0	0	0	0	0	0	16	-3.078125	-131.3333436	57.00000445
0	20	1	1	11	1.265625	7.828125	0	1.96875	0.796875	0	0	0	0	0	0	2.8	-5.028125	-214.5333501	50.00000391
0	20	1	1	12	52.0546875	58.6875	0	52.828125	51.5859375	0	0	0	0	0	0	58	-0.6875	-29.33333563	53.00000414
0	20	1	1	13	24.609375	31.21875	0	25.359375	24.1171875	0	0	0	0	0	0	32	0.78125	33.33333594	53.00000414
0	20	1	1	14	30.2109375	36.796875	0	30.9375	29.7421875	0	0	0	0	0	0	38.2	1.403125	59.86667134	51.00000398
0	20	1	1	15	2.3671875	9.0703125	0	3.2109375	1.8984375	0	0	0	0	0	0	8	-1.0703125	-45.66667023	56.00000438
0	40	1	1	1	1.640625	8.53125	25.5	2.671875	0.703125	0	0	0	0	0	0	8	-0.53125	-22.66666844	84.00000656
0	40	1	1	2	26.6484375	33.5625	0	27.6796875	25.7109375	0	0	0	0	0	0	33.7	0.1375	5.866667125	84.00000656
0	40	1	1	3	43.8515625	51.140625	0	45.28125	42.9140625	0	0	0	0	0	0	49.8	-1.340625	-57.20000447	101.0000079
0	40	1	1	4	8.6953125	15.5625	0	9.703125	7.734375	0	0	0	0	0	0	17	1.4375	61.33333813	84.00000656
0	40	1	1	5	17.3203125	24.2578125	0	18.3984375	16.3828125	0	0	0	0	0	0	24.3	0.0421875	1.800000141	86.00000672
0	40	1	1	6	28.734375	35.6015625	0	29.7421875	27.796875	0	0	0	0	0	0	34.9	-0.7015625	-29.93333567	83.00000648
0	40	1	1	7	9.8203125	16.5703125	0	10.7109375	8.8828125	0	0	0	0	0	0	16	-0.5703125	-24.33333523	78.00000609
0	40	1	1	8	42.4921875	49.21875	0	43.359375	41.5546875	0	0	0	0	0	0	47.1	-2.11875	-90.40000706	77.00000602
0	40	1	1	9	58.5234375	5.390625	0	59.53125	57.5859375	0	0	0	0	0	0	4.8	-0.590625	-25.20000197	83.00000648
0	40	1	1	10	39.0234375	46.078125	0	40.21875	38.0859375	0	0	0	0	0	0	43.2	-2.878125	-122.8000096	91.00000711
0	40	1	1	11	31.3359375	38.0390625	0	32.1796875	30.3984375	0	0	0	0	0	0	36	-2.0390625	-87.0000068	76.00000594
0	40	1	1	12	7.4765625	14.578125	0	8.71875	6.5390625	0	0	0	0	0	0	14.3	-0.278125	-11.86666759	93.00000727
0	40	1	1	13	34.2421875	40.921875	0	35.0625	33.3046875	0	0	0	0	0	0	40.2	-0.721875	-30.80000241	75.00000586
0	40	1	1	14	27.046875	34.40625	0	28.546875	26.109375	0	0	0	0	0	0	34.9	0.49375	21.06666831	104.0000081
0	40	1	1	15	47.2734375	54.46875	0	48.609375	46.3359375	0	0	0	0	0	0	54.2	-0.26875	-11.46666756	97.00000758
0	60	1	1	1	49.8515625	56.5078125	0	50.6484375	48.4453125	0	0	0	0	0	0	57.5	0.9921875	42.33333664	94.00000734
0	60	1	1	2	19.03125	25.59375	0	19.734375	17.625	0	0	0	0	0	0	27	1.40625	60.00000469	90.00000703
0	60	1	1	3	49.8984375	56.5078125	0	50.6484375	48.4921875	0	0	0	0	0	0	57.7	1.1921875	50.86667064	92.00000719
0	60	1	1	4	3.890625	10.4296875	0	4.5703125	2.484375	0	0	0	0	0	0	9.5	-0.9296875	-39.66666977	89.00000695
0	60	1	1	5	36.7265625	43.21875	0	37.359375	35.3203125	0	0	0	0	0	0	44	0.78125	33.33333594	87.0000068
0	60	1	1	6	31.96875	38.625	0	32.765625	30.5390625	0	0	0	0	0	0	39	0.375	16.00000125	95.00000742
0	60	1	1	7	30.1171875	36.8203125	0	30.9609375	28.7109375	0	0	0	0	0	0	34	-2.8203125	-120.3333427	96.0000075
0	60	1	1	8	3.4921875	10.0078125	0	4.1484375	2.0859375	0	0	0	0	0	0	7.7	-2.3078125	-98.46667436	88.00000688
0	60	1	1	9	53.71875	0.4453125	0	54.5859375	52.2890625	0	0	0	0	0	0	1	0.5546875	23.66666852	98.00000766
0	60	1	1	10	17.296875	23.6953125	0	17.8359375	15.890625	0	0	0	0	0	0	21	-2.6953125	-115.000009	83.00000648
0	60	1	1	11	9.890625	16.453125	0	10.59375	8.484375	0	0	0	0	0	0	7.8	-8.653125	-369.2000288	90.00000703
0	60	1	1	12	54.3984375	0.28125	0	54.421875	52.9921875	0	0	0	0	0	0	59	-1.28125	-54.66667094	61.00000477
0	60	1	1	13	48	54.46875	0	48.609375	46.5703125	0	0	0	0	0	0	51.4	-3.06875	-130.9333436	87.0000068
0	60	1	1	14	25.640625	30.984375	0	25.125	24.234375	0	0	0	0	0	0	26	-4.984375	-212.6666833	38.00000297
0	60	1	1	15	27.421875	33.7265625	0	27.8671875	25.9921875	0	0	0	0	0	0	29.1	-4.6265625	-197.4000154	80.00000625
0	80	1	1	1	58.2890625	4.8984375	0	59.0390625	56.4140625	0	0	0	0	0	0	59.6	-5.2984375	-226.0666843	112.0000088
0	80	1	1	2	8.390625	15.0703125	0	9.2109375	6.515625	0	0	0	0	0	0	12.8	-2.2703125	-96.86667423	115.000009
0	80	1	1	3	40.171875	46.8046875	0	40.9453125	38.296875	0	0	0	0	0	0	44.7	-2.1046875	-89.80000702	113.0000088
0	80	1	1	4	1.640625	8.296875	0	2.4375	59.765625	0	0	0	0	0	0	5	-3.296875	-140.6666777	114.0000089
0	80	1	1	5	41.203125	47.90625	0	42.046875	39.328125	0	0	0	0	0	0	44.2	-3.70625	-158.1333457	116.0000091
0	80	1	1	6	25.8515625	32.53125	0	26.671875	23.9765625	0	0	0	0	0	0	33.9	1.36875	58.40000456	115.000009
0	80	1	1	7	9.234375	15.9375	0	10.078125	7.359375	0	0	0	0	0	0	13.2	-2.7375	-116.8000091	116.0000091
0	80	1	1	8	50.3671875	57.3046875	0	51.4453125	48.4921875	0	0	0	0	0	0	56.1	-1.2046875	-51.40000402	126.0000098
0	80	1	1	9	54.328125	1.2421875	0	55.3828125	52.4296875	0	0	0	0	0	0	0.9	-0.3421875	-14.60000114	126.0000098
0	80	1	1	10	35.4140625	42.09375	0	36.234375	33.5390625	0	0	0	0	0	0	41.1	-0.99375	-42.40000331	115.000009
0	80	1	1	11	5.4140625	12.09375	0	6.234375	3.515625	0	0	0	0	0	0	9.8	-2.29375	-97.86667431	116.0000091
0	80	1	1	12	35.4375	42.421875	0	36.5625	33.5390625	0	0	0	0	0	0	41	-1.421875	-60.66667141	129.0000101
0	80	1	1	13	51.9375	58.640625	0	52.78125	50.0390625	0	0	0	0	0	0	57.8	-0.840625	-35.86666947	117.0000091
0	80	1	1	14	2.9296875	9.609375	0	3.75	1.0546875	0	0	0	0	0	0	8.7	-0.909375	-38.80000303	115.000009
0	80	1	1	15	49.3359375	56.203125	0	50.34375	47.4375	0	0	0	0	0	0	54.2	-2.003125	-85.46667334	124.0000097
0	100	1	1	1	12.9375	19.6875	0	13.828125	10.59375	0	0	0	0	0	0	19	-0.6875	-29.33333563	138.0000108
0	100	1	1	2	29.015625	36.421875	0	30.5625	26.671875	0	0	0	0	0	0	37.6	1.178125	50.26667059	166.000013
0	100	1	1	3	20.296875	27.84375	0	21.984375	17.953125	0	0	0	0	0	0	28.2	0.35625	15.20000119	172.0000134
0	100	1	1	4	24.890625	31.875	0	26.015625	22.546875	0	0	0	0	0	0	33.8	1.925	82.13333975	148.0000116
0	100	1	1	5	41.8359375	49.2421875	0	43.3828125	39.4921875	0	0	0	0	0	0	50.3	1.0578125	45.13333686	166.000013
0	100	1	1	6	2.0625	8.859375	0	3	59.71875	0	0	0	0	0	0	11	2.140625	91.33334047	140.0000109
0	100	1	1	7	27.890625	35.390625	0	29.53125	25.546875	0	0	0	0	0	0	36.2	0.809375	34.53333603	170.0000133
0	100	1	1	8	13.59375	20.2265625	0	14.34375	11.25	0	0	0	0	0	0	14	-6.2265625	-265.6666874	132.0000103
0	100	1	1	9	44.53125	51.2109375	0	45.3515625	42.1640625	0	0	0	0	0	0	52.2	0.9890625	42.2000033	136.0000106
0	100	1	1	10	36.609375	43.4296875	0	37.5703125	34.265625	0	0	0	0	0	0	44.6	1.1703125	49.93333723	141.000011
0	100	1	1	11	14.8828125	21.5390625	0	15.6796875	12.5390625	0	0	0	0	0	0	20.9	-0.6390625	-27.2666688	134.0000105
0	100	1	1	12	54.4921875	1.1484375	0	55.2890625	52.1484375	0	0	0	0	0	0	4.1	2.9515625	125.9333432	134.0000105
0	100	1	1	13	49.6640625	56.1796875	0	50.3203125	47.3203125	0	0	0	0	0	0	51.9	-4.2796875	-182.6000143	128.00001
0	100	1	1	14	32.0859375	38.6953125	0	32.8359375	29.71875	0	0	0	0	0	0	39.1	0.4046875	17.26666802	133.0000104
0	100	1	1	15	6.421875	12.890625	0	7.03125	4.0546875	0	0	0	0	0	0	13.4	0.509375	21.73333503	127.0000099
1	-	0	0	1	41.859375	0	0	45.2109375	40.921875	0	0	0	0	0	0	44.4	-0.8109375	-34.6000027	183.0000143
1	-	0	0	2	14.7421875	0	0	16.1953125	13.8046875	0	0	0	0	0	0	15	-1.1953125	-51.00000398	102.000008
1	-	0	0	3	14.484375	0	0	14.71875	12.5859375	0	0	0	0	0	0	13.4	-1.31875	-56.26667106	91.00000711
1	-	0	0	4	27.515625	0	0	29.3203125	27.046875	0	0	0	0	0	0	28.7	-0.6203125	-26.46666873	97.00000758
1	-	0	0	5	43.4296875	0	0	44.1796875	42.0234375	0	0	0	0	0	0	42.7	-1.4796875	-63.13333827	92.00000719
1	-	0	0	6	33.703125	0	0	34.6171875	32.765625	0	0	0	0	0	0	33.2	-1.4171875	-60.46667139	79.00000617
1	-	0	0	7	51.9609375	0	0	51.375	50.0859375	0	0	0	0	0	0	52.1	0.725	30.93333575	55.0000043
1	-	0	0	8	12.1640625	0	0	12.46875	9.8203125	0	0	0	0	0	0	12.3	-0.16875	-7.200000562	113.0000088
1	-	0	0	9	45.2109375	0	0	47.578125	44.7421875	0	0	0	0	0	0	46.8	-0.778125	-33.20000259	121.0000095
1	-	0	0	10	24.3984375	0	0	25.0078125	22.9921875	0	0	0	0	0	0	25	-0.0078125	-0.333333359	86.00000672
1	-	0	0	11	10.2421875	0	0	9.65625	7.8984375	0	0	0	0	0	0	7.8	-1.85625	-79.20000619	75.00000586
1	-	0	0	12	38.671875	0	0	38.9765625	37.265625	0	0	0	0	0	0	40.5	1.5234375	65.00000508	73.0000057
1	-	0	0	13	58.21875	0	0	57.5859375	55.875	0	0	0	0	0	0	56.1	-1.4859375	-63.40000495	73.0000057
1	-	0	0	14	10.9453125	0	0	10.3828125	9.0703125	0	0	0	0	0	0	9.4	-0.9828125	-41.93333661	56.00000438
1	-	0	0	15	27	0	0	28.9453125	26.53125	0	0	0	0	0	0	27.1	-1.8453125	-78.73333948	103.000008
1	-	1	0	1	10.1484375	19.1953125	0	13.3359375	9.2109375	0	0	0	0	0	0	9.5	-3.8359375	-163.6666795	176.0000138
1	-	1	0	2	49.7109375	58.03125	0	52.171875	48.7734375	0	0	0	0	0	0	49.2	-2.971875	-126.8000099	145.0000113
1	-	1	0	3	56.765625	3.5625	0	57.703125	54.421875	0	0	0	0	0	0	56.7	-1.003125	-42.80000334	140.0000109
1	-	1	0	4	25.0546875	33.46875	0	27.609375	24.1171875	0	0	0	0	0	0	25.4	-2.209375	-94.26667403	149.0000116
1	-	1	0	5	37.5	44.4140625	0	38.5546875	35.625	0	0	0	0	0	0	38.2	-0.3546875	-15.13333452	125.0000098
1	-	1	0	6	47.1328125	54.515625	0	48.65625	45.7265625	0	0	0	0	0	0	48.8	0.14375	6.133333812	125.0000098
1	-	1	0	7	8.015625	14.3671875	0	8.5078125	5.671875	0	0	0	0	0	0	8.9	0.3921875	16.73333464	121.0000095
1	-	1	0	8	29.390625	36.140625	0	30.28125	27.9609375	0	0	0	0	0	0	28.3	-1.98125	-84.53333994	99.00000773
1	-	1	0	9	39.515625	45.328125	0	39.46875	37.171875	0	0	0	0	0	0	39.7	0.23125	9.866667438	98.00000766
1	-	1	0	10	18.6796875	27.328125	0	21.46875	18.2109375	0	0	0	0	0	0	19.5	-1.96875	-84.00000656	139.0000109
1	-	1	0	11	32.0859375	40.078125	0	34.21875	31.59375	0	0	0	0	0	0	34.4	0.18125	7.733333937	112.0000088
1	-	1	0	12	48.609375	55.6875	0	49.828125	48.140625	0	0	0	0	0	0	49.5	-0.328125	-14.00000109	72.00000563
1	-	1	0	13	34.6171875	41.53125	0	35.671875	32.7421875	0	0	0	0	0	0	35.2	-0.471875	-20.13333491	125.0000098
1	-	1	0	14	59.296875	6.1875	0	0.328125	57.890625	0	0	0	0	0	0	1.1	0.771875	32.93333591	104.0000081
1	-	1	0	15	56.3671875	2.4375	0	56.578125	54.4921875	0	0	0	0	0	0	56.9	0.321875	13.73333441	89.00000695
1	-	1	1	1	27.4921875	34.9453125	0	29.0859375	25.1484375	0	0	0	0	0	0	33.6	-1.3453125	-57.40000448	168.0000131
1	-	1	1	2	54.609375	2.53125	0	56.671875	52.734375	0	0	0	0	0	0	59.5	-3.03125	-129.3333434	168.0000131
1	-	1	1	3	44.0625	50.7890625	0	44.9296875	41.71875	0	0	0	0	0	0	46.2	-4.5890625	-195.8000153	137.0000107
1	-	1	1	4	11.1328125	19.6640625	0	13.8046875	10.640625	0	0	0	0	0	0	15.8	-3.8640625	-164.8666795	135.0000105
1	-	1	1	5	48.75	56.109375	0	50.25	47.8125	0	0	0	0	0	0	52.7	-3.409375	-145.466678	104.0000081
1	-	1	1	6	38.0859375	45.890625	0	40.03125	37.1484375	0	0	0	0	0	0	40.5	-5.390625	-230.000018	123.0000096
1	-	1	1	7	47.015625	56.3671875	0	50.5078125	45.140625	0	0	0	0	0	0	55.2	-1.1671875	-49.80000389	229.0000179
1	-	1	1	8	7.7109375	16.5	0	10.640625	7.21875	0	0	0	0	0	0	13	-3.5	-149.333345	146.0000114
1	-	1	1	9	54.6328125	2.203125	0	56.34375	53.671875	0	0	0	0	0	0	0.2	-2.003125	-85.46667334	114.0000089
1	-	1	1	10	32.390625	39.4453125	0	33.5859375	30.984375	0	0	0	0	0	0	38.4	-1.0453125	-44.60000348	111.0000087
1	-	1	1	11	22.640625	29.484375	0	23.625	21.234375	0	0	0	0	0	0	28.3	-1.184375	-50.53333728	102.000008
1	-	1	1	12	38.6015625	45.421875	0	39.5625	37.171875	0	0	0	0	0	0	42.1	-3.321875	-141.7333444	102.000008
1	-	1	1	13	7.03125	15.515625	0	9.65625	6.5625	0	0	0	0	0	0	13.3	-2.215625	-94.53334072	132.0000103
1	-	1	1	14	44.6484375	51.609375	0	45.75	42.3046875	0	0	0	0	0	0	49.1	-2.509375	-107.066675	147.0000115
1	-	1	1	15	2.296875	8.71875	0	2.859375	0.421875	0	0	0	0	0	0	5.9	-2.81875	-120.2666761	104.0000081
2	-	0	0	1	2.671875	0	0	3.421875	0	0	0	0	0	0	0	4.8	1.378125	58.80000459	0
2	-	0	0	2	44.7890625	0	0	45.6328125	0	0	0	0	0	0	0	47.8	2.1671875	92.46667389	0
2	-	0	0	3	19.9453125	0	16.359375	20.859375	0	0	0	0	0	0	0	23.7	2.840625	121.2000095	0
2	-	0	0	4	1.7578125	0	30.5859375	2.5546875	0	0	0	0	0	0	0	3.9	1.3453125	57.40000448	0
2	-	0	0	5	0.421875	0	47.4375	1.21875	0	0	0	0	0	0	0	59.9	-1.31875	-56.26667106	0
2	-	0	0	6	7.6875	0	26.5078125	8.4140625	0	0	0	0	0	0	0	8.8	0.3859375	16.46666795	0
2	-	0	0	7	26.34375	0	0	27.1640625	0	0	0	0	0	0	0	28.5	1.3359375	57.00000445	0
2	-	0	0	8	29.859375	0	55.7578125	30.796875	0	0	0	0	0	0	0	32.1	1.303125	55.60000434	0
2	-	0	0	9	8.71875	0	35.484375	9.46875	0	0	0	0	0	0	0	10.7	1.23125	52.53333744	0
2	-	0	0	10	56.296875	0	11.765625	57.1171875	0	0	0	0	0	0	0	57.5	0.3828125	16.33333461	0
2	-	0	0	11	7.2890625	0	43.21875	8.0390625	0	0	0	0	0	0	0	8.1	0.0609375	2.600000203	0
2	-	0	0	12	52.7578125	0	20.9296875	53.5546875	0	0	0	0	0	0	0	54.3	0.7453125	31.80000248	0
2	-	0	0	13	44.859375	0	34.7578125	45.6328125	0	0	0	0	0	0	0	52	6.3671875	271.6666879	0
2	-	0	0	14	26.203125	0	0	26.953125	0	0	0	0	0	0	0	27.8	0.846875	36.13333616	0
2	-	0	0	15	25.21875	0	0.9375	25.921875	0	0	0	0	0	0	0	27.4	1.478125	63.06667159	0
2	-	1	0	1	45.328125	51.9375	0	46.078125	0	0	0	0	0	0	0	48.5	2.421875	103.3333414	0
2	-	1	0	2	28.7578125	35.34375	0	29.484375	0	0	0	0	0	0	0	30.4	0.915625	39.06666972	0
2	-	1	0	3	15.2578125	21.890625	18.6796875	16.03125	0	0	0	0	0	0	0	15.5	-0.53125	-22.66666844	0
2	-	1	0	4	1.2890625	8.0390625	4.1015625	2.1796875	0	0	0	0	0	0	0	4.4	2.2203125	94.73334073	0
2	-	1	0	5	11.390625	18.890625	30.5859375	13.03125	0	0	0	0	0	0	0	12.9	-0.13125	-5.600000437	0
2	-	1	0	6	32.53125	40.03125	23.015625	34.171875	0	0	0	0	0	0	0	36.8	2.628125	112.1333421	0
2	-	1	0	7	47.6953125	55.078125	26.6953125	49.21875	0	0	0	0	0	0	0	49.2	-0.01875	-0.800000062	0
2	-	1	0	8	49.4296875	56.0390625	22.3359375	50.1796875	0	0	0	0	0	0	0	51.3	1.1203125	47.80000373	0
2	-	1	0	9	21.515625	28.21875	5.2734375	22.359375	0	0	0	0	0	0	0	24.1	1.740625	74.26667247	0
2	-	1	0	10	22.6640625	29.2265625	0	23.3671875	0	0	0	0	0	0	0	25.9	2.5328125	108.0666751	0
2	-	1	0	11	8.8125	15.375	9.7265625	9.515625	0	0	0	0	0	0	0	12	2.484375	106.0000083	0
2	-	1	0	12	6.328125	13.0078125	39.9609375	7.1484375	0	0	0	0	0	0	0	7.1	-0.0484375	-2.066666828	0
2	-	1	0	13	48.8203125	55.6640625	18.3515625	49.8046875	0	0	0	0	0	0	0	50.8	0.9953125	42.46666998	0
2	-	1	0	14	31.8984375	38.5078125	4.0546875	32.6484375	0	0	0	0	0	0	0	35.8	3.1515625	134.4666772	0
2	-	1	0	15	3.6796875	10.3828125	0	4.5234375	0	0	0	0	0	0	0	4.3	-0.2234375	-9.533334078	0
2	-	1	1	1	37.9921875	44.6015625	0	38.7421875	0	0	0	0	0	0	0	46	1.3984375	59.66667133	0
2	-	1	1	2	25.8984375	32.484375	0	26.625	0	0	0	0	0	0	0	32.4	-0.084375	-3.600000281	0
2	-	1	1	3	6.1875	12.9140625	50.1328125	7.0546875	0	0	0	0	0	0	0	10.5	-2.4140625	-103.000008	0
2	-	1	1	4	29.390625	36.0234375	6.28125	30.1640625	0	0	0	0	0	0	0	33	-3.0234375	-129.0000101	0
2	-	1	1	5	6.1875	12.7734375	48.65625	6.9140625	0	0	0	0	0	0	0	10.2	-2.5734375	-109.8000086	0
2	-	1	1	6	2.0859375	8.71875	40.6640625	2.859375	0	0	0	0	0	0	0	6.1	-2.61875	-111.7333421	0
2	-	1	1	7	50.0625	56.71875	17.7890625	50.859375	0	0	0	0	0	0	0	55.9	-0.81875	-34.93333606	0
2	-	1	1	8	43.4765625	50.1328125	58.3125	44.2734375	0	0	0	0	0	0	0	49.8	-0.3328125	-14.20000111	0
2	-	1	1	9	22.4296875	29.0859375	3.2578125	23.2265625	0	0	0	0	0	0	0	29.7	0.6140625	26.20000205	0
2	-	1	1	10	38.671875	45.421875	13.2421875	39.5625	0	0	0	0	0	0	0	45.5	0.078125	3.333333594	0
2	-	1	1	11	48.4453125	55.1015625	20.4140625	49.2421875	0	0	0	0	0	0	0	54.9	-0.2015625	-8.600000672	0
2	-	1	1	12	55.9921875	2.6484375	21.1171875	56.7890625	0	0	0	0	0	0	0	2.2	-0.4484375	-19.13333483	0
2	-	1	1	13	55.0078125	1.6875	17.296875	55.828125	0	0	0	0	0	0	0	58.5	-3.1875	-136.0000106	0
2	-	1	1	14	19.4296875	26.0390625	0.46875	20.1796875	0	0	0	0	0	0	0	26.2	0.1609375	6.866667203	0
2	-	1	1	15	49.1484375	55.6875	23.1328125	49.828125	0	0	0	0	0	0	0	55.1	-0.5875	-25.06666862	0
3	-	0	1	1	0	38.1328125	0	0	0	0	0	0	0	0	0	38.5	0.3671875	15.66666789	0
3	-	0	1	2	0	15.6328125	0	0	0	0	0	0	0	0	0	16.1	0.4671875	19.93333489	0
3	-	0	1	3	0	52.6640625	0	0	0	0	0	0	0	0	0	52.7	0.0359375	1.533333453	0
3	-	0	1	4	0	56.5078125	0	0	0	0	0	0	0	0	0	57.5	0.9921875	42.33333664	0
3	-	0	1	5	0	29.015625	0	0	0	0	0	0	0	0	0	27	-2.015625	-86.00000672	0
3	-	0	1	6	0	33.2109375	0	0	0	0	0	0	0	0	0	34.5	1.2890625	55.0000043	0
3	-	0	1	7	0	3.4453125	0	0	0	0	0	0	0	0	0	4.1	0.6546875	27.93333552	0
3	-	0	1	8	0	24.5390625	0	0	0	0	0	0	0	0	0	25.8	1.2609375	53.8000042	0
3	-	0	1	9	0	42.890625	0	0	0	0	0	0	0	0	0	43.9	1.009375	43.06667003	0
3	-	0	1	10	0	37.1953125	0	0	0	0	0	0	0	0	0	37.8	0.6046875	25.80000202	0
3	-	0	1	11	0	33.1640625	0	0	0	0	0	0	0	0	0	34.7	1.5359375	65.53333845	0
3	-	0	1	12	0	23.25	0	0	0	0	0	0	0	0	0	24.2	0.95	40.5333365	0
3	-	0	1	13	0	25.4296875	0	0	0	0	0	0	0	0	0	26.5	1.0703125	45.66667023	0
3	-	0	1	14	0	39.609375	0	0	0	0	0	0	0	0	0	41.2	1.590625	67.86667197	0
3	-	0	1	15	0	9.75	0	0	0	0	0	0	0	0	0	9.3	-0.45	-19.2000015	0
