# Supplementary material for: The effect of electrical muscle stimulation on intentional binding and explicit sense of agency
Source: PeerJ. 2024 Sep 19;12:e17977. doi: 10.7717/peerj.17977 (PMC11416759; doi:10.7717/peerj.17977)
Supplement: Supplemental Information 1 [file peerj-12-17977-s001.zip › RawData/Experiment2/Participant54_SoA.csv]

Action type (0=Voluntary+EMS, 1=Voluntary+Sham EMS, 2=Involuntary, 3=Tone)	EMS application time[ms]	Condition (0=Baseline, 1=Operant)	Judgment event (0=Action, 1=Tone)	Self-reported sense of agency (1-7)
0	0	0	0	5
0	20	0	0	6
0	40	0	0	5
0	60	0	0	3
0	80	0	0	3
0	100	0	0	6
0	0	1	0	4
0	20	1	0	3
0	40	1	0	6
0	60	1	0	2
0	80	1	0	2
0	100	1	0	5
0	0	1	1	2
0	20	1	1	5
0	40	1	1	6
0	60	1	1	7
0	80	1	1	4
0	100	1	1	6
1	-	0	0	7
1	-	1	0	7
1	-	1	1	7
2	-	0	0	1
2	-	1	0	1
2	-	1	1	1
