# Supplementary material for: The effect of electrical muscle stimulation on intentional binding and explicit sense of agency
Source: PeerJ. 2024 Sep 19;12:e17977. doi: 10.7717/peerj.17977 (PMC11416759; doi:10.7717/peerj.17977)
Supplement: Supplemental Information 1 [file peerj-12-17977-s001.zip › RawData/Experiment2/Participant55.csv]

Action type (0=Voluntary+EMS, 1=Voluntary+Sham EMS, 2=Involuntary, 3=Tone)	EMS application time[ms]	Condition (0=Baseline, 1=Operant)	Judgment event (0=Action, 1=Tone)	Trial	Stimulation	Tone	Switch release	Switch push	Switch release	Switch push	Switch release	Switch push	Switch release	Switch push	Switch release	Answer of participant	Judgement error on clock	Judgement error[ms]	SW1 Release to Push[ms]
0	0	0	0	1	33.4453125	0	38.578125	34.5	33.4453125	0	0	0	0	0	0	36	1.5	64.000005	45.00000352
0	0	0	0	2	23.390625	0	28.7109375	24.796875	23.390625	0	0	0	0	0	0	25	0.203125	8.666667344	60.00000469
0	0	0	0	3	13.828125	0	18.984375	15.3515625	13.828125	0	0	0	0	0	0	17.5	2.1484375	91.66667383	65.00000508
0	0	0	0	4	38.1328125	0	43.171875	39.5625	38.1328125	0	0	0	0	0	0	38.5	-1.0625	-45.33333688	61.00000477
0	0	0	0	5	59.7890625	0	5.0390625	1.453125	59.7890625	0	0	0	0	0	0	3.5	2.046875	87.33334016	71.00000555
0	0	0	0	6	32.6484375	0	38.0859375	33.9140625	32.6484375	0	0	0	0	0	0	32	-1.9140625	-81.66667305	54.00000422
0	0	0	0	7	35.109375	0	40.59375	36.4453125	35.109375	0	0	0	0	0	0	36	-0.4453125	-19.00000148	57.00000445
0	0	0	0	8	23.0625	0	28.40625	24.9375	23.0625	0	0	0	0	0	0	26	1.0625	45.33333688	80.00000625
0	0	0	0	9	50.5078125	0	56.109375	51.9375	50.5078125	0	0	0	0	0	0	52.5	0.5625	24.00000188	61.00000477
0	0	0	0	10	35.578125	0	41.1796875	36.84375	35.578125	0	0	0	0	0	0	36.5	-0.34375	-14.66666781	54.00000422
0	0	0	0	11	24.46875	0	29.8125	26.3671875	24.46875	0	0	0	0	0	0	27.5	1.1328125	48.33333711	81.00000633
0	0	0	0	12	18.84375	0	24.1171875	20.625	18.84375	0	0	0	0	0	0	22	1.375	58.66667125	76.00000594
0	0	0	0	13	42.375	0	48.1640625	43.96875	42.375	0	0	0	0	0	0	42	-1.96875	-84.00000656	68.00000531
0	0	0	0	14	32.5078125	0	38.109375	34.171875	32.484375	0	0	0	0	0	0	32	-2.171875	-92.66667391	72.00000563
0	0	0	0	15	3.1875	0	8.859375	4.6640625	3.1875	0	0	0	0	0	0	4	-0.6640625	-28.33333555	63.00000492
0	20	0	0	1	46.8984375	0	51.6328125	47.90625	46.4296875	0	0	0	0	0	0	48	0.09375	4.000000313	63.00000492
0	20	0	0	2	58.40625	0	2.7890625	59.4609375	57.9375	0	0	0	0	0	0	1	1.5390625	65.6666718	65.00000508
0	20	0	0	3	22.640625	0	27.234375	23.8125	22.171875	0	0	0	0	0	0	27	3.1875	136.0000106	70.00000547
0	20	0	0	4	47.1796875	0	51.65625	48.4921875	46.7109375	0	0	0	0	0	0	46.5	-1.9921875	-85.00000664	76.00000594
0	20	0	0	5	59.7421875	0	4.59375	0.84375	59.2734375	0	0	0	0	0	0	2.5	1.65625	70.66667219	67.00000523
0	20	0	0	6	17.8359375	0	22.640625	18.7734375	17.3671875	0	0	0	0	0	0	20	1.2265625	52.33333742	60.00000469
0	20	0	0	7	34.5703125	0	38.484375	35.53125	34.1015625	0	0	0	0	0	0	33	-2.53125	-108.0000084	61.00000477
0	20	0	0	8	22.6875	0	26.8359375	23.6484375	22.21875	0	0	0	0	0	0	22.5	-1.1484375	-49.00000383	61.00000477
0	20	0	0	9	46.96875	0	51.9140625	47.7421875	46.5	0	0	0	0	0	0	46.5	-1.2421875	-53.00000414	53.00000414
0	20	0	0	10	3.046875	0	8.0859375	3.890625	2.578125	0	0	0	0	0	0	4.5	0.609375	26.00000203	56.00000438
0	20	0	0	11	18.8203125	0	23.296875	19.78125	18.3515625	0	0	0	0	0	0	22	2.21875	94.66667406	61.00000477
0	20	0	0	12	3.65625	0	8.15625	4.5703125	3.1875	0	0	0	0	0	0	5	0.4296875	18.33333477	59.00000461
0	20	0	0	13	19.78125	0	25.1015625	21.140625	19.3125	0	0	0	0	0	0	22	0.859375	36.66666953	78.00000609
0	20	0	0	14	40.6640625	0	45.1875	41.8359375	40.1953125	0	0	0	0	0	0	39	-2.8359375	-121.0000095	70.00000547
0	20	0	0	15	13.2890625	0	18.09375	14.578125	12.796875	0	0	0	0	0	0	14	-0.578125	-24.66666859	76.00000594
0	40	0	0	1	22.9921875	0	26.9296875	24.28125	22.0546875	0	0	0	0	0	0	26	1.71875	73.33333906	95.00000742
0	40	0	0	2	36.09375	0	39.421875	36.890625	35.15625	0	0	0	0	0	0	36	-0.890625	-38.00000297	74.00000578
0	40	0	0	3	45.75	0	50.34375	46.7578125	44.8125	0	0	0	0	0	0	47	0.2421875	10.33333414	83.00000648
0	40	0	0	4	0.28125	0	4.8046875	1.40625	59.34375	0	0	0	0	0	0	2.5	1.09375	46.66667031	88.00000688
0	40	0	0	5	11.0625	0	15.1640625	11.6953125	10.1015625	0	0	0	0	0	0	10	-1.6953125	-72.33333898	68.00000531
0	40	0	0	6	16.875	0	20.671875	17.296875	15.9375	0	0	0	0	0	0	17	-0.296875	-12.66666766	58.00000453
0	40	0	0	7	22.59375	0	26.6953125	23.390625	21.65625	0	0	0	0	0	0	22.5	-0.890625	-38.00000297	74.00000578
0	40	0	0	8	28.828125	0	33.1640625	29.8359375	27.8671875	0	0	0	0	0	0	29	-0.8359375	-35.66666945	84.00000656
0	40	0	0	9	35.71875	0	39.421875	36.0234375	34.78125	0	0	0	0	0	0	36	-0.0234375	-1.000000078	53.00000414
0	40	0	0	10	51.8671875	0	55.7109375	52.5703125	50.9296875	0	0	0	0	0	0	57	4.4296875	189.0000148	70.00000547
0	40	0	0	11	8.2734375	0	11.9765625	9.09375	7.3359375	0	0	0	0	0	0	7.5	-1.59375	-68.00000531	75.00000586
0	40	0	0	12	10.5234375	0	13.6640625	11.296875	9.5859375	0	0	0	0	0	0	10	-1.296875	-55.33333766	73.0000057
0	40	0	0	13	20.953125	0	24.984375	21.4921875	20.015625	0	0	0	0	0	0	21.5	0.0078125	0.333333359	63.00000492
0	40	0	0	14	29.7421875	0	33.8671875	30.6796875	28.78125	0	0	0	0	0	0	29	-1.6796875	-71.66667227	81.00000633
0	40	0	0	15	34.0546875	0	37.78125	34.9921875	33.1171875	0	0	0	0	0	0	33.5	-1.4921875	-63.66667164	80.00000625
0	60	0	0	1	53.9765625	0	57.703125	54.1640625	52.5703125	0	0	0	0	0	0	56	1.8359375	78.33333945	68.00000531
0	60	0	0	2	7.171875	0	11.0625	7.5234375	5.765625	0	0	0	0	0	0	7	-0.5234375	-22.33333508	75.00000586
0	60	0	0	3	19.2890625	0	22.9921875	19.5703125	17.8828125	0	0	0	0	0	0	17	-2.5703125	-109.6666752	72.00000563
0	60	0	0	4	28.96875	0	33.046875	29.15625	27.5625	0	0	0	0	0	0	28	-1.15625	-49.33333719	68.00000531
0	60	0	0	5	41.015625	0	45.421875	41.2734375	39.609375	0	0	0	0	0	0	39	-2.2734375	-97.00000758	71.00000555
0	60	0	0	6	58.96875	0	2.6015625	59.25	57.5390625	0	0	0	0	0	0	58	-1.25	-53.3333375	73.0000057
0	60	0	0	7	4.8046875	0	8.390625	4.7578125	3.3984375	0	0	0	0	0	0	4	-0.7578125	-32.33333586	58.00000453
0	60	0	0	8	12.796875	0	17.34375	13.6171875	11.390625	0	0	0	0	0	0	14.5	0.8828125	37.66666961	95.00000742
0	60	0	0	9	23.4375	0	27.5390625	23.6953125	22.03125	0	0	0	0	0	0	24	0.3046875	13.00000102	71.00000555
0	60	0	0	10	33.6796875	0	37.78125	33.703125	32.2734375	0	0	0	0	0	0	32	-1.703125	-72.66667234	61.00000477
0	60	0	0	11	44.625	0	48.375	44.90625	43.21875	0	0	0	0	0	0	42.5	-2.40625	-102.6666747	72.00000563
0	60	0	0	12	54.8203125	0	58.8515625	54.65625	53.390625	0	0	0	0	0	0	53	-1.65625	-70.66667219	54.00000422
0	60	0	0	13	8.1796875	0	12.234375	8.1796875	6.7734375	0	0	0	0	0	0	8	-0.1796875	-7.666667266	60.00000469
0	60	0	0	14	20.109375	0	23.765625	20.296875	18.6796875	0	0	0	0	0	0	22	1.703125	72.66667234	69.00000539
0	60	0	0	15	28.6171875	0	32.0625	28.359375	27.2109375	0	0	0	0	0	0	28	-0.359375	-15.33333453	49.00000383
0	80	0	0	1	8.5078125	0	12.5625	8.6953125	6.6328125	0	0	0	0	0	0	9	0.3046875	13.00000102	88.00000688
0	80	0	0	2	17.109375	0	20.6953125	17.0390625	15.234375	0	0	0	0	0	0	19	1.9609375	83.6666732	77.00000602
0	80	0	0	3	17.7890625	0	21.0703125	17.6484375	15.890625	0	0	0	0	0	0	16	-1.6484375	-70.33333883	75.00000586
0	80	0	0	4	31.875	0	35.6015625	32.015625	30	0	0	0	0	0	0	32	-0.015625	-0.666666719	86.00000672
0	80	0	0	5	41.8359375	0	44.8359375	41.953125	39.9609375	0	0	0	0	0	0	42	0.046875	2.000000156	85.00000664
0	80	0	0	6	53.765625	0	56.7890625	53.2734375	51.890625	0	0	0	0	0	0	54	0.7265625	31.00000242	59.00000461
0	80	0	0	7	22.5703125	0	26.53125	22.6171875	20.6953125	0	0	0	0	0	0	2	-20.6171875	-879.6667354	82.00000641
0	80	0	0	8	18.5625	0	21.9375	18.4921875	16.6875	0	0	0	0	0	0	22.5	4.0078125	171.0000134	77.00000602
0	80	0	0	9	28.7578125	0	32.15625	28.4296875	26.859375	0	0	0	0	0	0	27.5	-0.9296875	-39.66666977	67.00000523
0	80	0	0	10	43.2421875	0	46.2421875	43.0078125	41.3671875	0	0	0	0	0	0	42	-1.0078125	-43.00000336	70.00000547
0	80	0	0	11	53.34375	0	56.578125	53.671875	51.46875	0	0	0	0	0	0	53	-0.671875	-28.66666891	94.00000734
0	80	0	0	12	7.6171875	0	10.921875	7.453125	5.7421875	0	0	0	0	0	0	8	0.546875	23.33333516	73.0000057
0	80	0	0	13	15.2578125	0	18.28125	14.953125	13.359375	0	0	0	0	0	0	14	-0.953125	-40.66666984	68.00000531
0	80	0	0	14	5.203125	0	7.9453125	4.828125	3.328125	0	0	0	0	0	0	5	0.171875	7.333333906	64.000005
0	80	0	0	15	17.8359375	0	21.234375	17.5078125	15.9609375	0	0	0	0	0	0	16.5	-1.0078125	-43.00000336	66.00000516
0	100	0	0	1	3.2109375	0	6.609375	2.296875	0.8671875	0	0	0	0	0	0	4	1.703125	72.66667234	61.00000477
0	100	0	0	2	18.2578125	0	21.9375	18.65625	15.9140625	0	0	0	0	0	0	21	2.34375	100.0000078	117.0000091
0	100	0	0	3	32.2265625	0	36	31.734375	29.8828125	0	0	0	0	0	0	32	0.265625	11.33333422	79.00000617
0	100	0	0	4	42.421875	0	46.125	42.140625	40.078125	0	0	0	0	0	0	41	-1.140625	-48.66667047	88.00000688
0	100	0	0	5	49.8515625	0	53.53125	49.453125	47.5078125	0	0	0	0	0	0	50	0.546875	23.33333516	83.00000648
0	100	0	0	6	1.2421875	0	5.2265625	1.5703125	58.8984375	0	0	0	0	0	0	4	2.4296875	103.6666748	114.0000089
0	100	0	0	7	10.8984375	0	14.2734375	10.546875	8.5546875	0	0	0	0	0	0	10	-0.546875	-23.33333516	85.00000664
0	100	0	0	8	24.3515625	0	27.703125	24	21.984375	0	0	0	0	0	0	24	0	0	86.00000672
0	100	0	0	9	33.4453125	0	36.84375	32.578125	31.1015625	0	0	0	0	0	0	31.5	-1.078125	-46.00000359	63.00000492
0	100	0	0	10	47.34375	0	50.6015625	46.6171875	44.9765625	0	0	0	0	0	0	46.5	-0.1171875	-5.000000391	70.00000547
0	100	0	0	11	57.4453125	0	0.5390625	56.4609375	55.1015625	0	0	0	0	0	0	57	0.5390625	23.0000018	58.00000453
0	100	0	0	12	7.03125	0	10.5	6.1640625	4.6875	0	0	0	0	0	0	6	-0.1640625	-7.000000547	63.00000492
0	100	0	0	13	13.21875	0	16.7578125	12.9609375	10.875	0	0	0	0	0	0	13.5	0.5390625	23.0000018	89.00000695
0	100	0	0	14	32.625	0	36.65625	31.78125	30.28125	0	0	0	0	0	0	31	-0.78125	-33.33333594	64.000005
0	100	0	0	15	22.828125	0	25.359375	21.7734375	20.484375	0	0	0	0	0	0	22	0.2265625	9.666667422	55.0000043
0	0	1	0	1	20.765625	27.9609375	25.0546875	22.1015625	20.765625	0	0	0	0	0	0	27	4.8984375	209.0000163	57.00000445
0	0	1	0	2	43.3125	50.5078125	47.90625	44.6484375	43.2890625	0	0	0	0	0	0	43	-1.6484375	-70.33333883	58.00000453
0	0	1	0	3	52.875	0.28125	56.90625	54.421875	52.875	0	0	0	0	0	0	55	0.578125	24.66666859	66.00000516
0	0	1	0	4	35.5078125	43.078125	40.21875	37.21875	35.5078125	0	0	0	0	0	0	37	-0.21875	-9.333334063	73.0000057
0	0	1	0	5	43.828125	51.1875	48.3984375	45.328125	43.828125	0	0	0	0	0	0	46	0.671875	28.66666891	64.000005
0	0	1	0	6	45.984375	53.4375	50.6953125	47.578125	45.984375	0	0	0	0	0	0	48	0.421875	18.00000141	68.00000531
0	0	1	0	7	52.9453125	0	57.1171875	54.140625	52.9453125	0	0	0	0	0	0	55	0.859375	36.66666953	51.00000398
0	0	1	0	8	21.2578125	28.734375	25.59375	22.875	21.2578125	0	0	0	0	0	0	23	0.125	5.33333375	69.00000539
0	0	1	0	9	41.5078125	49.1015625	45.9140625	43.2421875	41.5078125	0	0	0	0	0	0	42	-1.2421875	-53.00000414	74.00000578
0	0	1	0	10	38.0390625	45.2578125	42.796875	39.3984375	38.0390625	0	0	0	0	0	0	38	-1.3984375	-59.66667133	58.00000453
0	0	1	0	11	4.0078125	11.6484375	8.5546875	5.7890625	4.0078125	0	0	0	0	0	0	7	1.2109375	51.6666707	76.00000594
0	0	1	0	12	18.046875	25.1015625	22.875	19.2421875	18.046875	0	0	0	0	0	0	21	1.7578125	75.00000586	51.00000398
0	0	1	0	13	39.328125	46.5703125	43.828125	40.7109375	39.328125	0	0	0	0	0	0	41	0.2890625	12.3333343	59.00000461
0	0	1	0	14	56.484375	3.984375	0.796875	58.125	56.484375	0	0	0	0	0	0	58	-0.125	-5.33333375	70.00000547
0	0	1	0	15	2.484375	10.125	7.1953125	4.265625	2.484375	0	0	0	0	0	0	3	-1.265625	-54.00000422	76.00000594
0	20	1	0	1	19.125	25.734375	23.3203125	19.875	18.65625	0	0	0	0	0	0	21	1.125	48.00000375	52.00000406
0	20	1	0	2	31.4765625	38.5078125	36.3515625	32.6484375	31.0078125	0	0	0	0	0	0	33	0.3515625	15.00000117	70.00000547
0	20	1	0	3	41.53125	48.5625	46.1484375	42.703125	41.0625	0	0	0	0	0	0	43	0.296875	12.66666766	70.00000547
0	20	1	0	4	6.7265625	13.453125	11.1796875	7.59375	6.2578125	0	0	0	0	0	0	7.5	-0.09375	-4.000000313	57.00000445
0	20	1	0	5	13.921875	20.625	18.28125	14.765625	13.4296875	0	0	0	0	0	0	14	-0.765625	-32.66666922	57.00000445
0	20	1	0	6	23.90625	30.75	29.015625	24.890625	23.4140625	0	0	0	0	0	0	24	-0.890625	-38.00000297	63.00000492
0	20	1	0	7	33.3515625	40.40625	38.15625	34.546875	32.8828125	0	0	0	0	0	0	34	-0.546875	-23.33333516	71.00000555
0	20	1	0	8	38.0390625	45.0234375	42.9140625	39.1640625	37.5703125	0	0	0	0	0	0	41	1.8359375	78.33333945	68.00000531
0	20	1	0	9	46.5703125	53.6015625	51.28125	47.7421875	46.1015625	0	0	0	0	0	0	47.5	-0.2421875	-10.33333414	70.00000547
0	20	1	0	10	7.9921875	14.7890625	12.421875	8.90625	7.5	0	0	0	0	0	0	9	0.09375	4.000000313	60.00000469
0	20	1	0	11	15.1640625	21.890625	19.5703125	16.03125	14.6953125	0	0	0	0	0	0	16	-0.03125	-1.333333438	57.00000445
0	20	1	0	12	27.421875	34.2421875	32.109375	28.3828125	26.953125	0	0	0	0	0	0	28	-0.3828125	-16.33333461	61.00000477
0	20	1	0	13	39.5859375	46.78125	44.0390625	40.921875	39.1171875	0	0	0	0	0	0	41	0.078125	3.333333594	77.00000602
0	20	1	0	14	53.7890625	1.171875	58.8515625	55.3125	53.3203125	0	0	0	0	0	0	57	1.6875	72.00000563	85.00000664
0	20	1	0	15	9.4453125	16.8046875	14.2265625	10.9453125	8.953125	0	0	0	0	0	0	12	1.0546875	45.00000352	85.00000664
0	40	1	0	1	39.328125	45.375	42.65625	39.515625	38.390625	0	0	0	0	0	0	41	1.484375	63.33333828	48.00000375
0	40	1	0	2	53.484375	59.8125	56.8828125	53.953125	52.546875	0	0	0	0	0	0	54	0.046875	2.000000156	60.00000469
0	40	1	0	3	4.1015625	10.078125	7.8046875	4.21875	3.1640625	0	0	0	0	0	0	4	-0.21875	-9.333334063	45.00000352
0	40	1	0	4	40.078125	46.8515625	44.0390625	40.96875	39.1171875	0	0	0	0	0	0	42	1.03125	44.00000344	79.00000617
0	40	1	0	5	49.359375	56.109375	53.71875	50.25	48.421875	0	0	0	0	0	0	53	2.75	117.3333425	78.00000609
0	40	1	0	6	26.6484375	33.703125	30.9140625	27.84375	25.7109375	0	0	0	0	0	0	27	-0.84375	-36.00000281	91.00000711
0	40	1	0	7	11.34375	18.140625	15	12.2578125	10.3828125	0	0	0	0	0	0	13.5	1.2421875	53.00000414	80.00000625
0	40	1	0	8	26.34375	33.1640625	30.6796875	27.3046875	25.40625	0	0	0	0	0	0	27.5	0.1953125	8.333333984	81.00000633
0	40	1	0	9	32.90625	39.4921875	37.078125	33.6328125	31.96875	0	0	0	0	0	0	33	-0.6328125	-27.00000211	71.00000555
0	40	1	0	10	57.4453125	3.8671875	0.65625	58.0078125	56.5078125	0	0	0	0	0	0	58	-0.0078125	-0.333333359	64.000005
0	40	1	0	11	4.125	11.15625	7.828125	5.296875	3.1640625	0	0	0	0	0	0	4	-1.296875	-55.33333766	91.00000711
0	40	1	0	12	15.7265625	22.453125	20.0859375	16.59375	14.765625	0	0	0	0	0	0	17	0.40625	17.33333469	78.00000609
0	40	1	0	13	28.59375	35.0390625	32.5078125	29.1796875	27.65625	0	0	0	0	0	0	32	2.8203125	120.3333427	65.00000508
0	40	1	0	14	7.7578125	14.25	11.6484375	8.390625	6.8203125	0	0	0	0	0	0	9	0.609375	26.00000203	67.00000523
0	40	1	0	15	19.4765625	26.015625	23.4375	20.15625	18.5390625	0	0	0	0	0	0	22.5	2.34375	100.0000078	69.00000539
0	60	1	0	1	48.75	55.0078125	53.5078125	49.1484375	47.34375	0	0	0	0	0	0	54	4.8515625	207.0000162	77.00000602
0	60	1	0	2	5.9765625	12.28125	10.1015625	6.421875	4.5703125	0	0	0	0	0	0	8.5	2.078125	88.66667359	79.00000617
0	60	1	0	3	18.234375	24.7265625	22.171875	18.8671875	16.828125	0	0	0	0	0	0	23	4.1328125	176.3333471	87.0000068
0	60	1	0	4	34.21875	40.875	38.296875	35.015625	32.8125	0	0	0	0	0	0	36	0.984375	42.00000328	94.00000734
0	60	1	0	5	45.84375	52.5234375	50.109375	46.6640625	44.4375	0	0	0	0	0	0	46.5	-0.1640625	-7.000000547	95.00000742
0	60	1	0	6	55.3828125	2.25	59.90625	56.390625	53.9765625	0	0	0	0	0	0	57	0.609375	26.00000203	103.000008
0	60	1	0	7	4.1484375	10.7109375	8.34375	4.8515625	2.7421875	0	0	0	0	0	0	7	2.1484375	91.66667383	90.00000703
0	60	1	0	8	59.0859375	4.6171875	2.484375	58.7578125	57.6796875	0	0	0	0	0	0	1.5	2.7421875	117.0000091	46.00000359
0	60	1	0	9	24.6796875	30.9609375	28.6640625	25.1015625	23.2734375	0	0	0	0	0	0	26.5	1.3984375	59.66667133	78.00000609
0	60	1	0	10	43.8046875	50.5546875	47.53125	44.6953125	42.3984375	0	0	0	0	0	0	43.5	-1.1953125	-51.00000398	98.00000766
0	60	1	0	11	57.984375	4.5	1.9921875	58.640625	56.5546875	0	0	0	0	0	0	57.5	-1.140625	-48.66667047	89.00000695
0	60	1	0	12	1.3359375	7.171875	4.6171875	1.3125	59.9296875	0	0	0	0	0	0	3.5	2.1875	93.33334063	59.00000461
0	60	1	0	13	47.4609375	53.4140625	50.953125	47.5546875	46.0546875	0	0	0	0	0	0	42	-5.5546875	-237.0000185	64.000005
0	60	1	0	14	42.703125	49.2890625	46.8515625	43.4296875	41.296875	0	0	0	0	0	0	40.5	-2.9296875	-125.0000098	91.00000711
0	60	1	0	15	8.3203125	14.6015625	11.671875	8.7421875	6.9140625	0	0	0	0	0	0	12	3.2578125	139.0000109	78.00000609
0	80	1	0	1	7.59375	13.171875	10.5703125	7.3125	5.71875	0	0	0	0	0	0	7	-0.3125	-13.33333438	68.00000531
0	80	1	0	2	24.5625	30.1875	28.0546875	24.328125	22.6875	0	0	0	0	0	0	27	2.671875	114.0000089	70.00000547
0	80	1	0	3	42.375	47.2734375	44.953125	41.4140625	40.5	0	0	0	0	0	0	41	-0.4140625	-17.66666805	39.00000305
0	80	1	0	4	55.5703125	1.0078125	59.578125	55.1484375	53.6953125	0	0	0	0	0	0	54.5	-0.6484375	-27.66666883	62.00000484
0	80	1	0	5	17.953125	23.390625	21.09375	17.53125	16.078125	0	0	0	0	0	0	19	1.46875	62.66667156	62.00000484
0	80	1	0	6	27.796875	33.5390625	31.078125	27.6796875	25.8984375	0	0	0	0	0	0	27.5	-0.1796875	-7.666667266	76.00000594
0	80	1	0	7	34.5234375	39.515625	37.5	33.65625	32.6484375	0	0	0	0	0	0	32.5	-1.15625	-49.33333719	43.00000336
0	80	1	0	8	42.4921875	47.1328125	45.234375	41.2734375	40.6171875	0	0	0	0	0	0	40.5	-0.7734375	-33.00000258	28.00000219
0	80	1	0	9	51.890625	56.8828125	55.171875	51.0234375	50.015625	0	0	0	0	0	0	53	1.9765625	84.33333992	43.00000336
0	80	1	0	10	8.90625	14.53125	12.2578125	8.671875	7.0078125	0	0	0	0	0	0	8	-0.671875	-28.66666891	71.00000555
0	80	1	0	11	24.234375	28.8984375	27.5625	23.0390625	22.359375	0	0	0	0	0	0	23	-0.0390625	-1.666666797	29.00000227
0	80	1	0	12	37.078125	42.140625	44.2265625	41.9296875	40.734375	36.28125	35.203125	0	0	0	0	47	10.71875	457.3333691	46.00000359
0	80	1	0	13	3.9140625	9.1640625	6.8203125	3.3046875	2.0390625	0	0	0	0	0	0	6	2.6953125	115.000009	54.00000422
0	80	1	0	14	24.3515625	29.671875	27.84375	23.8125	22.4765625	0	0	0	0	0	0	24	0.1875	8.000000625	57.00000445
0	80	1	0	15	33.9140625	39	36.6796875	33.140625	32.0390625	0	0	0	0	0	0	32.5	-0.640625	-27.33333547	47.00000367
0	100	1	0	1	41.765625	47.1328125	45.140625	41.2734375	39.421875	0	0	0	0	0	0	43	1.7265625	73.66667242	79.00000617
0	100	1	0	2	56.953125	1.7109375	59.296875	55.8515625	54.609375	0	0	0	0	0	0	57	1.1484375	49.00000383	53.00000414
0	100	1	0	3	10.3359375	15.8671875	13.1953125	10.0078125	7.9921875	0	0	0	0	0	0	12	1.9921875	85.00000664	86.00000672
0	100	1	0	4	25.078125	31.2890625	28.4765625	25.4296875	22.7109375	0	0	0	0	0	0	27	1.5703125	67.00000523	116.0000091
0	100	1	0	5	38.2734375	43.3359375	41.4140625	37.4765625	35.9296875	0	0	0	0	0	0	38	0.5234375	22.33333508	66.00000516
0	100	1	0	6	50.0390625	55.359375	52.78125	49.5	47.671875	0	0	0	0	0	0	47	-2.5	-106.666675	78.00000609
0	100	1	0	7	11.4609375	16.7578125	14.0625	10.8984375	9.09375	0	0	0	0	0	0	13	2.1015625	89.66667367	77.00000602
0	100	1	0	8	23.7890625	29.859375	26.4140625	24	21.4453125	0	0	0	0	0	0	24	0	0	109.0000085
0	100	1	0	9	37.21875	41.9765625	40.359375	36.1171875	34.875	0	0	0	0	0	0	37	0.8828125	37.66666961	53.00000414
0	100	1	0	10	55.78125	0.4921875	58.40625	54.6328125	53.4375	0	0	0	0	0	0	54	-0.6328125	-27.00000211	51.00000398
0	100	1	0	11	3.9375	9.1171875	6.890625	3.2578125	1.5703125	0	0	0	0	0	0	5	1.7421875	74.33333914	72.00000563
0	100	1	0	12	14.3671875	19.1484375	17.2734375	13.2890625	12.0234375	0	0	0	0	0	0	14	0.7109375	30.3333357	54.00000422
0	100	1	0	13	27.046875	31.3828125	28.5	25.5234375	24.6796875	0	0	0	0	0	0	27	1.4765625	63.00000492	36.00000281
0	100	1	0	14	40.1015625	45.28125	43.5	39.421875	37.7578125	0	0	0	0	0	0	37.5	-1.921875	-82.00000641	71.00000555
0	100	1	0	15	53.9765625	58.59375	56.53125	52.734375	51.609375	0	0	0	0	0	0	53	0.265625	11.33333422	48.00000375
0	0	1	1	1	30.6796875	38.2734375	35.8828125	32.4140625	30.65625	0	0	0	0	0	0	37	-1.2734375	-54.33333758	75.00000586
0	0	1	1	2	40.8046875	48.28125	45.84375	42.421875	40.8046875	0	0	0	0	0	0	43	-5.28125	-225.3333509	69.00000539
0	0	1	1	3	53.5078125	0.703125	58.640625	54.84375	53.5078125	0	0	0	0	0	0	1	0.296875	12.66666766	57.00000445
0	0	1	1	4	10.125	17.8359375	15.28125	11.9765625	10.125	0	0	0	0	0	0	14	-3.8359375	-163.6666795	79.00000617
0	0	1	1	5	21.3515625	28.59375	26.90625	22.734375	21.3515625	0	0	0	0	0	0	27	-1.59375	-68.00000531	59.00000461
0	0	1	1	6	8.5546875	16.640625	13.7578125	10.78125	8.5546875	0	0	0	0	0	0	15	-1.640625	-70.00000547	95.00000742
0	0	1	1	7	23.859375	31.546875	28.8046875	25.6875	23.8359375	0	0	0	0	0	0	28	-3.546875	-151.3333452	79.00000617
0	0	1	1	8	42.1171875	49.8046875	46.828125	43.9453125	42.1171875	0	0	0	0	0	0	46	-3.8046875	-162.333346	78.00000609
0	0	1	1	9	28.453125	35.765625	33.421875	29.90625	28.453125	0	0	0	0	0	0	33	-2.765625	-118.0000092	62.00000484
0	0	1	1	10	0.2578125	7.59375	5.3203125	1.734375	0.2578125	0	0	0	0	0	0	3	-4.59375	-196.0000153	63.00000492
0	0	1	1	11	13.40625	21	19.6875	15.1171875	13.40625	0	0	0	0	0	0	17.5	-3.5	-149.333345	73.0000057
0	0	1	1	12	44.859375	52.5	50.109375	46.640625	44.859375	0	0	0	0	0	0	47.5	-5	-213.33335	76.00000594
0	0	1	1	13	7.265625	14.3671875	11.8828125	8.5078125	7.2421875	0	0	0	0	0	0	10	-4.3671875	-186.3333479	54.00000422
0	0	1	1	14	43.5234375	51.28125	49.1953125	45.421875	43.5	0	0	0	0	0	0	45	-6.28125	-268.0000209	82.00000641
0	0	1	1	15	54.2578125	2.4375	59.8828125	56.578125	54.234375	0	0	0	0	0	0	57	-5.4375	-232.0000181	100.0000078
0	20	1	1	1	10.1953125	16.96875	13.7109375	11.109375	9.7265625	0	0	0	0	0	0	16	-0.96875	-41.33333656	59.00000461
0	20	1	1	2	29.109375	36.1171875	32.5078125	30.2578125	28.640625	0	0	0	0	0	0	35	-1.1171875	-47.66667039	69.00000539
0	20	1	1	3	49.5	56.6015625	52.6875	50.7421875	49.03125	0	0	0	0	0	0	51.5	-5.1015625	-217.6666837	73.0000057
0	20	1	1	4	11.3203125	18.0234375	14.4140625	12.1640625	10.8515625	0	0	0	0	0	0	13	-5.0234375	-214.3333501	56.00000438
0	20	1	1	5	18.7265625	25.5	21.6328125	19.640625	18.234375	0	0	0	0	0	0	23	-2.5	-106.666675	60.00000469
0	20	1	1	6	55.2421875	1.9453125	58.4765625	56.0859375	54.7734375	0	0	0	0	0	0	60	-1.9453125	-83.00000648	56.00000438
0	20	1	1	7	13.171875	19.8046875	16.03125	13.9453125	12.703125	0	0	0	0	0	0	20	0.1953125	8.333333984	53.00000414
0	20	1	1	8	31.1953125	37.828125	34.078125	31.96875	30.7265625	0	0	0	0	0	0	36	-1.828125	-78.00000609	53.00000414
0	20	1	1	9	0.046875	6.9140625	2.9765625	1.0546875	59.578125	0	0	0	0	0	0	3.5	-3.4140625	-145.666678	63.00000492
0	20	1	1	10	19.59375	26.8125	22.78125	20.953125	19.125	0	0	0	0	0	0	25	-1.8125	-77.33333938	78.00000609
0	20	1	1	11	38.671875	45.375	42.1875	39.515625	38.203125	0	0	0	0	0	0	43.5	-1.875	-80.00000625	56.00000438
0	20	1	1	12	58.78125	5.5546875	2.1328125	59.6953125	58.3125	0	0	0	0	0	0	3.5	-2.0546875	-87.66667352	59.00000461
0	20	1	1	13	35.671875	42.9140625	39.1640625	37.0546875	35.203125	0	0	0	0	0	0	40	-2.9140625	-124.333343	79.00000617
0	20	1	1	14	14.53125	21.84375	17.3203125	15.984375	14.0390625	0	0	0	0	0	0	20	-1.84375	-78.66667281	83.00000648
0	20	1	1	15	1.2890625	8.0625	4.6640625	2.203125	0.8203125	0	0	0	0	0	0	6	-2.0625	-88.00000688	59.00000461
0	40	1	1	1	23.859375	30.890625	34.1484375	25.03125	22.921875	0	0	0	0	0	0	55	24.109375	1028.666747	90.00000703
0	40	1	1	2	21.4921875	28.5234375	5.4609375	22.6640625	20.5546875	0	0	0	0	0	0	25	-3.5234375	-150.3333451	90.00000703
0	40	1	1	3	12.4921875	19.171875	51.7734375	13.3125	11.53125	0	0	0	0	0	0	14	-5.171875	-220.6666839	76.00000594
0	40	1	1	4	38.1328125	44.71875	18.5390625	38.859375	37.1953125	0	0	0	0	0	0	47	2.28125	97.33334094	71.00000555
0	40	1	1	5	53.8125	0.4453125	2.9765625	54.5625	52.875	0	0	0	0	0	0	56	-4.4453125	-189.6666815	72.00000563
0	40	1	1	6	17.34375	24.1875	25.2421875	18.328125	16.40625	0	0	0	0	0	0	18	-6.1875	-264.0000206	82.00000641
0	40	1	1	7	27.28125	33.9140625	30.375	28.0546875	26.34375	0	0	0	0	0	0	27	-6.9140625	-295.000023	73.0000057
0	40	1	1	8	50.296875	57.2578125	53.015625	51.3984375	49.359375	0	0	0	0	0	0	52	-5.2578125	-224.3333509	87.0000068
0	40	1	1	9	29.0625	36.3515625	37.453125	30.4921875	28.125	0	0	0	0	0	0	29	-7.3515625	-313.6666912	101.0000079
0	40	1	1	10	9.8671875	16.6875	14.015625	10.828125	8.9296875	0	0	0	0	0	0	12	-4.6875	-200.0000156	81.00000633
0	40	1	1	11	35.3203125	46.453125	44.0390625	40.59375	34.3828125	0	0	0	0	0	0	41	-5.453125	-232.6666848	265.0000207
0	40	1	1	12	42.8671875	49.359375	46.2421875	43.5	41.9296875	0	0	0	0	0	0	41	-8.359375	-356.6666945	67.00000523
0	40	1	1	13	47.7421875	54.234375	51.6796875	48.375	46.8046875	0	0	0	0	0	0	46.5	-7.734375	-330.0000258	67.00000523
0	40	1	1	14	3.75	10.2890625	7.5703125	4.4296875	2.8125	0	0	0	0	0	0	3.5	-6.7890625	-289.6666893	69.00000539
0	40	1	1	15	19.5234375	26.25	22.921875	20.390625	18.5859375	0	0	0	0	0	0	18.5	-7.75	-330.6666925	77.00000602
0	60	1	1	1	33.984375	40.6171875	37.875	34.7578125	32.578125	0	0	0	0	0	0	39	-1.6171875	-69.00000539	93.00000727
0	60	1	1	2	40.8515625	47.4609375	44.9765625	41.6015625	39.4453125	0	0	0	0	0	0	45	-2.4609375	-105.0000082	92.00000719
0	60	1	1	3	37.21875	42.9375	40.6875	37.078125	35.8125	0	0	0	0	0	0	39	-3.9375	-168.0000131	54.00000422
0	60	1	1	4	53.296875	0	57.3046875	54.140625	51.890625	0	0	0	0	0	0	56	-4	-170.66668	96.0000075
0	60	1	1	5	16.546875	22.6875	20.203125	16.828125	15.140625	0	0	0	0	0	0	17	-5.6875	-242.6666856	72.00000563
0	60	1	1	6	29.7890625	35.859375	33.6328125	30	28.3828125	0	0	0	0	0	0	33	-2.859375	-122.0000095	69.00000539
0	60	1	1	7	23.6953125	29.859375	27.3984375	24	22.2890625	0	0	0	0	0	0	24	-5.859375	-250.0000195	73.0000057
0	60	1	1	8	33.515625	39.5390625	37.40625	33.6796875	32.109375	0	0	0	0	0	0	38	-1.5390625	-65.6666718	67.00000523
0	60	1	1	9	22.40625	28.1015625	26.2734375	22.2421875	21	0	0	0	0	0	0	26	-2.1015625	-89.66667367	53.00000414
0	60	1	1	10	13.1015625	18.9140625	16.3125	13.0546875	11.671875	0	0	0	0	0	0	17	-1.9140625	-81.66667305	59.00000461
0	60	1	1	11	59.296875	5.765625	3.140625	59.8828125	57.890625	0	0	0	0	0	0	4	-1.765625	-75.33333922	85.00000664
0	60	1	1	12	44.2265625	50.578125	48.328125	44.71875	42.796875	0	0	0	0	0	0	46	-4.578125	-195.3333486	82.00000641
0	60	1	1	13	57.9140625	4.03125	2.1328125	58.171875	56.5078125	0	0	0	0	0	0	58	-6.03125	-257.3333534	71.00000555
0	60	1	1	14	10.921875	16.875	14.6953125	11.015625	9.515625	0	0	0	0	0	0	12	-4.875	-208.0000163	64.000005
0	60	1	1	15	46.4765625	52.7578125	50.4609375	46.8984375	45.0703125	0	0	0	0	0	0	53	0.2421875	10.33333414	78.00000609
0	80	1	1	1	18.140625	23.71875	21.9375	17.859375	16.265625	0	0	0	0	0	0	25	1.28125	54.66667094	68.00000531
0	80	1	1	2	29.3671875	35.484375	33.2109375	29.625	27.4921875	0	0	0	0	0	0	32	-3.484375	-148.6666783	91.00000711
0	80	1	1	3	40.2421875	46.359375	44.1328125	40.5	38.3671875	0	0	0	0	0	0	42	-4.359375	-186.0000145	91.00000711
0	80	1	1	4	53.71875	59.4609375	57.2109375	53.6015625	51.8203125	0	0	0	0	0	0	57	-2.4609375	-105.0000082	76.00000594
0	80	1	1	5	10.6171875	16.21875	15.4453125	10.359375	8.7421875	0	0	0	0	0	0	15	-1.21875	-52.00000406	69.00000539
0	80	1	1	6	23.859375	29.296875	27.5625	23.4140625	21.984375	0	0	0	0	0	0	27	-2.296875	-98.00000766	61.00000477
0	80	1	1	7	35.6015625	41.3203125	39	35.4609375	33.7265625	0	0	0	0	0	0	39	-2.3203125	-99.00000773	74.00000578
0	80	1	1	8	50.9296875	56.25	54.421875	50.390625	49.0546875	0	0	0	0	0	0	54	-2.25	-96.0000075	57.00000445
0	80	1	1	9	42.3984375	47.953125	45.8671875	42.09375	40.5234375	0	0	0	0	0	0	48	0.046875	2.000000156	67.00000523
0	80	1	1	10	3.3984375	9.1171875	0	3.2578125	1.5234375	0	0	0	0	0	0	6	-3.1171875	-133.0000104	74.00000578
0	80	1	1	11	21.375	26.765625	25.875	20.90625	19.5	0	0	0	0	0	0	24	-2.765625	-118.0000092	60.00000469
0	80	1	1	12	33.5859375	39.5390625	37.6171875	33.6796875	31.7109375	0	0	0	0	0	0	40	0.4609375	19.6666682	84.00000656
0	80	1	1	13	54.2578125	59.53125	57.7265625	53.671875	52.359375	0	0	0	0	0	0	57	-2.53125	-108.0000084	56.00000438
0	80	1	1	14	6.7265625	12.890625	10.3828125	7.03125	4.8515625	0	0	0	0	0	0	8	-4.890625	-208.666683	93.00000727
0	80	1	1	15	28.125	34.125	31.7109375	28.265625	26.25	0	0	0	0	0	0	30.5	-3.625	-154.6666788	86.00000672
0	100	1	1	1	15.3984375	21.046875	19.0546875	15.1875	13.0546875	0	0	0	0	0	0	24	2.953125	126.0000098	91.00000711
0	100	1	1	2	34.265625	39.8671875	37.6171875	34.0078125	31.921875	0	0	0	0	0	0	36	-3.8671875	-165.0000129	89.00000695
0	100	1	1	3	50.2265625	54.9609375	52.3828125	49.1015625	47.8828125	0	0	0	0	0	0	51.5	-3.4609375	-147.6666782	52.00000406
0	100	1	1	4	59.109375	4.8984375	2.15625	59.0390625	56.765625	0	0	0	0	0	0	4	-0.8984375	-38.33333633	97.00000758
0	100	1	1	5	13.171875	18.3046875	16.265625	12.4453125	10.828125	0	0	0	0	0	0	15	-3.3046875	-141.000011	69.00000539
0	100	1	1	6	40.59375	45.796875	43.078125	39.9375	38.2265625	0	0	0	0	0	0	43	-2.796875	-119.3333427	73.0000057
0	100	1	1	7	53.671875	58.8046875	56.8828125	52.9453125	51.328125	0	0	0	0	0	0	58	-0.8046875	-34.33333602	69.00000539
0	100	1	1	8	15.2109375	20.7421875	18.5859375	14.8828125	12.8671875	0	0	0	0	0	0	19	-1.7421875	-74.33333914	86.00000672
0	100	1	1	9	29.8125	35.2734375	33.1875	29.4140625	27.46875	0	0	0	0	0	0	33	-2.2734375	-97.00000758	83.00000648
0	100	1	1	10	43.546875	48.6796875	46.7109375	42.8203125	41.203125	0	0	0	0	0	0	42	-6.6796875	-285.0000223	69.00000539
0	100	1	1	11	0	5.015625	2.5078125	59.15625	57.4453125	0	0	0	0	0	0	2	-3.015625	-128.6666767	73.0000057
0	100	1	1	12	14.71875	20.15625	17.8359375	14.296875	12.375	0	0	0	0	0	0	17.5	-2.65625	-113.3333422	82.00000641
0	100	1	1	13	29.8125	35.109375	32.765625	29.25	27.46875	0	0	0	0	0	0	35	-0.109375	-4.666667031	76.00000594
0	100	1	1	14	52.1015625	57.328125	54.7265625	51.46875	49.7578125	0	0	0	0	0	0	54	-3.328125	-142.0000111	73.0000057
0	100	1	1	15	11.0859375	16.0546875	13.5703125	10.171875	8.7421875	0	0	0	0	0	0	13	-3.0546875	-130.3333435	61.00000477
1	-	0	0	1	29.8125	0	32.15625	29.3671875	27.46875	0	0	0	0	0	0	29	-0.3671875	-15.66666789	81.00000633
1	-	0	0	2	17.3671875	0	22.0078125	18.9375	16.8984375	0	0	0	0	0	0	18	-0.9375	-40.00000313	87.0000068
1	-	0	0	3	33.3984375	0	37.2421875	34.78125	32.9296875	0	0	0	0	0	0	33	-1.78125	-76.00000594	79.00000617
1	-	0	0	4	41.015625	0	44.6484375	41.2265625	40.0546875	0	0	0	0	0	0	41.5	0.2734375	11.66666758	50.00000391
1	-	0	0	5	51.6328125	0	55.734375	52.3125	50.6953125	0	0	0	0	0	0	52	-0.3125	-13.33333438	69.00000539
1	-	0	0	6	1.921875	0	6.703125	3.9375	1.453125	0	0	0	0	0	0	2	-1.9375	-82.66667313	106.0000083
1	-	0	0	7	20.25	0	23.34375	19.3125	17.90625	0	0	0	0	0	0	21.5	2.1875	93.33334063	60.00000469
1	-	0	0	8	40.265625	0	43.4765625	39.796875	38.3671875	0	0	0	0	0	0	39	-0.796875	-34.00000266	61.00000477
1	-	0	0	9	43.7578125	0	46.453125	43.0546875	41.4140625	0	0	0	0	0	0	42.5	-0.5546875	-23.66666852	70.00000547
1	-	0	0	10	49.3828125	0	52.78125	49.265625	47.5078125	0	0	0	0	0	0	48.5	-0.765625	-32.66666922	75.00000586
1	-	0	0	11	2.671875	0	6.984375	3.234375	1.265625	0	0	0	0	0	0	2.5	-0.734375	-31.33333578	84.00000656
1	-	0	0	12	16.3359375	0	19.59375	16.3828125	14.90625	0	0	0	0	0	0	17	0.6171875	26.33333539	63.00000492
1	-	0	0	13	31.5703125	0	34.6640625	30.75	29.6953125	0	0	0	0	0	0	31	0.25	10.6666675	45.00000352
1	-	0	0	14	38.1796875	0	41.90625	38.765625	37.2421875	0	0	0	0	0	0	38	-0.765625	-32.66666922	65.00000508
1	-	0	0	15	48.75	0	53.0859375	49.6875	47.34375	0	0	0	0	0	0	46.5	-3.1875	-136.0000106	100.0000078
1	-	1	0	1	43.6171875	48.796875	46.078125	42.9375	41.2734375	0	0	0	0	0	0	48	5.0625	216.0000169	71.00000555
1	-	1	0	2	6.890625	13.359375	10.8515625	7.5	6.3984375	0	0	0	0	0	0	9	1.5	64.000005	47.00000367
1	-	1	0	3	16.6171875	23.71875	20.7421875	17.859375	16.1484375	0	0	0	0	0	0	21	3.140625	134.0000105	73.0000057
1	-	1	0	4	36.8203125	42.3984375	39.9609375	36.5390625	35.4140625	0	0	0	0	0	0	37	0.4609375	19.6666682	48.00000375
1	-	1	0	5	46.9453125	53.1796875	50.8125	47.3203125	46.0078125	0	0	0	0	0	0	48	0.6796875	29.00000227	56.00000438
1	-	1	0	6	3.7265625	9.4453125	7.171875	3.5859375	2.3203125	0	0	0	0	0	0	6	2.4140625	103.000008	54.00000422
1	-	1	0	7	23.7421875	30.234375	26.859375	24.375	22.8046875	0	0	0	0	0	0	27	2.625	112.0000088	67.00000523
1	-	1	0	8	23.6484375	29.6015625	27.7265625	23.7421875	22.2421875	0	0	0	0	0	0	28	4.2578125	181.6666809	64.000005
1	-	1	0	9	42.75	47.578125	45.4921875	41.71875	40.40625	0	0	0	0	0	0	41	-0.71875	-30.66666906	56.00000438
1	-	1	0	10	54.7734375	59.6484375	56.53125	53.7890625	52.8984375	0	0	0	0	0	0	57	3.2109375	137.0000107	38.00000297
1	-	1	0	11	9.9140625	15.4453125	13.4765625	9.5859375	8.0390625	0	0	0	0	0	0	10	0.4140625	17.66666805	66.00000516
1	-	1	0	12	18.140625	23.6953125	21.421875	17.8359375	15.7734375	0	0	0	0	0	0	19	1.1640625	49.66667055	88.00000688
1	-	1	0	13	32.0859375	39.0234375	36.8671875	33.1640625	31.1484375	0	0	0	0	0	0	34	0.8359375	35.66666945	86.00000672
1	-	1	0	14	44.3203125	50.0390625	47.625	44.1796875	42.4453125	0	0	0	0	0	0	45	0.8203125	35.00000273	74.00000578
1	-	1	0	15	59.71875	6.8203125	5.0390625	0.9609375	59.25	0	0	0	0	0	0	1.5	0.5390625	23.0000018	73.0000057
1	-	1	1	1	5.1796875	12.984375	13.9921875	12.609375	10.4765625	7.125	4.7109375	0	0	0	0	14	1.015625	43.33333672	103.000008
1	-	1	1	2	24.3515625	30.4921875	27.375	24.6328125	23.4140625	0	0	0	0	0	0	30	-0.4921875	-21.00000164	52.00000406
1	-	1	1	3	40.453125	46.4765625	43.828125	40.6171875	39.046875	0	0	0	0	0	0	41	-5.4765625	-233.6666849	67.00000523
1	-	1	1	4	49.125	55.125	52.2421875	49.265625	47.6953125	0	0	0	0	0	0	52	-3.125	-133.3333438	67.00000523
1	-	1	1	5	4.1015625	9.9609375	7.0078125	4.1015625	2.203125	0	0	0	0	0	0	7	-2.9609375	-126.3333432	81.00000633
1	-	1	1	6	18.4921875	24.140625	22.0078125	18.28125	16.6171875	0	0	0	0	0	0	17.5	-6.640625	-283.3333555	71.00000555
1	-	1	1	7	10.5	17.0390625	13.828125	11.15625	9.5625	0	0	0	0	0	0	16	-1.0390625	-44.3333368	68.00000531
1	-	1	1	8	59.859375	6.1875	2.90625	0.328125	59.3671875	0	0	0	0	0	0	4	-2.1875	-93.33334063	41.0000032
1	-	1	1	9	19.6171875	26.578125	23.8359375	20.71875	19.125	0	0	0	0	0	0	22	-4.578125	-195.3333486	68.00000531
1	-	1	1	10	23.15625	29.1796875	27.796875	23.3203125	20.7890625	0	0	0	0	0	0	30	0.8203125	35.00000273	108.0000084
1	-	1	1	11	42.4921875	47.3671875	45.46875	41.5078125	40.1484375	0	0	0	0	0	0	45	-2.3671875	-101.0000079	58.00000453
1	-	1	1	12	57.0703125	2.859375	0.328125	57	55.6640625	0	0	0	0	0	0	59	-3.859375	-164.6666795	57.00000445
1	-	1	1	13	8.3203125	13.3359375	10.3125	7.4765625	5.9765625	0	0	0	0	0	0	11	-2.3359375	-99.66667445	64.000005
1	-	1	1	14	30.9609375	36.2109375	33.6796875	30.3515625	29.0625	0	0	0	0	0	0	32	-4.2109375	-179.6666807	55.0000043
1	-	1	1	15	38.34375	44.7421875	42.5859375	38.8828125	37.40625	0	0	0	0	0	0	41	-3.7421875	-159.6666791	63.00000492
2	-	0	0	1	40.0546875	0	45.703125	41.484375	0	0	0	0	0	0	0	40	-1.484375	-63.33333828	0
2	-	0	0	2	47.5078125	0	53.71875	48.65625	0	0	0	0	0	0	0	48	-0.65625	-28.00000219	0
2	-	0	0	3	42.0703125	0	47.671875	43.2890625	0	0	0	0	0	0	0	41	-2.2890625	-97.6666743	0
2	-	0	0	4	7.6875	0	13.59375	8.9765625	0	0	0	0	0	0	0	7	-1.9765625	-84.33333992	0
2	-	0	0	5	2.25	0	7.8515625	3.5625	0	0	0	0	0	0	0	4	0.4375	18.66666813	0
2	-	0	0	6	41.9296875	0	48.703125	43.0546875	0	0	0	0	0	0	0	40	-3.0546875	-130.3333435	0
2	-	0	0	7	32.8359375	0	40.1953125	33.9375	0	0	0	0	0	0	0	33	-0.9375	-40.00000313	0
2	-	0	0	8	8.765625	0	15.28125	9.9609375	0	0	0	0	0	0	0	11	1.0390625	44.3333368	0
2	-	0	0	9	44.90625	0	51.3984375	46.171875	0	0	0	0	0	0	0	45	-1.171875	-50.00000391	0
2	-	0	0	10	9.984375	0	17.6015625	11.0390625	0	0	0	0	0	0	0	14	2.9609375	126.3333432	0
2	-	0	0	11	15.9375	0	23.8125	16.921875	0	0	0	0	0	0	0	17	0.078125	3.333333594	0
2	-	0	0	12	4.9921875	0	11.296875	6.2578125	0	0	0	0	0	0	0	8	1.7421875	74.33333914	0
2	-	0	0	13	9.8671875	0	17.109375	10.96875	0	0	0	0	0	0	0	14	3.03125	129.3333434	0
2	-	0	0	14	42.3984375	0	48.65625	43.6875	0	0	0	0	0	0	0	41	-2.6875	-114.6666756	0
2	-	0	0	15	40.640625	0	47.578125	41.8125	0	0	0	0	0	0	0	37	-4.8125	-205.3333494	0
2	-	1	0	1	34.5	41.5078125	40.6875	35.6484375	0	0	0	0	0	0	0	35	-0.6484375	-27.66666883	0
2	-	1	0	2	29.109375	36.09375	34.8515625	30.234375	0	0	0	0	0	0	0	30	-0.234375	-10.00000078	0
2	-	1	0	3	47.0625	54.1171875	52.171875	48.2578125	0	0	0	0	0	0	0	47	-1.2578125	-53.66667086	0
2	-	1	0	4	39.8671875	46.8515625	44.7421875	40.9921875	0	0	0	0	0	0	0	38	-2.9921875	-127.6666766	0
2	-	1	0	5	38.7890625	45.7734375	43.5	39.9140625	0	0	0	0	0	0	0	36	-3.9140625	-167.000013	0
2	-	1	0	6	27.28125	34.40625	31.734375	28.546875	0	0	0	0	0	0	0	27	-1.546875	-66.00000516	0
2	-	1	0	7	33.1875	40.3125	37.8046875	34.453125	0	0	0	0	0	0	0	33	-1.453125	-62.00000484	0
2	-	1	0	8	36.6796875	43.7578125	41.3671875	37.8984375	0	0	0	0	0	0	0	36	-1.8984375	-81.00000633	0
2	-	1	0	9	29.3203125	36.3046875	34.1953125	30.4453125	0	0	0	0	0	0	0	32	1.5546875	66.33333852	0
2	-	1	0	10	36.5390625	43.6171875	41.2734375	37.734375	0	0	0	0	0	0	0	38	0.265625	11.33333422	0
2	-	1	0	11	53.71875	0.796875	58.453125	54.9375	0	0	0	0	0	0	0	53.5	-1.4375	-61.33333813	0
2	-	1	0	12	54.0234375	0.984375	58.9921875	55.125	0	0	0	0	0	0	0	54.5	-0.625	-26.66666875	0
2	-	1	0	13	58.171875	5.109375	3.2578125	59.25	0	0	0	0	0	0	0	57	-2.25	-96.0000075	0
2	-	1	0	14	6.984375	14.0625	12	8.203125	0	0	0	0	0	0	0	7	-1.203125	-51.33333734	0
2	-	1	0	15	12.1640625	19.21875	17.0859375	13.359375	0	0	0	0	0	0	0	15	1.640625	70.00000547	0
2	-	1	1	1	47.578125	55.171875	53.4609375	49.3125	0	0	0	0	0	0	0	57	1.828125	78.00000609	0
2	-	1	1	2	13.8984375	21.4921875	20.0625	15.6328125	0	0	0	0	0	0	0	23	1.5078125	64.33333836	0
2	-	1	1	3	37.4765625	44.859375	44.1328125	39	0	0	0	0	0	0	0	40	-4.859375	-207.3333495	0
2	-	1	1	4	37.1015625	44.4375	44.8828125	38.578125	0	0	0	0	0	0	0	38	-6.4375	-274.6666881	0
2	-	1	1	5	37.96875	45.234375	45.609375	39.375	0	0	0	0	0	0	0	36	-9.234375	-394.0000308	0
2	-	1	1	6	32.9296875	40.1484375	40.921875	34.2890625	0	0	0	0	0	0	0	32	-8.1484375	-347.6666938	0
2	-	1	1	7	39.8671875	47.296875	45.84375	41.4375	0	0	0	0	0	0	0	41	-6.296875	-268.6666877	0
2	-	1	1	8	59.0859375	6.703125	5.4140625	0.84375	0	0	0	0	0	0	0	1	-5.703125	-243.3333523	0
2	-	1	1	9	44.015625	51.6328125	50.0390625	45.7734375	0	0	0	0	0	0	0	45	-6.6328125	-283.0000221	0
2	-	1	1	10	9.703125	17.296875	17.2265625	11.4375	0	0	0	0	0	0	0	11.5	-5.796875	-247.3333527	0
2	-	1	1	11	30.609375	38.0859375	36.4921875	32.2265625	0	0	0	0	0	0	0	33	-5.0859375	-217.000017	0
2	-	1	1	12	20.7890625	28.078125	27.65625	22.21875	0	0	0	0	0	0	0	24	-4.078125	-174.0000136	0
2	-	1	1	13	8.9296875	16.1953125	19.8984375	10.3359375	0	0	0	0	0	0	0	14	-2.1953125	-93.66667398	0
2	-	1	1	14	21.328125	28.921875	27.7265625	23.0625	0	0	0	0	0	0	0	2	-26.921875	-1148.666756	0
2	-	1	1	15	34.8515625	42.234375	41.15625	36.375	0	0	0	0	0	0	0	37	-5.234375	-223.3333508	0
3	-	0	1	1	0	2.71875	0	0	0	0	0	0	0	0	0	60	-2.71875	-116.0000091	0
3	-	0	1	2	0	30.1171875	0	0	0	0	0	0	0	0	0	29	-1.1171875	-47.66667039	0
3	-	0	1	3	0	38.4140625	0	0	0	0	0	0	0	0	0	35	-3.4140625	-145.666678	0
3	-	0	1	4	0	30.0703125	0	0	0	0	0	0	0	0	0	27	-3.0703125	-131.0000102	0
3	-	0	1	5	0	37.265625	0	0	0	0	0	0	0	0	0	35	-2.265625	-96.66667422	0
3	-	0	1	6	0	12.1640625	0	0	0	0	0	0	0	0	0	7	-5.1640625	-220.3333505	0
3	-	0	1	7	0	12.75	0	0	0	0	0	0	0	0	0	10	-2.75	-117.3333425	0
3	-	0	1	8	0	7.6171875	0	0	0	0	0	0	0	0	0	5	-2.6171875	-111.6666754	0
3	-	0	1	9	0	51.984375	0	0	0	0	0	0	0	0	0	50	-1.984375	-84.66667328	0
3	-	0	1	10	0	31.4765625	0	0	0	0	0	0	0	0	0	30	-1.4765625	-63.00000492	0
3	-	0	1	11	0	17.0625	0	0	0	0	0	0	0	0	0	14	-3.0625	-130.6666769	0
3	-	0	1	12	0	16.734375	0	0	0	0	0	0	0	0	0	15	-1.734375	-74.00000578	0
3	-	0	1	13	0	26.296875	0	0	0	0	0	0	0	0	0	23	-3.296875	-140.6666777	0
3	-	0	1	14	0	47.3203125	0	0	0	0	0	0	0	0	0	45	-2.3203125	-99.00000773	0
3	-	0	1	15	0	53.109375	0	0	0	0	0	0	0	0	0	50	-3.109375	-132.666677	0
