# Supplementary material for: The effect of electrical muscle stimulation on intentional binding and explicit sense of agency
Source: PeerJ. 2024 Sep 19;12:e17977. doi: 10.7717/peerj.17977 (PMC11416759; doi:10.7717/peerj.17977)
Supplement: Supplemental Information 1 [file peerj-12-17977-s001.zip › RawData/Experiment2/Participant56.csv]

Action type (0=Voluntary+EMS, 1=Voluntary+Sham EMS, 2=Involuntary, 3=Tone)	EMS application time[ms]	Condition (0=Baseline, 1=Operant)	Judgment event (0=Action, 1=Tone)	Trial	Stimulation	Tone	Switch release	Switch push	Switch release	Switch push	Switch release	Switch push	Switch release	Switch push	Switch release	Answer of participant	Judgement error on clock	Judgement error[ms]	SW1 Release to Push[ms]
0	0	0	0	1	17.203125	0	0	18.7734375	17.1796875	0	0	0	0	0	0	18.5	-0.2734375	-11.66666758	68.00000531
0	0	0	0	2	28.1484375	0	0	29.625	28.1484375	0	0	0	0	0	0	31.6	1.975	84.26667325	63.00000492
0	0	0	0	3	41.71875	0	0	42.84375	41.6953125	0	0	0	0	0	0	44.6	1.75625	74.93333919	49.00000383
0	0	0	0	4	52.8515625	0	0	54.375	52.8515625	0	0	0	0	0	0	55.2	0.825	35.20000275	65.00000508
0	0	0	0	5	4.5703125	0	0	6.421875	4.5703125	0	0	0	0	0	0	5.6	-0.821875	-35.06666941	79.00000617
0	0	0	0	6	40.7109375	0	0	42.28125	40.7109375	0	0	0	0	0	0	45.3	3.01875	128.8000101	67.00000523
0	0	0	0	7	23.765625	0	0	25.8515625	23.765625	0	0	0	0	0	0	24.1	-1.7515625	-74.73333917	89.00000695
0	0	0	0	8	11.9296875	0	0	13.3359375	11.9296875	0	0	0	0	0	0	16.5	3.1640625	135.0000105	60.00000469
0	0	0	0	9	45.7734375	0	0	47.6484375	45.7734375	0	0	0	0	0	0	49.6	1.9515625	83.26667317	80.00000625
0	0	0	0	10	3.609375	0	0	5.203125	3.609375	0	0	0	0	0	0	3.5	-1.703125	-72.66667234	68.00000531
0	0	0	0	11	12	0	0	14.015625	12	0	0	0	0	0	0	13.8	-0.215625	-9.200000719	86.00000672
0	0	0	0	12	23.6015625	0	0	25.9453125	23.6015625	0	0	0	0	0	0	31.5	5.5546875	237.0000185	100.0000078
0	0	0	0	13	40.078125	0	0	42	40.078125	0	0	0	0	0	0	42.5	0.5	21.333335	82.00000641
0	0	0	0	14	58.546875	0	0	0.09375	58.546875	0	0	0	0	0	0	59.9	-0.19375	-8.266667313	66.00000516
0	0	0	0	15	22.828125	0	0	24.5390625	22.828125	0	0	0	0	0	0	23.5	-1.0390625	-44.3333368	73.0000057
0	20	0	0	1	58.546875	0	0	0.3046875	58.078125	0	0	0	0	0	0	59.8	-0.5046875	-21.53333502	95.00000742
0	20	0	0	2	18.046875	0	0	19.6875	17.578125	0	0	0	0	0	0	17.5	-2.1875	-93.33334063	90.00000703
0	20	0	0	3	26.390625	0	0	27.8203125	25.921875	0	0	0	0	0	0	26.9	-0.9203125	-39.26666973	81.00000633
0	20	0	0	4	6.7265625	0	0	8.3671875	6.2578125	0	0	0	0	0	0	8.9	0.5328125	22.73333511	90.00000703
0	20	0	0	5	25.6171875	0	0	27.328125	25.1484375	0	0	0	0	0	0	28.4	1.071875	45.73333691	93.00000727
0	20	0	0	6	52.78125	0	0	54.46875	52.3125	0	0	0	0	0	0	53.6	-0.86875	-37.06666956	92.00000719
0	20	0	0	7	57.7265625	0	0	59.3203125	57.2578125	0	0	0	0	0	0	57.5	-1.8203125	-77.66667273	88.00000688
0	20	0	0	8	6.3046875	0	0	7.640625	5.8125	0	0	0	0	0	0	6.9	-0.740625	-31.60000247	78.00000609
0	20	0	0	9	33	0	0	34.21875	32.5078125	0	0	0	0	0	0	34.5	0.28125	12.00000094	73.0000057
0	20	0	0	10	5.390625	0	0	7.125	4.921875	0	0	0	0	0	0	6.1	-1.025	-43.73333675	94.00000734
0	20	0	0	11	28.2890625	0	0	29.859375	27.8203125	0	0	0	0	0	0	30	0.140625	6.000000469	87.0000068
0	20	0	0	12	52.828125	0	0	54.5390625	52.359375	0	0	0	0	0	0	53.6	-0.9390625	-40.0666698	93.00000727
0	20	0	0	13	16.5	0	0	18.09375	16.03125	0	0	0	0	0	0	16.5	-1.59375	-68.00000531	88.00000688
0	20	0	0	14	33.7734375	0	0	35.53125	33.3046875	0	0	0	0	0	0	34.5	-1.03125	-44.00000344	95.00000742
0	20	0	0	15	1.03125	0	0	2.578125	0.5625	0	0	0	0	0	0	1.4	-1.178125	-50.26667059	86.00000672
0	40	0	0	1	31.640625	0	0	32.625	30.703125	0	0	0	0	0	0	32.5	-0.125	-5.33333375	82.00000641
0	40	0	0	2	48.609375	0	0	49.6640625	47.671875	0	0	0	0	0	0	50.4	0.7359375	31.40000245	85.00000664
0	40	0	0	3	36.28125	0	0	37.265625	35.34375	0	0	0	0	0	0	36.7	-0.565625	-24.13333522	82.00000641
0	40	0	0	4	2.1328125	0	0	3.0703125	1.1953125	0	0	0	0	0	0	1.9	-1.1703125	-49.93333723	80.00000625
0	40	0	0	5	32.578125	0	0	33.4453125	31.640625	0	0	0	0	0	0	30.4	-3.0453125	-129.9333435	77.00000602
0	40	0	0	6	46.9921875	0	0	48.1171875	46.0546875	0	0	0	0	0	0	49.1	0.9828125	41.93333661	88.00000688
0	40	0	0	7	9.796875	0	0	10.640625	8.859375	0	0	0	0	0	0	10.5	-0.140625	-6.000000469	76.00000594
0	40	0	0	8	37.7109375	0	0	38.578125	36.7734375	0	0	0	0	0	0	38.8	0.221875	9.466667406	77.00000602
0	40	0	0	9	0.046875	0	0	0.9140625	59.109375	0	0	0	0	0	0	58.6	-2.3140625	-98.73334105	77.00000602
0	40	0	0	10	21.5625	0	0	22.3828125	20.625	0	0	0	0	0	0	22.1	-0.2828125	-12.06666761	75.00000586
0	40	0	0	11	38.296875	0	0	38.9296875	37.359375	0	0	0	0	0	0	39.5	0.5703125	24.33333523	67.00000523
0	40	0	0	12	0.0703125	0	0	0.7265625	59.1328125	0	0	0	0	0	0	58.7	-2.0265625	-86.46667342	68.00000531
0	40	0	0	13	14.25	0	0	15.046875	13.3125	0	0	0	0	0	0	13.9	-1.146875	-48.93333716	74.00000578
0	40	0	0	14	34.3828125	0	0	35.1796875	33.4453125	0	0	0	0	0	0	35	-0.1796875	-7.666667266	74.00000578
0	40	0	0	15	23.7421875	0	0	24.5625	22.8046875	0	0	0	0	0	0	23.5	-1.0625	-45.33333688	75.00000586
0	60	0	0	1	16.6171875	0	0	17.390625	15.2109375	0	0	0	0	0	0	16.8	-0.590625	-25.20000197	93.00000727
0	60	0	0	2	34.4296875	0	0	35.109375	33.0234375	0	0	0	0	0	0	35.4	0.290625	12.40000097	89.00000695
0	60	0	0	3	46.03125	0	0	46.96875	44.625	0	0	0	0	0	0	47.2	0.23125	9.866667438	100.0000078
0	60	0	0	4	15.7265625	0	0	16.2421875	14.3203125	0	0	0	0	0	0	14	-2.2421875	-95.66667414	82.00000641
0	60	0	0	5	30.5390625	0	0	31.3359375	29.1328125	0	0	0	0	0	0	30.6	-0.7359375	-31.40000245	94.00000734
0	60	0	0	6	48.3984375	0	0	49.2421875	46.9921875	0	0	0	0	0	0	50.4	1.1578125	49.40000386	96.0000075
0	60	0	0	7	1.03125	0	0	1.6640625	59.6015625	0	0	0	0	0	0	0.8	-0.8640625	-36.86666955	88.00000688
0	60	0	0	8	55.7578125	0	0	55.6171875	54.3515625	0	0	0	0	0	0	56	0.3828125	16.33333461	54.00000422
0	60	0	0	9	15.5859375	0	0	16.3359375	14.1796875	0	0	0	0	0	0	15.9	-0.4359375	-18.60000145	92.00000719
0	60	0	0	10	38.6953125	0	0	39.3046875	37.2890625	0	0	0	0	0	0	39.5	0.1953125	8.333333984	86.00000672
0	60	0	0	11	49.265625	0	0	50.0859375	47.859375	0	0	0	0	0	0	50.9	0.8140625	34.73333605	95.00000742
0	60	0	0	12	36.1640625	0	0	36.8671875	34.7578125	0	0	0	0	0	0	34.7	-2.1671875	-92.46667389	90.00000703
0	60	0	0	13	58.828125	0	0	59.4609375	57.3984375	0	0	0	0	0	0	58.1	-1.3609375	-58.0666712	88.00000688
0	60	0	0	14	21.796875	0	0	22.6171875	20.390625	0	0	0	0	0	0	21.3	-1.3171875	-56.20000439	95.00000742
0	60	0	0	15	29.203125	0	0	29.8125	27.796875	0	0	0	0	0	0	28.3	-1.5125	-64.53333838	86.00000672
0	80	0	0	1	23.0859375	0	0	23.5078125	21.2109375	0	0	0	0	0	0	23.5	-0.0078125	-0.333333359	98.00000766
0	80	0	0	2	52.8984375	0	0	53.0390625	51.0234375	0	0	0	0	0	0	53.1	0.0609375	2.600000203	86.00000672
0	80	0	0	3	14.203125	0	0	14.3671875	12.328125	0	0	0	0	0	0	16.1	1.7328125	73.93333911	87.0000068
0	80	0	0	4	23.0625	0	0	23.25	21.1875	0	0	0	0	0	0	23.4	0.15	6.4000005	88.00000688
0	80	0	0	5	39.5625	0	0	39.7265625	37.6875	0	0	0	0	0	0	41.8	2.0734375	88.46667358	87.0000068
0	80	0	0	6	54.2109375	0	0	54.5390625	52.3359375	0	0	0	0	0	0	54.5	-0.0390625	-1.666666797	94.00000734
0	80	0	0	7	20.390625	0	0	20.3203125	18.515625	0	0	0	0	0	0	18.7	-1.6203125	-69.13333873	77.00000602
0	80	0	0	8	40.8984375	0	0	41.1328125	39.0234375	0	0	0	0	0	0	41.8	0.6671875	28.46666889	90.00000703
0	80	0	0	9	56.953125	0	0	57.421875	55.078125	0	0	0	0	0	0	57.8	0.378125	16.13333459	100.0000078
0	80	0	0	10	11.765625	0	0	12.0234375	9.890625	0	0	0	0	0	0	12.5	0.4765625	20.33333492	91.00000711
0	80	0	0	11	24.6796875	0	0	24.796875	22.8046875	0	0	0	0	0	0	22.5	-2.296875	-98.00000766	85.00000664
0	80	0	0	12	30.046875	0	0	30.28125	28.171875	0	0	0	0	0	0	29.8	-0.48125	-20.53333494	90.00000703
0	80	0	0	13	50.71875	0	0	50.859375	48.84375	0	0	0	0	0	0	50.8	-0.059375	-2.533333531	86.00000672
0	80	0	0	14	27.703125	0	0	28.03125	25.8046875	0	0	0	0	0	0	28.1	0.06875	2.933333563	95.00000742
0	80	0	0	15	13.7578125	0	0	14.203125	11.8828125	0	0	0	0	0	0	13.6	-0.603125	-25.73333534	99.00000773
0	100	0	0	1	42.3515625	0	0	42.421875	39.984375	0	0	0	0	0	0	44.5	2.078125	88.66667359	104.0000081
0	100	0	0	2	38.2734375	0	0	38.2734375	35.9296875	0	0	0	0	0	0	39.2	0.9265625	39.53333642	100.0000078
0	100	0	0	3	1.0078125	0	0	1.171875	58.6640625	0	0	0	0	0	0	0.8	-0.371875	-15.86666791	107.0000084
0	100	0	0	4	27.6328125	0	0	27.6328125	25.2890625	0	0	0	0	0	0	27.1	-0.5328125	-22.73333511	100.0000078
0	100	0	0	5	1.6875	0	0	1.6640625	59.34375	0	0	0	0	0	0	1.5	-0.1640625	-7.000000547	99.00000773
0	100	0	0	6	28.359375	0	0	28.265625	26.015625	0	0	0	0	0	0	26.4	-1.865625	-79.60000622	96.0000075
0	100	0	0	7	56.8125	0	0	56.8828125	54.46875	0	0	0	0	0	0	56.8	-0.0828125	-3.533333609	103.000008
0	100	0	0	8	4.078125	0	0	3.9140625	1.734375	0	0	0	0	0	0	2.5	-1.4140625	-60.33333805	93.00000727
0	100	0	0	9	15.75	0	0	15.7265625	13.40625	0	0	0	0	0	0	15.8	0.0734375	3.133333578	99.00000773
0	100	0	0	10	28.546875	0	0	28.59375	26.203125	0	0	0	0	0	0	28	-0.59375	-25.33333531	102.000008
0	100	0	0	11	14.625	0	0	14.203125	12.28125	0	0	0	0	0	0	12.5	-1.703125	-72.66667234	82.00000641
0	100	0	0	12	39.796875	0	0	39.7265625	37.4296875	0	0	0	0	0	0	39.9	0.1734375	7.400000578	98.00000766
0	100	0	0	13	2.1796875	0	0	1.5234375	59.8359375	0	0	0	0	0	0	0.8	-0.7234375	-30.86666908	72.00000563
0	100	0	0	14	39.890625	0	0	39.796875	37.546875	0	0	0	0	0	0	40.8	1.003125	42.80000334	96.0000075
0	100	0	0	15	57.7265625	0	0	57.3046875	55.3828125	0	0	0	0	0	0	57.5	0.1953125	8.333333984	82.00000641
0	0	1	0	1	51.28125	58.6875	0	52.828125	51.2578125	0	0	0	0	0	0	53.4	0.571875	24.40000191	67.00000523
0	0	1	0	2	34.9453125	42.046875	0	36.1875	34.921875	0	0	0	0	0	0	35.5	-0.6875	-29.33333563	54.00000422
0	0	1	0	3	12.75	19.7578125	0	13.8984375	12.75	0	0	0	0	0	0	15.6	1.7015625	72.60000567	49.00000383
0	0	1	0	4	50.109375	57.234375	0	51.375	50.0859375	0	0	0	0	0	0	52.4	1.025	43.73333675	55.0000043
0	0	1	0	5	34.1015625	41.765625	0	35.90625	34.1015625	0	0	0	0	0	0	35.4	-0.50625	-21.60000169	77.00000602
0	0	1	0	6	29.6953125	36.8203125	0	30.9609375	29.6953125	0	0	0	0	0	0	30.6	-0.3609375	-15.4000012	54.00000422
0	0	1	0	7	43.3125	50.71875	0	44.859375	43.3125	0	0	0	0	0	0	44.1	-0.759375	-32.40000253	66.00000516
0	0	1	0	8	18.375	25.6171875	0	19.7578125	18.375	0	0	0	0	0	0	19.8	0.0421875	1.800000141	59.00000461
0	0	1	0	9	56.3671875	3.5625	0	57.703125	56.3671875	0	0	0	0	0	0	57.8	0.096875	4.133333656	57.00000445
0	0	1	0	10	46.6171875	54.1171875	0	48.2578125	46.6171875	0	0	0	0	0	0	52.5	4.2421875	181.0000141	70.00000547
0	0	1	0	11	2.9765625	10.4765625	0	4.6171875	2.953125	0	0	0	0	0	0	4.5	-0.1171875	-5.000000391	71.00000555
0	0	1	0	12	7.546875	15.2578125	0	9.3984375	7.5234375	0	0	0	0	0	0	8.7	-0.6984375	-29.80000233	80.00000625
0	0	1	0	13	15.3515625	23.2265625	0	17.3671875	15.328125	0	0	0	0	0	0	20	2.6328125	112.3333421	87.0000068
0	0	1	0	14	43.125	50.15625	0	44.296875	43.125	0	0	0	0	0	0	44.2	-0.096875	-4.133333656	50.00000391
0	0	1	0	15	9.5390625	17.015625	0	11.15625	9.5390625	0	0	0	0	0	0	12.1	0.94375	40.26666981	69.00000539
0	20	1	0	1	58.03125	5.4140625	0	59.5546875	57.5625	0	0	0	0	0	0	59.8	0.2453125	10.46666748	85.00000664
0	20	1	0	2	21.6328125	28.921875	0	23.0625	21.1640625	0	0	0	0	0	0	24.7	1.6375	69.86667213	81.00000633
0	20	1	0	3	13.7578125	21.046875	0	15.1875	13.2890625	0	0	0	0	0	0	15.2	0.0125	0.533333375	81.00000633
0	20	1	0	4	52.1953125	59.390625	0	53.53125	51.7265625	0	0	0	0	0	0	53.8	0.26875	11.46666756	77.00000602
0	20	1	0	5	30.65625	37.9453125	0	32.0859375	30.1640625	0	0	0	0	0	0	32.5	0.4140625	17.66666805	82.00000641
0	20	1	0	6	46.640625	53.765625	0	47.90625	46.1484375	0	0	0	0	0	0	50.1	2.19375	93.60000731	75.00000586
0	20	1	0	7	56.1796875	3.28125	0	57.421875	55.7109375	0	0	0	0	0	0	58.9	1.478125	63.06667159	73.0000057
0	20	1	0	8	9.2578125	16.3828125	0	10.5	8.7890625	0	0	0	0	0	0	8.6	-1.9	-81.066673	73.0000057
0	20	1	0	9	46.9921875	54.140625	0	48.2578125	46.5234375	0	0	0	0	0	0	52	3.7421875	159.6666791	74.00000578
0	20	1	0	10	57.2109375	4.125	0	58.265625	56.7421875	0	0	0	0	0	0	58.2	-0.065625	-2.800000219	65.00000508
0	20	1	0	11	34.4296875	41.5546875	0	35.6953125	33.9609375	0	0	0	0	0	0	36.8	1.1046875	47.13333702	74.00000578
0	20	1	0	12	22.8046875	30.1171875	0	24.2578125	22.3359375	0	0	0	0	0	0	23.4	-0.8578125	-36.60000286	82.00000641
0	20	1	0	13	35.0625	42.375	0	36.515625	34.59375	0	0	0	0	0	0	38.2	1.684375	71.86667228	82.00000641
0	20	1	0	14	59.765625	7.3125	0	1.453125	59.2734375	0	0	0	0	0	0	59.4	-2.053125	-87.60000684	93.00000727
0	20	1	0	15	14.7421875	21.9375	0	16.0546875	14.2734375	0	0	0	0	0	0	14.9	-1.1546875	-49.26667052	76.00000594
0	40	1	0	1	45.3984375	52.453125	0	46.59375	44.4609375	0	0	0	0	0	0	46.1	-0.49375	-21.06666831	91.00000711
0	40	1	0	2	5.6484375	12.9375	0	7.078125	4.7109375	0	0	0	0	0	0	7.5	0.421875	18.00000141	101.0000079
0	40	1	0	3	18.2109375	25.5234375	0	19.6640625	17.2734375	0	0	0	0	0	0	21.8	2.1359375	91.13334045	102.000008
0	40	1	0	4	39.609375	46.359375	0	40.5	38.671875	0	0	0	0	0	0	40.7	0.2	8.533334	78.00000609
0	40	1	0	5	3.421875	10.4296875	0	4.5703125	2.484375	0	0	0	0	0	0	3.3	-1.2703125	-54.20000423	89.00000695
0	40	1	0	6	58.2890625	4.9453125	0	59.0859375	57.3515625	0	0	0	0	0	0	57.5	-1.5859375	-67.66667195	74.00000578
0	40	1	0	7	24.09375	30.9609375	0	25.1015625	23.15625	0	0	0	0	0	0	23.9	-1.2015625	-51.26667067	83.00000648
0	40	1	0	8	34.9453125	41.9296875	0	36.0703125	33.984375	0	0	0	0	0	0	35.6	-0.4703125	-20.06666823	89.00000695
0	40	1	0	9	23.34375	30.2109375	0	24.3515625	22.40625	0	0	0	0	0	0	23.7	-0.6515625	-27.80000217	83.00000648
0	40	1	0	10	1.3125	8.390625	0	2.53125	0.375	0	0	0	0	0	0	1.9	-0.63125	-26.93333544	92.00000719
0	40	1	0	11	19.3359375	26.5546875	0	20.6953125	18.3984375	0	0	0	0	0	0	18.7	-1.9953125	-85.13333998	98.00000766
0	40	1	0	12	38.5078125	45.4921875	0	39.6328125	37.5703125	0	0	0	0	0	0	39	-0.6328125	-27.00000211	88.00000688
0	40	1	0	13	16.59375	23.6953125	0	17.8359375	15.6328125	0	0	0	0	0	0	13.5	-4.3359375	-185.0000145	94.00000734
0	40	1	0	14	56.625	3.84375	0	57.984375	55.6875	0	0	0	0	0	0	57.3	-0.684375	-29.20000228	98.00000766
0	40	1	0	15	37.03125	44.1328125	0	38.2734375	36.0703125	0	0	0	0	0	0	38.4	0.1265625	5.400000422	94.00000734
0	60	1	0	1	28.78125	35.671875	0	29.8125	27.3515625	0	0	0	0	0	0	28.7	-1.1125	-47.46667038	105.0000082
0	60	1	0	2	6.140625	13.0078125	0	7.1484375	4.734375	0	0	0	0	0	0	5.9	-1.2484375	-53.26667083	103.000008
0	60	1	0	3	47.90625	54.5390625	0	48.6796875	46.4765625	0	0	0	0	0	0	47.5	-1.1796875	-50.33333727	94.00000734
0	60	1	0	4	28.9921875	35.671875	0	29.8125	27.5625	0	0	0	0	0	0	28.5	-1.3125	-56.00000438	96.0000075
0	60	1	0	5	41.25	48	0	42.140625	39.8203125	0	0	0	0	0	0	41.6	-0.540625	-23.06666847	99.00000773
0	60	1	0	6	1.1015625	7.9453125	0	2.0859375	59.6953125	0	0	0	0	0	0	2.5	0.4140625	17.66666805	102.000008
0	60	1	0	7	18	24.890625	0	19.0078125	16.59375	0	0	0	0	0	0	18.4	-0.6078125	-25.93333536	103.000008
0	60	1	0	8	49.3125	56.15625	0	50.296875	47.90625	0	0	0	0	0	0	52	1.703125	72.66667234	102.000008
0	60	1	0	9	20.6015625	27.140625	0	21.28125	19.1953125	0	0	0	0	0	0	19.8	-1.48125	-63.20000494	89.00000695
0	60	1	0	10	47.2265625	53.578125	0	47.71875	45.796875	0	0	0	0	0	0	47.8	0.08125	3.466666937	82.00000641
0	60	1	0	11	19.9921875	26.578125	0	20.71875	18.5859375	0	0	0	0	0	0	20.4	-0.31875	-13.60000106	91.00000711
0	60	1	0	12	35.0390625	41.6015625	0	35.7421875	33.609375	0	0	0	0	0	0	34.5	-1.2421875	-53.00000414	91.00000711
0	60	1	0	13	46.21875	53.1328125	0	47.2734375	44.8125	0	0	0	0	0	0	45.6	-1.6734375	-71.40000558	105.0000082
0	60	1	0	14	32.859375	39.2109375	0	33.3515625	31.453125	0	0	0	0	0	0	32.5	-0.8515625	-36.33333617	81.00000633
0	60	1	0	15	19.2890625	26.015625	0	20.1328125	17.8828125	0	0	0	0	0	0	19.2	-0.9328125	-39.80000311	96.0000075
0	80	1	0	1	37.3828125	43.359375	0	37.5	35.5078125	0	0	0	0	0	0	36.2	-1.3	-55.466671	85.00000664
0	80	1	0	2	48.7265625	54.75	0	48.890625	46.828125	0	0	0	0	0	0	51.4	2.509375	107.066675	88.00000688
0	80	1	0	3	24.3515625	29.90625	0	24.046875	22.4765625	0	0	0	0	0	0	24.5	0.453125	19.33333484	67.00000523
0	80	1	0	4	59.6484375	5.578125	0	59.71875	57.7734375	0	0	0	0	0	0	2.5	2.78125	118.6666759	83.00000648
0	80	1	0	5	32.7890625	38.6015625	0	32.71875	30.9140625	0	0	0	0	0	0	32.6	-0.11875	-5.066667062	77.00000602
0	80	1	0	6	59.34375	5.6484375	0	59.7890625	57.46875	0	0	0	0	0	0	59.4	-0.3890625	-16.6000013	99.00000773
0	80	1	0	7	13.7109375	19.8515625	0	13.9921875	11.8359375	0	0	0	0	0	0	14.3	0.3078125	13.13333436	92.00000719
0	80	1	0	8	25.5234375	31.828125	0	25.96875	23.6484375	0	0	0	0	0	0	24.6	-1.36875	-58.40000456	99.00000773
0	80	1	0	9	1.78125	8.0625	0	2.203125	59.8828125	0	0	0	0	0	0	5.4	3.196875	136.4000107	99.00000773
0	80	1	0	10	19.78125	25.96875	0	20.109375	17.90625	0	0	0	0	0	0	20.4	0.290625	12.40000097	94.00000734
0	80	1	0	11	36.0234375	42.1875	0	36.328125	34.1484375	0	0	0	0	0	0	36.8	0.471875	20.13333491	93.00000727
0	80	1	0	12	52.875	58.9453125	0	53.0625	51	0	0	0	0	0	0	55.6	2.5375	108.2666751	88.00000688
0	80	1	0	13	19.6171875	25.6171875	0	19.7578125	17.7421875	0	0	0	0	0	0	20.3	0.5421875	23.13333514	86.00000672
0	80	1	0	14	57.28125	3.2109375	0	57.3515625	55.40625	0	0	0	0	0	0	58.7	1.3484375	57.53333783	83.00000648
0	80	1	0	15	35.203125	40.9453125	0	35.0859375	33.328125	0	0	0	0	0	0	35.6	0.5140625	21.93333505	75.00000586
0	100	1	0	1	40.828125	46.828125	0	40.96875	38.484375	0	0	0	0	0	0	40.3	-0.66875	-28.53333556	106.0000083
0	100	1	0	2	57.75	3.5859375	0	57.7265625	55.40625	0	0	0	0	0	0	57.5	-0.2265625	-9.666667422	99.00000773
0	100	1	0	3	11.578125	17.484375	0	11.625	9.234375	0	0	0	0	0	0	10.2	-1.425	-60.80000475	102.000008
0	100	1	0	4	35.625	41.6484375	0	35.7890625	33.28125	0	0	0	0	0	0	34.8	-0.9890625	-42.2000033	107.0000084
0	100	1	0	5	54.421875	0.46875	0	54.609375	52.078125	0	0	0	0	0	0	54.7	0.090625	3.866666969	108.0000084
0	100	1	0	6	18.046875	23.90625	0	18.046875	15.703125	0	0	0	0	0	0	12.9	-5.146875	-219.6000172	100.0000078
0	100	1	0	7	6.609375	12.4921875	0	6.6328125	4.2421875	0	0	0	0	0	0	4.9	-1.7328125	-73.93333911	102.000008
0	100	1	0	8	36.515625	42.3046875	0	36.4453125	34.171875	0	0	0	0	0	0	36.4	-0.0453125	-1.933333484	97.00000758
0	100	1	0	9	57.65625	3.5625	0	57.703125	55.3125	0	0	0	0	0	0	56.8	-0.903125	-38.53333634	102.000008
0	100	1	0	10	30.09375	35.71875	0	29.859375	27.7265625	0	0	0	0	0	0	30.9	1.040625	44.40000347	91.00000711
0	100	1	0	11	4.078125	10.078125	0	4.21875	1.734375	0	0	0	0	0	0	2.5	-1.71875	-73.33333906	106.0000083
0	100	1	0	12	21.4921875	27.515625	0	21.6328125	19.1484375	0	0	0	0	0	0	21	-0.6328125	-27.00000211	106.0000083
0	100	1	0	13	41.9296875	47.5546875	0	41.6953125	39.5859375	0	0	0	0	0	0	41.7	0.0046875	0.200000016	90.00000703
0	100	1	0	14	37.7109375	43.40625	0	37.546875	35.34375	0	0	0	0	0	0	35.5	-2.046875	-87.33334016	94.00000734
0	100	1	0	15	15.421875	21.28125	0	15.421875	13.078125	0	0	0	0	0	0	13.8	-1.621875	-69.20000541	100.0000078
0	0	1	1	1	21.9609375	28.828125	0	22.96875	21.9609375	0	0	0	0	0	0	28.8	-0.028125	-1.200000094	43.00000336
0	0	1	1	2	50.953125	58.0078125	0	52.1484375	50.953125	0	0	0	0	0	0	57.5	-0.5078125	-21.66666836	51.00000398
0	0	1	1	3	24.6328125	31.8515625	0	25.9921875	24.6328125	0	0	0	0	0	0	32.5	0.6484375	27.66666883	58.00000453
0	0	1	1	4	40.96875	48.2109375	0	42.3515625	40.96875	0	0	0	0	0	0	45	-3.2109375	-137.0000107	59.00000461
0	0	1	1	5	20.484375	27.796875	0	21.9375	20.484375	0	0	0	0	0	0	25.9	-1.896875	-80.93333966	62.00000484
0	0	1	1	6	44.2734375	51.9375	0	46.078125	44.2734375	0	0	0	0	0	0	52.8	0.8625	36.80000287	77.00000602
0	0	1	1	7	19.59375	27.234375	0	21.375	19.5703125	0	0	0	0	0	0	24.8	-2.434375	-103.8666748	77.00000602
0	0	1	1	8	42.2578125	49.6640625	0	43.8046875	42.2578125	0	0	0	0	0	0	47.1	-2.5640625	-109.4000085	66.00000516
0	0	1	1	9	0.515625	8.8359375	0	2.953125	0.515625	0	0	0	0	0	0	6	-2.8359375	-121.0000095	104.0000081
0	0	1	1	10	15.7734375	23.6015625	0	17.7421875	15.7734375	0	0	0	0	0	0	21.9	-1.7015625	-72.60000567	84.00000656
0	0	1	1	11	35.859375	43.3125	0	37.453125	35.859375	0	0	0	0	0	0	44.2	0.8875	37.86666963	68.00000531
0	0	1	1	12	2.15625	10.2421875	0	4.3828125	2.15625	0	0	0	0	0	0	8.2	-2.0421875	-87.13334014	95.00000742
0	0	1	1	13	43.828125	52.03125	0	46.171875	43.828125	0	0	0	0	0	0	52.5	0.46875	20.00000156	100.0000078
0	0	1	1	14	7.4296875	14.8359375	0	8.9765625	7.4296875	0	0	0	0	0	0	15.5	0.6640625	28.33333555	66.00000516
0	0	1	1	15	20.671875	28.6171875	0	22.7578125	20.671875	0	0	0	0	0	0	23.8	-4.8171875	-205.5333494	89.00000695
0	20	1	1	1	18.1171875	24.9609375	0	19.1015625	17.6484375	0	0	0	0	0	0	21.5	-3.4609375	-147.6666782	62.00000484
0	20	1	1	2	37.03125	43.9921875	0	38.1328125	36.5625	0	0	0	0	0	0	45.5	1.5078125	64.33333836	67.00000523
0	20	1	1	3	4.1015625	10.921875	0	5.0625	3.6328125	0	0	0	0	0	0	9.4	-1.521875	-64.93333841	61.00000477
0	20	1	1	4	21.7265625	28.7578125	0	22.8984375	21.2578125	0	0	0	0	0	0	25.6	-3.1578125	-134.7333439	70.00000547
0	20	1	1	5	46.59375	53.5078125	0	47.6484375	46.1015625	0	0	0	0	0	0	54.3	0.7921875	33.80000264	66.00000516
0	20	1	1	6	19.1484375	26.015625	0	20.15625	18.6796875	0	0	0	0	0	0	25	-1.015625	-43.33333672	63.00000492
0	20	1	1	7	43.21875	50.2734375	0	44.4140625	42.75	0	0	0	0	0	0	50.2	-0.0734375	-3.133333578	71.00000555
0	20	1	1	8	18.65625	25.7109375	0	19.8515625	18.1875	0	0	0	0	0	0	25.5	-0.2109375	-9.000000703	71.00000555
0	20	1	1	9	47.953125	54.796875	0	48.9375	47.484375	0	0	0	0	0	0	57.5	2.703125	115.3333423	62.00000484
0	20	1	1	10	56.8125	3.4453125	0	57.5625	56.3203125	0	0	0	0	0	0	0.4	-3.0453125	-129.9333435	53.00000414
0	20	1	1	11	17.7890625	24.6796875	0	18.8203125	17.3203125	0	0	0	0	0	0	23.4	-1.2796875	-54.60000427	64.000005
0	20	1	1	12	23.5078125	30.4921875	0	24.6328125	23.0390625	0	0	0	0	0	0	30.5	0.0078125	0.333333359	68.00000531
0	20	1	1	13	12.1640625	19.0078125	0	13.1484375	11.6953125	0	0	0	0	0	0	21.6	2.5921875	110.6000086	62.00000484
0	20	1	1	14	42.140625	49.1953125	0	43.3359375	41.671875	0	0	0	0	0	0	51	1.8046875	77.00000602	71.00000555
0	20	1	1	15	21.4453125	28.6875	0	22.828125	20.9765625	0	0	0	0	0	0	29.8	1.1125	47.46667038	79.00000617
0	40	1	1	1	30.65625	37.546875	0	31.6875	29.71875	0	0	0	0	0	0	44.1	6.553125	279.6000218	84.00000656
0	40	1	1	2	39.6796875	46.2890625	0	40.4296875	38.7421875	0	0	0	0	0	0	46	-0.2890625	-12.3333343	72.00000563
0	40	1	1	3	41.4140625	48.1171875	0	42.2578125	40.453125	0	0	0	0	0	0	44.5	-3.6171875	-154.3333454	77.00000602
0	40	1	1	4	39.4453125	45.890625	0	40.03125	38.484375	0	0	0	0	0	0	45.1	-0.790625	-33.73333597	66.00000516
0	40	1	1	5	28.734375	35.4609375	0	29.6015625	27.796875	0	0	0	0	0	0	39	3.5390625	151.0000118	77.00000602
0	40	1	1	6	24.0234375	30.140625	0	24.28125	23.0859375	0	0	0	0	0	0	26.2	-3.940625	-168.1333465	51.00000398
0	40	1	1	7	27.4453125	33.8203125	0	27.9609375	26.5078125	0	0	0	0	0	0	34.1	0.2796875	11.93333427	62.00000484
0	40	1	1	8	37.5	44.0859375	0	38.2265625	36.5625	0	0	0	0	0	0	43	-1.0859375	-46.33333695	71.00000555
0	40	1	1	9	47.8125	54.3984375	0	48.5390625	46.875	0	0	0	0	0	0	54.3	-0.0984375	-4.200000328	71.00000555
0	40	1	1	10	35.0625	41.484375	0	35.625	34.125	0	0	0	0	0	0	42.5	1.015625	43.33333672	64.000005
0	40	1	1	11	56.765625	3.2109375	0	57.3515625	55.828125	0	0	0	0	0	0	0.4	-2.8109375	-119.9333427	65.00000508
0	40	1	1	12	23.15625	29.6484375	0	23.7890625	22.21875	0	0	0	0	0	0	31.4	1.7515625	74.73333917	67.00000523
0	40	1	1	13	28.359375	34.96875	0	29.109375	27.421875	0	0	0	0	0	0	35.4	0.43125	18.40000144	72.00000563
0	40	1	1	14	37.4765625	44.0859375	0	38.2265625	36.5390625	0	0	0	0	0	0	43.2	-0.8859375	-37.80000295	72.00000563
0	40	1	1	15	0.609375	7.2890625	0	1.4296875	59.671875	0	0	0	0	0	0	4.5	-2.7890625	-119.0000093	75.00000586
0	60	1	1	1	20.0625	26.71875	0	20.859375	18.6328125	0	0	0	0	0	0	25.4	-1.31875	-56.26667106	95.00000742
0	60	1	1	2	46.5703125	53.0859375	0	47.2265625	45.1640625	0	0	0	0	0	0	52.8	-0.2859375	-12.20000095	88.00000688
0	60	1	1	3	11.7421875	18.328125	0	12.46875	10.3359375	0	0	0	0	0	0	19.6	1.271875	54.26667091	91.00000711
0	60	1	1	4	9.7265625	16.3359375	0	10.4765625	8.3203125	0	0	0	0	0	0	15	-1.3359375	-57.00000445	92.00000719
0	60	1	1	5	26.6015625	33.0234375	0	27.1640625	25.1953125	0	0	0	0	0	0	30.8	-2.2234375	-94.86667408	84.00000656
0	60	1	1	6	39.4453125	46.265625	0	40.40625	38.0390625	0	0	0	0	0	0	47.7	1.434375	61.20000478	101.0000079
0	60	1	1	7	7.171875	13.875	0	8.015625	5.7421875	0	0	0	0	0	0	13.8	-0.075	-3.20000025	97.00000758
0	60	1	1	8	34.5	40.828125	0	34.96875	33.09375	0	0	0	0	0	0	38.7	-2.128125	-90.80000709	80.00000625
0	60	1	1	9	19.1484375	25.9453125	0	20.0859375	17.7421875	0	0	0	0	0	0	28.2	2.2546875	96.20000752	100.0000078
0	60	1	1	10	36.328125	43.078125	0	37.21875	34.921875	0	0	0	0	0	0	45.3	2.221875	94.80000741	98.00000766
0	60	1	1	11	58.2890625	4.875	0	59.015625	56.8828125	0	0	0	0	0	0	0.8	-4.075	-173.8666803	91.00000711
0	60	1	1	12	49.6875	56.2265625	0	50.3671875	48.28125	0	0	0	0	0	0	55.4	-0.8265625	-35.26666942	89.00000695
0	60	1	1	13	23.5078125	29.8828125	0	24.0234375	22.1015625	0	0	0	0	0	0	28.9	-0.9828125	-41.93333661	82.00000641
0	60	1	1	14	11.625	18.140625	0	12.28125	10.21875	0	0	0	0	0	0	17	-1.140625	-48.66667047	88.00000688
0	60	1	1	15	40.640625	47.25	0	41.390625	39.234375	0	0	0	0	0	0	47.8	0.55	23.4666685	92.00000719
0	80	1	1	1	20.0625	26.1796875	0	20.3203125	18.1875	0	0	0	0	0	0	26.5	0.3203125	13.66666773	91.00000711
0	80	1	1	2	36.1171875	42.328125	0	36.46875	34.2421875	0	0	0	0	0	0	41.5	-0.828125	-35.33333609	95.00000742
0	80	1	1	3	5.0390625	11.015625	0	5.15625	3.1640625	0	0	0	0	0	0	9.5	-1.515625	-64.66667172	85.00000664
0	80	1	1	4	42.890625	48.9375	0	43.078125	41.015625	0	0	0	0	0	0	48.6	-0.3375	-14.40000112	88.00000688
0	80	1	1	5	25.78125	31.7109375	0	25.8515625	23.90625	0	0	0	0	0	0	30.6	-1.1109375	-47.4000037	83.00000648
0	80	1	1	6	12.84375	18.703125	0	12.84375	10.96875	0	0	0	0	0	0	17.8	-0.903125	-38.53333634	80.00000625
0	80	1	1	7	48.3515625	54.1640625	0	48.3046875	46.4765625	0	0	0	0	0	0	52.5	-1.6640625	-71.00000555	78.00000609
0	80	1	1	8	15.890625	22.5234375	0	16.6640625	13.9921875	0	0	0	0	0	0	24.1	1.5765625	67.26667192	114.0000089
0	80	1	1	9	57.84375	4.1484375	0	58.2890625	55.96875	0	0	0	0	0	0	0.6	-3.5484375	-151.4000118	99.00000773
0	80	1	1	10	10.1953125	15.984375	0	10.125	8.3203125	0	0	0	0	0	0	15.9	-0.084375	-3.600000281	77.00000602
0	80	1	1	11	32.3203125	38.0625	0	32.203125	30.4453125	0	0	0	0	0	0	35.1	-2.9625	-126.4000099	75.00000586
0	80	1	1	12	29.4140625	35.5546875	0	29.6953125	27.515625	0	0	0	0	0	0	34.3	-1.2546875	-53.53333752	93.00000727
0	80	1	1	13	55.265625	0.890625	0	55.03125	53.390625	0	0	0	0	0	0	56.5	-4.390625	-187.333348	70.00000547
0	80	1	1	14	25.875	32.0859375	0	26.2265625	23.9765625	0	0	0	0	0	0	34.9	2.8140625	120.066676	96.0000075
0	80	1	1	15	38.15625	44.0859375	0	38.2265625	36.28125	0	0	0	0	0	0	46.4	2.3140625	98.73334105	83.00000648
0	100	1	1	1	10.59375	16.7109375	0	10.828125	8.25	0	0	0	0	0	0	15.6	-1.1109375	-47.4000037	110.0000086
0	100	1	1	2	37.3125	43.3828125	0	37.5234375	34.96875	0	0	0	0	0	0	43.8	0.4171875	17.80000139	109.0000085
0	100	1	1	3	0.1875	5.9296875	0	0.0703125	57.84375	0	0	0	0	0	0	4.2	-1.7296875	-73.80000577	95.00000742
0	100	1	1	4	57.84375	3.890625	0	58.03125	55.5	0	0	0	0	0	0	1.6	-2.290625	-97.73334097	108.0000084
0	100	1	1	5	26.0859375	32.3203125	0	26.4609375	23.7421875	0	0	0	0	0	0	30.3	-2.0203125	-86.20000673	116.0000091
0	100	1	1	6	40.8984375	46.8984375	0	41.0390625	38.5546875	0	0	0	0	0	0	45.6	-1.2984375	-55.40000433	106.0000083
0	100	1	1	7	0.4453125	6.0234375	0	0.1640625	58.1015625	0	0	0	0	0	0	4.8	-1.2234375	-52.20000408	88.00000688
0	100	1	1	8	35.625	41.625	0	35.765625	33.28125	0	0	0	0	0	0	41.5	-0.125	-5.33333375	106.0000083
0	100	1	1	9	18.046875	23.9296875	0	18.0703125	15.703125	0	0	0	0	0	0	21.9	-2.0296875	-86.60000677	101.0000079
0	100	1	1	10	4.875	11.0390625	0	5.15625	2.53125	0	0	0	0	0	0	10	-1.0390625	-44.3333368	112.0000088
0	100	1	1	11	26.90625	32.8359375	0	26.9765625	24.5390625	0	0	0	0	0	0	33.5	0.6640625	28.33333555	104.0000081
0	100	1	1	12	11.296875	17.0625	0	11.203125	8.953125	0	0	0	0	0	0	13.8	-3.2625	-139.2000109	96.0000075
0	100	1	1	13	52.03125	57.8671875	0	52.0078125	49.6875	0	0	0	0	0	0	54.2	-3.6671875	-156.4666789	99.00000773
0	100	1	1	14	35.5078125	41.296875	0	35.4375	33.1640625	0	0	0	0	0	0	39.4	-1.896875	-80.93333966	97.00000758
0	100	1	1	15	16.8984375	23.25	0	17.3671875	14.5546875	0	0	0	0	0	0	17.5	-5.75	-245.3333525	120.0000094
1	-	0	0	1	47.1328125	0	0	47.765625	45.2578125	0	0	0	0	0	0	48	0.234375	10.00000078	107.0000084
1	-	0	0	2	45.65625	0	0	46.6875	44.71875	0	0	0	0	0	0	47.8	1.1125	47.46667037	84.00000656
1	-	0	0	3	14.4375	0	0	15.84375	13.96875	0	0	0	0	0	0	15.4	-0.44375	-18.93333481	80.00000625
1	-	0	0	4	36.8671875	0	0	37.828125	35.9296875	0	0	0	0	0	0	36.8	-1.028125	-43.86667009	81.00000633
1	-	0	0	5	2.25	0	0	2.71875	0.375	0	0	0	0	0	0	1.2	-1.51875	-64.80000506	100.0000078
1	-	0	0	6	22.3828125	0	0	24.046875	21.9140625	0	0	0	0	0	0	23.9	-0.146875	-6.266667156	91.00000711
1	-	0	0	7	50.9296875	0	0	51.75	49.5234375	0	0	0	0	0	0	51.8	0.05	2.1333335	95.00000742
1	-	0	0	8	1.96875	0	0	3.7265625	1.03125	0	0	0	0	0	0	2.5	-1.2265625	-52.33333742	115.000009
1	-	0	0	9	28.125	0	0	29.2265625	26.71875	0	0	0	0	0	0	27.8	-1.4265625	-60.86667142	107.0000084
1	-	0	0	10	13.3828125	0	0	13.4296875	11.0390625	0	0	0	0	0	0	11.3	-2.1296875	-90.86667377	102.000008
1	-	0	0	11	20.5078125	0	0	22.3125	20.0390625	0	0	0	0	0	0	21.4	-0.9125	-38.93333638	97.00000758
1	-	0	0	12	32.3671875	0	0	33.0234375	30.9609375	0	0	0	0	0	0	31.8	-1.2234375	-52.20000408	88.00000688
1	-	0	0	13	0.9140625	0	0	0.9375	58.5703125	0	0	0	0	0	0	58.5	-2.4375	-104.0000081	101.0000079
1	-	0	0	14	13.9453125	0	0	14.0390625	11.6015625	0	0	0	0	0	0	14.9	0.8609375	36.7333362	104.0000081
1	-	0	0	15	33.4921875	0	0	34.0546875	31.59375	0	0	0	0	0	0	33	-1.0546875	-45.00000352	105.0000082
1	-	1	0	1	51.3046875	58.921875	0	53.0625	50.8359375	0	0	0	0	0	0	53.5	0.4375	18.66666813	95.00000742
1	-	1	0	2	17.2734375	24.0234375	0	18.1640625	15.8671875	0	0	0	0	0	0	16	-2.1640625	-92.33334055	98.00000766
1	-	1	0	3	29.3203125	36.140625	0	30.2578125	27.9140625	0	0	0	0	0	0	29.8	-0.4578125	-19.53333486	100.0000078
1	-	1	0	4	6.3984375	13.453125	0	7.59375	5.4609375	0	0	0	0	0	0	5.9	-1.69375	-72.26667231	91.00000711
1	-	1	0	5	25.2890625	31.0078125	0	25.1484375	22.9453125	0	0	0	0	0	0	23.1	-2.0484375	-87.40000683	94.00000734
1	-	1	0	6	53.25	0.0234375	0	54.1640625	51.84375	0	0	0	0	0	0	54.3	0.1359375	5.800000453	99.00000773
1	-	1	0	7	16.4296875	22.4765625	0	16.6171875	14.0625	0	0	0	0	0	0	18.4	1.7828125	76.06667261	109.0000085
1	-	1	0	8	6.09375	11.9765625	0	6.1171875	3.75	0	0	0	0	0	0	5.8	-0.3171875	-13.53333439	101.0000079
1	-	1	0	9	45.5625	51.7265625	0	45.8671875	43.6875	0	0	0	0	0	0	46.5	0.6328125	27.00000211	93.00000727
1	-	1	0	10	9.9375	17.2734375	0	11.4140625	9.46875	0	0	0	0	0	0	8.5	-2.9140625	-124.333343	83.00000648
1	-	1	0	11	37.0078125	43.734375	0	37.875	36.0703125	0	0	0	0	0	0	36.4	-1.475	-62.93333825	77.00000602
1	-	1	0	12	8.4140625	16.078125	0	10.21875	7.9453125	0	0	0	0	0	0	9.8	-0.41875	-17.86666806	97.00000758
1	-	1	0	13	47.578125	54.703125	0	48.84375	46.640625	0	0	0	0	0	0	50.6	1.75625	74.93333919	94.00000734
1	-	1	0	14	35.6953125	41.9765625	0	36.1171875	33.8203125	0	0	0	0	0	0	36.4	0.2828125	12.06666761	98.00000766
1	-	1	0	15	32.4140625	38.6015625	0	32.7421875	30.5390625	0	0	0	0	0	0	32.5	-0.2421875	-10.33333414	94.00000734
1	-	1	1	1	38.9765625	44.7890625	0	38.9296875	36.6328125	0	0	0	0	0	0	45.3	0.5109375	21.8000017	98.00000766
1	-	1	1	2	53.109375	59.1796875	0	53.296875	51.2109375	0	0	0	0	0	0	56.5	-2.6796875	-114.3333423	89.00000695
1	-	1	1	3	16.265625	23.4375	0	17.578125	15.328125	0	0	0	0	0	0	21.4	-2.0375	-86.93334013	96.0000075
1	-	1	1	4	32.8828125	39.5390625	0	33.65625	31.4765625	0	0	0	0	0	0	36.1	-3.4390625	-146.7333448	93.00000727
1	-	1	1	5	39.0234375	45.3984375	0	39.5390625	37.1484375	0	0	0	0	0	0	45.3	-0.0984375	-4.200000328	102.000008
1	-	1	1	6	44.7890625	52.5703125	0	46.7109375	44.3203125	0	0	0	0	0	0	52	-0.5703125	-24.33333523	102.000008
1	-	1	1	7	7.359375	14.25	0	8.390625	5.953125	0	0	0	0	0	0	11.8	-2.45	-104.5333415	104.0000081
1	-	1	1	8	44.7421875	52.3828125	0	46.5	44.25	0	0	0	0	0	0	48.5	-3.8828125	-165.6666796	96.0000075
1	-	1	1	9	24.09375	30.609375	0	24.75	22.6875	0	0	0	0	0	0	27.4	-3.209375	-136.933344	88.00000688
1	-	1	1	10	51.6328125	58.875	0	53.015625	50.6953125	0	0	0	0	0	0	54.8	-4.075	-173.8666803	99.00000773
1	-	1	1	11	15.703125	22.6875	0	16.828125	14.765625	0	0	0	0	0	0	18.2	-4.4875	-191.4666816	88.00000688
1	-	1	1	12	40.59375	46.171875	0	40.3125	38.25	0	0	0	0	0	0	45.7	-0.471875	-20.13333491	88.00000688
1	-	1	1	13	11.71875	17.9296875	0	12.0703125	9.84375	0	0	0	0	0	0	16.2	-1.7296875	-73.80000577	95.00000742
1	-	1	1	14	25.1953125	30.5859375	0	24.7265625	22.8515625	0	0	0	0	0	0	25.4	-5.1859375	-221.266684	80.00000625
1	-	1	1	15	29.671875	37.2890625	0	31.4296875	29.1796875	0	0	0	0	0	0	35.5	-1.7890625	-76.3333393	96.0000075
2	-	0	0	1	33.1875	0	39.234375	34.1953125	0	0	0	0	0	0	0	35.2	1.0046875	42.86667002	0
2	-	0	0	2	26.578125	0	32.7421875	27.5859375	0	0	0	0	0	0	0	29.5	1.9140625	81.66667305	0
2	-	0	0	3	23.7890625	0	30.0234375	24.75	0	0	0	0	0	0	0	25.3	0.55	23.4666685	0
2	-	0	0	4	25.828125	0	31.96875	26.7890625	0	0	0	0	0	0	0	27.5	0.7109375	30.3333357	0
2	-	0	0	5	23.859375	0	29.4375	24.796875	0	0	0	0	0	0	0	24.1	-0.696875	-29.73333566	0
2	-	0	0	6	4.3125	0	9.75	5.6015625	0	0	0	0	0	0	0	4.8	-0.8015625	-34.20000267	0
2	-	0	0	7	58.640625	0	3.7265625	59.90625	0	0	0	0	0	0	0	60	0.09375	4.000000313	0
2	-	0	0	8	36.46875	0	41.7890625	37.6640625	0	0	0	0	0	0	0	37.5	-0.1640625	-7.000000547	0
2	-	0	0	9	41.1328125	0	46.8984375	42.328125	0	0	0	0	0	0	0	42.3	-0.028125	-1.200000094	0
2	-	0	0	10	16.78125	0	22.78125	17.8359375	0	0	0	0	0	0	0	18.9	1.0640625	45.40000355	0
2	-	0	0	11	2.390625	0	8.2734375	3.515625	0	0	0	0	0	0	0	3.6	0.084375	3.600000281	0
2	-	0	0	12	30.0234375	0	36	31.1015625	0	0	0	0	0	0	0	30.2	-0.9015625	-38.46666967	0
2	-	0	0	13	21.1640625	0	26.765625	22.7109375	0	0	0	0	0	0	0	21.8	-0.9109375	-38.8666697	0
2	-	0	0	14	36.0234375	0	42.515625	37.4296875	0	0	0	0	0	0	0	36.9	-0.5296875	-22.60000177	0
2	-	0	0	15	35.109375	0	41.8828125	36.2578125	0	0	0	0	0	0	0	35.6	-0.6578125	-28.06666886	0
2	-	1	0	1	43.2890625	50.1796875	54.28125	44.3203125	0	0	0	0	0	0	0	45.6	1.2796875	54.60000427	0
2	-	1	0	2	2.4375	9.375	11.953125	3.515625	0	0	0	0	0	0	0	4.9	1.384375	59.06667128	0
2	-	1	0	3	23.71875	30.75	48.140625	24.8671875	0	0	0	0	0	0	0	27.1	2.2328125	95.26667411	0
2	-	1	0	4	16.96875	23.7890625	23.0859375	17.9296875	0	0	0	0	0	0	0	19.8	1.8703125	79.80000623	0
2	-	1	0	5	19.1015625	25.9453125	29.484375	20.0859375	0	0	0	0	0	0	0	21	0.9140625	39.00000305	0
2	-	1	0	6	8.3671875	15.2578125	16.9453125	9.3984375	0	0	0	0	0	0	0	8.9	-0.4984375	-21.26666833	0
2	-	1	0	7	5.8125	12.6796875	17.6015625	6.796875	0	0	0	0	0	0	0	8.4	1.603125	68.40000534	0
2	-	1	0	8	59.296875	6.2109375	0	0.3515625	0	0	0	0	0	0	0	0.4	0.0484375	2.066666828	0
2	-	1	0	9	53.9296875	0.890625	59.25	55.03125	0	0	0	0	0	0	0	56.5	1.46875	62.66667156	0
2	-	1	0	10	25.078125	32.0625	30.046875	26.203125	0	0	0	0	0	0	0	25.6	-0.603125	-25.73333534	0
2	-	1	0	11	10.828125	17.859375	15.5859375	12	0	0	0	0	0	0	0	11.3	-0.7	-29.866669	0
2	-	1	0	12	41.3203125	48.2578125	46.546875	42.3984375	0	0	0	0	0	0	0	42.5	0.1015625	4.333333672	0
2	-	1	0	13	20.2734375	27.234375	25.8984375	21.375	0	0	0	0	0	0	0	24.1	2.725	116.2666758	0
2	-	1	0	14	31.9921875	38.8359375	37.921875	32.9765625	0	0	0	0	0	0	0	35.8	2.8234375	120.4666761	0
2	-	1	0	15	56.0859375	2.9765625	2.1328125	57.1171875	0	0	0	0	0	0	0	57.8	0.6828125	29.13333561	0
2	-	1	1	1	55.828125	2.859375	0.1640625	57	0	0	0	0	0	0	0	2.5	-0.359375	-15.33333453	0
2	-	1	1	2	18.4921875	25.5234375	23.2734375	19.6640625	0	0	0	0	0	0	0	24.2	-1.3234375	-56.46667108	0
2	-	1	1	3	29.671875	36.65625	34.1484375	30.796875	0	0	0	0	0	0	0	32.5	-4.15625	-177.3333472	0
2	-	1	1	4	42.2109375	49.265625	47.1328125	43.40625	0	0	0	0	0	0	0	45.1	-4.165625	-177.7333472	0
2	-	1	1	5	0.28125	7.2890625	5.625	1.4296875	0	0	0	0	0	0	0	2.5	-4.7890625	-204.3333493	0
2	-	1	1	6	38.7890625	45.75	44.25	39.890625	0	0	0	0	0	0	0	39.2	-6.55	-279.4666885	0
2	-	1	1	7	41.0625	47.9765625	47.4140625	42.1171875	0	0	0	0	0	0	0	43	-4.9765625	-212.3333499	0
2	-	1	1	8	30.1640625	37.078125	38.71875	31.21875	0	0	0	0	0	0	0	31.8	-5.278125	-225.2000176	0
2	-	1	1	9	38.15625	45.1171875	44.53125	39.2578125	0	0	0	0	0	0	0	44	-1.1171875	-47.66667039	0
2	-	1	1	10	8.4375	15.3515625	15.140625	9.4921875	0	0	0	0	0	0	0	16.5	1.1484375	49.00000383	0
2	-	1	1	11	35.5546875	42.4921875	41.1796875	36.6328125	0	0	0	0	0	0	0	42.5	0.0078125	0.333333359	0
2	-	1	1	12	16.21875	23.0390625	22.6171875	17.1796875	0	0	0	0	0	0	0	24.7	1.6609375	70.8666722	0
2	-	1	1	13	3.46875	10.3359375	8.9765625	4.4765625	0	0	0	0	0	0	0	8.6	-1.7359375	-74.06667245	0
2	-	1	1	14	17.34375	24.28125	23.578125	18.421875	0	0	0	0	0	0	0	25.4	1.11875	47.73333706	0
2	-	1	1	15	52.3125	59.0390625	0	53.1796875	0	0	0	0	0	0	0	58.5	-0.5390625	-23.0000018	0
3	-	0	1	1	0	37.921875	0	0	0	0	0	0	0	0	0	43.8	5.878125	250.8000196	0
3	-	0	1	2	0	47.953125	0	0	0	0	0	0	0	0	0	48.9	0.946875	40.40000316	0
3	-	0	1	3	0	44.71875	0	0	0	0	0	0	0	0	0	44.5	-0.21875	-9.333334063	0
3	-	0	1	4	0	12.6796875	0	0	0	0	0	0	0	0	0	13.9	1.2203125	52.06667073	0
3	-	0	1	5	0	9.3984375	0	0	0	0	0	0	0	0	0	10.1	0.7015625	29.93333567	0
3	-	0	1	6	0	51.375	0	0	0	0	0	0	0	0	0	52.2	0.825	35.20000275	0
3	-	0	1	7	0	40.6875	0	0	0	0	0	0	0	0	0	42.5	1.8125	77.33333938	0
3	-	0	1	8	0	18.8203125	0	0	0	0	0	0	0	0	0	19.7	0.8796875	37.53333627	0
3	-	0	1	9	0	53.34375	0	0	0	0	0	0	0	0	0	54.6	1.25625	53.60000419	0
3	-	0	1	10	0	18.890625	0	0	0	0	0	0	0	0	0	20.4	1.509375	64.40000503	0
3	-	0	1	11	0	16.828125	0	0	0	0	0	0	0	0	0	16.9	0.071875	3.066666906	0
3	-	0	1	12	0	24.0703125	0	0	0	0	0	0	0	0	0	25.1	1.0296875	43.93333677	0
3	-	0	1	13	0	57.0234375	0	0	0	0	0	0	0	0	0	57.5	0.4765625	20.33333492	0
3	-	0	1	14	0	57.5390625	0	0	0	0	0	0	0	0	0	58	0.4609375	19.6666682	0
3	-	0	1	15	0	52.359375	0	0	0	0	0	0	0	0	0	53.7	1.340625	57.20000447	0
