# Supplementary material for: The effect of electrical muscle stimulation on intentional binding and explicit sense of agency
Source: PeerJ. 2024 Sep 19;12:e17977. doi: 10.7717/peerj.17977 (PMC11416759; doi:10.7717/peerj.17977)
Supplement: Supplemental Information 1 [file peerj-12-17977-s001.zip › RawData/Experiment2/Participant57.csv]

Action type (0=Voluntary+EMS, 1=Voluntary+Sham EMS, 2=Involuntary, 3=Tone)	EMS application time[ms]	Condition (0=Baseline, 1=Operant)	Judgment event (0=Action, 1=Tone)	Trial	Stimulation	Tone	Switch release	Switch push	Switch release	Switch push	Switch release	Switch push	Switch release	Switch push	Switch release	Answer of participant	Judgement error on clock	Judgement error[ms]	SW1 Release to Push[ms]
0	0	0	0	1	17.953125	0	0	19.2421875	17.953125	0	0	0	0	0	0	20	0.7578125	32.33333586	55.0000043
0	0	0	0	2	4.6171875	0	7.2421875	5.5078125	4.6171875	0	0	0	0	0	0	5	-0.5078125	-21.66666836	38.00000297
0	0	0	0	3	21.9609375	0	24.28125	22.78125	21.9609375	0	0	0	0	0	0	23	0.21875	9.333334063	35.00000273
0	0	0	0	4	27.84375	0	0	30	27.84375	0	0	0	0	0	0	32	2	85.33334	92.00000719
0	0	0	0	5	9.7734375	0	0	11.25	9.7734375	0	0	0	0	0	0	11	-0.25	-10.6666675	63.00000492
0	0	0	0	6	56.90625	0	0	58.40625	56.90625	0	0	0	0	0	0	59	0.59375	25.33333531	64.000005
0	0	0	0	7	55.7109375	0	0	56.7890625	55.7109375	0	0	0	0	0	0	59	2.2109375	94.3333407	46.00000359
0	0	0	0	8	26.1328125	0	0	28.0078125	26.1328125	0	0	0	0	0	0	31	2.9921875	127.6666766	80.00000625
0	0	0	0	9	20.5546875	0	0	21.9140625	20.5546875	0	0	0	0	0	0	22	0.0859375	3.666666953	58.00000453
0	0	0	0	10	8.5078125	0	0	9.8203125	8.484375	0	0	0	0	0	0	9	-0.8203125	-35.00000273	57.00000445
0	0	0	0	11	47.578125	0	0	49.640625	47.5546875	0	0	0	0	0	0	48	-1.640625	-70.00000547	89.00000695
0	0	0	0	12	19.265625	0	0	20.4140625	19.265625	0	0	0	0	0	0	20	-0.4140625	-17.66666805	49.00000383
0	0	0	0	13	21.046875	0	0	22.3359375	21.046875	0	0	0	0	0	0	23	0.6640625	28.33333555	55.0000043
0	0	0	0	14	18.3984375	0	0	19.6875	18.3984375	0	0	0	0	0	0	19	-0.6875	-29.33333563	55.0000043
0	0	0	0	15	45.5390625	0	0	47.015625	45.5390625	0	0	0	0	0	0	47	-0.015625	-0.666666719	63.00000492
0	20	0	0	1	46.2421875	0	0	47.625	45.7734375	0	0	0	0	0	0	49	1.375	58.66667125	79.00000617
0	20	0	0	2	41.15625	0	0	42.3984375	40.6640625	0	0	0	0	0	0	42	-0.3984375	-17.00000133	74.00000578
0	20	0	0	3	33.65625	0	0	34.8984375	33.1875	0	0	0	0	0	0	34	-0.8984375	-38.33333633	73.0000057
0	20	0	0	4	7.2421875	0	0	8.4609375	6.7734375	0	0	0	0	0	0	9	0.5390625	23.0000018	72.00000563
0	20	0	0	5	26.9296875	0	0	28.0546875	26.4375	0	0	0	0	0	0	29	0.9453125	40.33333648	69.00000539
0	20	0	0	6	7.453125	0	0	8.4609375	6.984375	0	0	0	0	0	0	10	1.5390625	65.6666718	63.00000492
0	20	0	0	7	5.8359375	0	0	6.84375	5.34375	0	0	0	0	0	0	8	1.15625	49.33333719	64.000005
0	20	0	0	8	38.2734375	0	0	39.5625	37.78125	0	0	0	0	0	0	41	1.4375	61.33333813	76.00000594
0	20	0	0	9	22.734375	0	0	23.8125	22.265625	0	0	0	0	0	0	24	0.1875	8.000000625	66.00000516
0	20	0	0	10	8.9765625	0	0	10.1015625	8.5078125	0	0	0	0	0	0	13	2.8984375	123.6666763	68.00000531
0	20	0	0	11	37.59375	0	0	38.671875	37.125	0	0	0	0	0	0	40	1.328125	56.66667109	66.00000516
0	20	0	0	12	13.2890625	0	0	14.2265625	12.8203125	0	0	0	0	0	0	14	-0.2265625	-9.666667422	60.00000469
0	20	0	0	13	29.7890625	0	0	32.109375	29.3203125	0	0	0	0	0	0	34	1.890625	80.66667297	119.0000093
0	20	0	0	14	47.4140625	0	0	48.3046875	46.9453125	0	0	0	0	0	0	49	0.6953125	29.66666898	58.00000453
0	20	0	0	15	22.59375	0	0	23.6484375	22.125	0	0	0	0	0	0	23	-0.6484375	-27.66666883	65.00000508
0	40	0	0	1	44.296875	0	46.4296875	45.0234375	43.359375	0	0	0	0	0	0	44	-1.0234375	-43.66667008	71.00000555
0	40	0	0	2	46.640625	0	0	47.4140625	45.703125	0	0	0	0	0	0	45	-2.4140625	-103.000008	73.0000057
0	40	0	0	3	24.28125	0	0	25.171875	23.34375	0	0	0	0	0	0	25	-0.171875	-7.333333906	78.00000609
0	40	0	0	4	39.65625	0	0	40.5	38.6953125	0	0	0	0	0	0	39	-1.5	-64.000005	77.00000602
0	40	0	0	5	1.21875	0	0	2.015625	0.28125	0	0	0	0	0	0	60	-2.015625	-86.00000672	74.00000578
0	40	0	0	6	27.1875	0	30.2578125	27.9375	26.25	0	0	0	0	0	0	24	-3.9375	-168.0000131	72.00000563
0	40	0	0	7	10.734375	0	0	11.4140625	9.796875	0	0	0	0	0	0	12	0.5859375	25.00000195	69.00000539
0	40	0	0	8	48.7265625	0	51.84375	49.5	47.7890625	0	0	0	0	0	0	49	-0.5	-21.333335	73.0000057
0	40	0	0	9	30.7265625	0	32.7890625	31.734375	29.7890625	0	0	0	0	0	0	33	1.265625	54.00000422	83.00000648
0	40	0	0	10	21.4921875	0	0	22.3359375	20.5546875	0	0	0	0	0	0	21	-1.3359375	-57.00000445	76.00000594
0	40	0	0	11	59.765625	0	0	0.609375	58.828125	0	0	0	0	0	0	1	0.390625	16.66666797	76.00000594
0	40	0	0	12	26.2265625	0	0	27.1171875	25.265625	0	0	0	0	0	0	28	0.8828125	37.66666961	79.00000617
0	40	0	0	13	7.7578125	0	0	8.53125	6.8203125	0	0	0	0	0	0	4	-4.53125	-193.3333484	73.0000057
0	40	0	0	14	49.734375	0	0	50.4375	48.7734375	0	0	0	0	0	0	51	0.5625	24.00000188	71.00000555
0	40	0	0	15	47.2265625	0	0	48.234375	46.2890625	0	0	0	0	0	0	46	-2.234375	-95.33334078	83.00000648
0	60	0	0	1	35.671875	0	0	36.1640625	34.2421875	0	0	0	0	0	0	39	2.8359375	121.0000095	82.00000641
0	60	0	0	2	8.1796875	0	0	9.234375	6.7734375	0	0	0	0	0	0	11	1.765625	75.33333922	105.0000082
0	60	0	0	3	56.9296875	0	0	57.609375	55.5	0	0	0	0	0	0	58	0.390625	16.66666797	90.00000703
0	60	0	0	4	56.296875	0	0	57.1875	54.890625	0	0	0	0	0	0	59	1.8125	77.33333938	98.00000766
0	60	0	0	5	32.34375	0	0	32.53125	30.9375	0	0	0	0	0	0	33	0.46875	20.00000156	68.00000531
0	60	0	0	6	16.6171875	0	0	17.1328125	15.1875	0	0	0	0	0	0	16	-1.1328125	-48.33333711	83.00000648
0	60	0	0	7	54.984375	0	0	55.546875	53.578125	0	0	0	0	0	0	58	2.453125	104.6666748	84.00000656
0	60	0	0	8	28.1015625	0	0	28.2890625	26.6953125	0	0	0	0	0	0	31	2.7109375	115.6666757	68.00000531
0	60	0	0	9	8.1328125	0	0	8.4609375	6.7265625	0	0	0	0	0	0	14	5.5390625	236.3333518	74.00000578
0	60	0	0	10	41.4140625	0	0	41.953125	40.0078125	0	0	0	0	0	0	43	1.046875	44.66667016	83.00000648
0	60	0	0	11	46.125	0	0	46.5703125	44.71875	0	0	0	0	0	0	48	1.4296875	61.00000477	79.00000617
0	60	0	0	12	46.6875	0	0	47.25	45.28125	0	0	0	0	0	0	51	3.75	160.0000125	84.00000656
0	60	0	0	13	35.671875	0	0	36.1875	34.265625	0	0	0	0	0	0	38	1.8125	77.33333938	82.00000641
0	60	0	0	14	10.2421875	0	0	10.8984375	8.8359375	0	0	0	0	0	0	11	0.1015625	4.333333672	88.00000688
0	60	0	0	15	16.5703125	0	0	17.109375	15.1640625	0	0	0	0	0	0	17	-0.109375	-4.666667031	83.00000648
0	80	0	0	1	58.59375	0	0	59.53125	56.71875	0	0	0	0	0	0	1	1.46875	62.66667156	120.0000094
0	80	0	0	2	13.40625	0	0	14.4140625	11.53125	0	0	0	0	0	0	15	0.5859375	25.00000195	123.0000096
0	80	0	0	3	30.328125	0	0	31.3125	28.453125	0	0	0	0	0	0	34	2.6875	114.6666756	122.0000095
0	80	0	0	4	54.3046875	0	0	55.453125	52.4296875	0	0	0	0	0	0	56	0.546875	23.33333516	129.0000101
0	80	0	0	5	46.21875	0	0	47.296875	44.34375	0	0	0	0	0	0	49	1.703125	72.66667234	126.0000098
0	80	0	0	6	34.6171875	0	0	35.625	32.7421875	0	0	0	0	0	0	37	1.375	58.66667125	123.0000096
0	80	0	0	7	50.7890625	0	0	52.078125	48.890625	0	0	0	0	0	0	54	1.921875	82.00000641	136.0000106
0	80	0	0	8	3.28125	0	0	4.265625	1.3828125	0	0	0	0	0	0	7	2.734375	116.6666758	123.0000096
0	80	0	0	9	9.0234375	0	0	9.703125	7.1484375	0	0	0	0	0	0	11	1.296875	55.33333766	109.0000085
0	80	0	0	10	34.2890625	0	0	35.4375	32.4140625	0	0	0	0	0	0	39	3.5625	152.0000119	129.0000101
0	80	0	0	11	19.1015625	0	0	20.296875	17.2265625	0	0	0	0	0	0	22	1.703125	72.66667234	131.0000102
0	80	0	0	12	21.7734375	0	0	23.1796875	19.8984375	0	0	0	0	0	0	24	0.8203125	35.00000273	140.0000109
0	80	0	0	13	34.546875	0	0	35.765625	32.6484375	0	0	0	0	0	0	40	4.234375	180.6666808	133.0000104
0	80	0	0	14	58.40625	0	0	59.53125	56.5078125	0	0	0	0	0	0	60	0.46875	20.00000156	129.0000101
0	80	0	0	15	58.921875	0	0	59.5546875	57.046875	0	0	0	0	0	0	59	-0.5546875	-23.66666852	107.0000084
0	100	0	0	1	27.46875	0	0	27.9609375	25.125	0	0	0	0	0	0	28	0.0390625	1.666666797	121.0000095
0	100	0	0	2	32.1328125	0	0	32.7890625	29.7890625	0	0	0	0	0	0	34	1.2109375	51.6666707	128.00001
0	100	0	0	3	7.2421875	0	0	6.7734375	4.8984375	0	0	0	0	0	0	8	1.2265625	52.33333742	80.00000625
0	100	0	0	4	39.421875	0	0	38.8828125	37.078125	0	0	0	0	0	0	39	0.1171875	5.000000391	77.00000602
0	100	0	0	5	52.03125	0	0	52.40625	49.6875	0	0	0	0	0	0	54	1.59375	68.00000531	116.0000091
0	100	0	0	6	36.703125	0	0	36.421875	34.359375	0	0	0	0	0	0	39	2.578125	110.0000086	88.00000688
0	100	0	0	7	8.2734375	0	0	7.921875	5.9296875	0	0	0	0	0	0	9	1.078125	46.00000359	85.00000664
0	100	0	0	8	49.1015625	0	0	49.0078125	46.7578125	0	0	0	0	0	0	51	1.9921875	85.00000664	96.0000075
0	100	0	0	9	35.5078125	0	0	34.6875	33.1640625	0	0	0	0	0	0	36	1.3125	56.00000438	65.00000508
0	100	0	0	10	22.96875	0	0	22.3828125	20.625	0	0	0	0	0	0	26	3.6171875	154.3333454	75.00000586
0	100	0	0	11	51.046875	0	0	50.5078125	48.703125	0	0	0	0	0	0	50	-0.5078125	-21.66666836	77.00000602
0	100	0	0	12	45.234375	0	0	44.4609375	42.890625	0	0	0	0	0	0	46	1.5390625	65.6666718	67.00000523
0	100	0	0	13	49.8984375	0	0	49.7109375	47.5546875	0	0	0	0	0	0	50	0.2890625	12.3333343	92.00000719
0	100	0	0	14	52.3359375	0	0	51.9609375	49.9921875	0	0	0	0	0	0	54	2.0390625	87.0000068	84.00000656
0	100	0	0	15	34.1484375	0	0	33.65625	31.8046875	0	0	0	0	0	0	36	2.34375	100.0000078	79.00000617
0	0	1	0	1	26.71875	33.5625	48.9140625	36	28.5	27.703125	26.71875	0	0	0	0	26	-1.703125	-72.66667234	42.00000328
0	0	1	0	2	37.1015625	44.1328125	39.65625	38.2734375	37.1015625	0	0	0	0	0	0	39	0.7265625	31.00000242	50.00000391
0	0	1	0	3	52.5703125	0.28125	0	54.421875	52.5703125	0	0	0	0	0	0	54	-0.421875	-18.00000141	79.00000617
0	0	1	0	4	28.3359375	35.015625	30.421875	29.15625	28.3359375	0	0	0	0	0	0	29	-0.15625	-6.666667188	35.00000273
0	0	1	0	5	31.734375	38.578125	34.1015625	32.71875	31.734375	0	0	0	0	0	0	32	-0.71875	-30.66666906	42.00000328
0	0	1	0	6	4.1953125	11.8359375	7.96875	5.9765625	4.1953125	0	0	0	0	0	0	6	0.0234375	1.000000078	76.00000594
0	0	1	0	7	14.9296875	21.8203125	31.96875	25.5234375	20.0859375	15.9609375	14.9296875	0	0	0	0	17	1.0390625	44.3333368	44.00000344
0	0	1	0	8	15.796875	23.9765625	0	18.1171875	15.7734375	0	0	0	0	0	0	17	-1.1171875	-47.66667039	100.0000078
0	0	1	0	9	53.90625	0.8203125	0	54.9609375	53.90625	0	0	0	0	0	0	57	2.0390625	87.0000068	45.00000352
0	0	1	0	10	4.4296875	16.125	0	10.265625	4.4296875	0	0	0	0	0	0	6	-4.265625	-182.0000142	249.0000195
0	0	1	0	11	26.578125	35.1328125	0	33.234375	31.0546875	29.2734375	26.5546875	0	0	0	0	27	-2.2734375	-97.00000758	116.0000091
0	0	1	0	12	1.171875	11.390625	0	5.53125	1.171875	0	0	0	0	0	0	4	-1.53125	-65.33333844	186.0000145
0	0	1	0	13	55.5	2.5078125	0	1.265625	59.9765625	56.6484375	55.4765625	0	0	0	0	59	2.3515625	100.3333412	50.00000391
0	0	1	0	14	39.1171875	49.6640625	0	43.8046875	39.1171875	0	0	0	0	0	0	44	0.1953125	8.333333984	200.0000156
0	0	1	0	15	41.53125	50.34375	0	44.484375	41.53125	0	0	0	0	0	0	44	-0.484375	-20.66666828	126.0000098
0	20	1	0	1	41.0390625	47.90625	0	42.046875	40.5703125	0	0	0	0	0	0	42	-0.046875	-2.000000156	63.00000492
0	20	1	0	2	18.09375	24.9375	0	19.078125	17.625	0	0	0	0	0	0	19	-0.078125	-3.333333594	62.00000484
0	20	1	0	3	49.078125	55.8515625	0	49.9921875	48.609375	0	0	0	0	0	0	51	1.0078125	43.00000336	59.00000461
0	20	1	0	4	27.2109375	34.1953125	0	28.3359375	26.7421875	0	0	0	0	0	0	30	1.6640625	71.00000555	68.00000531
0	20	1	0	5	36.65625	43.3828125	0	37.5234375	36.1875	0	0	0	0	0	0	37	-0.5234375	-22.33333508	57.00000445
0	20	1	0	6	20.3671875	27.09375	0	21.234375	19.875	0	0	0	0	0	0	21	-0.234375	-10.00000078	58.00000453
0	20	1	0	7	50.765625	57.4921875	0	51.6328125	50.296875	0	0	0	0	0	0	51	-0.6328125	-27.00000211	57.00000445
0	20	1	0	8	35.7421875	42.703125	0	36.84375	35.2734375	0	0	0	0	0	0	35	-1.84375	-78.66667281	67.00000523
0	20	1	0	9	54.328125	1.125	0	55.265625	53.859375	0	0	0	0	0	0	55	-0.265625	-11.33333422	60.00000469
0	20	1	0	10	21.421875	28.078125	0	22.21875	20.953125	0	0	0	0	0	0	23	0.78125	33.33333594	54.00000422
0	20	1	0	11	49.8046875	56.4375	0	50.578125	49.3359375	0	0	0	0	0	0	50	-0.578125	-24.66666859	53.00000414
0	20	1	0	12	44.578125	51.515625	0	45.65625	44.109375	0	0	0	0	0	0	45	-0.65625	-28.00000219	66.00000516
0	20	1	0	13	21.140625	28.03125	0	22.171875	20.671875	0	0	0	0	0	0	23	0.828125	35.33333609	64.000005
0	20	1	0	14	47.390625	53.9765625	0	48.1171875	46.921875	0	0	0	0	0	0	47	-1.1171875	-47.66667039	51.00000398
0	20	1	0	15	15.328125	21.9375	0	16.078125	14.859375	0	0	0	0	0	0	17	0.921875	39.33333641	52.00000406
0	40	1	0	1	9.375	16.8046875	0	10.9453125	8.4375	0	0	0	0	0	0	13	2.0546875	87.66667352	107.0000084
0	40	1	0	2	35.25	42.1875	0	36.328125	34.3125	0	0	0	0	0	0	39	2.671875	114.0000089	86.00000672
0	40	1	0	3	18.2578125	25.1484375	0	19.265625	17.3203125	0	0	0	0	0	0	20	0.734375	31.33333578	83.00000648
0	40	1	0	4	45.84375	52.59375	0	46.734375	44.90625	0	0	0	0	0	0	49	2.265625	96.66667422	78.00000609
0	40	1	0	5	16.3828125	23.8125	0	17.953125	15.4453125	0	0	0	0	0	0	18	0.046875	2.000000156	107.0000084
0	40	1	0	6	33.9375	40.8046875	0	34.9453125	32.9765625	0	0	0	0	0	0	39	4.0546875	173.0000135	84.00000656
0	40	1	0	7	58.265625	6.375	0	0.515625	57.3046875	0	0	0	0	0	0	4	3.484375	148.6666783	137.0000107
0	40	1	0	8	21.6328125	29.71875	0	23.859375	20.6953125	0	0	0	0	0	0	23	-0.859375	-36.66666953	135.0000105
0	40	1	0	9	46.1953125	53.671875	0	47.8125	45.234375	0	0	0	0	0	0	48	0.1875	8.000000625	110.0000086
0	40	1	0	10	40.078125	48.6328125	0	42.7734375	39.140625	0	0	0	0	0	0	42	-0.7734375	-33.00000258	155.0000121
0	40	1	0	11	32.6015625	40.265625	0	34.40625	31.6640625	0	0	0	0	0	0	34	-0.40625	-17.33333469	117.0000091
0	40	1	0	12	13.2421875	20.5078125	0	14.6484375	12.3046875	0	0	0	0	0	0	16	1.3515625	57.66667117	100.0000078
0	40	1	0	13	53.0625	0.703125	0	54.84375	52.125	0	0	0	0	0	0	57	2.15625	92.00000719	116.0000091
0	40	1	0	14	57.8671875	7.96875	0	2.109375	56.9296875	0	0	0	0	0	0	5	2.890625	123.333343	221.0000173
0	40	1	0	15	8.53125	17.0625	0	11.203125	7.59375	0	0	0	0	0	0	12	0.796875	34.00000266	154.000012
0	60	1	0	1	25.5234375	32.5078125	0	26.6484375	24.1171875	0	0	0	0	0	0	27	0.3515625	15.00000117	108.0000084
0	60	1	0	2	14.109375	20.9765625	0	15.1171875	12.703125	0	0	0	0	0	0	15	-0.1171875	-5.000000391	103.000008
0	60	1	0	3	4.9453125	11.7421875	0	5.8828125	3.5390625	0	0	0	0	0	0	8	2.1171875	90.33334039	100.0000078
0	60	1	0	4	57.515625	4.5703125	0	58.7109375	56.109375	0	0	0	0	0	0	2	3.2890625	140.3333443	111.0000087
0	60	1	0	5	30.9609375	37.9921875	0	32.1328125	29.5546875	0	0	0	0	0	0	37	4.8671875	207.6666829	110.0000086
0	60	1	0	6	19.4296875	26.25	0	20.390625	18.0234375	0	0	0	0	0	0	22	1.609375	68.66667203	101.0000079
0	60	1	0	7	23.5546875	30.3515625	0	24.46875	22.1484375	0	0	0	0	0	0	25	0.53125	22.66666844	99.00000773
0	60	1	0	8	33.2109375	39.5859375	0	33.7265625	31.8046875	0	0	0	0	0	0	36	2.2734375	97.00000758	82.00000641
0	60	1	0	9	35.859375	42.75	0	36.890625	34.453125	0	0	0	0	0	0	41	4.109375	175.333347	104.0000081
0	60	1	0	10	53.53125	0.3515625	0	54.4921875	52.125	0	0	0	0	0	0	57	2.5078125	107.0000084	101.0000079
0	60	1	0	11	50.0390625	56.90625	0	51.046875	48.6328125	0	0	0	0	0	0	54	2.953125	126.0000098	103.000008
0	60	1	0	12	48.8671875	55.6875	0	49.828125	47.4375	0	0	0	0	0	0	53	3.171875	135.3333439	102.000008
0	60	1	0	13	29.0625	35.484375	0	29.625	27.65625	0	0	0	0	0	0	31	1.375	58.66667125	84.00000656
0	60	1	0	14	39.3515625	46.3828125	0	40.5234375	37.9453125	0	0	0	0	0	0	42	1.4765625	63.00000492	110.0000086
0	60	1	0	15	38.4375	45.5859375	0	39.7265625	37.0078125	0	0	0	0	0	0	42	2.2734375	97.00000758	116.0000091
0	80	1	0	1	58.9921875	5.625	1.8046875	59.765625	57.1171875	0	0	0	0	0	0	3	3.234375	138.0000108	113.0000088
0	80	1	0	2	0.0703125	6.4453125	26.9765625	0.5859375	58.1953125	0	0	0	0	0	0	1	0.4140625	17.66666805	102.000008
0	80	1	0	3	16.5	23.25	19.3125	17.390625	14.625	0	0	0	0	0	0	16	-1.390625	-59.33333797	118.0000092
0	80	1	0	4	4.1015625	10.7109375	6.3046875	4.8515625	2.203125	0	0	0	0	0	0	6	1.1484375	49.00000383	113.0000088
0	80	1	0	5	41.578125	48.28125	43.8046875	42.421875	39.703125	0	0	0	0	0	0	44	1.578125	67.33333859	116.0000091
0	80	1	0	6	35.3203125	41.859375	37.453125	36	33.421875	0	0	0	0	0	0	36	0	0	110.0000086
0	80	1	0	7	26.578125	33.09375	29.34375	27.234375	24.703125	0	0	0	0	0	0	26	-1.234375	-52.66667078	108.0000084
0	80	1	0	8	21.140625	27.7734375	0	21.9140625	19.265625	0	0	0	0	0	0	25	3.0859375	131.666677	113.0000088
0	80	1	0	9	40.3125	47.015625	42.09375	41.15625	38.4140625	0	0	0	0	0	0	42	0.84375	36.00000281	117.0000091
0	80	1	0	10	34.8046875	41.484375	37.875	35.6015625	32.90625	0	0	0	0	0	0	36	0.3984375	17.00000133	115.000009
0	80	1	0	11	1.40625	8.0625	4.8515625	2.1796875	59.53125	0	0	0	0	0	0	2	-0.1796875	-7.666667266	113.0000088
0	80	1	0	12	44.71875	51.375	0	45.4921875	42.84375	0	0	0	0	0	0	43	-2.4921875	-106.3333416	113.0000088
0	80	1	0	13	2.3203125	8.8828125	0	3.0234375	0.4453125	0	0	0	0	0	0	5	1.9765625	84.33333992	110.0000086
0	80	1	0	14	38.765625	45.3046875	0	39.4453125	36.890625	0	0	0	0	0	0	39	-0.4453125	-19.00000148	109.0000085
0	80	1	0	15	59.25	6.1640625	0	0.3046875	57.375	0	0	0	0	0	0	59	-1.3046875	-55.66667102	125.0000098
0	100	1	0	1	30.1875	36.84375	0	30.984375	27.84375	0	0	0	0	0	0	32	1.015625	43.33333672	134.0000105
0	100	1	0	2	2.578125	8.765625	0	2.90625	0.234375	0	0	0	0	0	0	5	2.09375	89.33334031	114.0000089
0	100	1	0	3	3.890625	10.8046875	0	4.9453125	1.546875	0	0	0	0	0	0	6	1.0546875	45.00000352	145.0000113
0	100	1	0	4	53.1328125	59.4609375	0	53.6015625	50.765625	0	0	0	0	0	0	54	0.3984375	17.00000133	121.0000095
0	100	1	0	5	37.7578125	44.203125	0	38.34375	35.4140625	0	0	0	0	0	0	39	0.65625	28.00000219	125.0000098
0	100	1	0	6	30.8671875	38.7890625	0	32.9296875	28.5234375	0	0	0	0	0	0	35	2.0703125	88.33334023	188.0000147
0	100	1	0	7	47.2734375	53.6953125	0	47.8359375	44.9296875	0	0	0	0	0	0	49	1.1640625	49.66667055	124.0000097
0	100	1	0	8	42.2578125	48.75	0	42.890625	39.890625	0	0	0	0	0	0	43	0.109375	4.666667031	128.00001
0	100	1	0	9	5.71875	11.8359375	0	5.9765625	3.375	0	0	0	0	0	0	7	1.0234375	43.66667008	111.0000087
0	100	1	0	10	25.8984375	31.6640625	0	25.8046875	23.5546875	0	0	0	0	0	0	32	6.1953125	264.333354	96.0000075
0	100	1	0	11	36.890625	44.34375	0	38.484375	34.546875	0	0	0	0	0	0	40	1.515625	64.66667172	168.0000131
0	100	1	0	12	56.6484375	3.46875	0	57.609375	54.3046875	0	0	0	0	0	0	57	-0.609375	-26.00000203	141.000011
0	100	1	0	13	8.71875	14.9296875	0	9.0703125	6.375	0	0	0	0	0	0	10	0.9296875	39.66666977	115.000009
0	100	1	0	14	25.2890625	31.453125	0	25.59375	22.9453125	0	0	0	0	0	0	27	1.40625	60.00000469	113.0000088
0	100	1	0	15	9.796875	15.8671875	0	10.0078125	7.453125	0	0	0	0	0	0	12	1.9921875	85.00000664	109.0000085
0	0	1	1	1	39.3515625	46.078125	41.0859375	40.21875	39.3515625	0	0	0	0	0	0	42	-4.078125	-174.0000136	37.00000289
0	0	1	1	2	35.0625	41.8359375	0	35.9765625	35.0625	0	0	0	0	0	0	37	-4.8359375	-206.3333495	39.00000305
0	0	1	1	3	18.609375	25.21875	20.7421875	19.359375	18.609375	0	0	0	0	0	0	21	-4.21875	-180.0000141	32.0000025
0	0	1	1	4	35.3203125	42.140625	0	36.28125	35.3203125	0	0	0	0	0	0	38	-4.140625	-176.6666805	41.0000032
0	0	1	1	5	49.96875	56.8125	0	50.953125	49.9453125	0	0	0	0	0	0	50	-6.8125	-290.6666894	43.00000336
0	0	1	1	6	25.8046875	32.6484375	0	26.7890625	25.8046875	0	0	0	0	0	0	28	-4.6484375	-198.3333488	42.00000328
0	0	1	1	7	15.0234375	21.6796875	0	15.8203125	15.0234375	0	0	0	0	0	0	18	-3.6796875	-157.0000123	34.00000266
0	0	1	1	8	12.8671875	19.640625	0	13.78125	12.8671875	0	0	0	0	0	0	15	-4.640625	-198.0000155	39.00000305
0	0	1	1	9	57.09375	3.8203125	0	57.9609375	57.09375	0	0	0	0	0	0	59	-4.8203125	-205.6666827	37.00000289
0	0	1	1	10	31.0546875	38.296875	0	32.4375	31.0546875	0	0	0	0	0	0	36	-2.296875	-98.00000766	59.00000461
0	0	1	1	11	35.578125	42.515625	0	36.65625	35.578125	0	0	0	0	0	0	39	-3.515625	-150.0000117	46.00000359
0	0	1	1	12	16.5234375	23.34375	18.6796875	17.484375	16.5	0	0	0	0	0	0	19	-4.34375	-185.3333478	42.00000328
0	0	1	1	13	5.3671875	12.2109375	0	6.3515625	5.3671875	0	0	0	0	0	0	9	-3.2109375	-137.0000107	42.00000328
0	0	1	1	14	53.015625	59.7421875	0	53.8828125	52.9921875	0	0	0	0	0	0	55	-4.7421875	-202.3333491	38.00000297
0	0	1	1	15	9.9609375	16.875	0	11.015625	9.9609375	0	0	0	0	0	0	14	-2.875	-122.6666763	45.00000352
0	20	1	1	1	9.4453125	17.625	0	11.765625	8.9765625	0	0	0	0	0	0	19	1.375	58.66667125	119.0000093
0	20	1	1	2	42.5859375	50.1796875	0	44.3203125	42.1171875	0	0	0	0	0	0	54	3.8203125	163.0000127	94.00000734
0	20	1	1	3	18.0234375	25.7578125	0	19.8984375	17.53125	0	0	0	0	0	0	27	1.2421875	53.00000414	101.0000079
0	20	1	1	4	4.3359375	11.8359375	0	5.9765625	3.8671875	0	0	0	0	0	0	10	-1.8359375	-78.33333945	90.00000703
0	20	1	1	5	11.90625	19.1953125	0	13.3359375	11.4375	0	0	0	0	0	0	18	-1.1953125	-51.00000398	81.00000633
0	20	1	1	6	33.9140625	40.96875	0	35.109375	33.4453125	0	0	0	0	0	0	40	-0.96875	-41.33333656	71.00000555
0	20	1	1	7	25.546875	33.421875	0	27.5625	25.078125	0	0	0	0	0	0	31	-2.421875	-103.3333414	106.0000083
0	20	1	1	8	19.03125	26.4140625	0	20.53125	18.5390625	0	0	0	0	0	0	26	-0.4140625	-17.66666805	85.00000664
0	20	1	1	9	44.4140625	51.4921875	0	45.6328125	43.921875	0	0	0	0	0	0	50	-1.4921875	-63.66667164	73.0000057
0	20	1	1	10	57.5859375	5.6015625	0	59.71875	57.1171875	0	0	0	0	0	0	4	-1.6015625	-68.33333867	111.0000087
0	20	1	1	11	37.59375	44.8125	0	38.953125	37.125	0	0	0	0	0	0	44	-0.8125	-34.66666938	78.00000609
0	20	1	1	12	0	6.9609375	0	1.1015625	59.53125	0	0	0	0	0	0	3	-3.9609375	-169.0000132	67.00000523
0	20	1	1	13	57.9375	5.2265625	0	59.3671875	57.46875	0	0	0	0	0	0	59	-6.2265625	-265.6666874	81.00000633
0	20	1	1	14	31.21875	38.203125	0	32.34375	30.75	0	0	0	0	0	0	39	0.796875	34.00000266	68.00000531
0	20	1	1	15	49.78125	56.765625	0	50.90625	49.3125	0	0	0	0	0	0	53	-3.765625	-160.6666792	68.00000531
0	40	1	1	1	18.703125	26.1328125	0	20.2734375	17.765625	0	0	0	0	0	0	27	0.8671875	37.00000289	107.0000084
0	40	1	1	2	14.71875	21.8671875	0	16.0078125	13.78125	0	0	0	0	0	0	22	0.1328125	5.666667109	95.00000742
0	40	1	1	3	25.921875	33.046875	0	27.1640625	24.984375	0	0	0	0	0	0	34	0.953125	40.66666984	93.00000727
0	40	1	1	4	50.7421875	57.890625	0	52.03125	49.8046875	0	0	0	0	0	0	58	0.109375	4.666667031	95.00000742
0	40	1	1	5	49.03125	56.203125	0	50.34375	48.09375	0	0	0	0	0	0	57	0.796875	34.00000266	96.0000075
0	40	1	1	6	29.2265625	36.609375	0	30.75	28.2890625	0	0	0	0	0	0	34	-2.609375	-111.333342	105.0000082
0	40	1	1	7	13.265625	20.4140625	0	14.5546875	12.328125	0	0	0	0	0	0	20	-0.4140625	-17.66666805	95.00000742
0	40	1	1	8	34.40625	41.390625	0	35.53125	33.46875	0	0	0	0	0	0	42	0.609375	26.00000203	88.00000688
0	40	1	1	9	53.9765625	1.1484375	0	55.2890625	53.0390625	0	0	0	0	0	0	2	0.8515625	36.33333617	96.0000075
0	40	1	1	10	17.6484375	24.9609375	0	19.1015625	16.7109375	0	0	0	0	0	0	24	-0.9609375	-41.0000032	102.000008
0	40	1	1	11	38.8125	45.9609375	0	40.1015625	37.875	0	0	0	0	0	0	46	0.0390625	1.666666797	95.00000742
0	40	1	1	12	29.578125	37.0546875	0	31.1953125	28.640625	0	0	0	0	0	0	35	-2.0546875	-87.66667352	109.0000085
0	40	1	1	13	57.984375	5.2734375	0	59.4140625	57.046875	0	0	0	0	0	0	4	-1.2734375	-54.33333758	101.0000079
0	40	1	1	14	46.7109375	54.703125	0	48.84375	45.7734375	0	0	0	0	0	0	54	-0.703125	-30.00000234	131.0000102
0	40	1	1	15	58.921875	6	0	0.140625	57.984375	0	0	0	0	0	0	5	-1	-42.66667	92.00000719
0	60	1	1	1	30.9375	37.6875	0	31.828125	29.53125	0	0	0	0	0	0	37	-0.6875	-29.33333563	98.00000766
0	60	1	1	2	29.90625	36.4921875	0	30.6328125	28.5	0	0	0	0	0	0	36	-0.4921875	-21.00000164	91.00000711
0	60	1	1	3	9.609375	16.171875	0	10.3125	8.203125	0	0	0	0	0	0	15	-1.171875	-50.00000391	90.00000703
0	60	1	1	4	5.9296875	12.7734375	0	6.9140625	4.5234375	0	0	0	0	0	0	8	-4.7734375	-203.6666826	102.000008
0	60	1	1	5	48.5625	55.359375	0	49.5	47.15625	0	0	0	0	0	0	49	-6.359375	-271.3333545	100.0000078
0	60	1	1	6	33.1171875	39.8671875	0	34.0078125	31.7109375	0	0	0	0	0	0	38	-1.8671875	-79.66667289	98.00000766
0	60	1	1	7	25.59375	31.546875	0	25.6875	24.1875	0	0	0	0	0	0	27	-4.546875	-194.0000152	64.000005
0	60	1	1	8	52.4765625	58.2421875	0	52.3828125	51.046875	0	0	0	0	0	0	53	-5.2421875	-223.6666841	57.00000445
0	60	1	1	9	57.4921875	3.9140625	0	58.0546875	56.0859375	0	0	0	0	0	0	1	-2.9140625	-124.333343	84.00000656
0	60	1	1	10	14.296875	20.484375	0	14.625	12.890625	0	0	0	0	0	0	15	-5.484375	-234.0000183	74.00000578
0	60	1	1	11	52.59375	58.40625	0	52.546875	51.1875	0	0	0	0	0	0	55	-3.40625	-145.3333447	58.00000453
0	60	1	1	12	1.5	7.7109375	0	1.8515625	0.09375	0	0	0	0	0	0	4	-3.7109375	-158.3333457	75.00000586
0	60	1	1	13	35.15625	41.0390625	0	35.1796875	33.75	0	0	0	0	0	0	43	1.9609375	83.6666732	61.00000477
0	60	1	1	14	7.6640625	14.5546875	0	8.6953125	6.2578125	0	0	0	0	0	0	15	0.4453125	19.00000148	104.0000081
0	60	1	1	15	15.8671875	22.4296875	0	16.5703125	14.4609375	0	0	0	0	0	0	18	-4.4296875	-189.0000148	90.00000703
0	80	1	1	1	22.8046875	29.390625	0	23.53125	20.90625	0	0	0	0	0	0	34	4.609375	196.666682	112.0000088
0	80	1	1	2	11.484375	18.4453125	0	12.5859375	9.609375	0	0	0	0	0	0	17	-1.4453125	-61.66667148	127.0000099
0	80	1	1	3	18.515625	25.3828125	0	19.5234375	16.640625	0	0	0	0	0	0	25	-0.3828125	-16.33333461	123.0000096
0	80	1	1	4	44.4609375	51.28125	0	45.421875	42.5859375	0	0	0	0	0	0	51	-0.28125	-12.00000094	121.0000095
0	80	1	1	5	33.7265625	40.4296875	0	34.5703125	31.8515625	0	0	0	0	0	0	41	0.5703125	24.33333523	116.0000091
0	80	1	1	6	56.15625	2.7890625	58.640625	56.9296875	54.28125	0	0	0	0	0	0	59	-3.7890625	-161.6666793	113.0000088
0	80	1	1	7	44.625	51.609375	0	45.75	42.75	0	0	0	0	0	0	50	-1.609375	-68.66667203	128.00001
0	80	1	1	8	59.7421875	7.3125	0	1.453125	57.8671875	0	0	0	0	0	0	5	-2.3125	-98.66667438	153.000012
0	80	1	1	9	34.640625	41.2265625	0	35.3671875	32.765625	0	0	0	0	0	0	39	-2.2265625	-95.00000742	111.0000087
0	80	1	1	10	22.3125	29.4375	0	23.578125	20.4375	0	0	0	0	0	0	27	-2.4375	-104.0000081	134.0000105
0	80	1	1	11	37.734375	44.578125	0	38.71875	35.859375	0	0	0	0	0	0	41	-3.578125	-152.6666786	122.0000095
0	80	1	1	12	38.109375	44.765625	0	38.8828125	36.234375	0	0	0	0	0	0	40	-4.765625	-203.3333492	113.0000088
0	80	1	1	13	34.5	41.484375	0	35.625	32.625	0	0	0	0	0	0	39	-2.484375	-106.0000083	128.00001
0	80	1	1	14	23.34375	30.421875	0	24.5625	21.46875	0	0	0	0	0	0	31	0.578125	24.66666859	132.0000103
0	80	1	1	15	56.015625	2.8359375	0	56.9765625	54.140625	0	0	0	0	0	0	60	-2.8359375	-121.0000095	121.0000095
0	100	1	1	1	55.2890625	1.6875	58.359375	55.828125	52.921875	0	0	0	0	0	0	57	-4.6875	-200.0000156	124.0000097
0	100	1	1	2	14.203125	20.390625	16.9453125	14.53125	11.859375	0	0	0	0	0	0	18	-2.390625	-102.000008	114.0000089
0	100	1	1	3	10.8046875	16.59375	14.109375	10.734375	8.4609375	0	0	0	0	0	0	13	-3.59375	-153.3333453	97.00000758
0	100	1	1	4	42.6328125	49.0546875	45.7265625	43.1953125	40.2890625	0	0	0	0	0	0	44	-5.0546875	-215.6666835	124.0000097
0	100	1	1	5	54.6796875	1.125	57.7734375	55.265625	52.3359375	0	0	0	0	0	0	55	-6.125	-261.3333538	125.0000098
0	100	1	1	6	15.46875	21.9140625	0	16.0546875	13.125	0	0	0	0	0	0	17	-4.9140625	-209.666683	125.0000098
0	100	1	1	7	30.8203125	37.359375	34.1015625	31.5	28.4765625	0	0	0	0	0	0	33	-4.359375	-186.0000145	129.0000101
0	100	1	1	8	21.09375	27.046875	0	21.1875	18.75	0	0	0	0	0	0	21	-6.046875	-258.0000202	104.0000081
0	100	1	1	9	47.625	53.34375	0	47.484375	45.2578125	0	0	0	0	0	0	47	-6.34375	-270.6666878	95.00000742
0	100	1	1	10	31.5703125	38.203125	0	32.34375	29.2265625	0	0	0	0	0	0	33	-5.203125	-222.0000173	133.0000104
0	100	1	1	11	28.6171875	33.8671875	0	28.0078125	26.2734375	0	0	0	0	0	0	28	-5.8671875	-250.3333529	74.00000578
0	100	1	1	12	24.046875	29.9765625	0	24.1171875	21.703125	0	0	0	0	0	0	25	-4.9765625	-212.3333499	103.000008
0	100	1	1	13	27.3984375	33.9609375	0	28.1015625	25.03125	0	0	0	0	0	0	36	2.0390625	87.0000068	131.0000102
0	100	1	1	14	50.671875	56.1796875	0	50.3203125	48.3046875	0	0	0	0	0	0	51	-5.1796875	-221.0000173	86.00000672
0	100	1	1	15	32.2734375	37.96875	0	32.109375	29.9296875	0	0	0	0	0	0	36	-1.96875	-84.00000656	93.00000727
1	-	0	0	1	4.40625	0	0	5.203125	3	0	0	0	0	0	0	7	1.796875	76.66667266	94.00000734
1	-	0	0	2	36.3984375	0	0	36.3515625	34.0546875	0	0	0	0	0	0	38	1.6484375	70.33333883	98.00000766
1	-	0	0	3	22.59375	0	0	21.7734375	20.25	0	0	0	0	0	0	22	0.2265625	9.666667422	65.00000508
1	-	0	0	4	54.609375	0	0	54.9375	53.203125	0	0	0	0	0	0	54	-0.9375	-40.00000313	74.00000578
1	-	0	0	5	26.671875	0	0	25.5234375	24.328125	0	0	0	0	0	0	27	1.4765625	63.00000492	51.00000398
1	-	0	0	6	13.5234375	0	0	13.78125	11.6484375	0	0	0	0	0	0	14	0.21875	9.333334063	91.00000711
1	-	0	0	7	40.9453125	0	0	41.3671875	39.046875	0	0	0	0	0	0	42	0.6328125	27.00000211	99.00000773
1	-	0	0	8	57.5859375	0	0	58.5703125	57.1171875	0	0	0	0	0	0	58	-0.5703125	-24.33333523	62.00000484
1	-	0	0	9	30.5390625	0	0	31.734375	30.0703125	0	0	0	0	0	0	33	1.265625	54.00000422	71.00000555
1	-	0	0	10	57.84375	0	0	59.1328125	57.375	0	0	0	0	0	0	58	-1.1328125	-48.33333711	75.00000586
1	-	0	0	11	9.984375	0	0	10.5234375	9.046875	0	0	0	0	0	0	11	0.4765625	20.33333492	63.00000492
1	-	0	0	12	58.21875	0	0	58.8046875	57.28125	0	0	0	0	0	0	60	1.1953125	51.00000398	65.00000508
1	-	0	0	13	39.421875	0	0	39.28125	38.015625	0	0	0	0	0	0	42	2.71875	116.0000091	54.00000422
1	-	0	0	14	40.7578125	0	0	40.3828125	38.8828125	0	0	0	0	0	0	43	2.6171875	111.6666754	64.000005
1	-	0	0	15	23.1796875	0	0	22.7109375	22.2421875	0	0	0	0	0	0	25	2.2890625	97.6666743	20.00000156
1	-	1	0	1	11.953125	19.59375	0	13.734375	10.546875	0	0	0	0	0	0	16	2.265625	96.66667422	136.0000106
1	-	1	0	2	12.4921875	20.0859375	0	14.2265625	11.5546875	0	0	0	0	0	0	16	1.7734375	75.66667258	114.0000089
1	-	1	0	3	7.3125	12.8203125	0	6.9375	4.9453125	0	0	0	0	0	0	8	1.0625	45.33333688	85.00000664
1	-	1	0	4	0	6.84375	0	0.9609375	59.53125	0	0	0	0	0	0	1	0.0390625	1.666666797	61.00000477
1	-	1	0	5	55.2890625	2.3671875	0	56.5078125	54.8203125	0	0	0	0	0	0	57	0.4921875	21.00000164	72.00000563
1	-	1	0	6	52.734375	59.1328125	0	53.2734375	51.328125	0	0	0	0	0	0	55	1.7265625	73.66667242	83.00000648
1	-	1	0	7	26.1796875	31.3359375	0	25.453125	23.8359375	0	0	0	0	0	0	25	-0.453125	-19.33333484	69.00000539
1	-	1	0	8	37.5703125	44.296875	0	38.4375	36.6328125	0	0	0	0	0	0	37	-1.4375	-61.33333813	77.00000602
1	-	1	0	9	58.453125	4.6875	0	58.828125	57.046875	0	0	0	0	0	0	60	1.171875	50.00000391	76.00000594
1	-	1	0	10	15.5859375	21.28125	0	15.421875	13.7109375	0	0	0	0	0	0	15	-0.421875	-18.00000141	73.0000057
1	-	1	0	11	0.8671875	6.7734375	0	0.9140625	58.9921875	0	0	0	0	0	0	2	1.0859375	46.33333695	82.00000641
1	-	1	0	12	37.359375	43.21875	0	37.359375	35.484375	0	0	0	0	0	0	37	-0.359375	-15.33333453	80.00000625
1	-	1	0	13	52.03125	59.578125	0	53.71875	51.5625	0	0	0	0	0	0	56	2.28125	97.33334094	92.00000719
1	-	1	0	14	38.90625	45.609375	0	39.75	37.96875	0	0	0	0	0	0	40	0.25	10.6666675	76.00000594
1	-	1	0	15	33.9375	39.1875	0	33.328125	31.59375	0	0	0	0	0	0	33	-0.328125	-14.00000109	74.00000578
1	-	1	1	1	48.703125	56.015625	0	50.15625	46.828125	0	0	0	0	0	0	56	-0.015625	-0.666666719	142.0000111
1	-	1	1	2	32.4375	40.2890625	0	34.4296875	31.96875	0	0	0	0	0	0	36	-4.2890625	-183.0000143	105.0000082
1	-	1	1	3	54.8203125	2.15625	0	56.296875	53.8828125	0	0	0	0	0	0	58	-4.15625	-177.3333472	103.000008
1	-	1	1	4	33.2578125	40.1953125	0	34.3359375	32.3203125	0	0	0	0	0	0	38	-2.1953125	-93.66667398	86.00000672
1	-	1	1	5	12.4921875	18.3046875	0	12.4453125	10.1484375	0	0	0	0	0	0	15	-3.3046875	-141.000011	98.00000766
1	-	1	1	6	21.6796875	27.9375	0	22.078125	19.78125	0	0	0	0	0	0	24	-3.9375	-168.0000131	98.00000766
1	-	1	1	7	16.96875	24.328125	0	18.46875	16.5	0	0	0	0	0	0	19	-5.328125	-227.3333511	84.00000656
1	-	1	1	8	59.671875	5.34375	0	59.484375	57.328125	0	0	0	0	0	0	59	-6.34375	-270.6666878	92.00000719
1	-	1	1	9	25.8984375	32.625	0	26.765625	24.4921875	0	0	0	0	0	0	26	-6.625	-282.6666888	97.00000758
1	-	1	1	10	39.7734375	47.3671875	0	41.5078125	39.28125	0	0	0	0	0	0	41	-6.3671875	-271.6666879	95.00000742
1	-	1	1	11	54.4453125	1.125	0	55.265625	53.0390625	0	0	0	0	0	0	57	-4.125	-176.0000138	95.00000742
1	-	1	1	12	16.4765625	22.3125	0	16.453125	14.6015625	0	0	0	0	0	0	17	-5.3125	-226.6666844	79.00000617
1	-	1	1	13	51.140625	55.875	0	50.015625	48.7734375	0	0	0	0	0	0	52	-3.875	-165.3333463	53.00000414
1	-	1	1	14	58.6875	6.2578125	0	0.3984375	57.75	0	0	0	0	0	0	59	-7.2578125	-309.6666909	113.0000088
1	-	1	1	15	48.4453125	54.6796875	0	48.8203125	47.0390625	0	0	0	0	0	0	49	-5.6796875	-242.3333523	76.00000594
2	-	0	0	1	56.9296875	0	2.203125	57.9609375	0	0	0	0	0	0	0	58	0.0390625	1.666666797	0
2	-	0	0	2	31.9921875	0	35.0859375	32.953125	0	0	0	0	0	0	0	35	2.046875	87.33334016	0
2	-	0	0	3	13.7109375	0	16.8515625	14.6953125	0	0	0	0	0	0	0	16	1.3046875	55.66667102	0
2	-	0	0	4	12.4453125	0	15.4921875	13.4296875	0	0	0	0	0	0	0	15	1.5703125	67.00000523	0
2	-	0	0	5	19.6640625	0	25.2421875	20.6015625	0	0	0	0	0	0	0	22	1.3984375	59.66667133	0
2	-	0	0	6	38.1796875	0	41.1796875	39	0	0	0	0	0	0	0	40	1	42.66667	0
2	-	0	0	7	41.5546875	0	46.640625	42.5390625	0	0	0	0	0	0	0	44	1.4609375	62.3333382	0
2	-	0	0	8	20.53125	0	30.140625	21.421875	0	0	0	0	0	0	0	23	1.578125	67.33333859	0
2	-	0	0	9	8.25	0	19.0546875	9.2109375	0	0	0	0	0	0	0	12	2.7890625	119.0000093	0
2	-	0	0	10	19.21875	0	28.640625	20.1796875	0	0	0	0	0	0	0	20	-0.1796875	-7.666667266	0
2	-	0	0	11	4.828125	0	10.546875	5.8828125	0	0	0	0	0	0	0	8	2.1171875	90.33334039	0
2	-	0	0	12	56.71875	0	2.2265625	57.65625	0	0	0	0	0	0	0	2	4.34375	185.3333478	0
2	-	0	0	13	38.4375	0	43.8984375	39.3984375	0	0	0	0	0	0	0	39	-0.3984375	-17.00000133	0
2	-	0	0	14	37.40625	0	42.703125	38.25	0	0	0	0	0	0	0	39	0.75	32.0000025	0
2	-	0	0	15	31.7578125	0	41.203125	32.671875	0	0	0	0	0	0	0	34	1.328125	56.66667109	0
2	-	1	0	1	14.5078125	21.3515625	16.6171875	15.4921875	0	0	0	0	0	0	0	19	3.5078125	149.6666784	0
2	-	1	0	2	3.2578125	10.0546875	5.390625	4.1953125	0	0	0	0	0	0	0	6	1.8046875	77.00000602	0
2	-	1	0	3	46.9921875	53.8828125	49.359375	48.0234375	0	0	0	0	0	0	0	51	2.9765625	127.0000099	0
2	-	1	0	4	35.4375	42.2578125	37.6640625	36.3984375	0	0	0	0	0	0	0	37	0.6015625	25.66666867	0
2	-	1	0	5	40.8515625	47.6484375	43.7109375	41.7890625	0	0	0	0	0	0	0	43	1.2109375	51.6666707	0
2	-	1	0	6	55.03125	1.921875	6.75	56.0625	0	0	0	0	0	0	0	57	0.9375	40.00000313	0
2	-	1	0	7	20.4375	27.234375	25.8984375	21.3515625	0	0	0	0	0	0	0	23	1.6484375	70.33333883	0
2	-	1	0	8	46.40625	53.203125	51.6796875	47.34375	0	0	0	0	0	0	0	49	1.65625	70.66667219	0
2	-	1	0	9	35.0859375	41.8359375	40.7578125	35.9765625	0	0	0	0	0	0	0	36	0.0234375	1.000000078	0
2	-	1	0	10	17.0625	23.90625	22.1953125	18.046875	0	0	0	0	0	0	0	19	0.953125	40.66666984	0
2	-	1	0	11	46.40625	53.1796875	51.4921875	47.3203125	0	0	0	0	0	0	0	49	1.6796875	71.66667227	0
2	-	1	0	12	48.75	55.59375	57.140625	49.734375	0	0	0	0	0	0	0	51	1.265625	54.00000422	0
2	-	1	0	13	4.21875	11.015625	9.4453125	5.15625	0	0	0	0	0	0	0	9	3.84375	164.0000128	0
2	-	1	0	14	58.6171875	5.34375	4.0546875	59.484375	0	0	0	0	0	0	0	60	0.515625	22.00000172	0
2	-	1	0	15	3.375	10.078125	9.8203125	4.21875	0	0	0	0	0	0	0	8	3.78125	161.3333459	0
2	-	1	1	1	2.953125	10.0078125	7.6171875	4.125	0	0	0	0	0	0	0	7	-3.0078125	-128.3333434	0
2	-	1	1	2	40.96875	47.9296875	45.234375	42.0703125	0	0	0	0	0	0	0	44	-3.9296875	-167.6666798	0
2	-	1	1	3	53.0390625	0.046875	57.75	54.1640625	0	0	0	0	0	0	0	2	1.953125	83.33333984	0
2	-	1	1	4	44.71875	51.984375	49.8046875	46.125	0	0	0	0	0	0	0	54	2.015625	86.00000672	0
2	-	1	1	5	34.453125	41.296875	39.328125	35.4375	0	0	0	0	0	0	0	39	-2.296875	-98.00000766	0
2	-	1	1	6	59.859375	6.75	5.109375	0.890625	0	0	0	0	0	0	0	5	-1.75	-74.6666725	0
2	-	1	1	7	35.484375	42.3515625	40.2890625	36.4921875	0	0	0	0	0	0	0	44	1.6484375	70.33333883	0
2	-	1	1	8	2.4140625	9.1875	8.3671875	3.328125	0	0	0	0	0	0	0	9	-0.1875	-8.000000625	0
2	-	1	1	9	53.953125	0.8203125	58.921875	54.9609375	0	0	0	0	0	0	0	58	-2.8203125	-120.3333427	0
2	-	1	1	10	49.4765625	56.2734375	54.609375	50.4140625	0	0	0	0	0	0	0	54	-2.2734375	-97.00000758	0
2	-	1	1	11	11.859375	18.6328125	17.9765625	12.7734375	0	0	0	0	0	0	0	18	-0.6328125	-27.00000211	0
2	-	1	1	12	22.8046875	29.765625	28.453125	23.90625	0	0	0	0	0	0	0	28	-1.765625	-75.33333922	0
2	-	1	1	13	35.4140625	42.28125	40.4765625	36.421875	0	0	0	0	0	0	0	40	-2.28125	-97.33334094	0
2	-	1	1	14	53.4140625	0.28125	59.1328125	54.421875	0	0	0	0	0	0	0	57	-3.28125	-140.0000109	0
2	-	1	1	15	31.7109375	38.671875	36.84375	32.8125	0	0	0	0	0	0	0	38	-0.671875	-28.66666891	0
3	-	0	1	1	0	13.78125	0	0	0	0	0	0	0	0	0	16	2.21875	94.66667406	0
3	-	0	1	2	0	25.6875	0	0	0	0	0	0	0	0	0	29	3.3125	141.3333444	0
3	-	0	1	3	0	31.21875	0	0	0	0	0	0	0	0	0	32	0.78125	33.33333594	0
3	-	0	1	4	0	34.5	0	0	0	0	0	0	0	0	0	35	0.5	21.333335	0
3	-	0	1	5	0	29.1796875	0	0	0	0	0	0	0	0	0	29	-0.1796875	-7.666667266	0
3	-	0	1	6	0	49.171875	0	0	0	0	0	0	0	0	0	49	-0.171875	-7.333333906	0
3	-	0	1	7	0	14.765625	0	0	0	0	0	0	0	0	0	15	0.234375	10.00000078	0
3	-	0	1	8	0	14.4375	0	0	0	0	0	0	0	0	0	15	0.5625	24.00000188	0
3	-	0	1	9	0	31.3125	0	0	0	0	0	0	0	0	0	34	2.6875	114.6666756	0
3	-	0	1	10	0	44.859375	0	0	0	0	0	0	0	0	0	46	1.140625	48.66667047	0
3	-	0	1	11	0	56.0625	0	0	0	0	0	0	0	0	0	58	1.9375	82.66667313	0
3	-	0	1	12	0	22.0078125	0	0	0	0	0	0	0	0	0	24	1.9921875	85.00000664	0
3	-	0	1	13	0	48.65625	0	0	0	0	0	0	0	0	0	49	0.34375	14.66666781	0
3	-	0	1	14	0	51.7734375	0	0	0	0	0	0	0	0	0	53	1.2265625	52.33333742	0
3	-	0	1	15	0	21.3046875	0	0	0	0	0	0	0	0	0	23	1.6953125	72.33333898	0
