# Supplementary material for: The effect of electrical muscle stimulation on intentional binding and explicit sense of agency
Source: PeerJ. 2024 Sep 19;12:e17977. doi: 10.7717/peerj.17977 (PMC11416759; doi:10.7717/peerj.17977)
Supplement: Supplemental Information 1 [file peerj-12-17977-s001.zip › RawData/Experiment2/Participant58.csv]

Action type (0=Voluntary+EMS, 1=Voluntary+Sham EMS, 2=Involuntary, 3=Tone)	EMS application time[ms]	Condition (0=Baseline, 1=Operant)	Judgment event (0=Action, 1=Tone)	Trial	Stimulation	Tone	Switch release	Switch push	Switch release	Switch push	Switch release	Switch push	Switch release	Switch push	Switch release	Answer of participant	Judgement error on clock	Judgement error[ms]	SW1 Release to Push[ms]
0	0	0	0	1	2.2265625	0	0	3.0234375	2.2265625	0	0	0	0	0	0	7.1	4.0765625	173.9333469	34.00000266
0	0	0	0	2	16.5	0	0	17.25	16.5	0	0	0	0	0	0	21.2	3.95	168.5333465	32.0000025
0	0	0	0	3	52.9453125	0	0	53.90625	52.9453125	0	0	0	0	0	0	57.1	3.19375	136.2666773	41.0000032
0	0	0	0	4	40.453125	0	0	41.1328125	40.453125	0	0	0	0	0	0	44.9	3.7671875	160.7333459	29.00000227
0	0	0	0	5	7.828125	0	0	8.53125	7.828125	0	0	0	0	0	0	13.8	5.26875	224.8000176	30.00000234
0	0	0	0	6	40.9921875	0	0	41.765625	40.9921875	0	0	0	0	0	0	46.7	4.934375	210.5333498	33.00000258
0	0	0	0	7	32.203125	0	0	33	32.203125	0	0	0	0	0	0	34	1	42.66667	34.00000266
0	0	0	0	8	16.921875	0	0	17.8359375	16.921875	0	0	0	0	0	0	21.6	3.7640625	160.6000125	39.00000305
0	0	0	0	9	48.046875	0	0	48.75	48.046875	0	0	0	0	0	0	50.8	2.05	87.4666735	30.00000234
0	0	0	0	10	12.65625	0	0	13.3828125	12.6328125	0	0	0	0	0	0	17.5	4.1171875	175.6666804	32.0000025
0	0	0	0	11	31.0546875	0	0	31.828125	31.0546875	0	0	0	0	0	0	35.4	3.571875	152.4000119	33.00000258
0	0	0	0	12	46.3828125	0	0	47.1328125	46.359375	0	0	0	0	0	0	51.8	4.6671875	199.1333489	33.00000258
0	0	0	0	13	4.2890625	0	0	5.0859375	4.2890625	0	0	0	0	0	0	7.8	2.7140625	115.800009	34.00000266
0	0	0	0	14	52.1953125	0	0	52.96875	52.1953125	0	0	0	0	0	0	56	3.03125	129.3333434	33.00000258
0	0	0	0	15	1.875	0	0	3.5390625	1.875	0	0	0	0	0	0	3.7	0.1609375	6.866667203	71.00000555
0	20	0	0	1	43.7578125	0	0	44.4609375	43.2890625	0	0	0	0	0	0	47.1	2.6390625	112.6000088	50.00000391
0	20	0	0	2	11.7421875	0	0	12.328125	11.2734375	0	0	0	0	0	0	14.9	2.571875	109.7333419	45.00000352
0	20	0	0	3	29.9765625	0	0	30.703125	29.484375	0	0	0	0	0	0	33.2	2.496875	106.5333417	52.00000406
0	20	0	0	4	56.8359375	0	0	57.5625	56.3671875	0	0	0	0	0	0	0.3	2.7375	116.8000091	51.00000398
0	20	0	0	5	24.046875	0	0	41.34375	28.1015625	24.7265625	23.578125	0	0	0	0	26	1.2734375	54.33333758	49.00000383
0	20	0	0	6	50.6484375	0	0	51.3984375	50.1796875	0	0	0	0	0	0	54.9	3.5015625	149.4000117	52.00000406
0	20	0	0	7	50.0859375	0	0	50.7890625	49.59375	0	0	0	0	0	0	53	2.2109375	94.3333407	51.00000398
0	20	0	0	8	10.921875	0	0	11.6015625	10.453125	0	0	0	0	0	0	14.6	2.9984375	127.9333433	49.00000383
0	20	0	0	9	58.265625	0	0	59.15625	57.796875	0	0	0	0	0	0	1.7	2.54375	108.5333418	58.00000453
0	20	0	0	10	27.8671875	0	0	28.546875	27.3984375	0	0	0	0	0	0	31.8	3.253125	138.8000108	49.00000383
0	20	0	0	11	12.5625	0	0	13.3359375	12.09375	0	0	0	0	0	0	16.1	2.7640625	117.9333425	53.00000414
0	20	0	0	12	28.9453125	0	0	29.671875	28.4765625	0	0	0	0	0	0	32.4	2.728125	116.4000091	51.00000398
0	20	0	0	13	58.6640625	0	0	59.4140625	58.1953125	0	0	0	0	0	0	0.2	0.7859375	33.53333595	52.00000406
0	20	0	0	14	26.4140625	0	0	27.3515625	25.9453125	0	0	0	0	0	0	28.8	1.4484375	61.80000483	60.00000469
0	20	0	0	15	7.9921875	0	33.328125	8.9296875	7.5234375	0	0	0	0	0	0	15.4	6.4703125	276.0666882	60.00000469
0	40	0	0	1	40.875	0	0	41.9296875	39.9375	0	0	0	0	0	0	47.8	5.8703125	250.4666862	85.00000664
0	40	0	0	2	19.96875	0	0	21.046875	19.03125	0	0	0	0	0	0	23.6	2.553125	108.9333418	86.00000672
0	40	0	0	3	9.1640625	0	0	10.265625	8.2265625	0	0	0	0	0	0	12.7	2.434375	103.8666748	87.0000068
0	40	0	0	4	48.09375	0	0	49.078125	47.15625	0	0	0	0	0	0	57.9	8.821875	376.4000294	82.00000641
0	40	0	0	5	41.6015625	0	0	42.9375	40.6640625	0	0	0	0	0	0	48	5.0625	216.0000169	97.00000758
0	40	0	0	6	42.5390625	0	0	43.9453125	41.6015625	0	0	0	0	0	0	48	4.0546875	173.0000135	100.0000078
0	40	0	0	7	15.046875	0	0	16.078125	14.109375	0	0	0	0	0	0	19.8	3.721875	158.8000124	84.00000656
0	40	0	0	8	50.8359375	0	0	51.75	49.8984375	0	0	0	0	0	0	54.6	2.85	121.6000095	79.00000617
0	40	0	0	9	21.7734375	0	0	22.6640625	20.8359375	0	0	0	0	0	0	27.8	5.1359375	219.1333505	78.00000609
0	40	0	0	10	32.6015625	0	0	33.5859375	31.6640625	0	0	0	0	0	0	38.7	5.1140625	218.200017	82.00000641
0	40	0	0	11	33.421875	0	0	34.3828125	32.484375	0	0	0	0	0	0	39.2	4.8171875	205.5333494	81.00000633
0	40	0	0	12	50.671875	0	0	51.6328125	49.734375	0	0	0	0	0	0	56.1	4.4671875	190.6000149	81.00000633
0	40	0	0	13	10.9921875	0	0	11.8828125	10.0546875	0	0	0	0	0	0	17.2	5.3171875	226.8666844	78.00000609
0	40	0	0	14	45.4453125	0	0	46.265625	44.484375	0	0	0	0	0	0	51.8	5.534375	236.1333518	76.00000594
0	40	0	0	15	26.3671875	0	0	27.1875	25.4296875	0	0	0	0	0	0	31.4	4.2125	179.7333474	75.00000586
0	60	0	0	1	14.0859375	0	0	15.6796875	12.65625	0	0	0	0	0	0	15.9	0.2203125	9.400000734	129.0000101
0	60	0	0	2	41.4609375	0	0	41.6015625	40.0546875	0	0	0	0	0	0	43.2	1.5984375	68.20000533	66.00000516
0	60	0	0	3	30.609375	0	0	31.453125	29.203125	0	0	0	0	0	0	33.6	2.146875	91.60000716	96.0000075
0	60	0	0	4	52.03125	0	0	52.875	50.625	0	0	0	0	0	0	56.1	3.225	137.6000108	96.0000075
0	60	0	0	5	17.34375	0	0	18.0703125	15.9375	0	0	0	0	0	0	24.4	6.3296875	270.0666878	91.00000711
0	60	0	0	6	12.0703125	0	0	12.9375	10.6640625	0	0	0	0	0	0	15.3	2.3625	100.8000079	97.00000758
0	60	0	0	7	25.2890625	0	0	26.3203125	23.8828125	0	0	0	0	0	0	27.7	1.3796875	58.86667127	104.0000081
0	60	0	0	8	46.265625	0	0	47.203125	44.859375	0	0	0	0	0	0	49	1.796875	76.66667266	100.0000078
0	60	0	0	9	17.625	0	0	18.5390625	16.21875	0	0	0	0	0	0	21.5	2.9609375	126.3333432	99.00000773
0	60	0	0	10	10.4765625	0	0	11.4375	9.0703125	0	0	0	0	0	0	14.9	3.4625	147.7333449	101.0000079
0	60	0	0	11	53.7890625	0	0	54.796875	52.3828125	0	0	0	0	0	0	58.4	3.603125	153.7333453	103.000008
0	60	0	0	12	40.828125	0	0	41.625	39.421875	0	0	0	0	0	0	45.2	3.575	152.5333453	94.00000734
0	60	0	0	13	13.21875	0	0	14.1328125	11.8125	0	0	0	0	0	0	18.1	3.9671875	169.2666799	99.00000773
0	60	0	0	14	42.328125	0	0	43.265625	40.921875	0	0	0	0	0	0	48.7	5.434375	231.8666848	100.0000078
0	60	0	0	15	43.875	0	0	44.859375	42.46875	0	0	0	0	0	0	48.2	3.340625	142.5333445	102.000008
0	80	0	0	1	7.8046875	0	0	8.5546875	5.9296875	0	0	0	0	0	0	12.6	4.0453125	172.6000135	112.0000088
0	80	0	0	2	26.6015625	0	0	27.328125	24.7265625	0	0	0	0	0	0	32.1	4.771875	203.6000159	111.0000087
0	80	0	0	3	7.40625	0	0	8.15625	5.53125	0	0	0	0	0	0	12.7	4.54375	193.8666818	112.0000088
0	80	0	0	4	47.6484375	0	0	48.46875	45.7734375	0	0	0	0	0	0	51.9	3.43125	146.4000114	115.000009
0	80	0	0	5	17.4375	0	0	18.234375	15.5625	0	0	0	0	0	0	25	6.765625	288.6666892	114.0000089
0	80	0	0	6	40.8046875	0	0	41.6484375	38.9296875	0	0	0	0	0	0	46	4.3515625	185.6666812	116.0000091
0	80	0	0	7	16.2890625	0	0	17.25	14.4140625	0	0	0	0	0	0	20.8	3.55	151.4666785	121.0000095
0	80	0	0	8	1.828125	0	0	2.6015625	59.953125	0	0	0	0	0	0	5	2.3984375	102.3333413	113.0000088
0	80	0	0	9	29.671875	0	0	30.515625	27.796875	0	0	0	0	0	0	33.5	2.984375	127.3333433	116.0000091
0	80	0	0	10	40.8984375	0	0	41.6953125	39.0234375	0	0	0	0	0	0	46.1	4.4046875	187.933348	114.0000089
0	80	0	0	11	43.96875	0	0	44.953125	42.09375	0	0	0	0	0	0	47.3	2.346875	100.1333412	122.0000095
0	80	0	0	12	8.53125	0	0	9.328125	6.6328125	0	0	0	0	0	0	16	6.671875	284.6666889	115.000009
0	80	0	0	13	5.4375	0	0	6.3984375	3.5625	0	0	0	0	0	0	10.9	4.5015625	192.0666817	121.0000095
0	80	0	0	14	32.8359375	0	0	33.5625	30.9609375	0	0	0	0	0	0	37.6	4.0375	172.2666801	111.0000087
0	80	0	0	15	53.53125	0	0	54.3046875	51.65625	0	0	0	0	0	0	57.4	3.0953125	132.066677	113.0000088
0	100	0	0	1	41.4375	0	0	42.5390625	39.09375	0	0	0	0	0	0	46.2	3.6609375	156.2000122	147.0000115
0	100	0	0	2	20.8828125	0	0	21.703125	18.5390625	0	0	0	0	0	0	25.8	4.096875	174.8000137	135.0000105
0	100	0	0	3	46.265625	0	0	47.2265625	43.921875	0	0	0	0	0	0	49.6	2.3734375	101.2666746	141.000011
0	100	0	0	4	49.921875	0	0	51.2578125	47.578125	0	0	0	0	0	0	55.9	4.6421875	198.0666821	157.0000123
0	100	0	0	5	17.53125	0	0	18.84375	15.1875	0	0	0	0	0	0	21	2.15625	92.00000719	156.0000122
0	100	0	0	6	15.4921875	0	0	16.359375	13.1484375	0	0	0	0	0	0	20.8	4.440625	189.4666815	137.0000107
0	100	0	0	7	28.171875	0	0	29.109375	25.828125	0	0	0	0	0	0	33.4	4.290625	183.066681	140.0000109
0	100	0	0	8	42.65625	0	0	43.5703125	40.2890625	0	0	0	0	0	0	46.1	2.5296875	107.9333418	140.0000109
0	100	0	0	9	58.6640625	0	0	59.203125	56.296875	0	0	0	0	0	0	1.2	1.996875	85.20000666	124.0000097
0	100	0	0	10	41.4609375	0	0	42.4921875	39.1171875	0	0	0	0	0	0	45.3	2.8078125	119.8000094	144.0000113
0	100	0	0	11	53.9296875	0	0	54.375	51.5859375	0	0	0	0	0	0	57.5	3.125	133.3333438	119.0000093
0	100	0	0	12	26.8125	0	0	27.515625	24.46875	0	0	0	0	0	0	32.7	5.184375	221.2000173	130.0000102
0	100	0	0	13	11.15625	0	0	11.90625	8.8125	0	0	0	0	0	0	14.9	2.99375	127.7333433	132.0000103
0	100	0	0	14	20.765625	0	0	21.515625	18.421875	0	0	0	0	0	0	24.7	3.184375	135.8666773	132.0000103
0	100	0	0	15	41.7890625	0	0	42.609375	39.4453125	0	0	0	0	0	0	47	4.390625	187.333348	135.0000105
0	0	1	0	1	6.375	12.984375	0	7.125	6.375	0	0	0	0	0	0	11.7	4.575	195.2000153	32.0000025
0	0	1	0	2	20.34375	26.859375	0	21	20.34375	0	0	0	0	0	0	25	4	170.66668	28.00000219
0	0	1	0	3	42.515625	49.0546875	0	43.1953125	42.515625	0	0	0	0	0	0	49.3	6.1046875	260.466687	29.00000227
0	0	1	0	4	13.2421875	19.8515625	0	13.9921875	13.2421875	0	0	0	0	0	0	17.6	3.6078125	153.9333454	32.0000025
0	0	1	0	5	37.0078125	43.6171875	0	37.7578125	37.0078125	0	0	0	0	0	0	43.4	5.6421875	240.7333521	32.0000025
0	0	1	0	6	11.3671875	18.4453125	0	12.5859375	11.3671875	0	0	0	0	0	0	17.6	5.0140625	213.93335	52.00000406
0	0	1	0	7	0.1875	7.125	0	1.265625	0.1875	0	0	0	0	0	0	6.2	4.934375	210.5333498	46.00000359
0	0	1	0	8	27.65625	34.3125	0	28.453125	27.65625	0	0	0	0	0	0	32.3	3.846875	164.1333462	34.00000266
0	0	1	0	9	42.1171875	48.65625	0	42.796875	42.1171875	0	0	0	0	0	0	56.9	14.103125	601.7333803	29.00000227
0	0	1	0	10	5.2265625	12.0234375	0	6.1640625	5.203125	0	0	0	0	0	0	10.2	4.0359375	172.2000135	41.0000032
0	0	1	0	11	51.1875	57.703125	0	51.84375	51.1875	0	0	0	0	0	0	54	2.15625	92.00000719	28.00000219
0	0	1	0	12	20.109375	26.625	0	20.765625	20.109375	0	0	0	0	0	0	24.6	3.834375	163.6000128	28.00000219
0	0	1	0	13	26.34375	32.859375	0	27	26.34375	0	0	0	0	0	0	30.4	3.4	145.066678	28.00000219
0	0	1	0	14	13.3125	19.8046875	0	13.9453125	13.3125	0	0	0	0	0	0	19.7	5.7546875	245.5333525	27.00000211
0	0	1	0	15	50.0390625	56.625	0	50.765625	50.0390625	0	0	0	0	0	0	56.3	5.534375	236.1333518	31.00000242
0	20	1	0	1	39.5859375	46.21875	0	40.359375	39.1171875	0	0	0	0	0	0	44.3	3.940625	168.1333465	53.00000414
0	20	1	0	2	26.484375	33.09375	0	27.234375	26.015625	0	0	0	0	0	0	31.8	4.565625	194.8000152	52.00000406
0	20	1	0	3	20.34375	26.90625	0	21.046875	19.875	0	0	0	0	0	0	25	3.953125	168.6666798	50.00000391
0	20	1	0	4	13.4296875	20.1328125	0	14.2734375	12.9375	0	0	0	0	0	0	20.1	5.8265625	248.6000194	57.00000445
0	20	1	0	5	33.234375	39.8203125	0	33.9609375	32.765625	0	0	0	0	0	0	36.2	2.2390625	95.5333408	51.00000398
0	20	1	0	6	18.46875	25.1484375	0	19.2890625	18	0	0	0	0	0	0	22.5	3.2109375	137.0000107	55.0000043
0	20	1	0	7	39.609375	46.171875	0	40.3125	39.140625	0	0	0	0	0	0	43	2.6875	114.6666756	50.00000391
0	20	1	0	8	4.9453125	11.6015625	0	5.7421875	4.4765625	0	0	0	0	0	0	8.9	3.1578125	134.7333439	54.00000422
0	20	1	0	9	10.4296875	16.9921875	0	11.1328125	9.9375	0	0	0	0	0	0	15.3	4.1671875	177.8000139	51.00000398
0	20	1	0	10	31.9453125	38.4609375	0	32.6015625	31.453125	0	0	0	0	0	0	37.8	5.1984375	221.8000173	49.00000383
0	20	1	0	11	43.6875	50.296875	0	44.4375	43.21875	0	0	0	0	0	0	48.7	4.2625	181.8666809	52.00000406
0	20	1	0	12	45.3515625	51.9140625	0	46.0546875	44.8828125	0	0	0	0	0	0	49.4	3.3453125	142.7333445	50.00000391
0	20	1	0	13	36.5390625	43.21875	0	45	42.9140625	37.359375	36.0703125	0	0	0	0	44	6.640625	283.3333555	55.0000043
0	20	1	0	14	10.03125	16.640625	0	10.78125	9.5625	0	0	0	0	0	0	14.1	3.31875	141.6000111	52.00000406
0	20	1	0	15	25.4296875	32.0625	0	26.203125	24.9375	0	0	0	0	0	0	30.7	4.496875	191.8666817	54.00000422
0	40	1	0	1	19.40625	26.0625	0	20.203125	18.46875	0	0	0	0	0	0	24.6	4.396875	187.6000147	74.00000578
0	40	1	0	2	31.1953125	37.921875	0	32.0625	30.2578125	0	0	0	0	0	0	37.2	5.1375	219.2000171	77.00000602
0	40	1	0	3	47.4140625	54.2109375	0	48.3515625	46.453125	0	0	0	0	0	0	52	3.6484375	155.6666788	81.00000633
0	40	1	0	4	16.546875	23.53125	0	17.671875	15.609375	0	0	0	0	0	0	19.9	2.228125	95.06667409	88.00000688
0	40	1	0	5	50.015625	56.8125	0	50.953125	49.078125	0	0	0	0	0	0	52.7	1.746875	74.53333916	80.00000625
0	40	1	0	6	22.2421875	29.015625	0	23.15625	21.3046875	0	0	0	0	0	0	26.9	3.74375	159.7333458	79.00000617
0	40	1	0	7	22.875	29.6484375	0	23.7890625	21.9375	0	0	0	0	0	0	25.6	1.8109375	77.2666727	79.00000617
0	40	1	0	8	54.0703125	0.75	0	54.890625	53.1328125	0	0	0	0	0	0	52.5	-2.390625	-102.000008	75.00000586
0	40	1	0	9	9.1875	15.8203125	0	9.9609375	8.25	0	0	0	0	0	0	12.4	2.4390625	104.0666748	73.0000057
0	40	1	0	10	49.078125	55.7109375	0	49.8515625	48.140625	0	0	0	0	0	0	53	3.1484375	134.3333438	73.0000057
0	40	1	0	11	33.328125	39.9609375	0	34.1015625	32.390625	0	0	0	0	0	0	37.2	3.0984375	132.2000103	73.0000057
0	40	1	0	12	59.71875	6.46875	0	0.5859375	58.78125	0	0	0	0	0	0	2.9	2.3140625	98.73334105	77.00000602
0	40	1	0	13	41.4609375	48.0234375	0	42.1640625	40.5234375	0	0	0	0	0	0	45.3	3.1359375	133.8000105	70.00000547
0	40	1	0	14	25.6875	32.4140625	0	26.5546875	24.75	0	0	0	0	0	0	30.8	4.2453125	181.1333475	77.00000602
0	40	1	0	15	52.875	59.5546875	0	53.6953125	51.9375	0	0	0	0	0	0	57.9	4.2046875	179.400014	75.00000586
0	60	1	0	1	50.7890625	57.6328125	0	51.7734375	49.3828125	0	0	0	0	0	0	57	5.2265625	223.0000174	102.000008
0	60	1	0	2	26.859375	33.6796875	0	27.8203125	25.453125	0	0	0	0	0	0	33.2	5.3796875	229.5333513	101.0000079
0	60	1	0	3	50.6015625	57.4453125	0	51.5859375	49.171875	0	0	0	0	0	0	55.2	3.6140625	154.200012	103.000008
0	60	1	0	4	28.734375	35.578125	0	29.71875	27.328125	0	0	0	0	0	0	34.9	5.18125	221.0666839	102.000008
0	60	1	0	5	44.859375	51.703125	0	45.84375	43.453125	0	0	0	0	0	0	51.4	5.55625	237.0666852	102.000008
0	60	1	0	6	8.484375	15.3984375	0	9.5390625	7.078125	0	0	0	0	0	0	16	6.4609375	275.6666882	105.0000082
0	60	1	0	7	49.6171875	56.390625	0	50.53125	48.2109375	0	0	0	0	0	0	54.1	3.56875	152.2666786	99.00000773
0	60	1	0	8	0.1640625	7.03125	0	1.171875	58.734375	0	0	0	0	0	0	4.8	3.628125	154.8000121	104.0000081
0	60	1	0	9	24.84375	31.6171875	0	25.7578125	23.4375	0	0	0	0	0	0	31.9	6.1421875	262.0666871	99.00000773
0	60	1	0	10	51.7265625	58.4765625	0	52.6171875	50.3203125	0	0	0	0	0	0	57.6	4.9828125	212.6000166	98.00000766
0	60	1	0	11	16.1484375	22.9921875	0	17.1328125	14.7421875	0	0	0	0	0	0	21	3.8671875	165.0000129	102.000008
0	60	1	0	12	34.1953125	41.0625	0	35.203125	32.7890625	0	0	0	0	0	0	38.2	2.996875	127.8666767	103.000008
0	60	1	0	13	56.5078125	3.4453125	0	57.5859375	55.1015625	0	0	0	0	0	0	2.4	4.8140625	205.400016	106.0000083
0	60	1	0	14	42.1640625	48.9375	0	43.078125	40.7578125	0	0	0	0	0	0	47.8	4.721875	201.4666824	99.00000773
0	60	1	0	15	14.2734375	21.0703125	0	15.2109375	12.8671875	0	0	0	0	0	0	16.7	1.4890625	63.5333383	100.0000078
0	80	1	0	1	18.84375	26.15625	0	20.296875	16.96875	0	0	0	0	0	0	26.2	5.903125	251.8666863	142.0000111
0	80	1	0	2	17.4375	24.0703125	0	18.2109375	15.5625	0	0	0	0	0	0	19	0.7890625	33.6666693	113.0000088
0	80	1	0	3	51.515625	58.1015625	0	52.2421875	49.640625	0	0	0	0	0	0	55.8	3.5578125	151.8000119	111.0000087
0	80	1	0	4	3.234375	9.8203125	0	3.9609375	1.3359375	0	0	0	0	0	0	6.3	2.3390625	99.8000078	112.0000088
0	80	1	0	5	47.859375	54.28125	0	48.421875	45.9609375	0	0	0	0	0	0	53.1	4.678125	199.6000156	105.0000082
0	80	1	0	6	13.5703125	20.203125	0	14.34375	11.6953125	0	0	0	0	0	0	16.2	1.85625	79.20000619	113.0000088
0	80	1	0	7	46.2890625	52.78125	0	46.921875	44.390625	0	0	0	0	0	0	50.3	3.378125	144.1333446	108.0000084
0	80	1	0	8	31.265625	37.734375	0	31.875	29.3671875	0	0	0	0	0	0	34.5	2.625	112.0000088	107.0000084
0	80	1	0	9	22.7578125	29.25	0	23.390625	20.8828125	0	0	0	0	0	0	26.4	3.009375	128.40001	107.0000084
0	80	1	0	10	19.6640625	26.296875	0	20.4375	17.7890625	0	0	0	0	0	0	22	1.5625	66.66667188	113.0000088
0	80	1	0	11	16.6640625	23.3203125	0	17.4609375	14.7890625	0	0	0	0	0	0	22.4	4.9390625	210.7333498	114.0000089
0	80	1	0	12	37.3125	43.875	0	38.015625	35.4375	0	0	0	0	0	0	41.2	3.184375	135.8666773	110.0000086
0	80	1	0	13	57.4921875	4.125	0	58.265625	55.6171875	0	0	0	0	0	0	58.4	0.134375	5.733333781	113.0000088
0	80	1	0	14	35.8359375	42.421875	0	36.5625	33.9609375	0	0	0	0	0	0	39.7	3.1375	133.8666771	111.0000087
0	80	1	0	15	14.34375	20.8125	0	14.953125	12.46875	0	0	0	0	0	0	20.8	5.846875	249.4666862	106.0000083
0	100	1	0	1	29.765625	36.5859375	0	30.703125	27.3984375	0	0	0	0	0	0	34	3.296875	140.6666777	141.000011
0	100	1	0	2	51.8671875	59.015625	0	53.15625	49.5234375	0	0	0	0	0	0	54.8	1.64375	70.13333881	155.0000121
0	100	1	0	3	41.71875	48.75	0	42.890625	39.375	0	0	0	0	0	0	56.7	13.809375	589.200046	150.0000117
0	100	1	0	4	9.3984375	16.4296875	0	10.5703125	7.0546875	0	0	0	0	0	0	12.1	1.5296875	65.26667177	150.0000117
0	100	1	0	5	2.9765625	9.703125	0	3.84375	0.609375	0	0	0	0	0	0	6.8	2.95625	126.1333432	138.0000108
0	100	1	0	6	51.09375	57.7734375	0	51.9140625	48.75	0	0	0	0	0	0	52.9	0.9859375	42.06666995	135.0000105
0	100	1	0	7	47.15625	53.8359375	0	47.9765625	44.8125	0	0	0	0	0	0	52.1	4.1234375	175.9333471	135.0000105
0	100	1	0	8	7.3359375	14.203125	0	8.34375	4.9921875	0	0	0	0	0	0	11.2	2.85625	121.8666762	143.0000112
0	100	1	0	9	2.203125	8.8828125	0	3.0234375	59.859375	0	0	0	0	0	0	6	2.9765625	127.0000099	135.0000105
0	100	1	0	10	46.78125	53.4375	0	47.578125	44.4375	0	0	0	0	0	0	51.8	4.221875	180.1333474	134.0000105
0	100	1	0	11	31.1953125	37.734375	0	31.875	28.8515625	0	0	0	0	0	0	57	25.125	1072.000084	129.0000101
0	100	1	0	12	13.6640625	20.296875	0	14.4375	11.3203125	0	0	0	0	0	0	16.2	1.7625	75.20000588	133.0000104
0	100	1	0	13	12.5859375	19.265625	0	13.40625	10.2421875	0	0	0	0	0	0	17.6	4.19375	178.9333473	135.0000105
0	100	1	0	14	31.828125	38.6015625	0	32.7421875	29.484375	0	0	0	0	0	0	37.1	4.3578125	185.9333479	139.0000109
0	100	1	0	15	59.0390625	5.8125	0	59.953125	56.6953125	0	0	0	0	0	0	3.2	3.246875	138.5333442	139.0000109
0	0	1	1	1	16.78125	23.484375	0	17.625	16.78125	0	0	0	0	0	0	25	1.515625	64.66667172	36.00000281
0	0	1	1	2	27.8671875	34.5234375	0	28.6640625	27.8671875	0	0	0	0	0	0	36.1	1.5765625	67.26667192	34.00000266
0	0	1	1	3	33.140625	40.2421875	0	34.3828125	33.1171875	0	0	0	0	0	0	41.2	0.9578125	40.86666986	54.00000422
0	0	1	1	4	55.3125	1.9921875	0	56.1328125	55.3125	0	0	0	0	0	0	4.7	2.7078125	115.5333424	35.00000273
0	0	1	1	5	8.671875	15.3046875	0	9.4453125	8.671875	0	0	0	0	0	0	15.6	0.2953125	12.60000098	33.00000258
0	0	1	1	6	50.34375	56.953125	0	51.09375	50.34375	0	0	0	0	0	0	57.5	0.546875	23.33333516	32.0000025
0	0	1	1	7	8.109375	14.8359375	0	8.9765625	8.109375	0	0	0	0	0	0	17.6	2.7640625	117.9333425	37.00000289
0	0	1	1	8	5.5546875	12.28125	0	6.421875	5.5546875	0	0	0	0	0	0	12.9	0.61875	26.40000206	37.00000289
0	0	1	1	9	0	7.3359375	0	1.4765625	0.703125	0	0	0	0	0	0	11	3.6640625	156.3333455	33.00000258
0	0	1	1	10	27.65625	34.21875	0	28.359375	27.6328125	0	0	0	0	0	0	35.7	1.48125	63.20000494	31.00000242
0	0	1	1	11	14.4375	21.3515625	0	15.4921875	14.4375	0	0	0	0	0	0	24.8	3.4484375	147.1333448	45.00000352
0	0	1	1	12	32.953125	39.984375	0	34.125	32.953125	0	0	0	0	0	0	42.2	2.215625	94.53334072	50.00000391
0	0	1	1	13	24	30.890625	0	25.03125	24	0	0	0	0	0	0	33.1	2.209375	94.26667403	44.00000344
0	0	1	1	14	44.625	51.2578125	0	45.3984375	44.6015625	0	0	0	0	0	0	53.2	1.9421875	82.86667314	34.00000266
0	0	1	1	15	1.40625	7.96875	0	2.109375	1.40625	0	0	0	0	0	0	12.3	4.33125	184.8000144	30.00000234
0	20	1	1	1	3.46875	10.1953125	0	4.3359375	3	0	0	0	0	0	0	11.4	1.2046875	51.40000402	57.00000445
0	20	1	1	2	2.53125	9.703125	0	3.84375	2.0390625	0	0	0	0	0	0	11.9	2.196875	93.73334066	77.00000602
0	20	1	1	3	0	20.4140625	0	14.5546875	13.125	0	0	0	0	0	0	23.2	2.7859375	118.866676	61.00000477
0	20	1	1	4	41.3671875	48.28125	0	43.4296875	48.234375	42.3984375	40.8984375	0	0	0	0	50.1	1.81875	77.60000606	64.000005
0	20	1	1	5	51.75	0.515625	0	54.65625	51.28125	0	0	0	0	0	0	2	1.484375	63.33333828	144.0000113
0	20	1	1	6	0.890625	7.734375	0	1.875	0.421875	0	0	0	0	0	0	11.5	3.765625	160.6666792	62.00000484
0	20	1	1	7	26.6015625	33.4453125	0	27.5859375	26.1328125	0	0	0	0	0	0	35.3	1.8546875	79.13333952	62.00000484
0	20	1	1	8	14.6484375	21.421875	0	15.5625	14.1796875	0	0	0	0	0	0	23.6	2.178125	92.93334059	59.00000461
0	20	1	1	9	25.6875	32.34375	0	26.484375	25.21875	0	0	0	0	0	0	33.8	1.45625	62.13333819	54.00000422
0	20	1	1	10	34.921875	42.4453125	0	36.5859375	34.4296875	0	0	0	0	0	0	43.7	1.2546875	53.53333752	92.00000719
0	20	1	1	11	36.6328125	43.5703125	0	37.7109375	36.1640625	0	0	0	0	0	0	46	2.4296875	103.6666748	66.00000516
0	20	1	1	12	3.5625	10.265625	0	4.40625	3.09375	0	0	0	0	0	0	12.6	2.334375	99.60000778	56.00000438
0	20	1	1	13	26.3203125	33	0	27.140625	25.8515625	0	0	0	0	0	0	36.7	3.7	157.866679	55.0000043
0	20	1	1	14	14.578125	21.234375	0	15.375	14.109375	0	0	0	0	0	0	25.5	4.265625	182.0000142	54.00000422
0	20	1	1	15	37.6171875	44.25	0	38.390625	37.1484375	0	0	0	0	0	0	51.4	7.15	305.0666905	53.00000414
0	40	1	1	1	16.6640625	23.34375	0	17.484375	15.7265625	0	0	0	0	0	0	26.2	2.85625	121.8666762	75.00000586
0	40	1	1	2	1.359375	7.9921875	0	2.1328125	0.421875	0	0	0	0	0	0	10.1	2.1078125	89.93334036	73.0000057
0	40	1	1	3	37.21875	43.8515625	0	37.9921875	36.28125	0	0	0	0	0	0	45.3	1.4484375	61.80000483	73.0000057
0	40	1	1	4	8.8125	15.515625	0	9.65625	7.875	0	0	0	0	0	0	17.4	1.884375	80.40000628	76.00000594
0	40	1	1	5	4.59375	11.203125	0	5.34375	3.65625	0	0	0	0	0	0	12.5	1.296875	55.33333766	72.00000563
0	40	1	1	6	34.5703125	41.1796875	0	35.3203125	33.6328125	0	0	0	0	0	0	42.4	1.2203125	52.06667073	72.00000563
0	40	1	1	7	26.625	33.3046875	0	27.4453125	25.6875	0	0	0	0	0	0	34.8	1.4953125	63.80000498	75.00000586
0	40	1	1	8	26.4375	33.046875	0	27.1875	25.5	0	0	0	0	0	0	34.3	1.253125	53.46667084	72.00000563
0	40	1	1	9	54.3046875	0.796875	0	54.9375	53.34375	0	0	0	0	0	0	2.8	2.003125	85.46667334	68.00000531
0	40	1	1	10	13.2421875	19.78125	0	13.921875	12.3046875	0	0	0	0	0	0	22.6	2.81875	120.2666761	69.00000539
0	40	1	1	11	18.7734375	25.5234375	0	19.6640625	17.8359375	0	0	0	0	0	0	28.1	2.5765625	109.9333419	78.00000609
0	40	1	1	12	15.84375	22.5234375	0	16.6640625	14.90625	0	0	0	0	0	0	24.7	2.1765625	92.86667392	75.00000586
0	40	1	1	13	34.0078125	40.7109375	0	34.828125	33.0703125	0	0	0	0	0	0	42	1.2890625	55.0000043	75.00000586
0	40	1	1	14	57.796875	4.4296875	0	58.5703125	56.859375	0	0	0	0	0	0	8.4	3.9703125	169.4000132	73.0000057
0	40	1	1	15	39.1171875	45.8203125	0	39.9609375	38.1796875	0	0	0	0	0	0	47.4	1.5796875	67.40000527	76.00000594
0	60	1	1	1	30.65625	37.3359375	0	31.4765625	29.2265625	0	0	0	0	0	0	37.6	0.2640625	11.26666755	96.0000075
0	60	1	1	2	19.453125	26.1328125	0	20.2734375	18.046875	0	0	0	0	0	0	27.7	1.5671875	66.86667189	95.00000742
0	60	1	1	3	33.7734375	40.5234375	0	34.640625	32.34375	0	0	0	0	0	0	42.1	1.5765625	67.26667192	98.00000766
0	60	1	1	4	57.09375	3.6796875	0	57.8203125	55.6875	0	0	0	0	0	0	7.8	4.1203125	175.8000137	91.00000711
0	60	1	1	5	11.765625	18.375	0	12.515625	10.359375	0	0	0	0	0	0	22.5	4.125	176.0000138	92.00000719
0	60	1	1	6	7.03125	13.6171875	0	7.7578125	5.625	0	0	0	0	0	0	16.6	2.9828125	127.2666766	91.00000711
0	60	1	1	7	40.21875	46.8046875	0	40.9453125	38.7890625	0	0	0	0	0	0	48.3	1.4953125	63.80000498	92.00000719
0	60	1	1	8	42.3515625	49.03125	0	43.171875	40.921875	0	0	0	0	0	0	50.8	1.76875	75.46667256	96.0000075
0	60	1	1	9	12.28125	18.9609375	0	13.1015625	10.875	0	0	0	0	0	0	20.9	1.9390625	82.7333398	95.00000742
0	60	1	1	10	27.609375	34.2890625	0	28.4296875	26.203125	0	0	0	0	0	0	35.2	0.9109375	38.8666697	95.00000742
0	60	1	1	11	42.75	49.4296875	0	43.5703125	41.34375	0	0	0	0	0	0	52	2.5703125	109.6666752	95.00000742
0	60	1	1	12	16.8515625	23.5078125	0	17.6484375	15.4453125	0	0	0	0	0	0	27.9	4.3921875	187.4000146	94.00000734
0	60	1	1	13	47.8125	54.515625	0	48.65625	46.40625	0	0	0	0	0	0	56.7	2.184375	93.20000728	96.0000075
0	60	1	1	14	23.953125	30.6796875	34.7109375	24.8203125	22.546875	0	0	0	0	0	0	31.6	0.9203125	39.26666973	97.00000758
0	60	1	1	15	24.421875	30.984375	0	25.125	23.015625	0	0	0	0	0	0	32	1.015625	43.33333672	90.00000703
0	80	1	1	1	10.3828125	16.9921875	17.9296875	11.1328125	8.484375	0	0	0	0	0	0	22.7	5.7078125	243.5333524	113.0000088
0	80	1	1	2	43.125	49.6640625	0	43.8046875	41.25	0	0	0	0	0	0	54.8	5.1359375	219.1333505	109.0000085
0	80	1	1	3	8.015625	14.765625	0	8.90625	6.140625	0	0	0	0	0	0	19.3	4.534375	193.4666818	118.0000092
0	80	1	1	4	46.78125	53.5078125	0	47.6484375	44.90625	0	0	0	0	0	0	56.1	2.5921875	110.6000086	117.0000091
0	80	1	1	5	19.453125	26.203125	0	20.34375	17.578125	0	0	0	0	0	0	27	0.796875	34.00000266	118.0000092
0	80	1	1	6	5.1796875	12.328125	0	6.46875	3.3046875	0	0	0	0	0	0	16.2	3.871875	165.2000129	135.0000105
0	80	1	1	7	13.1953125	19.9921875	0	14.1328125	11.3203125	0	0	0	0	0	0	21.9	1.9078125	81.40000636	120.0000094
0	80	1	1	8	42.09375	48.84375	0	42.984375	40.21875	0	0	0	0	0	0	50.6	1.75625	74.93333919	118.0000092
0	80	1	1	9	9.421875	16.3125	0	10.453125	7.546875	0	0	0	0	0	0	21.8	5.4875	234.1333516	124.0000097
0	80	1	1	10	12.09375	19.1484375	0	13.2890625	10.21875	0	0	0	0	0	0	23	3.8515625	164.3333462	131.0000102
0	80	1	1	11	1.7109375	8.296875	0	2.4375	59.8359375	0	0	0	0	0	0	25.7	17.403125	742.5333913	111.0000087
0	80	1	1	12	30.515625	37.2421875	0	31.3828125	28.640625	0	0	0	0	0	0	39.8	2.5578125	109.1333419	117.0000091
0	80	1	1	13	58.40625	6	0	0.140625	56.53125	0	0	0	0	0	0	7.3	1.3	55.466671	154.000012
0	80	1	1	14	47.2734375	53.90625	0	48.046875	45.3984375	0	0	0	0	0	0	55.7	1.79375	76.53333931	113.0000088
0	80	1	1	15	37.734375	44.3671875	0	38.5078125	35.859375	0	0	0	0	0	0	46.2	1.8328125	78.20000611	113.0000088
0	100	1	1	1	10.7578125	17.484375	0	11.625	8.4140625	0	0	0	0	0	0	16.1	-1.384375	-59.06667128	137.0000107
0	100	1	1	2	13.9921875	20.6484375	0	14.7890625	11.6484375	0	0	0	0	0	0	18	-2.6484375	-113.0000088	134.0000105
0	100	1	1	3	27.1171875	33.8203125	0	27.9609375	24.7734375	0	0	0	0	0	0	34.2	0.3796875	16.20000127	136.0000106
0	100	1	1	4	43.2421875	49.78125	0	43.921875	40.8984375	0	0	0	0	0	0	51.8	2.01875	86.13334006	129.0000101
0	100	1	1	5	51.5390625	58.1484375	0	52.2890625	49.1953125	0	0	0	0	0	0	57	-1.1484375	-49.00000383	132.0000103
0	100	1	1	6	24.5859375	31.265625	0	25.40625	22.2421875	0	0	0	0	0	0	27.6	-3.665625	-156.4000122	135.0000105
0	100	1	1	7	40.1953125	46.875	0	41.015625	37.828125	0	0	0	0	0	0	47.5	0.625	26.66666875	136.0000106
0	100	1	1	8	43.359375	49.9921875	0	56.0390625	50.5546875	44.1328125	41.015625	0	0	0	0	52.2	2.2078125	94.20000736	133.0000104
0	100	1	1	9	35.34375	42.140625	0	36.2578125	33	0	0	0	0	0	0	45.5	3.359375	143.3333445	139.0000109
0	100	1	1	10	12.75	19.359375	0	13.5	10.40625	0	0	0	0	0	0	22	2.640625	112.6666755	132.0000103
0	100	1	1	11	38.390625	45.046875	40.7578125	39.1875	36.046875	0	0	0	0	0	0	44.9	-0.146875	-6.266667156	134.0000105
0	100	1	1	12	47.8828125	54.46875	0	48.609375	45.5390625	0	0	0	0	0	0	56.1	1.63125	69.60000544	131.0000102
0	100	1	1	13	21.75	28.4296875	0	22.5703125	19.40625	0	0	0	0	0	0	29.7	1.2703125	54.20000423	135.0000105
0	100	1	1	14	39.9609375	46.640625	0	40.78125	37.6171875	0	0	0	0	0	0	51	4.359375	186.0000145	135.0000105
0	100	1	1	15	11.4375	18.046875	0	12.1875	9.09375	0	0	0	0	0	0	19.8	1.753125	74.80000584	132.0000103
1	-	0	0	1	11.0390625	0	0	15.375	9.1640625	0	0	0	0	0	0	16.2	0.825	35.20000275	265.0000207
1	-	0	0	2	11.8828125	0	0	16.03125	10.4765625	0	0	0	0	0	0	14.6	-1.43125	-61.06667144	237.0000185
1	-	0	0	3	36.421875	0	0	38.109375	34.078125	0	0	0	0	0	0	38.1	-0.009375	-0.400000031	172.0000134
1	-	0	0	4	10.5	0	0	11.25	8.15625	0	0	0	0	0	0	17.9	6.65	283.7333555	132.0000103
1	-	0	0	5	37.5234375	0	0	39.65625	36.5859375	0	0	0	0	0	0	41	1.34375	57.33333781	131.0000102
1	-	0	0	6	51.5390625	0	0	53.2265625	50.1328125	0	0	0	0	0	0	54.3	1.0734375	45.80000358	132.0000103
1	-	0	0	7	53.8125	0	0	57.1640625	52.875	0	0	0	0	0	0	58.4	1.2359375	52.73333745	183.0000143
1	-	0	0	8	31.7578125	0	0	32.953125	29.8828125	0	0	0	0	0	0	37	4.046875	172.6666802	131.0000102
1	-	0	0	9	7.7109375	0	0	8.7890625	5.8125	0	0	0	0	0	0	9.7	0.9109375	38.8666697	127.0000099
1	-	0	0	10	12.1171875	0	0	16.6171875	11.6484375	0	0	0	0	0	0	14.3	-2.3171875	-98.86667439	212.0000166
1	-	0	0	11	42.3984375	0	0	47.0390625	41.9296875	0	0	0	0	0	0	47.9	0.8609375	36.7333362	218.000017
1	-	0	0	12	46.3828125	0	0	48.3984375	44.9765625	0	0	0	0	0	0	48	-0.3984375	-17.00000133	146.0000114
1	-	0	0	13	17.7890625	0	0	19.4765625	17.296875	0	0	0	0	0	0	21.8	2.3234375	99.13334108	93.00000727
1	-	0	0	14	13.5703125	0	0	15.65625	11.2265625	0	0	0	0	0	0	22.4	6.74375	287.7333558	189.0000148
1	-	0	0	15	59.296875	0	0	2.859375	58.359375	0	0	0	0	0	0	2.4	-0.459375	-19.60000153	192.000015
1	-	1	0	1	1.8515625	9.046875	0	3.1875	59.953125	0	0	0	0	0	0	7.8	4.6125	196.8000154	138.0000108
1	-	1	0	2	3.46875	10.7578125	0	4.8984375	2.53125	0	0	0	0	0	0	8.1	3.2015625	136.6000107	101.0000079
1	-	1	0	3	39.328125	46.734375	0	40.875	38.859375	0	0	0	0	0	0	44.3	3.425	146.1333448	86.00000672
1	-	1	0	4	26.15625	33.2109375	0	27.3515625	23.8125	0	0	0	0	0	0	32.4	5.0484375	215.4000168	151.0000118
1	-	1	0	5	50.34375	57.46875	0	51.609375	49.875	0	0	0	0	0	0	55.3	3.690625	157.466679	74.00000578
1	-	1	0	6	7.8984375	15.234375	0	9.375	5.5546875	0	0	0	0	0	0	11.6	2.225	94.93334075	163.0000127
1	-	1	0	7	46.921875	54.234375	0	48.375	45.515625	0	0	0	0	0	0	52.1	3.725	158.9333458	122.0000095
1	-	1	0	8	35.15625	42.28125	0	36.421875	33.7265625	0	0	0	0	0	0	40.8	4.378125	186.8000146	115.000009
1	-	1	0	9	15.421875	22.125	0	16.265625	13.078125	0	0	0	0	0	0	18	1.734375	74.00000578	136.0000106
1	-	1	0	10	49.078125	56.8359375	0	50.9765625	48.140625	0	0	0	0	0	0	53.7	2.7234375	116.2000091	121.0000095
1	-	1	0	11	37.359375	44.6015625	0	38.7421875	35.484375	0	0	0	0	0	0	43.5	4.7578125	203.0000159	139.0000109
1	-	1	0	12	8.25	15.84375	0	9.984375	7.2890625	0	0	0	0	0	0	14.2	4.215625	179.8666807	115.000009
1	-	1	0	13	50.109375	57.3515625	0	51.4921875	48.234375	0	0	0	0	0	0	57.2	5.7078125	243.5333524	139.0000109
1	-	1	0	14	51.09375	58.359375	0	52.5	49.6640625	0	0	0	0	0	0	55.8	3.3	140.800011	121.0000095
1	-	1	0	15	50.6484375	59.71875	0	53.859375	50.1796875	0	0	0	0	0	0	57.6	3.740625	159.6000125	157.0000123
1	-	1	1	1	55.1953125	1.40625	0	55.546875	52.8515625	0	0	0	0	0	0	1.8	0.39375	16.80000131	115.000009
1	-	1	1	2	34.6171875	40.359375	0	34.5	32.2734375	0	0	0	0	0	0	41.2	0.840625	35.86666947	95.00000742
1	-	1	1	3	43.734375	50.484375	0	44.625	43.265625	0	0	0	0	0	0	53	2.515625	107.3333417	58.00000453
1	-	1	1	4	23.1328125	29.859375	0	24	21.2578125	0	0	0	0	0	0	30.2	0.340625	14.53333447	117.0000091
1	-	1	1	5	39.328125	46.2890625	0	40.4296875	37.921875	0	0	0	0	0	0	46.9	0.6109375	26.0666687	107.0000084
1	-	1	1	6	24.4453125	31.828125	0	25.96875	23.484375	0	0	0	0	0	0	33.7	1.871875	79.86667291	106.0000083
1	-	1	1	7	54.515625	1.546875	0	55.6875	52.6171875	0	0	0	0	0	0	4	2.453125	104.6666748	131.0000102
1	-	1	1	8	55.8046875	2.90625	0	57.046875	55.3359375	0	0	0	0	0	0	4.8	1.89375	80.80000631	73.0000057
1	-	1	1	9	29.15625	38.0390625	0	32.1796875	28.6640625	0	0	0	0	0	0	42.1	4.0609375	173.2666802	150.0000117
1	-	1	1	10	49.59375	55.875	0	50.015625	47.25	0	0	0	0	0	0	57.2	1.325	56.53333775	118.0000092
1	-	1	1	11	9.984375	17.296875	0	11.4375	8.109375	0	0	0	0	0	0	20	2.703125	115.3333423	142.0000111
1	-	1	1	12	37.8046875	46.1015625	0	40.2421875	36.8671875	0	0	0	0	0	0	46.9	0.7984375	34.06666933	144.0000113
1	-	1	1	13	13.03125	21.0234375	0	15.1640625	12.09375	0	0	0	0	0	0	23.5	2.4765625	105.6666749	131.0000102
1	-	1	1	14	33.84375	40.59375	0	34.734375	32.4375	0	0	0	0	0	0	40.3	-0.29375	-12.53333431	98.00000766
1	-	1	1	15	32.0390625	39.421875	0	33.5625	30.6328125	0	0	0	0	0	0	41.8	2.378125	101.4666746	125.0000098
2	-	0	0	1	47.484375	0	56.25	48.46875	0	0	0	0	0	0	0	53	4.53125	193.3333484	0
2	-	0	0	2	32.390625	0	0.0234375	33.28125	0	0	0	0	0	0	0	36.2	2.91875	124.5333431	0
2	-	0	0	3	20.8359375	0	33.1875	21.65625	0	0	0	0	0	0	0	25.2	3.54375	151.2000118	0
2	-	0	0	4	55.734375	0	17.53125	56.53125	0	0	0	0	0	0	0	58.6	2.06875	88.26667356	0
2	-	0	0	5	28.6875	0	59.203125	29.4375	0	0	0	0	0	0	0	34.7	5.2625	224.5333509	0
2	-	0	0	6	46.8515625	0	14.765625	47.671875	0	0	0	0	0	0	0	48.3	0.628125	26.80000209	0
2	-	0	0	7	18.28125	0	0	19.03125	0	0	0	0	0	0	0	23.1	4.06875	173.6000136	0
2	-	0	0	8	13.8984375	0	0	14.6953125	0	0	0	0	0	0	0	18	3.3046875	141.000011	0
2	-	0	0	9	56.15625	0	21.65625	56.9296875	0	0	0	0	0	0	0	1.9	4.9703125	212.0666832	0
2	-	0	0	10	57.609375	0	23.3671875	58.265625	0	0	0	0	0	0	0	1.7	3.434375	146.5333448	0
2	-	0	0	11	14.9765625	0	0	17.671875	0	0	0	0	0	0	0	18.2	0.528125	22.53333509	0
2	-	0	0	12	13.8984375	0	44.859375	14.625	0	0	0	0	0	0	0	18.6	3.975	169.6000133	0
2	-	0	0	13	34.3125	0	7.8046875	35.2265625	0	0	0	0	0	0	0	39.8	4.5734375	195.1333486	0
2	-	0	0	14	8.203125	0	40.734375	8.859375	0	0	0	0	0	0	0	11.9	3.040625	129.7333435	0
2	-	0	0	15	48.75	0	0	49.4765625	0	0	0	0	0	0	0	52.7	3.2234375	137.5333441	0
2	-	1	0	1	39.890625	46.640625	59.8828125	40.78125	0	0	0	0	0	0	0	44	3.21875	137.3333441	0
2	-	1	0	2	54.46875	1.078125	14.9765625	55.21875	0	0	0	0	0	0	0	52.8	-2.41875	-103.2000081	0
2	-	1	0	3	55.4765625	2.25	10.1953125	56.390625	0	0	0	0	0	0	0	53.7	-2.690625	-114.800009	0
2	-	1	0	4	27.75	34.3828125	53.015625	28.5234375	0	0	0	0	0	0	0	32.6	4.0765625	173.9333469	0
2	-	1	0	5	28.921875	35.484375	0	29.625	0	0	0	0	0	0	0	32.9	3.275	139.7333443	0
2	-	1	0	6	15.2109375	21.8203125	30.8671875	15.9609375	0	0	0	0	0	0	0	22.8	6.8390625	291.8000228	0
2	-	1	0	7	55.125	1.7578125	5.1796875	55.8984375	0	0	0	0	0	0	0	59.1	3.2015625	136.6000107	0
2	-	1	0	8	37.828125	44.4609375	48.3984375	38.6015625	0	0	0	0	0	0	0	43	4.3984375	187.6666813	0
2	-	1	0	9	22.125	28.7578125	32.3671875	22.8984375	0	0	0	0	0	0	0	28.2	5.3015625	226.2000177	0
2	-	1	0	10	17.953125	24.609375	27.609375	18.75	0	0	0	0	0	0	0	21.9	3.15	134.4000105	0
2	-	1	0	11	29.5546875	36.1875	40.59375	30.328125	0	0	0	0	0	0	0	33.1	2.771875	118.2666759	0
2	-	1	0	12	8.6015625	15.2578125	17.6015625	9.3984375	0	0	0	0	0	0	0	12.4	3.0015625	128.0666767	0
2	-	1	0	13	13.546875	20.296875	25.4296875	14.4375	0	0	0	0	0	0	0	18.2	3.7625	160.5333459	0
2	-	1	0	14	12.8671875	19.5	22.9453125	13.640625	0	0	0	0	0	0	0	19.2	5.559375	237.2000185	0
2	-	1	0	15	1.40625	8.015625	13.875	2.15625	0	0	0	0	0	0	0	6.2	4.04375	172.5333468	0
2	-	1	1	1	37.9453125	44.671875	0	9.2109375	47.859375	38.8125	0	0	0	0	0	30.4	-14.271875	-608.9333809	0
2	-	1	1	2	4.546875	11.2734375	0	5.4140625	0	0	0	0	0	0	0	12.7	1.4265625	60.86667142	0
2	-	1	1	3	10.125	16.875	56.34375	11.015625	0	0	0	0	0	0	0	15.9	-0.975	-41.60000325	0
2	-	1	1	4	24.2578125	31.0078125	1.734375	25.1484375	0	0	0	0	0	0	0	31.7	0.6921875	29.53333564	0
2	-	1	1	5	49.4296875	56.25	57.7265625	50.390625	0	0	0	0	0	0	0	56.3	0.05	2.1333335	0
2	-	1	1	6	59.953125	6.8203125	6.796875	0.9609375	0	0	0	0	0	0	0	7.5	0.6796875	29.00000227	0
2	-	1	1	7	45.6796875	52.6171875	53.0390625	46.7578125	0	0	0	0	0	0	0	52.2	-0.4171875	-17.80000139	0
2	-	1	1	8	40.078125	47.015625	48.2578125	41.15625	0	0	0	0	0	0	0	49	1.984375	84.66667328	0
2	-	1	1	9	58.0546875	4.9921875	6.0703125	59.1328125	0	0	0	0	0	0	0	6.2	1.2078125	51.53333736	0
2	-	1	1	10	50.484375	57.328125	58.828125	51.46875	0	0	0	0	0	0	0	58.1	0.771875	32.93333591	0
2	-	1	1	11	49.3359375	56.1328125	58.875	50.2734375	0	0	0	0	0	0	0	58.7	2.5671875	109.5333419	0
2	-	1	1	12	37.40625	44.3203125	45.421875	38.4609375	0	0	0	0	0	0	0	46.4	2.0796875	88.73334027	0
2	-	1	1	13	43.265625	50.1328125	51.1875	44.2734375	0	0	0	0	0	0	0	53.5	3.3671875	143.6666779	0
2	-	1	1	14	46.546875	53.390625	55.453125	47.53125	0	0	0	0	0	0	0	54.1	0.709375	30.26666903	0
2	-	1	1	15	38.90625	45.84375	47.71875	39.984375	0	0	0	0	0	0	0	46.8	0.95625	40.80000319	0
3	-	0	1	1	0	40.78125	0	0	0	0	0	0	0	0	0	43.5	2.71875	116.0000091	0
3	-	0	1	2	0	41.953125	0	0	0	0	0	0	0	0	0	44.8	2.846875	121.4666762	0
3	-	0	1	3	0	51.375	0	0	0	0	0	0	0	0	0	53.8	2.425	103.4666748	0
3	-	0	1	4	0	10.265625	0	0	0	0	0	0	0	0	0	12.5	2.234375	95.33334078	0
3	-	0	1	5	0	16.1484375	0	0	0	0	0	0	0	0	0	20.1	3.9515625	168.6000132	0
3	-	0	1	6	0	57.46875	0	0	0	0	0	0	0	0	0	58.7	1.23125	52.53333744	0
3	-	0	1	7	0	47.5078125	0	0	0	0	0	0	0	0	0	49.6	2.0921875	89.26667364	0
3	-	0	1	8	0	0.6796875	0	0	0	0	0	0	0	0	0	2.4	1.7203125	73.40000573	0
3	-	0	1	9	0	48.515625	0	0	0	0	0	0	0	0	0	51.3	2.784375	118.8000093	0
3	-	0	1	10	0	25.8515625	0	0	0	0	0	0	0	0	0	28.7	2.8484375	121.5333428	0
3	-	0	1	11	0	20.90625	0	0	0	0	0	0	0	0	0	23.8	2.89375	123.4666763	0
3	-	0	1	12	0	52.4765625	0	0	0	0	0	0	0	0	0	55.1	2.6234375	111.9333421	0
3	-	0	1	13	0	59.7890625	0	0	0	0	0	0	0	0	0	2.9	3.1109375	132.7333437	0
3	-	0	1	14	0	46.640625	0	0	0	0	0	0	0	0	0	50	3.359375	143.3333445	0
3	-	0	1	15	0	56.4375	0	0	0	0	0	0	0	0	0	52.8	-3.6375	-155.2000121	0
