# Supplementary material for: The effect of electrical muscle stimulation on intentional binding and explicit sense of agency
Source: PeerJ. 2024 Sep 19;12:e17977. doi: 10.7717/peerj.17977 (PMC11416759; doi:10.7717/peerj.17977)
Supplement: Supplemental Information 1 [file peerj-12-17977-s001.zip › RawData/Experiment2/Participant59.csv]

Action type (0=Voluntary+EMS, 1=Voluntary+Sham EMS, 2=Involuntary, 3=Tone)	EMS application time[ms]	Condition (0=Baseline, 1=Operant)	Judgment event (0=Action, 1=Tone)	Trial	Stimulation	Tone	Switch release	Switch push	Switch release	Switch push	Switch release	Switch push	Switch release	Switch push	Switch release	Answer of participant	Judgement error on clock	Judgement error[ms]	SW1 Release to Push[ms]
0	0	0	0	1	52.828125	0	0	54.1171875	52.828125	0	0	0	0	0	0	58.2	4.0828125	174.2000136	55.0000043
0	0	0	0	2	52.7109375	0	0	53.6953125	52.7109375	0	0	0	0	0	0	57.6	3.9046875	166.600013	42.00000328
0	0	0	0	3	55.265625	0	0	56.203125	55.2421875	0	0	0	0	0	0	0.6	4.396875	187.6000147	41.0000032
0	0	0	0	4	4.2890625	0	0	5.1796875	4.2890625	0	0	0	0	0	0	8.6	3.4203125	145.9333447	38.00000297
0	0	0	0	5	0.9375	0	0	1.8984375	0.9375	0	0	0	0	0	0	4.2	2.3015625	98.20000767	41.0000032
0	0	0	0	6	29.7421875	0	0	30.7734375	29.7421875	0	0	0	0	0	0	32.5	1.7265625	73.66667242	44.00000344
0	0	0	0	7	32.3671875	0	0	33.8203125	32.3671875	0	0	0	0	0	0	36.8	2.9796875	127.1333433	62.00000484
0	0	0	0	8	16.640625	0	0	17.7890625	16.640625	0	0	0	0	0	0	19.4	1.6109375	68.7333387	49.00000383
0	0	0	0	9	0.2578125	0	0	1.078125	0.234375	0	0	0	0	0	0	3.8	2.721875	116.1333424	36.00000281
0	0	0	0	10	58.8984375	0	0	59.6015625	58.875	0	0	0	0	0	0	2.7	3.0984375	132.2000103	31.00000242
0	0	0	0	11	58.1484375	0	0	58.9921875	58.1484375	0	0	0	0	0	0	59.6	0.6078125	25.93333536	36.00000281
0	0	0	0	12	41.0625	0	0	41.8359375	41.0625	0	0	0	0	0	0	43.6	1.7640625	75.26667255	33.00000258
0	0	0	0	13	39.5859375	0	0	40.40625	39.5859375	0	0	0	0	0	0	45.3	4.89375	208.8000163	35.00000273
0	0	0	0	14	34.828125	0	0	35.5078125	34.8046875	0	0	0	0	0	0	37.4	1.8921875	80.73333964	30.00000234
0	0	0	0	15	21.609375	0	0	22.5234375	21.609375	0	0	0	0	0	0	25.4	2.8765625	122.7333429	39.00000305
0	20	0	0	1	4.6875	0	0	6.0234375	4.21875	0	0	0	0	0	0	7.3	1.2765625	54.46667092	77.00000602
0	20	0	0	2	1.828125	0	0	3.703125	1.359375	0	0	0	0	0	0	5.2	1.496875	63.86667166	100.0000078
0	20	0	0	3	9.5625	0	0	11.6484375	9.09375	0	0	0	0	0	0	14.3	2.6515625	113.1333422	109.0000085
0	20	0	0	4	5.34375	0	0	6.75	4.875	0	0	0	0	0	0	6.9	0.15	6.4000005	80.00000625
0	20	0	0	5	6.84375	0	0	8.953125	6.375	0	0	0	0	0	0	10.2	1.246875	53.20000416	110.0000086
0	20	0	0	6	12.4453125	0	0	14.25	11.9765625	0	0	0	0	0	0	15.1	0.85	36.2666695	97.00000758
0	20	0	0	7	9.515625	0	0	11.0625	9.046875	0	0	0	0	0	0	14.6	3.5375	150.9333451	86.00000672
0	20	0	0	8	13.9921875	0	0	15.7734375	13.5234375	0	0	0	0	0	0	17.6	1.8265625	77.93333942	96.0000075
0	20	0	0	9	15.9609375	0	0	17.53125	15.46875	0	0	0	0	0	0	19	1.46875	62.66667156	88.00000688
0	20	0	0	10	19.9453125	0	0	21.9140625	19.453125	0	0	0	0	0	0	25	3.0859375	131.666677	105.0000082
0	20	0	0	11	28.265625	0	0	29.8359375	27.796875	0	0	0	0	0	0	31.2	1.3640625	58.20000455	87.0000068
0	20	0	0	12	29.71875	0	0	31.7578125	29.25	0	0	0	0	0	0	35.2	3.4421875	146.8666781	107.0000084
0	20	0	0	13	35.625	0	0	37.875	35.15625	0	0	0	0	0	0	38.1	0.225	9.60000075	116.0000091
0	20	0	0	14	59.6484375	0	0	0.890625	59.1796875	0	0	0	0	0	0	5	4.109375	175.333347	73.0000057
0	20	0	0	15	5.4140625	0	0	6.5859375	4.9453125	0	0	0	0	0	0	6.3	-0.2859375	-12.20000095	70.00000547
0	40	0	0	1	54.2578125	0	0	56.015625	53.3203125	0	0	0	0	0	0	0.4	4.384375	187.0666813	115.000009
0	40	0	0	2	44.3671875	0	0	45.7734375	43.4296875	0	0	0	0	0	0	49.2	3.4265625	146.2000114	100.0000078
0	40	0	0	3	58.4296875	0	0	59.4140625	57.4921875	0	0	0	0	0	0	6.8	7.3859375	315.133358	82.00000641
0	40	0	0	4	22.4296875	0	0	23.578125	21.46875	0	0	0	0	0	0	29.3	5.721875	244.1333524	90.00000703
0	40	0	0	5	17.0390625	0	0	18.3515625	16.1015625	0	0	0	0	0	0	21.8	3.4484375	147.1333448	96.0000075
0	40	0	0	6	22.5	0	0	24.234375	21.5625	0	0	0	0	0	0	31	6.765625	288.6666892	114.0000089
0	40	0	0	7	25.921875	0	0	27.28125	24.984375	0	0	0	0	0	0	33.4	6.11875	261.0666871	98.00000766
0	40	0	0	8	32.671875	0	0	34.2421875	31.734375	0	0	0	0	0	0	39	4.7578125	203.0000159	107.0000084
0	40	0	0	9	47.53125	0	0	48.796875	46.59375	0	0	0	0	0	0	51.5	2.703125	115.3333423	94.00000734
0	40	0	0	10	0.375	0	0	1.6171875	59.4375	0	0	0	0	0	0	2.6	0.9828125	41.93333661	93.00000727
0	40	0	0	11	8.8125	0	0	10.78125	7.875	0	0	0	0	0	0	12.5	1.71875	73.33333906	124.0000097
0	40	0	0	12	14.4609375	0	0	15.9609375	13.5234375	0	0	0	0	0	0	24.5	8.5390625	364.3333618	104.0000081
0	40	0	0	13	20.6484375	0	0	22.0546875	19.7109375	0	0	0	0	0	0	26.4	4.3453125	185.4000145	100.0000078
0	40	0	0	14	17.625	0	0	19.125	16.6875	0	0	0	0	0	0	22.5	3.375	144.0000113	104.0000081
0	40	0	0	15	37.3125	0	0	38.7890625	36.375	0	0	0	0	0	0	38.8	0.0109375	0.466666703	103.000008
0	60	0	0	1	4.21875	0	0	4.9453125	2.7890625	0	0	0	0	0	0	6	1.0546875	45.00000352	92.00000719
0	60	0	0	2	7.3828125	0	0	8.2734375	5.9765625	0	0	0	0	0	0	9.1	0.8265625	35.26666942	98.00000766
0	60	0	0	3	1.1484375	0	0	1.8515625	59.7421875	0	0	0	0	0	0	3.6	1.7484375	74.60000583	90.00000703
0	60	0	0	4	24.328125	0	0	24.609375	22.921875	0	0	0	0	0	0	27	2.390625	102.000008	72.00000563
0	60	0	0	5	5.484375	0	8.4609375	5.6953125	4.078125	0	0	0	0	0	0	9.2	3.5046875	149.533345	69.00000539
0	60	0	0	6	14.7421875	0	0	15.4453125	13.3359375	0	0	0	0	0	0	16.9	1.4546875	62.06667152	90.00000703
0	60	0	0	7	50.4609375	0	0	51.421875	49.0546875	0	0	0	0	0	0	57.2	5.778125	246.5333526	101.0000079
0	60	0	0	8	7.921875	0	0	8.203125	6.4921875	0	0	0	0	0	0	13.5	5.296875	226.0000177	73.0000057
0	60	0	0	9	20.859375	0	35.9765625	21.3515625	19.453125	0	0	0	0	0	0	22.1	0.7484375	31.93333583	81.00000633
0	60	0	0	10	37.3359375	0	0	37.3359375	35.9296875	0	0	0	0	0	0	41.3	3.9640625	169.1333465	60.00000469
0	60	0	0	11	29.8359375	0	0	29.7421875	28.4296875	0	0	0	0	0	0	33.6	3.8578125	164.6000129	56.00000438
0	60	0	0	12	58.1484375	0	0	58.8984375	56.71875	0	0	0	0	0	0	2	3.1015625	132.3333437	93.00000727
0	60	0	0	13	13.4296875	0	0	14.0625	12.0234375	0	0	0	0	0	0	16.8	2.7375	116.8000091	87.0000068
0	60	0	0	14	42.984375	0	12	43.8046875	41.578125	0	0	0	0	0	0	46	2.1953125	93.66667398	95.00000742
0	60	0	0	15	59.4609375	0	12.515625	59.859375	58.03125	0	0	0	0	0	0	4.5	4.640625	198.0000155	78.00000609
0	80	0	0	1	50.671875	0	0	51.421875	48.796875	0	0	0	0	0	0	519	407.578125	17390.00136	112.0000088
0	80	0	0	2	38.625	0	0	39.5859375	36.75	0	0	0	0	0	0	41.9	2.3140625	98.73334105	121.0000095
0	80	0	0	3	33.0234375	0	0	33.796875	31.1484375	0	0	0	0	0	0	33.6	-0.196875	-8.400000656	113.0000088
0	80	0	0	4	11.1328125	0	0	11.9296875	9.2578125	0	0	0	0	0	0	13.2	1.2703125	54.20000423	114.0000089
0	80	0	0	5	12.9140625	0	0	13.4765625	11.0390625	0	0	0	0	0	0	14.1	0.6234375	26.60000208	104.0000081
0	80	0	0	6	14.6953125	0	0	15.3515625	12.8203125	0	0	0	0	0	0	17.8	2.4484375	104.4666748	108.0000084
0	80	0	0	7	19.3359375	0	0	19.96875	17.4609375	0	0	0	0	0	0	20.8	0.83125	35.46666944	107.0000084
0	80	0	0	8	24.0703125	0	0	24.9375	22.1953125	0	0	0	0	0	0	29.1	4.1625	177.6000139	117.0000091
0	80	0	0	9	30.1875	0	0	30.515625	28.3125	0	0	0	0	0	0	32.2	1.684375	71.86667228	94.00000734
0	80	0	0	10	33.7265625	0	0	34.734375	31.8515625	0	0	0	0	0	0	36.2	1.465625	62.53333822	123.0000096
0	80	0	0	11	34.3359375	0	0	34.734375	32.4609375	0	0	0	0	0	0	37.2	2.465625	105.2000082	97.00000758
0	80	0	0	12	38.4375	0	0	39.1640625	36.5625	0	0	0	0	0	0	41.1	1.9359375	82.60000645	111.0000087
0	80	0	0	13	39.4453125	0	0	40.2421875	37.5703125	0	0	0	0	0	0	42.2	1.9578125	83.53333986	114.0000089
0	80	0	0	14	43.875	0	0	44.6484375	42	0	0	0	0	0	0	46	1.3515625	57.66667117	113.0000088
0	80	0	0	15	39.6328125	0	0	39.84375	37.7578125	0	0	0	0	0	0	39.8	-0.04375	-1.866666813	89.00000695
0	100	0	0	1	36.609375	0	0	36.9609375	34.265625	0	0	0	0	0	0	40.2	3.2390625	138.2000108	115.000009
0	100	0	0	2	27	0	0	27.7734375	24.65625	0	0	0	0	0	0	32.6	4.8265625	205.9333494	133.0000104
0	100	0	0	3	11.3203125	0	0	11.8125	8.9765625	0	0	0	0	0	0	11.4	-0.4125	-17.60000138	121.0000095
0	100	0	0	4	34.6171875	0	0	34.7109375	32.25	0	0	0	0	0	0	35.6	0.8890625	37.9333363	105.0000082
0	100	0	0	5	1.875	0	0	2.015625	59.53125	0	0	0	0	0	0	3.8	1.784375	76.13333928	106.0000083
0	100	0	0	6	35.8828125	0	0	35.765625	33.5390625	0	0	0	0	0	0	36.7	0.934375	39.86666978	95.00000742
0	100	0	0	7	54.609375	0	0	55.0546875	52.265625	0	0	0	0	0	0	54.7	-0.3546875	-15.13333452	119.0000093
0	100	0	0	8	37.1015625	0	0	37.03125	34.7578125	0	0	0	0	0	0	43.8	6.76875	288.8000226	97.00000758
0	100	0	0	9	4.171875	0	0	4.734375	1.8046875	0	0	0	0	0	0	6.9	2.165625	92.40000722	125.0000098
0	100	0	0	10	31.21875	0	0	31.40625	28.875	0	0	0	0	0	0	33.8	2.39375	102.1333413	108.0000084
0	100	0	0	11	43.1953125	0	0	43.6171875	40.828125	0	0	0	0	0	0	44	0.3828125	16.33333461	119.0000093
0	100	0	0	12	56.8828125	0	0	57.140625	54.5390625	0	0	0	0	0	0	57.2	0.059375	2.533333531	111.0000087
0	100	0	0	13	13.265625	0	0	13.21875	10.921875	0	0	0	0	0	0	12.5	-0.71875	-30.66666906	98.00000766
0	100	0	0	14	58.125	0	0	57.515625	55.78125	0	0	0	0	0	0	57.2	-0.315625	-13.46666772	74.00000578
0	100	0	0	15	42.703125	0	0	42.515625	40.359375	0	0	0	0	0	0	44.2	1.684375	71.86667228	92.00000719
0	0	1	0	1	32.765625	39.9375	0	34.078125	32.7421875	0	0	0	0	0	0	33.5	-0.578125	-24.66666859	57.00000445
0	0	1	0	2	52.3828125	59.7421875	0	53.8828125	52.359375	0	0	0	0	0	0	54.7	0.8171875	34.86666939	65.00000508
0	0	1	0	3	1.078125	8.3671875	0	2.5078125	1.078125	0	0	0	0	0	0	3.8	1.2921875	55.13333764	61.00000477
0	0	1	0	4	9.2109375	16.5703125	0	10.7109375	9.1875	0	0	0	0	0	0	11.8	1.0890625	46.4666703	65.00000508
0	0	1	0	5	11.6484375	19.4765625	0	13.6171875	11.6484375	0	0	0	0	0	0	15.6	1.9828125	84.60000661	84.00000656
0	0	1	0	6	20.4140625	28.03125	0	22.171875	20.390625	0	0	0	0	0	0	26.8	4.628125	197.4666821	76.00000594
0	0	1	0	7	29.390625	37.6171875	0	31.7578125	29.3671875	0	0	0	0	0	0	35.2	3.4421875	146.8666781	102.000008
0	0	1	0	8	54.28125	1.7578125	0	55.8984375	54.28125	0	0	0	0	0	0	58.9	3.0015625	128.0666767	69.00000539
0	0	1	0	9	6.4453125	14.2734375	0	8.4140625	6.4453125	0	0	0	0	0	0	9.3	0.8859375	37.80000295	84.00000656
0	0	1	0	10	11.4140625	19.2421875	0	13.3828125	11.4140625	0	0	0	0	0	0	17.3	3.9171875	167.1333464	84.00000656
0	0	1	0	11	14.3203125	22.5234375	0	16.6640625	14.3203125	0	0	0	0	0	0	20.3	3.6359375	155.1333455	100.0000078
0	0	1	0	12	21.3984375	29.71875	0	23.859375	21.3984375	0	0	0	0	0	0	30.3	6.440625	274.8000215	105.0000082
0	0	1	0	13	31.8046875	39.2109375	0	33.3515625	31.8046875	0	0	0	0	0	0	39	5.6484375	241.0000188	66.00000516
0	0	1	0	14	56.34375	3.9375	0	58.078125	56.3203125	0	0	0	0	0	0	59.3	1.221875	52.13333741	75.00000586
0	0	1	0	15	7.0546875	15.28125	0	9.421875	7.0546875	0	0	0	0	0	0	11.1	1.678125	71.60000559	101.0000079
0	20	1	0	1	11.9765625	18.6796875	0	12.8203125	11.5078125	0	0	0	0	0	0	17	4.1796875	178.3333473	56.00000438
0	20	1	0	2	19.5703125	26.4375	0	20.578125	19.1015625	0	0	0	0	0	0	22.3	1.721875	73.46667241	63.00000492
0	20	1	0	3	28.8515625	35.90625	0	30.046875	28.3828125	0	0	0	0	0	0	37.3	7.253125	309.4666908	71.00000555
0	20	1	0	4	35.0390625	41.625	0	35.765625	34.5703125	0	0	0	0	0	0	34	-1.765625	-75.33333922	51.00000398
0	20	1	0	5	41.53125	48.1171875	0	42.2578125	41.0625	0	0	0	0	0	0	44.5	2.2421875	95.66667414	51.00000398
0	20	1	0	6	47.6015625	54.5859375	0	48.7265625	47.1328125	0	0	0	0	0	0	52.7	3.9734375	169.5333466	68.00000531
0	20	1	0	7	50.8359375	57.5625	0	51.703125	50.3671875	0	0	0	0	0	0	57.4	5.696875	243.0666857	57.00000445
0	20	1	0	8	2.3671875	9.3046875	0	3.4453125	1.8984375	0	0	0	0	0	0	8.1	4.6546875	198.6000155	66.00000516
0	20	1	0	9	5.7421875	12.5390625	0	6.6796875	5.2734375	0	0	0	0	0	0	13.8	7.1203125	303.8000237	60.00000469
0	20	1	0	10	13.453125	20.25	0	14.390625	12.984375	0	0	0	0	0	0	16.8	2.409375	102.800008	60.00000469
0	20	1	0	11	12.75	19.3828125	0	13.5234375	12.2578125	0	0	0	0	0	0	18.5	4.9765625	212.3333499	54.00000422
0	20	1	0	12	15.0703125	22.03125	0	16.171875	14.6015625	0	0	0	0	0	0	18.4	2.228125	95.06667409	67.00000523
0	20	1	0	13	9.796875	16.3828125	12.84375	10.5234375	9.328125	0	0	0	0	0	0	15.2	4.6765625	199.5333489	51.00000398
0	20	1	0	14	21.7265625	28.40625	0	22.546875	21.234375	0	0	0	0	0	0	22.8	0.253125	10.80000084	56.00000438
0	20	1	0	15	2.53125	10.125	0	4.265625	2.0625	0	0	0	0	0	0	6.2	1.934375	82.53333978	94.00000734
0	40	1	0	1	8.484375	15.046875	0	9.1875	7.546875	0	0	0	0	0	0	10.8	1.6125	68.80000538	70.00000547
0	40	1	0	2	12.4921875	19.1484375	0	13.2890625	11.53125	0	0	0	0	0	0	14.9	1.6109375	68.7333387	75.00000586
0	40	1	0	3	15.609375	22.2421875	0	16.3828125	14.671875	0	0	0	0	0	0	18.3	1.9171875	81.80000639	73.0000057
0	40	1	0	4	45.609375	52.546875	0	46.6875	44.671875	0	0	0	0	0	0	50	3.3125	141.3333444	86.00000672
0	40	1	0	5	33.140625	39.890625	0	34.03125	32.1796875	0	0	0	0	0	0	35.2	1.16875	49.86667056	79.00000617
0	40	1	0	6	36.234375	43.078125	0	37.21875	35.296875	0	0	0	0	0	0	40.1	2.88125	122.9333429	82.00000641
0	40	1	0	7	4.640625	11.5078125	0	5.6484375	3.6796875	0	0	0	0	0	0	8.4	2.7515625	117.4000092	84.00000656
0	40	1	0	8	56.859375	3.375	0	57.515625	55.921875	0	0	0	0	0	0	57.9	0.384375	16.40000128	68.00000531
0	40	1	0	9	9.609375	16.125	0	10.265625	8.6484375	0	0	0	0	0	0	10.1	-0.165625	-7.066667219	69.00000539
0	40	1	0	10	0	15.7265625	0	9.8671875	8.0625	0	0	0	0	0	0	13.9	4.0328125	172.0666801	77.00000602
0	40	1	0	11	4.21875	10.8984375	0	5.0390625	3.28125	0	0	0	0	0	0	8.2	3.1609375	134.8666772	75.00000586
0	40	1	0	12	2.4375	9.28125	0	3.421875	1.5	0	0	0	0	0	0	5	1.578125	67.33333859	82.00000641
0	40	1	0	13	46.1015625	52.921875	0	47.0625	45.1640625	0	0	0	0	0	0	48.1	1.0375	44.26667013	81.00000633
0	40	1	0	14	49.7109375	56.7421875	0	50.8828125	48.7734375	0	0	0	0	0	0	52.8	1.9171875	81.80000639	90.00000703
0	40	1	0	15	29.25	36.3515625	0	30.4921875	28.3125	0	0	0	0	0	0	31.1	0.6078125	25.93333536	93.00000727
0	60	1	0	1	22.4296875	29.671875	0	23.8125	21.0234375	0	0	0	0	0	0	25.1	1.2875	54.93333763	119.0000093
0	60	1	0	2	27.7734375	34.9921875	0	29.109375	26.3671875	0	0	0	0	0	0	34	4.890625	208.666683	117.0000091
0	60	1	0	3	37.3125	44.0390625	0	38.1796875	35.90625	0	0	0	0	0	0	42.5	4.3203125	184.3333477	97.00000758
0	60	1	0	4	44.7890625	51.8671875	0	46.0078125	43.3828125	0	0	0	0	0	0	53.6	7.5921875	323.9333586	112.0000088
0	60	1	0	5	58.125	5.109375	0	59.25	56.71875	0	0	0	0	0	0	2.6	3.35	142.9333445	108.0000084
0	60	1	0	6	7.8046875	14.8359375	0	8.9765625	6.375	0	0	0	0	0	0	9.1	0.1234375	5.266667078	111.0000087
0	60	1	0	7	12.5625	19.7578125	0	13.8984375	11.15625	0	0	0	0	0	0	14	0.1015625	4.333333672	117.0000091
0	60	1	0	8	48.5625	55.4765625	0	49.6171875	47.1328125	0	0	0	0	0	0	51.2	1.5828125	67.53333861	106.0000083
0	60	1	0	9	0.421875	7.265625	0	1.40625	59.015625	0	0	0	0	0	0	2.8	1.39375	59.46667131	102.000008
0	60	1	0	10	3.75	10.40625	0	4.546875	2.3203125	0	0	0	0	0	0	6.9	2.353125	100.4000078	95.00000742
0	60	1	0	11	6.703125	13.640625	0	7.78125	5.296875	0	0	0	0	0	0	10.8	3.01875	128.8000101	106.0000083
0	60	1	0	12	13.7109375	20.484375	0	14.625	12.28125	0	0	0	0	0	0	16.6	1.975	84.26667325	100.0000078
0	60	1	0	13	16.4765625	23.2265625	0	17.3671875	15.0703125	0	0	0	0	0	0	20.7	3.3328125	142.2000111	98.00000766
0	60	1	0	14	28.4765625	35.2734375	0	29.4140625	27.046875	0	0	0	0	0	0	33.6	4.1859375	178.600014	101.0000079
0	80	1	0	1	35.765625	41.5546875	0	35.6953125	33.890625	0	0	0	0	0	0	37	1.3046875	55.66667102	77.00000602
0	80	1	0	2	34.6640625	40.8515625	0	34.9921875	32.7890625	0	0	0	0	0	0	37.3	2.3078125	98.46667436	94.00000734
0	80	1	0	3	41.7421875	48.0703125	0	42.2109375	39.8671875	0	0	0	0	0	0	43.7	1.4890625	63.5333383	100.0000078
0	80	1	0	4	40.875	47.4609375	0	41.6015625	39	0	0	0	0	0	0	46.1	4.4984375	191.9333483	111.0000087
0	80	1	0	5	28.921875	34.875	0	29.015625	27.046875	0	0	0	0	0	0	32.4	3.384375	144.4000113	84.00000656
0	80	1	0	6	7.3359375	13.4296875	0	7.5703125	5.4609375	0	0	0	0	0	0	8.8	1.2296875	52.46667077	90.00000703
0	80	1	0	7	40.3125	46.7578125	0	40.8984375	38.4375	0	0	0	0	0	0	43.8	2.9015625	123.8000097	105.0000082
0	80	1	0	8	22.9453125	29.484375	0	23.6015625	21.046875	0	0	0	0	0	0	31.6	7.9984375	341.2666933	109.0000085
0	80	1	0	9	27.8203125	34.546875	0	28.6875	25.9453125	0	0	0	0	0	0	32.3	3.6125	154.1333454	117.0000091
0	80	1	0	10	33.84375	40.265625	0	34.40625	31.96875	0	0	0	0	0	0	35.3	0.89375	38.13333631	104.0000081
0	80	1	0	11	32.1328125	38.5546875	0	32.6953125	30.2578125	0	0	0	0	0	0	33.3	0.6046875	25.80000202	104.0000081
0	80	1	0	12	22.1953125	28.6875	0	22.828125	20.296875	0	0	0	0	0	0	23.9	1.071875	45.73333691	108.0000084
0	80	1	0	13	1.125	7.21875	0	1.359375	59.25	0	0	0	0	0	0	2.7	1.340625	57.20000447	90.00000703
0	80	1	0	14	43.5	50.203125	0	44.34375	41.625	0	0	0	0	0	0	47.2	2.85625	121.8666762	116.0000091
0	80	1	0	15	30.84375	37.0078125	0	31.1484375	28.9453125	0	0	0	0	0	0	31.8	0.6515625	27.80000217	94.00000734
0	100	1	0	1	3.1640625	9.703125	0	3.84375	0.8203125	0	0	0	0	0	0	4.6	0.75625	32.26666919	129.0000101
0	100	1	0	2	16.9921875	23.296875	0	17.4375	14.6484375	0	0	0	0	0	0	16.2	-1.2375	-52.80000413	119.0000093
0	100	1	0	3	17.1796875	23.4140625	0	17.5546875	14.8359375	0	0	0	0	0	0	23.6	6.0453125	257.9333535	116.0000091
0	100	1	0	4	21.46875	28.0078125	0	22.1484375	19.1015625	0	0	0	0	0	0	27.6	5.4515625	232.6000182	130.0000102
0	100	1	0	5	29.9765625	36.5625	0	30.703125	27.6328125	0	0	0	0	0	0	31.8	1.096875	46.80000366	131.0000102
0	100	1	0	6	33.1640625	39.46875	0	33.609375	30.8203125	0	0	0	0	0	0	36.8	3.190625	136.133344	119.0000093
0	100	1	0	7	43.1484375	49.734375	0	43.875	40.8046875	0	0	0	0	0	0	46.1	2.225	94.93334075	131.0000102
0	100	1	0	8	48.2578125	54.28125	0	48.421875	45.9140625	0	0	0	0	0	0	51.4	2.978125	127.0666766	107.0000084
0	100	1	0	9	24.6328125	31.3828125	0	25.5234375	22.2890625	0	0	0	0	0	0	27.7	2.1765625	92.86667392	138.0000108
0	100	1	0	10	14.53125	20.90625	0	15.046875	12.1875	0	0	0	0	0	0	16.4	1.353125	57.73333784	122.0000095
0	100	1	0	11	7.8515625	13.9453125	0	8.0859375	5.484375	0	0	0	0	0	0	9	0.9140625	39.00000305	111.0000087
0	100	1	0	12	8.6484375	16.4765625	0	10.6171875	6.3046875	0	0	0	0	0	0	14.2	3.5828125	152.8666786	184.0000144
0	100	1	0	13	20.859375	26.953125	0	21.09375	18.515625	0	0	0	0	0	0	22.2	1.10625	47.20000369	110.0000086
0	100	1	0	14	41.859375	48.1171875	0	42.2578125	39.515625	0	0	0	0	0	0	43.6	1.3421875	57.26667114	117.0000091
0	100	1	0	15	46.2421875	52.7578125	0	46.8984375	43.8984375	0	0	0	0	0	0	49.6	2.7015625	115.2666757	128.00001
0	0	1	1	1	1.453125	8.9765625	7.6875	3.1171875	1.453125	0	0	0	0	0	0	8	-0.9765625	-41.66666992	71.00000555
0	0	1	1	2	4.4765625	11.6484375	0	5.765625	4.4765625	0	0	0	0	0	0	8.5	-3.1484375	-134.3333438	55.0000043
0	0	1	1	3	1.8515625	9.3515625	0	3.4921875	1.8515625	0	0	0	0	0	0	8	-1.3515625	-57.66667117	70.00000547
0	0	1	1	4	24.515625	32.25	0	26.390625	24.515625	0	0	0	0	0	0	29	-3.25	-138.6666775	80.00000625
0	0	1	1	5	32.1328125	39.984375	0	34.125	32.1328125	0	0	0	0	0	0	40.3	0.315625	13.46666772	85.00000664
0	0	1	1	6	29.671875	37.59375	0	31.734375	29.671875	0	0	0	0	0	0	33.6	-3.99375	-170.4000133	88.00000688
0	0	1	1	7	44.6953125	52.5	0	46.640625	44.6953125	0	0	0	0	0	0	54.5	2	85.33334	83.00000648
0	0	1	1	8	14.6953125	21.9375	0	16.078125	14.6953125	0	0	0	0	0	0	23	1.0625	45.33333688	59.00000461
0	0	1	1	9	36.4453125	43.359375	0	37.5	36.4453125	0	0	0	0	0	0	44.2	0.840625	35.86666947	45.00000352
0	0	1	1	10	11.015625	17.71875	0	11.859375	11.015625	0	0	0	0	0	0	17.8	0.08125	3.466666938	36.00000281
0	0	1	1	11	34.4296875	41.4140625	0	35.5546875	34.4296875	0	0	0	0	0	0	43.5	2.0859375	89.00000695	48.00000375
0	0	1	1	12	51.0234375	57.84375	0	51.984375	51.0234375	0	0	0	0	0	0	59	1.15625	49.33333719	41.0000032
0	0	1	1	13	4.171875	10.96875	0	29.4609375	7.453125	5.109375	4.1484375	0	0	0	0	12	1.03125	44.00000344	41.0000032
0	0	1	1	14	8.578125	16.171875	0	10.3125	8.578125	0	0	0	0	0	0	15	-1.171875	-50.00000391	74.00000578
0	0	1	1	15	41.8359375	48.9140625	0	43.0546875	41.8359375	0	0	0	0	0	0	46	-2.9140625	-124.333343	52.00000406
0	20	1	1	1	58.078125	4.9921875	0	59.1328125	57.609375	0	0	0	0	0	0	4.1	-0.8921875	-38.06666964	65.00000508
0	20	1	1	2	5.7421875	12.84375	0	6.984375	5.2734375	0	0	0	0	0	0	9.8	-3.04375	-129.8666768	73.0000057
0	20	1	1	3	9.328125	15.890625	12.7734375	10.03125	8.859375	0	0	0	0	0	0	14.1	-1.790625	-76.40000597	50.00000391
0	20	1	1	4	20.0859375	27.0703125	0	21.1875	19.6171875	0	0	0	0	0	0	24.3	-2.7703125	-118.2000092	67.00000523
0	20	1	1	5	3.375	10.078125	0	4.21875	2.90625	0	0	0	0	0	0	5.6	-4.478125	-191.0666816	56.00000438
0	20	1	1	6	31.5234375	38.578125	0	32.71875	31.0546875	0	0	0	0	0	0	35.2	-3.378125	-144.1333446	71.00000555
0	20	1	1	7	18.984375	25.734375	0	19.875	18.515625	0	0	0	0	0	0	25.3	-0.434375	-18.53333478	58.00000453
0	20	1	1	8	56.0625	3.046875	0	57.1875	55.59375	0	0	0	0	0	0	58.3	-4.746875	-202.5333492	68.00000531
0	20	1	1	9	32.8828125	39.75	0	33.890625	32.4140625	0	0	0	0	0	0	35.4	-4.35	-185.6000145	63.00000492
0	20	1	1	10	33.375	40.4765625	0	34.6171875	32.90625	0	0	0	0	0	0	40.3	-0.1765625	-7.533333922	73.0000057
0	20	1	1	11	28.6171875	35.4375	0	29.5546875	28.125	0	0	0	0	0	0	33.6	-1.8375	-78.40000612	61.00000477
0	20	1	1	12	30.65625	37.78125	0	31.921875	30.1640625	0	0	0	0	0	0	35.4	-2.38125	-101.6000079	75.00000586
0	20	1	1	13	33.5859375	40.2421875	0	34.3828125	33.09375	0	0	0	0	0	0	38.4	-1.8421875	-78.60000614	55.0000043
0	20	1	1	14	38.71875	45.796875	0	39.9375	38.25	0	0	0	0	0	0	42	-3.796875	-162.0000127	72.00000563
0	20	1	1	15	26.15625	32.8125	0	26.953125	25.6640625	0	0	0	0	0	0	30.4	-2.4125	-102.9333414	55.0000043
0	40	1	1	1	2.6015625	9.65625	0	3.796875	1.6640625	0	0	0	0	0	0	10	0.34375	14.66666781	91.00000711
0	40	1	1	2	9.328125	16.7109375	0	10.8515625	8.390625	0	0	0	0	0	0	15.5	-1.2109375	-51.6666707	105.0000082
0	40	1	1	3	12.1640625	19.2890625	0	13.4296875	11.2265625	0	0	0	0	0	0	20.4	1.1109375	47.4000037	94.00000734
0	40	1	1	4	35.4140625	42.515625	0	36.65625	34.453125	0	0	0	0	0	0	40.3	-2.215625	-94.53334072	94.00000734
0	40	1	1	5	38.9296875	46.1953125	0	40.3359375	37.9921875	0	0	0	0	0	0	45.3	-0.8953125	-38.20000298	100.0000078
0	40	1	1	6	33.046875	40.265625	0	34.40625	32.109375	0	0	0	0	0	0	43.3	3.034375	129.4666768	98.00000766
0	40	1	1	7	55.8984375	3.09375	0	57.234375	54.9609375	0	0	0	0	0	0	4.5	1.40625	60.00000469	97.00000758
0	40	1	1	8	30.4921875	37.453125	0	31.59375	29.5546875	0	0	0	0	0	0	35.2	-2.253125	-96.13334084	87.0000068
0	40	1	1	9	55.6640625	2.953125	0	57.09375	54.7265625	0	0	0	0	0	0	2	-0.953125	-40.66666984	101.0000079
0	40	1	1	10	26.6484375	34.1953125	0	28.3359375	25.7109375	0	0	0	0	0	0	35.2	1.0046875	42.86667002	112.0000088
0	40	1	1	11	54.328125	1.5	0	55.640625	53.390625	0	0	0	0	0	0	0.6	-0.9	-38.400003	96.0000075
0	40	1	1	12	59.8828125	7.734375	0	1.875	58.9453125	0	0	0	0	0	0	6.1	-1.634375	-69.73333878	125.0000098
0	40	1	1	13	10.359375	17.484375	0	11.625	9.421875	0	0	0	0	0	0	15.5	-1.984375	-84.66667328	94.00000734
0	40	1	1	14	12.6796875	20.0625	0	14.203125	11.71875	0	0	0	0	0	0	17.8	-2.2625	-96.53334088	106.0000083
0	40	1	1	15	5.8125	12.9375	0	7.078125	4.8515625	0	0	0	0	0	0	12	-0.9375	-40.00000313	95.00000742
0	60	1	1	1	18.5859375	25.7578125	0	19.8984375	17.15625	0	0	0	0	0	0	20.1	-5.6578125	-241.4000189	117.0000091
0	60	1	1	2	12.984375	19.9453125	0	14.0859375	11.5546875	0	0	0	0	0	0	20.8	0.8546875	36.46666952	108.0000084
0	60	1	1	3	12.28125	19.3828125	0	13.5234375	10.875	0	0	0	0	0	0	15.1	-4.2828125	-182.7333476	113.0000088
0	60	1	1	4	11.7421875	18.609375	0	12.75	10.3359375	0	0	0	0	0	0	16	-2.609375	-111.333342	103.000008
0	60	1	1	5	0.6796875	7.4296875	0	1.5703125	59.2734375	0	0	0	0	0	0	5.8	-1.6296875	-69.53333877	98.00000766
0	60	1	1	6	3.703125	10.921875	0	5.0625	2.296875	0	0	0	0	0	0	10.2	-0.721875	-30.80000241	118.0000092
0	60	1	1	7	11.5078125	18.4453125	0	12.5859375	10.1015625	0	0	0	0	0	0	15	-3.4453125	-147.0000115	106.0000083
0	60	1	1	8	4.3828125	11.71875	0	5.859375	2.9765625	0	0	0	0	0	0	9.8	-1.91875	-81.86667306	123.0000096
0	60	1	1	9	15.4921875	22.59375	0	16.7109375	14.0859375	0	0	0	0	0	0	20.6	-1.99375	-85.06667331	112.0000088
0	60	1	1	10	25.359375	32.2734375	0	26.4140625	23.953125	0	0	0	0	0	0	30.2	-2.0734375	-88.46667358	105.0000082
0	60	1	1	11	31.8046875	38.765625	0	32.90625	30.3984375	0	0	0	0	0	0	35.6	-3.165625	-135.0666772	107.0000084
0	60	1	1	12	37.5	44.109375	0	38.25	36.09375	0	0	0	0	0	0	38.6	-5.509375	-235.066685	92.00000719
0	60	1	1	13	35.7890625	44.0859375	0	38.2265625	34.3828125	0	0	0	0	0	0	42.2	-1.8859375	-80.46667295	164.0000128
0	60	1	1	14	27.609375	34.5	0	28.640625	26.203125	0	0	0	0	0	0	31.1	-3.4	-145.066678	104.0000081
0	60	1	1	15	33.8671875	40.734375	0	34.875	32.4609375	0	0	0	0	0	0	35.8	-4.934375	-210.5333498	103.000008
0	80	1	1	1	45.140625	51.515625	0	45.65625	43.265625	0	0	0	0	0	0	51	-0.515625	-22.00000172	102.000008
0	80	1	1	2	15.3984375	21.8203125	0	15.9609375	13.5	0	0	0	0	0	0	19.5	-2.3203125	-99.00000773	105.0000082
0	80	1	1	3	22.171875	28.546875	0	22.6875	20.296875	0	0	0	0	0	0	29.9	1.353125	57.73333784	102.000008
0	80	1	1	4	23.4609375	29.8359375	0	23.9765625	21.5859375	0	0	0	0	0	0	34	4.1640625	177.6666805	102.000008
0	80	1	1	5	19.7109375	26.8828125	0	21.0234375	17.8359375	0	0	0	0	0	0	26	-0.8828125	-37.66666961	136.0000106
0	80	1	1	6	24.0703125	30.5859375	0	24.7265625	22.1953125	0	0	0	0	0	0	26.5	-4.0859375	-174.333347	108.0000084
0	80	1	1	7	34.6875	41.1328125	0	35.2734375	32.8125	0	0	0	0	0	0	40	-1.1328125	-48.33333711	105.0000082
0	80	1	1	8	10.875	16.8515625	0	10.9921875	9	0	0	0	0	0	0	11.9	-4.9515625	-211.2666832	85.00000664
0	80	1	1	9	11.203125	17.8828125	0	12.0234375	9.328125	0	0	0	0	0	0	15	-2.8828125	-123.0000096	115.000009
0	80	1	1	10	14.2734375	20.4140625	0	14.5546875	12.375	0	0	0	0	0	0	19.5	-0.9140625	-39.00000305	93.00000727
0	80	1	1	11	58.21875	4.40625	1.8515625	58.5234375	56.34375	0	0	0	0	0	0	12	7.59375	324.0000253	93.00000727
0	80	1	1	12	34.6171875	41.109375	0	35.25	32.7421875	0	0	0	0	0	0	40.8	-0.309375	-13.20000103	107.0000084
0	80	1	1	13	16.59375	22.359375	0	16.5	14.71875	0	0	0	0	0	0	15.6	-6.759375	-288.4000225	76.00000594
0	80	1	1	14	1.3359375	7.8984375	0	2.0390625	59.4609375	0	0	0	0	0	0	4.3	-3.5984375	-153.5333453	110.0000086
0	80	1	1	15	4.03125	10.4296875	0	4.546875	2.15625	0	0	0	0	0	0	7.3	-3.1296875	-133.5333438	102.000008
0	100	1	1	1	48.2578125	55.0078125	0	49.1484375	45.9140625	0	0	0	0	0	0	57.1	2.0921875	89.26667364	138.0000108
0	100	1	1	2	11.8359375	18.7734375	0	12.9140625	9.4921875	0	0	0	0	0	0	17.8	-0.9734375	-41.53333658	146.0000114
0	100	1	1	3	21.6796875	28.171875	0	22.3125	19.3359375	0	0	0	0	0	0	27.1	-1.071875	-45.73333691	127.0000099
0	100	1	1	4	21.2109375	27.9375	0	22.078125	18.8671875	0	0	0	0	0	0	33	5.0625	216.0000169	137.0000107
0	100	1	1	5	3.3046875	9.9140625	0	4.0546875	0.9609375	0	0	0	0	0	0	10.3	0.3859375	16.46666795	132.0000103
0	100	1	1	6	10.828125	17.0859375	0	11.2265625	8.484375	0	0	0	0	0	0	15.2	-1.8859375	-80.46667295	117.0000091
0	100	1	1	7	20.5078125	27.0234375	0	21.1640625	18.1640625	0	0	0	0	0	0	22.3	-4.7234375	-201.5333491	128.00001
0	100	1	1	8	14.9296875	21.9375	0	16.078125	12.5859375	0	0	0	0	0	0	24.8	2.8625	122.1333429	149.0000116
0	100	1	1	9	16.8515625	23.625	0	17.765625	14.5078125	0	0	0	0	0	0	23.2	-0.425	-18.13333475	139.0000109
0	100	1	1	10	22.1484375	28.59375	0	22.734375	19.8046875	0	0	0	0	0	0	28	-0.59375	-25.33333531	125.0000098
0	100	1	1	11	25.9921875	32.5078125	0	26.6484375	23.625	0	0	0	0	0	0	33	0.4921875	21.00000164	129.0000101
0	100	1	1	12	32.9296875	39.4921875	0	33.6328125	30.5859375	0	0	0	0	0	0	38.5	-0.9921875	-42.33333664	130.0000102
0	100	1	1	13	56.5078125	2.6484375	0	56.7890625	54.1640625	0	0	0	0	0	0	4	1.3515625	57.66667117	112.0000088
0	100	1	1	14	10.1953125	16.21875	0	10.3359375	7.828125	0	0	0	0	0	0	14.2	-2.01875	-86.13334006	107.0000084
0	100	1	1	15	17.4609375	23.6953125	21.84375	17.8359375	15.1171875	0	0	0	0	0	0	21.1	-2.5953125	-110.733342	116.0000091
1	-	0	0	1	37.7109375	0	0	39	36.7734375	0	0	0	0	0	0	40.1	1.1	46.933337	95.00000742
1	-	0	0	2	20.578125	0	0	21.8671875	19.640625	0	0	0	0	0	0	26.1	4.2328125	180.6000141	95.00000742
1	-	0	0	3	26.578125	0	0	27.703125	25.171875	0	0	0	0	0	0	28.8	1.096875	46.80000366	108.0000084
1	-	0	0	4	12.140625	0	0	12.9609375	10.265625	0	0	0	0	0	0	13.2	0.2390625	10.2000008	115.000009
1	-	0	0	5	12.84375	0	0	14.296875	11.90625	0	0	0	0	0	0	16	1.703125	72.66667234	102.000008
1	-	0	0	6	59.671875	0	0	0.5859375	57.796875	0	0	0	0	0	0	2.6	2.0140625	85.93334005	119.0000093
1	-	0	0	7	20.671875	0	0	22.6640625	20.203125	0	0	0	0	0	0	29.1	6.4359375	274.6000215	105.0000082
1	-	0	0	8	31.8046875	0	0	32.5078125	29.4609375	0	0	0	0	0	0	33.8	1.2921875	55.13333764	130.0000102
1	-	0	0	9	33.3984375	0	0	33.9140625	31.9921875	0	0	0	0	0	0	33.5	-0.4140625	-17.66666805	82.00000641
1	-	0	0	10	40.7109375	0	0	41.15625	38.8125	0	0	0	0	0	0	40.8	-0.35625	-15.20000119	100.0000078
1	-	0	0	11	49.4296875	0	0	50.25	48.0234375	0	0	0	0	0	0	50.2	-0.05	-2.1333335	95.00000742
1	-	0	0	12	7.9453125	0	0	7.96875	5.578125	0	0	0	0	0	0	7.1	-0.86875	-37.06666956	102.000008
1	-	0	0	13	29.8359375	0	0	30.984375	29.3671875	0	0	0	0	0	0	33.6	2.615625	111.6000087	69.00000539
1	-	0	0	14	59.0625	0	0	0.84375	58.59375	0	0	0	0	0	0	2.3	1.45625	62.13333819	96.0000075
1	-	0	0	15	33.703125	0	0	34.3125	31.359375	0	0	0	0	0	0	37.1	2.7875	118.9333426	126.0000098
1	-	1	0	1	59.0859375	6.140625	0	0.28125	58.1484375	0	0	0	0	0	0	6.9	6.61875	282.4000221	91.00000711
1	-	1	0	2	7.5	14.625	0	8.765625	6.09375	0	0	0	0	0	0	11.3	2.534375	108.1333418	114.0000089
1	-	1	0	3	12.375	19.21875	0	13.359375	10.03125	0	0	0	0	0	0	13.7	0.340625	14.53333447	142.0000111
1	-	1	0	4	2.8125	9.375	0	3.515625	0.9375	0	0	0	0	0	0	3.8	0.284375	12.13333428	110.0000086
1	-	1	0	5	7.5234375	13.6171875	0	7.7578125	5.6484375	0	0	0	0	0	0	7.6	-0.1578125	-6.733333859	90.00000703
1	-	1	0	6	45.421875	52.125	0	46.265625	44.015625	0	0	0	0	0	0	49.7	3.434375	146.5333448	96.0000075
1	-	1	0	7	29.7890625	35.7421875	0	29.8828125	27.4453125	0	0	0	0	0	0	31.2	1.3171875	56.20000439	104.0000081
1	-	1	0	8	30.609375	37.8515625	0	31.9921875	30.140625	0	0	0	0	0	0	33.7	1.7078125	72.86667236	79.00000617
1	-	1	0	9	47.4609375	54.7265625	0	48.8671875	46.96875	0	0	0	0	0	0	52.7	3.8328125	163.5333461	81.00000633
1	-	1	0	10	16.7109375	24.0234375	0	18.1640625	15.7734375	0	0	0	0	0	0	18.9	0.7359375	31.40000245	102.000008
1	-	1	0	11	2.7421875	8.953125	0	3.09375	0.3984375	0	0	0	0	0	0	4.7	1.60625	68.53333869	115.000009
1	-	1	0	12	30.09375	36.5625	0	30.703125	29.15625	0	0	0	0	0	0	31.8	1.096875	46.80000366	66.00000516
1	-	1	0	13	7.21875	13.5703125	0	7.7109375	5.3203125	0	0	0	0	0	0	9.6	1.8890625	80.6000063	102.000008
1	-	1	0	14	39.5625	46.5703125	0	40.7109375	39.09375	0	0	0	0	0	0	41.8	1.0890625	46.4666703	69.00000539
1	-	1	0	15	54.4921875	0.984375	0	55.125	53.0859375	0	0	0	0	0	0	57.4	2.275	97.06667425	87.0000068
1	-	1	1	1	11.3203125	17.5078125	0	11.6484375	8.9765625	0	0	0	0	0	0	13	-4.5078125	-192.3333484	114.0000089
1	-	1	1	2	25.03125	31.6875	0	25.828125	22.6875	0	0	0	0	0	0	23	-8.6875	-370.6666956	134.0000105
1	-	1	1	3	6.0234375	13.21875	0	7.359375	5.5546875	0	0	0	0	0	0	7.1	-6.11875	-261.0666871	77.00000602
1	-	1	1	4	51.7734375	59.0625	0	53.1796875	51.3046875	0	0	0	0	0	0	55.6	-3.4625	-147.7333449	80.00000625
1	-	1	1	5	36.9140625	43.359375	0	37.5	35.5078125	0	0	0	0	0	0	36.8	-6.559375	-279.8666885	85.00000664
1	-	1	1	6	50.4375	56.2734375	0	50.4140625	48.09375	0	0	0	0	0	0	53.8	-2.4734375	-105.5333416	99.00000773
1	-	1	1	7	15.3046875	22.03125	0	16.171875	13.8984375	0	0	0	0	0	0	19.4	-2.63125	-112.2666754	97.00000758
1	-	1	1	8	28.2421875	34.8046875	0	28.9453125	26.3671875	0	0	0	0	0	0	33.8	-1.0046875	-42.86667002	110.0000086
1	-	1	1	9	53.2265625	2.25	0	56.3671875	51.796875	0	0	0	0	0	0	2.4	0.15	6.4000005	195.0000152
1	-	1	1	10	14.4375	27.1640625	0	21.3046875	13.5	0	0	0	0	0	0	22.5	-4.6640625	-199.0000155	333.000026
1	-	1	1	11	1.1484375	7.78125	0	1.921875	0.2109375	0	0	0	0	0	0	3.2	-4.58125	-195.4666819	73.0000057
1	-	1	1	12	7.921875	15.09375	0	9.234375	7.4296875	0	0	0	0	0	0	8.3	-6.79375	-289.8666893	77.00000602
1	-	1	1	13	20.296875	26.6953125	0	20.8359375	18.421875	0	0	0	0	0	0	23	-3.6953125	-157.666679	103.000008
1	-	1	1	14	35.765625	41.8359375	0	35.9765625	33.890625	0	0	0	0	0	0	34.2	-7.6359375	-325.8000255	89.00000695
1	-	1	1	15	51.09375	58.03125	0	52.171875	50.15625	0	0	0	0	0	0	54.3	-3.73125	-159.2000124	86.00000672
2	-	0	0	1	13.96875	0	0	14.7421875	0	0	0	0	0	0	0	16.2	1.4578125	62.20000486	0
2	-	0	0	2	6.609375	0	33.8671875	7.5	0	0	0	0	0	0	0	8.8	1.3	55.466671	0
2	-	0	0	3	42.984375	0	15.1875	43.8046875	0	0	0	0	0	0	0	44.7	0.8953125	38.20000298	0
2	-	0	0	4	8.3203125	0	54.2578125	9.1875	0	0	0	0	0	0	0	10.6	1.4125	60.26667138	0
2	-	0	0	5	14.4609375	0	21	15.3515625	0	0	0	0	0	0	0	16.2	0.8484375	36.20000283	0
2	-	0	0	6	3.75	0	50.34375	4.5	0	0	0	0	0	0	0	6.8	2.3	98.133341	0
2	-	0	0	7	8.671875	0	0	9.5625	0	0	0	0	0	0	0	12.2	2.6375	112.5333421	0
2	-	0	0	8	41.1328125	0	0	41.953125	0	0	0	0	0	0	0	41.5	-0.453125	-19.33333484	0
2	-	0	0	9	39.1171875	0	0	39.9609375	0	0	0	0	0	0	0	37.8	-2.1609375	-92.2000072	0
2	-	0	0	10	29.8359375	0	6.9609375	31.1484375	0	0	0	0	0	0	0	30.8	-0.3484375	-14.86666783	0
2	-	0	0	11	11.8828125	0	45.9609375	12.6796875	0	0	0	0	0	0	0	13.8	1.1203125	47.80000373	0
2	-	0	0	12	48.890625	0	21.140625	49.921875	0	0	0	0	0	0	0	49.3	-0.621875	-26.53333541	0
2	-	0	0	13	30.75	0	24.046875	31.7109375	0	0	0	0	0	0	0	32	0.2890625	12.3333343	0
2	-	0	0	14	29.3203125	0	32.2734375	30.1875	0	0	0	0	0	0	0	32.5	2.3125	98.66667438	0
2	-	1	0	1	2.1328125	8.6953125	4.78125	2.8359375	0	0	0	0	0	0	0	4.8	1.9640625	83.80000655	0
2	-	1	0	2	16.3828125	22.921875	18.3046875	17.0625	0	0	0	0	0	0	0	17.1	0.0375	1.600000125	0
2	-	1	0	3	17.25	23.7421875	18.8203125	17.8828125	0	0	0	0	0	0	0	17.4	-0.4828125	-20.60000161	0
2	-	1	0	4	49.2890625	55.8046875	50.953125	49.9453125	0	0	0	0	0	0	0	51	1.0546875	45.00000352	0
2	-	1	0	5	50.1796875	56.671875	51.8203125	50.8125	0	0	0	0	0	0	0	51	0.1875	8.000000625	0
2	-	1	0	6	36.3984375	42.9140625	38.0859375	37.0546875	0	0	0	0	0	0	0	40.3	3.2453125	138.4666775	0
2	-	1	0	7	33.9609375	40.40625	35.6015625	34.546875	0	0	0	0	0	0	0	34.8	0.253125	10.80000084	0
2	-	1	0	8	16.171875	22.640625	17.765625	16.78125	0	0	0	0	0	0	0	16	-0.78125	-33.33333594	0
2	-	1	0	9	58.8515625	5.34375	0.6796875	59.484375	0	0	0	0	0	0	0	1.8	2.315625	98.80000772	0
2	-	1	0	10	30.6328125	37.125	32.4140625	31.265625	0	0	0	0	0	0	0	31	-0.265625	-11.33333422	0
2	-	1	0	11	39.09375	45.5625	40.7578125	39.703125	0	0	0	0	0	0	0	41.3	1.596875	68.13333866	0
2	-	1	0	12	50.53125	57.046875	52.2890625	51.1640625	0	0	0	0	0	0	0	50.3	-0.8640625	-36.86666955	0
2	-	1	0	13	29.5078125	36.0234375	31.21875	30.1640625	0	0	0	0	0	0	0	30.2	0.0359375	1.533333453	0
2	-	1	0	14	34.2421875	40.78125	36.0234375	34.921875	0	0	0	0	0	0	0	35.1	0.178125	7.600000594	0
2	-	1	1	1	10.0078125	16.4765625	0	10.59375	0	0	0	0	0	0	0	15.1	-1.3765625	-58.73333792	0
2	-	1	1	2	24	30.5390625	49.828125	24.6796875	0	0	0	0	0	0	0	26	-4.5390625	-193.6666818	0
2	-	1	1	3	25.1484375	31.6875	4.8046875	25.828125	0	0	0	0	0	0	0	27	-4.6875	-200.0000156	0
2	-	1	1	4	57.3046875	3.84375	15.8671875	57.984375	0	0	0	0	0	0	0	59	-4.84375	-206.6666828	0
2	-	1	1	5	58.1484375	4.6640625	22.3828125	58.8046875	0	0	0	0	0	0	0	1.1	-3.5640625	-152.0666785	0
2	-	1	1	6	42.421875	48.9375	4.6171875	43.078125	0	0	0	0	0	0	0	44.6	-4.3375	-185.0666811	0
2	-	1	1	7	39.984375	46.5234375	2.015625	40.6640625	0	0	0	0	0	0	0	43.1	-3.4234375	-146.0666781	0
2	-	1	1	8	22.2890625	28.828125	45.1171875	22.96875	0	0	0	0	0	0	0	22.4	-6.428125	-274.2666881	0
2	-	1	1	9	5.296875	11.8125	29.203125	5.953125	0	0	0	0	0	0	0	8.6	-3.2125	-137.0666774	0
2	-	1	1	10	37.03125	43.734375	50.1796875	37.875	0	0	0	0	0	0	0	40	-3.734375	-159.3333458	0
2	-	1	1	11	49.7109375	56.296875	0	50.4375	0	0	0	0	0	0	0	54.1	-2.196875	-93.73334066	0
2	-	1	1	12	45.5859375	52.2421875	13.359375	46.3828125	0	0	0	0	0	0	0	46.8	-5.4421875	-232.2000181	0
2	-	1	1	13	57.09375	3.796875	6.609375	57.9375	0	0	0	0	0	0	0	0.4	-3.396875	-144.9333447	0
2	-	1	1	14	36.328125	42.9375	42.0234375	37.078125	0	0	0	0	0	0	0	40.2	-2.7375	-116.8000091	0
2	-	1	1	15	41.109375	47.765625	11.2734375	41.90625	0	0	0	0	0	0	0	44.7	-3.065625	-130.8000102	0
3	-	0	1	1	0	52.078125	0	0	0	0	0	0	0	0	0	53.2	1.121875	47.86667041	0
3	-	0	1	2	0	58.78125	0	0	0	0	0	0	0	0	0	58.1	-0.68125	-29.06666894	0
3	-	0	1	3	0	26.5546875	0	0	0	0	0	0	0	0	0	27.8	1.2453125	53.13333748	0
3	-	0	1	4	0	21.46875	0	0	0	0	0	0	0	0	0	21.8	0.33125	14.13333444	0
3	-	0	1	5	0	3.2578125	0	0	0	0	0	0	0	0	0	4.6	1.3421875	57.26667114	0
3	-	0	1	6	0	54.5625	0	0	0	0	0	0	0	0	0	54.4	-0.1625	-6.933333875	0
3	-	0	1	7	0	32.765625	0	0	0	0	0	0	0	0	0	32.8	0.034375	1.466666781	0
3	-	0	1	8	0	11.390625	0	0	0	0	0	0	0	0	0	12.1	0.709375	30.26666903	0
3	-	0	1	9	0	38.7421875	0	0	0	0	0	0	0	0	0	41.5	2.7578125	117.6666759	0
3	-	0	1	10	0	47.296875	0	0	0	0	0	0	0	0	0	45.1	-2.196875	-93.73334066	0
3	-	0	1	11	0	38.953125	0	0	0	0	0	0	0	0	0	39.1	0.146875	6.266667156	0
3	-	0	1	12	0	46.3125	0	0	0	0	0	0	0	0	0	46.8	0.4875	20.80000162	0
3	-	0	1	13	0	21.09375	0	0	0	0	0	0	0	0	0	20.3	-0.79375	-33.86666931	0
3	-	0	1	14	0	21.46875	0	0	0	0	0	0	0	0	0	23.8	2.33125	99.46667444	0
3	-	0	1	15	0	16.21875	0	0	0	0	0	0	0	0	0	20.4	4.18125	178.4000139	0
