# Supplementary material for: The effect of electrical muscle stimulation on intentional binding and explicit sense of agency
Source: PeerJ. 2024 Sep 19;12:e17977. doi: 10.7717/peerj.17977 (PMC11416759; doi:10.7717/peerj.17977)
Supplement: Supplemental Information 1 [file peerj-12-17977-s001.zip › RawData/Experiment2/Participant60.csv]

Action type (0=Voluntary+EMS, 1=Voluntary+Sham EMS, 2=Involuntary, 3=Tone)	EMS application time[ms]	Condition (0=Baseline, 1=Operant)	Judgment event (0=Action, 1=Tone)	Trial	Stimulation	Tone	Switch release	Switch push	Switch release	Switch push	Switch release	Switch push	Switch release	Switch push	Switch release	Answer of participant	Judgement error on clock	Judgement error[ms]	SW1 Release to Push[ms]
0	0	0	0	1	1.828125	0	5.4140625	3.0703125	1.828125	0	0	0	0	0	0	3.5	0.4296875	18.33333477	53.00000414
0	0	0	0	2	1.96875	0	6.1875	3.65625	1.96875	0	0	0	0	0	0	3	-0.65625	-28.00000219	72.00000563
0	0	0	0	3	22.9453125	0	27.2578125	24.1640625	22.921875	0	0	0	0	0	0	24.5	0.3359375	14.33333445	53.00000414
0	0	0	0	4	40.875	0	44.9765625	42.046875	40.875	0	0	0	0	0	0	43.5	1.453125	62.00000484	50.00000391
0	0	0	0	5	27.4921875	0	31.734375	29.8125	27.4921875	0	0	0	0	0	0	37	7.1875	306.6666906	99.00000773
0	0	0	0	6	38.15625	0	42.5859375	39.9375	38.15625	0	0	0	0	0	0	39.8	-0.1375	-5.866667125	76.00000594
0	0	0	0	7	48.046875	0	52.0078125	49.828125	48.046875	0	0	0	0	0	0	51	1.171875	50.00000391	76.00000594
0	0	0	0	8	38.3671875	0	42.2109375	39.9375	38.3671875	0	0	0	0	0	0	40	0.0625	2.666666875	67.00000523
0	0	0	0	9	58.7109375	0	2.625	0.3984375	58.7109375	0	0	0	0	0	0	1	0.6015625	25.66666867	72.00000563
0	0	0	0	10	18.7265625	0	22.5	20.765625	18.7265625	0	0	0	0	0	0	22	1.234375	52.66667078	87.0000068
0	0	0	0	11	31.6640625	0	35.8828125	33.6328125	31.6640625	0	0	0	0	0	0	33	-0.6328125	-27.00000211	84.00000656
0	0	0	0	12	50.0625	0	54.28125	51.515625	50.0625	0	0	0	0	0	0	52	0.484375	20.66666828	62.00000484
0	0	0	0	13	28.453125	0	32.578125	30.234375	28.453125	0	0	0	0	0	0	31.5	1.265625	54.00000422	76.00000594
0	0	0	0	14	3.046875	0	7.125	5.203125	3.046875	0	0	0	0	0	0	2.7	-2.503125	-106.8000083	92.00000719
0	0	0	0	15	37.9921875	0	41.9296875	40.265625	37.9921875	0	0	0	0	0	0	40.5	0.234375	10.00000078	97.00000758
0	20	0	0	1	14.71875	0	33.234375	15.84375	14.25	0	0	0	0	0	0	17	1.15625	49.33333719	68.00000531
0	20	0	0	2	13.078125	0	19.1484375	14.0859375	12.609375	0	0	0	0	0	0	15.3	1.2140625	51.80000405	63.00000492
0	20	0	0	3	25.828125	0	31.1015625	26.8359375	25.359375	0	0	0	0	0	0	28.5	1.6640625	71.00000555	63.00000492
0	20	0	0	4	34.265625	0	39.890625	35.2734375	33.796875	0	0	0	0	0	0	37	1.7265625	73.66667242	63.00000492
0	20	0	0	5	49.5234375	0	54.9140625	50.578125	49.03125	0	0	0	0	0	0	56.5	5.921875	252.6666864	66.00000516
0	20	0	0	6	13.265625	0	18.1640625	14.3671875	12.796875	0	0	0	0	0	0	15.5	1.1328125	48.33333711	67.00000523
0	20	0	0	7	24.1875	0	29.6015625	25.1015625	23.71875	0	0	0	0	0	0	26.2	1.0984375	46.86667033	59.00000461
0	20	0	0	8	33.4921875	0	38.109375	34.6640625	33.0234375	0	0	0	0	0	0	35.5	0.8359375	35.66666945	70.00000547
0	20	0	0	9	21.65625	0	26.625	22.59375	21.1875	0	0	0	0	0	0	23.5	0.90625	38.66666969	60.00000469
0	20	0	0	10	54.328125	0	59.71875	55.3828125	53.859375	0	0	0	0	0	0	55.5	0.1171875	5.000000391	65.00000508
0	20	0	0	11	27.046875	0	32.1796875	27.984375	26.578125	0	0	0	0	0	0	29.5	1.515625	64.66667172	60.00000469
0	20	0	0	12	16.03125	0	20.8125	16.828125	15.5390625	0	0	0	0	0	0	17.5	0.671875	28.66666891	55.0000043
0	20	0	0	13	33.046875	0	38.3203125	34.0078125	32.578125	0	0	0	0	0	0	33.8	-0.2078125	-8.866667359	61.00000477
0	20	0	0	14	44.4140625	0	49.3828125	45.4453125	43.921875	0	0	0	0	0	0	45.5	0.0546875	2.333333516	65.00000508
0	20	0	0	15	12.9609375	0	17.71875	14.15625	12.4921875	0	0	0	0	0	0	13.8	-0.35625	-15.20000119	71.00000555
0	40	0	0	1	46.4296875	0	50.15625	47.4140625	45.4921875	0	0	0	0	0	0	47.5	0.0859375	3.666666953	82.00000641
0	40	0	0	2	29.953125	0	32.9765625	31.1953125	29.015625	0	0	0	0	0	0	37	5.8046875	247.666686	93.00000727
0	40	0	0	3	4.2890625	0	7.78125	5.5546875	3.328125	0	0	0	0	0	0	6	0.4453125	19.00000148	95.00000742
0	40	0	0	4	19.546875	0	22.7109375	20.34375	18.609375	0	0	0	0	0	0	21	0.65625	28.00000219	74.00000578
0	40	0	0	5	16.3359375	0	19.96875	17.53125	15.3984375	0	0	0	0	0	0	17	-0.53125	-22.66666844	91.00000711
0	40	0	0	6	2.6953125	0	5.671875	3.1171875	1.7578125	0	0	0	0	0	0	3.2	0.0828125	3.533333609	58.00000453
0	40	0	0	7	32.578125	0	35.8125	33.4453125	31.640625	0	0	0	0	0	0	33.6	0.1546875	6.600000516	77.00000602
0	40	0	0	8	48.703125	0	52.359375	49.828125	47.765625	0	0	0	0	0	0	50.5	0.671875	28.66666891	88.00000688
0	40	0	0	9	50.2734375	0	53.1328125	51.1640625	49.3359375	0	0	0	0	0	0	51.3	0.1359375	5.800000453	78.00000609
0	40	0	0	10	3.421875	0	6.0234375	4.21875	2.484375	0	0	0	0	0	0	5	0.78125	33.33333594	74.00000578
0	40	0	0	11	16.7578125	0	19.3828125	17.578125	15.8203125	0	0	0	0	0	0	17	-0.578125	-24.66666859	75.00000586
0	40	0	0	12	23.4609375	0	27.1640625	24.6796875	22.5234375	0	0	0	0	0	0	26	1.3203125	56.33333773	92.00000719
0	40	0	0	13	47.8359375	0	51.75	49.0078125	46.8984375	0	0	0	0	0	0	49.8	0.7921875	33.80000264	90.00000703
0	40	0	0	14	20.8125	0	23.859375	21.75	19.875	0	0	0	0	0	0	23	1.25	53.3333375	80.00000625
0	40	0	0	15	38.3671875	0	41.2734375	39.140625	37.4296875	0	0	0	0	0	0	39.8	0.659375	28.13333553	73.0000057
0	60	0	0	1	55.1953125	0	59.0390625	55.6171875	53.765625	0	0	0	0	0	0	56	0.3828125	16.33333461	79.00000617
0	60	0	0	2	6.8203125	0	10.0546875	7.5703125	5.4140625	0	0	0	0	0	0	8	0.4296875	18.33333477	92.00000719
0	60	0	0	3	20.859375	0	24.75	20.8359375	19.453125	0	0	0	0	0	0	22	1.1640625	49.66667055	59.00000461
0	60	0	0	4	34.78125	0	36.6328125	34.59375	33.375	0	0	0	0	0	0	35.5	0.90625	38.66666969	52.00000406
0	60	0	0	5	27.65625	0	29.765625	28.03125	26.25	0	0	0	0	0	0	29	0.96875	41.33333656	76.00000594
0	60	0	0	6	32.953125	0	36.796875	33.1640625	31.5234375	0	0	0	0	0	0	33.5	0.3359375	14.33333445	70.00000547
0	60	0	0	7	42	0	45.984375	42.7734375	40.59375	0	0	0	0	0	0	43.5	0.7265625	31.00000242	93.00000727
0	60	0	0	8	3.140625	0	7.4765625	3.890625	1.734375	0	0	0	0	0	0	4.8	0.909375	38.80000303	92.00000719
0	60	0	0	9	49.9453125	0	53.53125	50.296875	48.5390625	0	0	0	0	0	0	52	1.703125	72.66667234	75.00000586
0	60	0	0	10	57.5390625	0	0.4453125	58.21875	56.1328125	0	0	0	0	0	0	57.5	-0.71875	-30.66666906	89.00000695
0	60	0	0	11	11.296875	0	14.4140625	12.1171875	9.890625	0	0	0	0	0	0	12.5	0.3828125	16.33333461	95.00000742
0	60	0	0	12	49.03125	0	52.6640625	49.8515625	47.6015625	0	0	0	0	0	0	52	2.1484375	91.66667383	96.0000075
0	60	0	0	13	38.3671875	0	40.453125	38.4609375	36.9375	0	0	0	0	0	0	37	-1.4609375	-62.3333382	65.00000508
0	60	0	0	14	32.0625	0	34.8046875	32.5078125	30.65625	0	0	0	0	0	0	33	0.4921875	21.00000164	79.00000617
0	60	0	0	15	9.7734375	0	13.1015625	10.546875	8.3671875	0	0	0	0	0	0	11	0.453125	19.33333484	93.00000727
0	80	0	0	1	38.8828125	0	43.9921875	39.1640625	37.0078125	0	0	0	0	0	0	37.5	-1.6640625	-71.00000555	92.00000719
0	80	0	0	2	58.359375	0	3.046875	59.1796875	56.484375	0	0	0	0	0	0	58.7	-0.4796875	-20.46666827	115.000009
0	80	0	0	3	57.5859375	0	1.875	59.34375	55.7109375	0	0	0	0	0	0	59.5	0.15625	6.666667188	155.0000121
0	80	0	0	4	13.4765625	0	18.09375	13.453125	11.6015625	0	0	0	0	0	0	11	-2.453125	-104.6666748	79.00000617
0	80	0	0	5	24.3046875	0	25.8984375	23.90625	22.4296875	0	0	0	0	0	0	24.5	0.59375	25.33333531	63.00000492
0	80	0	0	6	30.84375	0	34.96875	30.7265625	28.96875	0	0	0	0	0	0	31	0.2734375	11.66666758	75.00000586
0	80	0	0	7	31.40625	0	35.3203125	31.359375	29.53125	0	0	0	0	0	0	31.5	0.140625	6.000000469	78.00000609
0	80	0	0	8	48.046875	0	52.6171875	48.328125	46.171875	0	0	0	0	0	0	48.5	0.171875	7.333333906	92.00000719
0	80	0	0	9	7.265625	0	11.2265625	7.1484375	5.390625	0	0	0	0	0	0	6	-1.1484375	-49.00000383	75.00000586
0	80	0	0	10	39.0703125	0	43.6171875	39.375	37.1953125	0	0	0	0	0	0	41.5	2.125	90.66667375	93.00000727
0	80	0	0	11	53.9296875	0	57.1171875	54.1875	52.03125	0	0	0	0	0	0	53.5	-0.6875	-29.33333563	92.00000719
0	80	0	0	12	59.7421875	0	3.8203125	0.375	57.8671875	0	0	0	0	0	0	2.5	2.125	90.66667375	107.0000084
0	80	0	0	13	13.9453125	0	18.7734375	17.5078125	12.0703125	0	0	0	0	0	0	16	-1.5078125	-64.33333836	232.0000181
0	80	0	0	14	23.3203125	0	28.5234375	23.625	21.4453125	0	0	0	0	0	0	24	0.375	16.00000125	93.00000727
0	80	0	0	15	54.75	0	55.9453125	54.2578125	52.875	0	0	0	0	0	0	53.5	-0.7578125	-32.33333586	59.00000461
0	100	0	0	1	12.421875	0	16.3828125	14.953125	10.078125	0	0	0	0	0	0	14	-0.953125	-40.66666984	208.0000163
0	100	0	0	2	21.984375	0	27.046875	23.53125	19.640625	0	0	0	0	0	0	26	2.46875	105.3333416	166.000013
0	100	0	0	3	15.5625	0	19.8515625	17.6484375	13.21875	0	0	0	0	0	0	22	4.3515625	185.6666812	189.0000148
0	100	0	0	4	43.3125	0	44.390625	43.40625	40.96875	0	0	0	0	0	0	43	-0.40625	-17.33333469	104.0000081
0	100	0	0	5	55.125	0	55.5703125	54.7734375	52.78125	0	0	0	0	0	0	54	-0.7734375	-33.00000258	85.00000664
0	100	0	0	6	15.5859375	0	18.84375	15.6328125	13.2421875	0	0	0	0	0	0	16	0.3671875	15.66666789	102.000008
0	100	0	0	7	38.953125	0	39.3984375	38.3203125	36.5859375	0	0	0	0	0	0	37.9	-0.4203125	-17.93333473	74.00000578
0	100	0	0	8	44.6015625	0	46.546875	44.4609375	42.2578125	0	0	0	0	0	0	44.8	0.3390625	14.4666678	94.00000734
0	100	0	0	9	18.234375	0	19.640625	18.1875	15.890625	0	0	0	0	0	0	20.5	2.3125	98.66667438	98.00000766
0	100	0	0	10	15.5859375	0	17.4609375	15.4453125	13.21875	0	0	0	0	0	0	17	1.5546875	66.33333852	95.00000742
0	100	0	0	11	27	0	29.765625	27.09375	24.65625	0	0	0	0	0	0	27.9	0.80625	34.40000269	104.0000081
0	100	0	0	12	30.9375	0	32.484375	30.9609375	28.59375	0	0	0	0	0	0	32	1.0390625	44.3333368	101.0000079
0	100	0	0	13	35.578125	0	37.921875	35.484375	33.234375	0	0	0	0	0	0	37	1.515625	64.66667172	96.0000075
0	100	0	0	14	1.9453125	0	2.90625	1.828125	59.6015625	0	0	0	0	0	0	2.5	0.671875	28.66666891	95.00000742
0	100	0	0	15	5.25	0	5.671875	4.96875	2.90625	0	0	0	0	0	0	6	1.03125	44.00000344	88.00000688
0	0	1	0	1	42.6328125	49.6875	46.5703125	43.8046875	42.609375	0	0	0	0	0	0	47	3.1953125	136.333344	51.00000398
0	0	1	0	2	11.765625	18.9375	15.703125	13.0546875	11.7421875	0	0	0	0	0	0	13.5	0.4453125	19.00000148	56.00000438
0	0	1	0	3	37.0546875	44.3203125	41.0625	38.4609375	37.0546875	0	0	0	0	0	0	41	2.5390625	108.3333418	60.00000469
0	0	1	0	4	50.765625	57.8671875	54.2109375	52.0078125	50.765625	0	0	0	0	0	0	53	0.9921875	42.33333664	53.00000414
0	0	1	0	5	13.9921875	20.9296875	17.4140625	15.0703125	13.9921875	0	0	0	0	0	0	16.8	1.7296875	73.80000577	46.00000359
0	0	1	0	6	33.375	40.5703125	37.21875	34.7109375	33.375	0	0	0	0	0	0	36.5	1.7890625	76.3333393	57.00000445
0	0	1	0	7	56.8828125	4.3828125	0.7265625	58.5234375	56.8828125	0	0	0	0	0	0	58.2	-0.3234375	-13.80000108	70.00000547
0	0	1	0	8	17.71875	25.59375	21.8671875	19.734375	17.71875	0	0	0	0	0	0	21	1.265625	54.00000422	86.00000672
0	0	1	0	9	54.2578125	1.828125	57.46875	55.9453125	54.2578125	0	0	0	0	0	0	56.9	0.9546875	40.73333652	72.00000563
0	0	1	0	10	28.875	36.2578125	32.203125	30.3984375	28.875	0	0	0	0	0	0	31.8	1.4015625	59.80000467	65.00000508
0	0	1	0	11	38.5078125	46.1015625	41.4140625	40.2421875	38.5078125	0	0	0	0	0	0	40.6	0.3578125	15.26666786	74.00000578
0	0	1	0	12	8.6015625	15.375	11.625	9.515625	8.6015625	0	0	0	0	0	0	11	1.484375	63.33333828	39.00000305
0	0	1	0	13	25.078125	32.4375	28.6875	26.578125	25.0546875	0	0	0	0	0	0	27.5	0.921875	39.33333641	65.00000508
0	0	1	0	14	35.7890625	43.1953125	38.90625	37.3359375	35.7890625	0	0	0	0	0	0	38	0.6640625	28.33333555	66.00000516
0	0	1	0	15	59.15625	6.1171875	2.5078125	0.2578125	59.15625	0	0	0	0	0	0	0.5	0.2421875	10.33333414	47.00000367
0	20	1	0	1	40.59375	47.90625	44.71875	42.0234375	40.1015625	0	0	0	0	0	0	43.2	1.1765625	50.20000392	82.00000641
0	20	1	0	2	0.5859375	7.828125	4.5	1.96875	0.1171875	0	0	0	0	0	0	2.8	0.83125	35.46666944	79.00000617
0	20	1	0	3	23.8828125	31.3359375	26.7890625	25.4765625	23.390625	0	0	0	0	0	0	26.9	1.4234375	60.73333808	89.00000695
0	20	1	0	4	49.921875	56.4609375	54.3515625	50.6015625	49.4296875	0	0	0	0	0	0	50.7	0.0984375	4.200000328	50.00000391
0	20	1	0	5	15.234375	22.40625	19.1484375	16.546875	14.765625	0	0	0	0	0	0	17.7	1.153125	49.20000384	76.00000594
0	20	1	0	6	31.6640625	38.8828125	35.1796875	33.0234375	31.1953125	0	0	0	0	0	0	33.1	0.0765625	3.266666922	78.00000609
0	20	1	0	7	0.5859375	7.7109375	3.9375	1.8515625	0.1171875	0	0	0	0	0	0	1.8	-0.0515625	-2.200000172	74.00000578
0	20	1	0	8	35.6015625	42.984375	39.3984375	37.125	35.1328125	0	0	0	0	0	0	38.3	1.175	50.13333725	85.00000664
0	20	1	0	9	2.4140625	9.3515625	6.28125	3.4921875	1.9453125	0	0	0	0	0	0	3.8	0.3078125	13.13333436	66.00000516
0	20	1	0	10	48.28125	54.703125	51.984375	48.84375	47.8125	0	0	0	0	0	0	48.5	-0.34375	-14.66666781	44.00000344
0	20	1	0	11	14.9296875	21.9375	18.0234375	16.078125	14.4609375	0	0	0	0	0	0	16.8	0.721875	30.80000241	69.00000539
0	20	1	0	12	31.453125	38.4375	35.109375	32.578125	30.984375	0	0	0	0	0	0	33.4	0.821875	35.06666941	68.00000531
0	20	1	0	13	34.8046875	41.8828125	38.765625	36.0234375	34.3359375	0	0	0	0	0	0	36.5	0.4765625	20.33333492	72.00000563
0	20	1	0	14	58.640625	5.859375	2.484375	0	58.171875	0	0	0	0	0	0	58.7	-1.3	-55.466671	78.00000609
0	20	1	0	15	35.4375	42.609375	39.3984375	36.75	34.96875	0	0	0	0	0	0	37	0.25	10.6666675	76.00000594
0	40	1	0	1	59.71875	6.140625	1.4765625	0.28125	58.78125	0	0	0	0	0	0	2.5	2.21875	94.66667406	64.000005
0	40	1	0	2	7.2890625	13.9453125	9.2109375	8.0625	6.328125	0	0	0	0	0	0	9	0.9375	40.00000313	74.00000578
0	40	1	0	3	15.8203125	22.921875	18.5859375	17.0390625	14.859375	0	0	0	0	0	0	18.8	1.7609375	75.1333392	93.00000727
0	40	1	0	4	35.859375	42.6796875	37.4765625	36.8203125	34.921875	0	0	0	0	0	0	37.9	1.0796875	46.06667027	81.00000633
0	40	1	0	5	13.8046875	19.6875	15.3984375	13.828125	12.84375	0	0	0	0	0	0	14	0.171875	7.333333906	42.00000328
0	40	1	0	6	25.6640625	31.875	27.3984375	26.015625	24.703125	0	0	0	0	0	0	28	1.984375	84.66667328	56.00000438
0	40	1	0	7	1.5703125	8.2265625	4.171875	2.3671875	0.6328125	0	0	0	0	0	0	3.5	1.1328125	48.33333711	74.00000578
0	40	1	0	8	39.84375	46.7578125	42.1640625	40.8984375	38.90625	0	0	0	0	0	0	42.8	1.9015625	81.13333967	85.00000664
0	40	1	0	9	59.0625	5.4609375	1.0078125	59.6015625	58.125	0	0	0	0	0	0	1.5	1.8984375	81.00000633	63.00000492
0	40	1	0	10	25.6171875	32.2734375	28.5	26.4140625	24.6796875	0	0	0	0	0	0	27.9	1.4859375	63.40000495	74.00000578
0	40	1	0	11	38.1796875	44.3203125	39.5390625	38.4609375	37.2421875	0	0	0	0	0	0	39.8	1.3390625	57.1333378	52.00000406
0	40	1	0	12	12.5390625	19.2421875	15.0703125	13.3828125	11.6015625	0	0	0	0	0	0	16	2.6171875	111.6666754	76.00000594
0	40	1	0	13	0.9609375	7.2890625	2.5078125	1.4296875	0.0234375	0	0	0	0	0	0	2.5	1.0703125	45.66667023	60.00000469
0	40	1	0	14	10.9921875	18.09375	13.265625	12.234375	10.0546875	0	0	0	0	0	0	12.5	0.265625	11.33333422	93.00000727
0	40	1	0	15	30.5859375	37.0078125	32.2734375	31.1484375	29.625	0	0	0	0	0	0	32	0.8515625	36.33333617	65.00000508
0	60	1	0	1	41.1796875	47.9765625	44.5546875	42.1171875	39.7734375	0	0	0	0	0	0	43.3	1.1828125	50.46667061	100.0000078
0	60	1	0	2	54.1875	59.9296875	55.21875	54.0703125	52.78125	0	0	0	0	0	0	53.8	-0.2703125	-11.53333423	55.0000043
0	60	1	0	3	16.78125	22.78125	18.140625	16.921875	15.3515625	0	0	0	0	0	0	17.5	0.578125	24.66666859	67.00000523
0	60	1	0	4	28.96875	35.2734375	30.6796875	29.4140625	27.5625	0	0	0	0	0	0	30.3	0.8859375	37.80000295	79.00000617
0	60	1	0	5	39.46875	45.703125	41.390625	39.84375	38.0625	0	0	0	0	0	0	41.5	1.65625	70.66667219	76.00000594
0	60	1	0	6	14.953125	21.703125	16.6171875	15.84375	13.546875	0	0	0	0	0	0	17.2	1.35625	57.86667119	98.00000766
0	60	1	0	7	33.6796875	40.3125	36.4453125	34.453125	32.25	0	0	0	0	0	0	36.2	1.746875	74.53333916	94.00000734
0	60	1	0	8	52.9921875	59.25	55.3359375	53.390625	51.5625	0	0	0	0	0	0	54	0.609375	26.00000203	78.00000609
0	60	1	0	9	10.59375	17.15625	13.359375	11.296875	9.1640625	0	0	0	0	0	0	17.5	6.203125	264.6666873	91.00000711
0	60	1	0	10	31.8046875	37.9453125	33.515625	32.0859375	30.3984375	0	0	0	0	0	0	33.5	1.4140625	60.33333805	72.00000563
0	60	1	0	11	35.9765625	42.609375	38.4140625	36.75	34.5703125	0	0	0	0	0	0	37	0.25	10.6666675	93.00000727
0	60	1	0	12	12.8203125	19.3359375	14.6015625	13.4765625	11.4140625	0	0	0	0	0	0	13.6	0.1234375	5.266667078	88.00000688
0	60	1	0	13	32.859375	39.09375	33.75	33.234375	31.453125	0	0	0	0	0	0	33	-0.234375	-10.00000078	76.00000594
0	60	1	0	14	48.609375	54.140625	49.8984375	48.28125	47.203125	0	0	0	0	0	0	49	0.71875	30.66666906	46.00000359
0	60	1	0	15	0.1875	6.3046875	1.78125	0.4453125	58.78125	0	0	0	0	0	0	59.9	-0.5453125	-23.26666848	71.00000555
0	80	1	0	1	57.140625	3.5859375	59.15625	57.7265625	55.265625	0	0	0	0	0	0	57	-0.7265625	-31.00000242	105.0000082
0	80	1	0	2	11.5078125	17.765625	13.453125	11.90625	9.609375	0	0	0	0	0	0	12.5	0.59375	25.33333531	98.00000766
0	80	1	0	3	29.6484375	35.8125	31.1015625	29.953125	27.7734375	0	0	0	0	0	0	32	2.046875	87.33334016	93.00000727
0	80	1	0	4	50.296875	56.390625	52.9453125	50.5078125	48.421875	0	0	0	0	0	0	52.7	2.1921875	93.53334064	89.00000695
0	80	1	0	5	30	35.8828125	31.5234375	30.0234375	28.125	0	0	0	0	0	0	32.8	2.7765625	118.4666759	81.00000633
0	80	1	0	6	13.5	19.0546875	14.1796875	13.1953125	11.625	0	0	0	0	0	0	14.5	1.3046875	55.66667102	67.00000523
0	80	1	0	7	40.8046875	47.1796875	42.9609375	41.3203125	38.90625	0	0	0	0	0	0	43.9	2.5796875	110.0666753	103.000008
0	80	1	0	8	5.015625	10.734375	6.3515625	4.875	3.140625	0	0	0	0	0	0	6.3	1.425	60.80000475	74.00000578
0	80	1	0	9	25.453125	31.6171875	27.3046875	25.734375	23.578125	0	0	0	0	0	0	28	2.265625	96.66667422	92.00000719
0	80	1	0	10	37.875	44.1796875	40.03125	38.3203125	36	0	0	0	0	0	0	39.1	0.7796875	33.26666927	99.00000773
0	80	1	0	11	14.7421875	20.90625	16.0546875	15.046875	12.8671875	0	0	0	0	0	0	18	2.953125	126.0000098	93.00000727
0	80	1	0	12	25.9921875	32.2734375	27.375	26.4140625	24.1171875	0	0	0	0	0	0	28	1.5859375	67.66667195	98.00000766
0	80	1	0	13	52.8515625	58.6171875	54.421875	52.7578125	50.9765625	0	0	0	0	0	0	54	1.2421875	53.00000414	76.00000594
0	80	1	0	14	30.8203125	36.375	31.875	30.515625	28.9453125	0	0	0	0	0	0	32.5	1.984375	84.66667328	67.00000523
0	80	1	0	15	47.296875	52.8515625	48.3046875	46.9921875	45.3984375	0	0	0	0	0	0	48	1.0078125	43.00000336	68.00000531
0	100	1	0	1	27.3515625	33.09375	31.8046875	27.234375	25.0078125	0	0	0	0	0	0	29.5	2.265625	96.66667422	95.00000742
0	100	1	0	2	33.1640625	39.1171875	36.8671875	33.2578125	30.796875	0	0	0	0	0	0	34	0.7421875	31.66666914	105.0000082
0	100	1	0	3	49.96875	55.5703125	53.578125	49.7109375	47.6015625	0	0	0	0	0	0	52	2.2890625	97.6666743	90.00000703
0	100	1	0	4	9.4453125	14.7890625	13.3828125	11.9296875	10.5703125	8.9296875	7.1015625	0	0	0	0	10.5	1.5703125	67.00000523	78.00000609
0	100	1	0	5	21.3515625	26.90625	22.640625	21.046875	19.0078125	0	0	0	0	0	0	22.7	1.653125	70.53333884	87.0000068
0	100	1	0	6	46.5703125	52.0546875	50.4609375	46.1953125	44.2265625	0	0	0	0	0	0	47	0.8046875	34.33333602	84.00000656
0	100	1	0	7	7.3828125	12.6328125	8.4609375	6.7734375	5.0390625	0	0	0	0	0	0	6.2	-0.5734375	-24.46666858	74.00000578
0	100	1	0	8	11.2734375	17.390625	12.1171875	11.53125	8.90625	0	0	0	0	0	0	7.5	-4.03125	-172.0000134	112.0000088
0	100	1	0	9	54.4921875	59.6015625	55.8984375	53.7421875	52.125	0	0	0	0	0	0	56	2.2578125	96.33334086	69.00000539
0	100	1	0	10	29.6953125	34.9921875	30.7734375	29.1328125	27.3515625	0	0	0	0	0	0	31	1.8671875	79.66667289	76.00000594
0	100	1	0	11	42.65625	48.234375	44.25	42.375	40.3125	0	0	0	0	0	0	42.5	0.125	5.33333375	88.00000688
0	100	1	0	12	11.0859375	16.171875	14.6015625	10.3125	8.71875	0	0	0	0	0	0	14	3.6875	157.3333456	68.00000531
0	100	1	0	13	25.2421875	29.90625	26.109375	24.046875	22.8984375	0	0	0	0	0	0	24.5	0.453125	19.33333484	49.00000383
0	100	1	0	14	32.0859375	37.4296875	34.0078125	31.5703125	29.7421875	0	0	0	0	0	0	32.5	0.9296875	39.66666977	78.00000609
0	100	1	0	15	54.328125	59.7890625	57.3984375	53.9296875	51.984375	0	0	0	0	0	0	54	0.0703125	3.000000234	83.00000648
0	0	1	1	1	52.0546875	59.625	58.0078125	53.7421875	52.0546875	0	0	0	0	0	0	53.5	-6.125	-261.3333538	72.00000563
0	0	1	1	2	55.6640625	3.1171875	0.421875	57.2578125	55.6640625	0	0	0	0	0	0	56.5	-6.6171875	-282.3333554	68.00000531
0	0	1	1	3	3.46875	10.6171875	8.3671875	4.7578125	3.46875	0	0	0	0	0	0	3.7	-6.9171875	-295.1333564	55.0000043
0	0	1	1	4	20.390625	27.4921875	25.5	21.6328125	20.390625	0	0	0	0	0	0	22	-5.4921875	-234.3333516	53.00000414
0	0	1	1	5	7.5	14.7421875	12.234375	8.8828125	7.5	0	0	0	0	0	0	12	-2.7421875	-117.0000091	59.00000461
0	0	1	1	6	16.4296875	23.6015625	21.1875	17.7421875	16.4296875	0	0	0	0	0	0	23	-0.6015625	-25.66666867	56.00000438
0	0	1	1	7	52.921875	0.3515625	57.46875	54.4921875	52.921875	0	0	0	0	0	0	1	0.6484375	27.66666883	67.00000523
0	0	1	1	8	0.5625	8.2734375	4.78125	2.390625	0.5390625	0	0	0	0	0	0	7.4	-0.8734375	-37.26666958	79.00000617
0	0	1	1	9	3.8671875	11.1796875	8.625	5.3203125	3.8671875	0	0	0	0	0	0	12	0.8203125	35.00000273	62.00000484
0	0	1	1	10	30.0703125	37.0078125	35.4375	31.125	30.0703125	0	0	0	0	0	0	37.2	0.1921875	8.200000641	45.00000352
0	0	1	1	11	44.9296875	51.8671875	50.0625	46.0078125	44.9296875	0	0	0	0	0	0	50	-1.8671875	-79.66667289	46.00000359
0	0	1	1	12	6.1171875	13.0546875	11.7421875	7.1953125	6.09375	0	0	0	0	0	0	14.5	1.4453125	61.66667148	47.00000367
0	0	1	1	13	39.515625	46.265625	7.453125	40.40625	39.515625	0	0	0	0	0	0	46.5	0.234375	10.00000078	38.00000297
0	0	1	1	14	24.796875	31.640625	32.5078125	25.78125	24.796875	0	0	0	0	0	0	32.5	0.859375	36.66666953	42.00000328
0	0	1	1	15	4.21875	11.109375	22.5234375	5.25	4.21875	0	0	0	0	0	0	12	0.890625	38.00000297	44.00000344
0	20	1	1	1	0.328125	7.2421875	5.5078125	1.3828125	59.859375	0	0	0	0	0	0	8	0.7578125	32.33333586	65.00000508
0	20	1	1	2	32.0625	38.8359375	36.9609375	32.9765625	31.59375	0	0	0	0	0	0	38	-0.8359375	-35.66666945	59.00000461
0	20	1	1	3	45.140625	51.984375	49.7578125	46.125	44.671875	0	0	0	0	0	0	51.5	-0.484375	-20.66666828	62.00000484
0	20	1	1	4	5.1328125	11.484375	9.515625	5.625	4.6640625	0	0	0	0	0	0	12.5	1.015625	43.33333672	41.0000032
0	20	1	1	5	28.640625	35.6484375	32.7890625	29.7890625	28.171875	0	0	0	0	0	0	35	-0.6484375	-27.66666883	69.00000539
0	20	1	1	6	47.9296875	54.890625	52.5234375	49.03125	47.4375	0	0	0	0	0	0	54	-0.890625	-38.00000297	68.00000531
0	20	1	1	7	21.3984375	28.5	26.484375	22.640625	20.9296875	0	0	0	0	0	0	29	0.5	21.333335	73.0000057
0	20	1	1	8	22.2421875	29.53125	27.421875	23.671875	21.7734375	0	0	0	0	0	0	29	-0.53125	-22.66666844	81.00000633
0	20	1	1	9	39	46.265625	42.890625	40.40625	38.53125	0	0	0	0	0	0	47	0.734375	31.33333578	80.00000625
0	20	1	1	10	49.8515625	56.8828125	54.28125	51	49.3828125	0	0	0	0	0	0	57	0.1171875	5.000000391	69.00000539
0	20	1	1	11	20.203125	27.75	24.46875	21.890625	19.734375	0	0	0	0	0	0	28	0.25	10.6666675	92.00000719
0	20	1	1	12	31.4765625	38.8359375	36.75	32.9765625	30.984375	0	0	0	0	0	0	38.5	-0.3359375	-14.33333445	85.00000664
0	20	1	1	13	56.34375	3.3515625	1.359375	57.4921875	55.875	0	0	0	0	0	0	3	-0.3515625	-15.00000117	69.00000539
0	20	1	1	14	29.8359375	36.9140625	35.109375	31.0546875	29.34375	0	0	0	0	0	0	37	0.0859375	3.666666953	73.0000057
0	20	1	1	15	38.8359375	45.8203125	44.015625	39.9609375	38.3671875	0	0	0	0	0	0	44.7	-1.1203125	-47.80000373	68.00000531
0	40	1	1	1	24.9375	31.9453125	27.9375	26.0859375	24	0	0	0	0	0	0	33	1.0546875	45.00000352	89.00000695
0	40	1	1	2	1.453125	8.6015625	4.1484375	2.7421875	0.515625	0	0	0	0	0	0	7.5	-1.1015625	-47.00000367	95.00000742
0	40	1	1	3	18.5859375	25.5	21.4921875	19.6171875	17.6484375	0	0	0	0	0	0	22.5	-3	-128.00001	84.00000656
0	40	1	1	4	40.3359375	47.5078125	43.6875	41.6484375	39.3984375	0	0	0	0	0	0	44	-3.5078125	-149.6666784	96.0000075
0	40	1	1	5	18.1171875	24.75	20.6015625	18.890625	17.1796875	0	0	0	0	0	0	21	-3.75	-160.0000125	73.0000057
0	40	1	1	6	29.625	36.4453125	33.1640625	30.5859375	28.6875	0	0	0	0	0	0	31	-5.4453125	-232.3333515	81.00000633
0	40	1	1	7	53.6015625	0.65625	57.1875	54.796875	52.6640625	0	0	0	0	0	0	2	1.34375	57.33333781	91.00000711
0	40	1	1	8	26.9296875	34.0546875	30.375	28.1953125	25.96875	0	0	0	0	0	0	33	-1.0546875	-45.00000352	95.00000742
0	40	1	1	9	43.0078125	49.8515625	45.9375	43.9921875	42.0703125	0	0	0	0	0	0	47	-2.8515625	-121.6666762	82.00000641
0	40	1	1	10	2.765625	9.984375	5.8359375	4.125	1.828125	0	0	0	0	0	0	10	0.015625	0.666666719	98.00000766
0	40	1	1	11	18.4453125	25.4296875	21.5859375	19.5703125	17.5078125	0	0	0	0	0	0	27	1.5703125	67.00000523	88.00000688
0	40	1	1	12	15.2578125	22.265625	18.4921875	16.40625	14.296875	0	0	0	0	0	0	24	1.734375	74.00000578	90.00000703
0	40	1	1	13	35.90625	42.9375	39.796875	37.078125	34.96875	0	0	0	0	0	0	43	0.0625	2.666666875	90.00000703
0	40	1	1	14	44.6953125	51.6796875	47.7890625	45.8203125	43.7578125	0	0	0	0	0	0	52	0.3203125	13.66666773	88.00000688
0	40	1	1	15	1.96875	8.71875	4.9921875	2.859375	1.03125	0	0	0	0	0	0	9	0.28125	12.00000094	78.00000609
0	60	1	1	1	58.8515625	5.15625	2.4375	59.296875	57.4453125	0	0	0	0	0	0	5	-0.15625	-6.666667188	79.00000617
0	60	1	1	2	28.5	35.2734375	30.890625	29.4140625	27.0703125	0	0	0	0	0	0	34	-1.2734375	-54.33333758	100.0000078
0	60	1	1	3	36.75	43.171875	39.140625	37.3125	35.3203125	0	0	0	0	0	0	40	-3.171875	-135.3333439	85.00000664
0	60	1	1	4	8.4609375	14.671875	11.6015625	8.8125	7.03125	0	0	0	0	0	0	14.5	-0.171875	-7.333333906	76.00000594
0	60	1	1	5	28.1953125	37.2421875	32.8125	31.3828125	26.7890625	0	0	0	0	0	0	38	0.7578125	32.33333586	196.0000153
0	60	1	1	6	3.0234375	10.03125	6.3984375	4.171875	1.6171875	0	0	0	0	0	0	9.5	-0.53125	-22.66666844	109.0000085
0	60	1	1	7	28.4765625	34.9453125	32.3203125	29.0859375	27.0703125	0	0	0	0	0	0	38	3.0546875	130.3333435	86.00000672
0	60	1	1	8	55.59375	1.9453125	59.0390625	56.0859375	54.1875	0	0	0	0	0	0	57	-4.9453125	-211.0000165	81.00000633
0	60	1	1	9	29.4375	36.3515625	33.515625	30.4921875	28.0078125	0	0	0	0	0	0	37	0.6484375	27.66666883	106.0000083
0	60	1	1	10	8.9296875	15.75	12.328125	9.890625	7.5234375	0	0	0	0	0	0	14	-1.75	-74.6666725	101.0000079
0	60	1	1	11	24.140625	30.9140625	27.8203125	25.0546875	22.734375	0	0	0	0	0	0	31	0.0859375	3.666666953	99.00000773
0	60	1	1	12	0.1171875	7.1015625	3.8671875	1.21875	58.6875	0	0	0	0	0	0	8	0.8984375	38.33333633	108.0000084
0	60	1	1	13	53.484375	0.0234375	57.46875	54.1640625	52.0546875	0	0	0	0	0	0	1	0.9765625	41.66666992	90.00000703
0	60	1	1	14	42.609375	49.2421875	46.078125	43.3828125	41.203125	0	0	0	0	0	0	48.5	-0.7421875	-31.66666914	93.00000727
0	60	1	1	15	8.671875	15.421875	12.5390625	9.5390625	7.265625	0	0	0	0	0	0	14	-1.421875	-60.66667141	97.00000758
0	80	1	1	1	43.828125	49.359375	44.3671875	43.5	41.953125	0	0	0	0	0	0	49	-0.359375	-15.33333453	66.00000516
0	80	1	1	2	9.984375	15.5859375	10.8515625	9.7265625	8.109375	0	0	0	0	0	0	16	0.4140625	17.66666805	69.00000539
0	80	1	1	3	25.0078125	30.1640625	25.8984375	24.28125	23.1328125	0	0	0	0	0	0	33	2.8359375	121.0000095	49.00000383
0	80	1	1	4	40.078125	45.375	40.59375	39.515625	38.203125	0	0	0	0	0	0	46	0.625	26.66666875	56.00000438
0	80	1	1	5	1.4765625	6.84375	1.9921875	0.984375	59.6015625	0	0	0	0	0	0	2.5	-4.34375	-185.3333478	59.00000461
0	80	1	1	6	34.3359375	39.4453125	34.9453125	33.5859375	32.4609375	0	0	0	0	0	0	36	-3.4453125	-147.0000115	48.00000375
0	80	1	1	7	2.953125	8.3203125	3.8203125	2.4609375	1.078125	0	0	0	0	0	0	3.5	-4.8203125	-205.6666827	59.00000461
0	80	1	1	8	22.8046875	28.1015625	23.671875	22.2421875	20.9296875	0	0	0	0	0	0	27	-1.1015625	-47.00000367	56.00000438
0	80	1	1	9	41.71875	46.96875	42.6796875	41.109375	39.84375	0	0	0	0	0	0	47	0.03125	1.333333438	54.00000422
0	80	1	1	10	10.265625	15.9140625	11.0625	10.0546875	8.390625	0	0	0	0	0	0	17	1.0859375	46.33333695	71.00000555
0	80	1	1	11	45.75	51.6796875	46.9921875	45.796875	43.875	0	0	0	0	0	0	52	0.3203125	13.66666773	82.00000641
0	80	1	1	12	13.6171875	19.1484375	14.484375	13.2890625	11.7421875	0	0	0	0	0	0	19	-0.1484375	-6.333333828	66.00000516
0	80	1	1	13	37.6875	43.21875	38.390625	37.359375	35.8125	0	0	0	0	0	0	43	-0.21875	-9.333334063	66.00000516
0	80	1	1	14	0.9609375	7.0078125	2.53125	1.1484375	59.0859375	0	0	0	0	0	0	7	-0.0078125	-0.333333359	88.00000688
0	80	1	1	15	33.328125	37.7109375	36.5390625	35.8125	33.75	31.8515625	31.453125	0	0	0	0	41	3.2890625	140.3333443	17.00000133
0	100	1	1	1	6.375	14.15625	10.4296875	8.296875	4.03125	0	0	0	0	0	0	16	1.84375	78.66667281	182.0000142
0	100	1	1	2	12.7265625	18.609375	16.3125	12.75	10.3828125	0	0	0	0	0	0	16	-2.609375	-111.333342	101.0000079
0	100	1	1	3	33.3515625	38.578125	33.515625	32.71875	31.0078125	0	0	0	0	0	0	34	-4.578125	-195.3333486	73.0000057
0	100	1	1	4	55.6171875	1.078125	56.015625	55.21875	53.25	0	0	0	0	0	0	58	-3.078125	-131.3333436	84.00000656
0	100	1	1	5	27.65625	32.90625	28.0078125	27.046875	25.3125	0	0	0	0	0	0	33	0.09375	4.000000313	74.00000578
0	100	1	1	6	7.5703125	13.171875	8.15625	7.3125	5.2265625	0	0	0	0	0	0	12	-1.171875	-50.00000391	89.00000695
0	100	1	1	7	36.5859375	42.046875	37.359375	36.1875	34.21875	0	0	0	0	0	0	43	0.953125	40.66666984	84.00000656
0	100	1	1	8	49.828125	55.8046875	51.5859375	49.9453125	47.484375	0	0	0	0	0	0	56	0.1953125	8.333333984	105.0000082
0	100	1	1	9	12.984375	18.4453125	14.578125	12.5859375	10.640625	0	0	0	0	0	0	18	-0.4453125	-19.00000148	83.00000648
0	100	1	1	10	20.6953125	26.625	21.4921875	20.765625	18.3515625	0	0	0	0	0	0	28	1.375	58.66667125	103.000008
0	100	1	1	11	45.46875	52.1484375	48.796875	46.2890625	43.125	0	0	0	0	0	0	53	0.8515625	36.33333617	135.0000105
0	100	1	1	12	33.28125	39.28125	35.671875	33.421875	30.9140625	0	0	0	0	0	0	40	0.71875	30.66666906	107.0000084
0	100	1	1	13	18.4453125	24.1875	22.0078125	18.328125	16.1015625	0	0	0	0	0	0	26	1.8125	77.33333938	95.00000742
0	100	1	1	14	0.421875	6.2578125	1.078125	0.3984375	58.078125	0	0	0	0	0	0	8	1.7421875	74.33333914	99.00000773
0	100	1	1	15	39.7265625	45.4453125	40.6171875	39.5859375	37.3828125	0	0	0	0	0	0	46	0.5546875	23.66666852	94.00000734
1	-	0	0	1	25.40625	0	28.0078125	26.71875	24.9375	0	0	0	0	0	0	27	0.28125	12.00000094	76.00000594
1	-	0	0	2	47.5078125	0	48.328125	47.015625	45.1640625	0	0	0	0	0	0	48	0.984375	42.00000328	79.00000617
1	-	0	0	3	6.3046875	0	8.8359375	7.3125	5.8359375	0	0	0	0	0	0	6.8	-0.5125	-21.86666838	63.00000492
1	-	0	0	4	16.8046875	0	18.984375	17.71875	15.8671875	0	0	0	0	0	0	17.8	0.08125	3.466666938	79.00000617
1	-	0	0	5	1.0078125	0	2.859375	1.6640625	59.6015625	0	0	0	0	0	0	3	1.3359375	57.00000445	88.00000688
1	-	0	0	6	23.2734375	0	24.4453125	22.8046875	20.9296875	0	0	0	0	0	0	24.8	1.9953125	85.13333998	80.00000625
1	-	0	0	7	30.3046875	0	32.3671875	31.0078125	28.8984375	0	0	0	0	0	0	32.5	1.4921875	63.66667164	90.00000703
1	-	0	0	8	32.0390625	0	33.796875	32.5546875	30.140625	0	0	0	0	0	0	34.5	1.9453125	83.00000648	103.000008
1	-	0	0	9	56.15625	0	57.5390625	56.4609375	54.75	0	0	0	0	0	0	57.3	0.8390625	35.8000028	73.0000057
1	-	0	0	10	4.921875	0	5.671875	4.3828125	3.0234375	0	0	0	0	0	0	6.8	2.4171875	103.1333414	58.00000453
1	-	0	0	11	31.78125	0	34.1484375	32.671875	30.84375	0	0	0	0	0	0	34.8	2.128125	90.80000709	78.00000609
1	-	0	0	12	53.625	0	55.5	53.953125	52.6875	0	0	0	0	0	0	54.5	0.546875	23.33333516	54.00000422
1	-	0	0	13	19.4296875	0	20.1796875	18.8671875	17.5546875	0	0	0	0	0	0	19.4	0.5328125	22.73333511	56.00000438
1	-	0	0	14	34.875	0	35.2265625	33.796875	32.5078125	0	0	0	0	0	0	33.8	0.003125	0.133333344	55.0000043
1	-	0	0	15	38.3203125	0	42.7265625	42.421875	39.890625	38.3671875	37.8515625	0	0	0	0	42	3.6328125	155.0000121	22.00000172
1	-	1	0	1	35.625	41.8828125	36.7734375	36.0234375	33.7265625	0	0	0	0	0	0	37	0.9765625	41.66666992	98.00000766
1	-	1	0	2	44.859375	51.890625	47.4140625	46.0078125	44.390625	0	0	0	0	0	0	47	0.9921875	42.33333664	69.00000539
1	-	1	0	3	57.890625	5.109375	0.609375	59.25	56.953125	0	0	0	0	0	0	59	-0.25	-10.6666675	98.00000766
1	-	1	0	4	12.9609375	17.765625	13.6640625	11.90625	10.6171875	0	0	0	0	0	0	14.4	2.49375	106.4000083	55.0000043
1	-	1	0	5	32.6015625	38.859375	34.2890625	33	30.7265625	0	0	0	0	0	0	33.2	0.2	8.533334	97.00000758
1	-	1	0	6	43.640625	49.0546875	44.6953125	43.1953125	41.2734375	0	0	0	0	0	0	44	0.8046875	34.33333602	82.00000641
1	-	1	0	7	55.4296875	2.0625	57.84375	56.203125	54	0	0	0	0	0	0	57.5	1.296875	55.33333766	94.00000734
1	-	1	0	8	3.8203125	10.171875	5.6953125	4.3125	2.4140625	0	0	0	0	0	0	6.8	2.4875	106.1333416	81.00000633
1	-	1	0	9	18.5859375	25.9921875	21.703125	20.109375	18.1171875	0	0	0	0	0	0	24	3.890625	166.000013	85.00000664
1	-	1	0	10	39.0703125	45.3984375	41.484375	39.515625	38.1328125	0	0	0	0	0	0	40.5	0.984375	42.00000328	59.00000461
1	-	1	0	11	50.0390625	55.7578125	51.4453125	49.8984375	47.6953125	0	0	0	0	0	0	49.5	-0.3984375	-17.00000133	94.00000734
1	-	1	0	12	8.71875	14.484375	10.265625	8.625	6.8203125	0	0	0	0	0	0	9.5	0.875	37.33333625	77.00000602
1	-	1	0	13	12.28125	18.609375	14.109375	12.7265625	10.875	0	0	0	0	0	0	14.5	1.7734375	75.66667258	79.00000617
1	-	1	0	14	24.65625	31.9453125	27.6328125	26.0859375	24.1875	0	0	0	0	0	0	27.5	1.4140625	60.33333805	81.00000633
1	-	1	0	15	37.5703125	44.2265625	39.984375	38.34375	36.609375	0	0	0	0	0	0	40	1.65625	70.66667219	74.00000578
1	-	1	1	1	47.6484375	53.296875	48.8671875	47.4375	45.28125	0	0	0	0	0	0	52	-1.296875	-55.33333766	92.00000719
1	-	1	1	2	45.515625	52.265625	47.9296875	46.40625	44.578125	0	0	0	0	0	0	52	-0.265625	-11.33333422	78.00000609
1	-	1	1	3	19.40625	26.15625	21.3515625	20.296875	18	0	0	0	0	0	0	26	-0.15625	-6.666667188	98.00000766
1	-	1	1	4	37.5703125	43.171875	38.859375	37.3125	35.6953125	0	0	0	0	0	0	43.5	0.328125	14.00000109	69.00000539
1	-	1	1	5	5.484375	11.203125	6.7265625	5.34375	3.140625	0	0	0	0	0	0	12	0.796875	34.00000266	94.00000734
1	-	1	1	6	23.6484375	30.9609375	26.8359375	25.1015625	23.1796875	0	0	0	0	0	0	37	6.0390625	257.6666868	82.00000641
1	-	1	1	7	16.078125	22.6875	18.5390625	16.828125	15.140625	0	0	0	0	0	0	24.5	1.8125	77.33333938	72.00000563
1	-	1	1	8	20.0390625	25.9453125	21.3046875	20.0859375	18.1640625	0	0	0	0	0	0	28	2.0546875	87.66667352	82.00000641
1	-	1	1	9	44.578125	51.0703125	46.875	45.2109375	44.0859375	0	0	0	0	0	0	52	0.9296875	39.66666977	48.00000375
1	-	1	1	10	11.34375	16.9921875	12.515625	11.1328125	9.46875	0	0	0	0	0	0	17.5	0.5078125	21.66666836	71.00000555
1	-	1	1	11	24.46875	30.3515625	26.15625	24.4921875	23.0625	0	0	0	0	0	0	32	1.6484375	70.33333883	61.00000477
1	-	1	1	12	36.6796875	41.9765625	37.359375	36.1171875	34.3359375	0	0	0	0	0	0	42.5	0.5234375	22.33333508	76.00000594
1	-	1	1	13	9.2109375	16.3828125	11.8125	10.5234375	8.25	0	0	0	0	0	0	17.5	1.1171875	47.66667039	97.00000758
1	-	1	1	14	32.109375	39.5625	35.15625	33.703125	31.640625	0	0	0	0	0	0	39	-0.5625	-24.00000188	88.00000688
1	-	1	1	15	9.5859375	16.265625	11.6015625	10.40625	8.15625	0	0	0	0	0	0	14	-2.265625	-96.66667422	96.0000075
2	-	0	0	1	54.0703125	0	0.9140625	55.078125	0	0	0	0	0	0	0	58.5	3.421875	146.0000114	0
2	-	0	0	2	19.125	0	25.5703125	20.109375	0	0	0	0	0	0	0	23.6	3.490625	148.933345	0
2	-	0	0	3	0.46875	0	8.015625	1.453125	0	0	0	0	0	0	0	3.5	2.046875	87.33334016	0
2	-	0	0	4	33.9375	0	50.7421875	34.96875	0	0	0	0	0	0	0	37.5	2.53125	108.0000084	0
2	-	0	0	5	50.34375	0	57.1171875	51.328125	0	0	0	0	0	0	0	54	2.671875	114.0000089	0
2	-	0	0	6	20.203125	0	26.1328125	21.1640625	0	0	0	0	0	0	0	26	4.8359375	206.3333495	0
2	-	0	0	7	9.46875	0	18.046875	10.4296875	0	0	0	0	0	0	0	13.5	3.0703125	131.0000102	0
2	-	0	0	8	50.859375	0	57.65625	51.890625	0	0	0	0	0	0	0	54	2.109375	90.00000703	0
2	-	0	0	9	37.7109375	0	44.5078125	38.6015625	0	0	0	0	0	0	0	41	2.3984375	102.3333413	0
2	-	0	0	10	10.0078125	0	17.3671875	10.9453125	0	0	0	0	0	0	0	13	2.0546875	87.66667352	0
2	-	0	0	11	19.6875	0	26.7421875	20.4375	0	0	0	0	0	0	0	23	2.5625	109.3333419	0
2	-	0	0	12	22.7109375	0	29.765625	23.578125	0	0	0	0	0	0	0	26.2	2.621875	111.8666754	0
2	-	0	0	13	23.7421875	0	30.75	24.6796875	0	0	0	0	0	0	0	27.5	2.8203125	120.3333427	0
2	-	0	0	14	14.0390625	0	20.6015625	14.8828125	0	0	0	0	0	0	0	17.5	2.6171875	111.6666754	0
2	-	0	0	15	31.8515625	0	37.96875	32.6484375	0	0	0	0	0	0	0	34.5	1.8515625	79.00000617	0
2	-	1	0	1	49.4765625	56.9296875	55.4296875	51.0703125	0	0	0	0	0	0	0	52.5	1.4296875	61.00000477	0
2	-	1	0	2	38.7890625	45.65625	46.0546875	39.796875	0	0	0	0	0	0	0	41	1.203125	51.33333734	0
2	-	1	0	3	44.484375	51.4453125	51	45.5859375	0	0	0	0	0	0	0	45.5	-0.0859375	-3.666666953	0
2	-	1	0	4	58.78125	5.9296875	7.875	0.0703125	0	0	0	0	0	0	0	2	1.9296875	82.33333977	0
2	-	1	0	5	24.6796875	31.7578125	32.0625	25.8984375	0	0	0	0	0	0	0	26.8	0.9015625	38.46666967	0
2	-	1	0	6	33.046875	40.359375	38.90625	34.5	0	0	0	0	0	0	0	33.7	-0.8	-34.133336	0
2	-	1	0	7	19.359375	26.484375	25.6171875	20.625	0	0	0	0	0	0	0	22.5	1.875	80.00000625	0
2	-	1	0	8	13.96875	21.6328125	20.1328125	15.7734375	0	0	0	0	0	0	0	17	1.2265625	52.33333742	0
2	-	1	0	9	32.6484375	39.890625	39.140625	34.0078125	0	0	0	0	0	0	0	34.8	0.7921875	33.80000264	0
2	-	1	0	10	25.5	32.6484375	31.96875	26.7890625	0	0	0	0	0	0	0	28.8	2.0109375	85.8000067	0
2	-	1	0	11	24.6328125	32.25	30.65625	26.390625	0	0	0	0	0	0	0	23	-3.390625	-144.666678	0
2	-	1	0	12	13.78125	21.0703125	20.109375	15.2109375	0	0	0	0	0	0	0	14.5	-0.7109375	-30.3333357	0
2	-	1	0	13	20.0859375	27.4921875	26.015625	21.6328125	0	0	0	0	0	0	0	22	0.3671875	15.66666789	0
2	-	1	0	14	23.6015625	30.7734375	29.8828125	24.9140625	0	0	0	0	0	0	0	25.5	0.5859375	25.00000195	0
2	-	1	0	15	16.3828125	24.9375	22.7109375	19.078125	0	0	0	0	0	0	0	17.5	-1.578125	-67.33333859	0
2	-	1	1	1	40.6875	47.53125	47.3671875	41.671875	0	0	0	0	0	0	0	47	-0.53125	-22.66666844	0
2	-	1	1	2	40.3359375	47.203125	54.0703125	41.34375	0	0	0	0	0	0	0	47	-0.203125	-8.666667344	0
2	-	1	1	3	18.140625	24.9609375	26.4140625	19.1015625	0	0	0	0	0	0	0	24.5	-0.4609375	-19.6666682	0
2	-	1	1	4	29.90625	36.8203125	36.1640625	30.9375	0	0	0	0	0	0	0	37.5	0.6796875	29.00000227	0
2	-	1	1	5	21.28125	28.171875	27.6796875	22.3125	0	0	0	0	0	0	0	28	-0.171875	-7.333333906	0
2	-	1	1	6	14.6015625	21.4453125	25.171875	15.5859375	0	0	0	0	0	0	0	23	1.5546875	66.33333852	0
2	-	1	1	7	40.1484375	46.96875	50.3203125	41.109375	0	0	0	0	0	0	0	46.5	-0.46875	-20.00000156	0
2	-	1	1	8	15.796875	22.7109375	21.8671875	16.8515625	0	0	0	0	0	0	0	22.8	0.0890625	3.800000297	0
2	-	1	1	9	42.8671875	49.7109375	55.921875	43.8515625	0	0	0	0	0	0	0	49.3	-0.4109375	-17.5333347	0
2	-	1	1	10	34.78125	41.6484375	43.7578125	35.765625	0	0	0	0	0	0	0	42.8	1.1515625	49.13333717	0
2	-	1	1	11	30.046875	36.8671875	36.75	31.0078125	0	0	0	0	0	0	0	37	0.1328125	5.666667109	0
2	-	1	1	12	52.3828125	59.1796875	3	53.3203125	0	0	0	0	0	0	0	58	-1.1796875	-50.33333727	0
2	-	1	1	13	3.375	10.1953125	10.4765625	4.3359375	0	0	0	0	0	0	0	11	0.8046875	34.33333602	0
2	-	1	1	14	15.890625	22.6171875	25.6171875	16.7578125	0	0	0	0	0	0	0	23.5	0.8828125	37.66666961	0
2	-	1	1	15	33.46875	40.1953125	51.3046875	34.3359375	0	0	0	0	0	0	0	41	0.8046875	34.33333602	0
3	-	0	1	1	0	47.109375	0	0	0	0	0	0	0	0	0	47	-0.109375	-4.666667031	0
3	-	0	1	2	0	7.078125	0	0	0	0	0	0	0	0	0	8	0.921875	39.33333641	0
3	-	0	1	3	0	30.84375	0	0	0	0	0	0	0	0	0	36.7	5.85625	249.8666862	0
3	-	0	1	4	0	6.984375	0	0	0	0	0	0	0	0	0	7.2	0.215625	9.200000719	0
3	-	0	1	5	0	49.8046875	0	0	0	0	0	0	0	0	0	48.5	-1.3046875	-55.66667102	0
3	-	0	1	6	0	58.8984375	0	0	0	0	0	0	0	0	0	1	2.1015625	89.66667367	0
3	-	0	1	7	0	37.7109375	0	0	0	0	0	0	0	0	0	37	-0.7109375	-30.3333357	0
3	-	0	1	8	0	52.2421875	0	0	0	0	0	0	0	0	0	52	-0.2421875	-10.33333414	0
3	-	0	1	9	0	8.9296875	0	0	0	0	0	0	0	0	0	9.5	0.5703125	24.33333523	0
3	-	0	1	10	0	54.234375	0	0	0	0	0	0	0	0	0	57.5	3.265625	139.3333442	0
3	-	0	1	11	0	56.578125	0	0	0	0	0	0	0	0	0	56.5	-0.078125	-3.333333594	0
3	-	0	1	12	0	39.9609375	0	0	0	0	0	0	0	0	0	37.5	-2.4609375	-105.0000082	0
3	-	0	1	13	0	32.71875	0	0	0	0	0	0	0	0	0	34	1.28125	54.66667094	0
3	-	0	1	14	0	21.5625	0	0	0	0	0	0	0	0	0	23	1.4375	61.33333813	0
3	-	0	1	15	0	31.875	0	0	0	0	0	0	0	0	0	31.5	-0.375	-16.00000125	0
