# Supplementary material for: The effect of electrical muscle stimulation on intentional binding and explicit sense of agency
Source: PeerJ. 2024 Sep 19;12:e17977. doi: 10.7717/peerj.17977 (PMC11416759; doi:10.7717/peerj.17977)
Supplement: Supplemental Information 1 [file peerj-12-17977-s001.zip › RawData/Experiment2/Participant61.csv]

Action type (0=Voluntary+EMS, 1=Voluntary+Sham EMS, 2=Involuntary, 3=Tone)	EMS application time[ms]	Condition (0=Baseline, 1=Operant)	Judgment event (0=Action, 1=Tone)	Trial	Stimulation	Tone	Switch release	Switch push	Switch release	Switch push	Switch release	Switch push	Switch release	Switch push	Switch release	Answer of participant	Judgement error on clock	Judgement error[ms]	SW1 Release to Push[ms]
0	0	0	0	1	22.875	0	0	31.265625	22.875	0	0	0	0	0	0	25.7	-5.565625	-237.4666852	358.000028
0	0	0	0	2	38.34375	0	0	51.234375	44.34375	40.40625	38.34375	0	0	0	0	42.2	1.79375	76.53333931	88.00000688
0	0	0	0	3	40.40625	0	0	41.3671875	40.40625	0	0	0	0	0	0	43.3	1.9328125	82.46667311	41.0000032
0	0	0	0	4	3.421875	0	0	10.59375	9.0234375	4.359375	3.421875	0	0	0	0	5	0.640625	27.33333547	40.00000313
0	0	0	0	5	17.8359375	0	0	24.3984375	23.1796875	18.75	17.8125	0	0	0	0	19.4	0.65	27.7333355	40.00000313
0	0	0	0	6	37.265625	0	0	43.3828125	42.2109375	38.0859375	37.265625	0	0	0	0	37.3	-0.7859375	-33.53333595	35.00000273
0	0	0	0	7	50.4140625	0	0	51.2578125	50.4140625	0	0	0	0	0	0	50	-1.2578125	-53.66667086	36.00000281
0	0	0	0	8	9.4453125	0	0	12	9.421875	0	0	0	0	0	0	9	-3	-128.00001	110.0000086
0	0	0	0	9	21.5859375	0	0	23.625	21.5859375	0	0	0	0	0	0	20.5	-3.125	-133.3333438	87.0000068
0	0	0	0	10	18.3984375	0	0	23.203125	18.3984375	0	0	0	0	0	0	15.8	-7.403125	-315.8666913	205.000016
0	0	0	0	11	24.7265625	0	0	28.3359375	24.7265625	0	0	0	0	0	0	22.8	-5.5359375	-236.2000185	154.000012
0	0	0	0	12	25.96875	0	0	28.546875	25.9453125	0	0	0	0	0	0	23.2	-5.346875	-228.1333512	111.0000087
0	0	0	0	13	34.59375	0	0	41.5546875	39.796875	35.765625	34.59375	0	0	0	0	34.1	-1.665625	-71.06667222	50.00000391
0	0	0	0	14	45.796875	0	0	46.9453125	45.796875	0	0	0	0	0	0	45	-1.9453125	-83.00000648	49.00000383
0	0	0	0	15	57.9375	0	0	4.4765625	3.2109375	59.109375	57.9375	0	0	0	0	56.9	-2.209375	-94.26667403	50.00000391
0	20	0	0	1	12.75	0	0	14.109375	12.28125	0	0	0	0	0	0	12	-2.109375	-90.00000703	78.00000609
0	20	0	0	2	41.5546875	0	0	45.8671875	41.0859375	0	0	0	0	0	0	40.5	-5.3671875	-229.0000179	204.0000159
0	20	0	0	3	6.46875	0	0	8.109375	6	0	0	0	0	0	0	6	-2.109375	-90.00000703	90.00000703
0	20	0	0	4	14.5078125	0	0	16.5234375	14.0390625	0	0	0	0	0	0	14.5	-2.0234375	-86.33334008	106.0000083
0	20	0	0	5	40.875	0	0	43.03125	40.40625	0	0	0	0	0	0	40.3	-2.73125	-116.5333424	112.0000088
0	20	0	0	6	4.4765625	0	0	6.421875	3.984375	0	0	0	0	0	0	5.5	-0.921875	-39.33333641	104.0000081
0	20	0	0	7	26.1796875	0	0	28.9921875	25.7109375	0	0	0	0	0	0	27	-1.9921875	-85.00000664	140.0000109
0	20	0	0	8	31.59375	0	0	33.8203125	31.125	0	0	0	0	0	0	31	-2.8203125	-120.3333427	115.000009
0	20	0	0	9	39.375	0	0	41.625	38.90625	0	0	0	0	0	0	39.5	-2.125	-90.66667375	116.0000091
0	20	0	0	10	5.2734375	0	0	7.875	4.78125	0	0	0	0	0	0	4.5	-3.375	-144.0000113	132.0000103
0	20	0	0	11	38.484375	0	0	40.5703125	37.9921875	0	0	0	0	0	0	37	-3.5703125	-152.3333452	110.0000086
0	20	0	0	12	59.15625	0	0	1.734375	58.6875	0	0	0	0	0	0	0.5	-1.234375	-52.66667078	130.0000102
0	20	0	0	13	16.2890625	0	0	17.953125	15.8203125	0	0	0	0	0	0	14.5	-3.453125	-147.3333448	91.00000711
0	20	0	0	14	43.3125	0	0	45.234375	42.8203125	0	0	0	0	0	0	42.5	-2.734375	-116.6666758	103.000008
0	20	0	0	15	7.2421875	0	0	8.6953125	6.7734375	0	0	0	0	0	0	5	-3.6953125	-157.666679	82.00000641
0	40	0	0	1	13.5	0	0	15.4453125	12.5625	0	0	0	0	0	0	12.5	-2.9453125	-125.6666765	123.0000096
0	40	0	0	2	25.3828125	0	0	27.3046875	24.4453125	0	0	0	0	0	0	23.9	-3.4046875	-145.266678	122.0000095
0	40	0	0	3	35.9296875	0	0	37.5234375	34.9921875	0	0	0	0	0	0	34	-3.5234375	-150.3333451	108.0000084
0	40	0	0	4	51.46875	0	0	52.5703125	50.5078125	0	0	0	0	0	0	50	-2.5703125	-109.6666752	88.00000688
0	40	0	0	5	58.359375	0	0	0.2578125	57.421875	0	0	0	0	0	0	57.2	-3.0578125	-130.4666769	121.0000095
0	40	0	0	6	4.6171875	0	0	5.9296875	3.65625	0	0	0	0	0	0	4	-1.9296875	-82.33333977	97.00000758
0	40	0	0	7	16.3125	0	0	17.953125	15.375	0	0	0	0	0	0	13.6	-4.353125	-185.7333478	110.0000086
0	40	0	0	8	29.390625	0	0	30.984375	28.453125	0	0	0	0	0	0	28	-2.984375	-127.3333433	108.0000084
0	40	0	0	9	1.8046875	0	0	5.203125	0.8671875	0	0	0	0	0	0	0.5	-4.703125	-200.6666823	185.0000145
0	40	0	0	10	14.8828125	0	0	16.6640625	13.9453125	0	0	0	0	0	0	13.8	-2.8640625	-122.2000095	116.0000091
0	40	0	0	11	40.265625	0	0	44.203125	39.3046875	0	0	0	0	0	0	40.5	-3.703125	-158.0000123	209.0000163
0	40	0	0	12	25.9453125	0	0	27.421875	25.0078125	0	0	0	0	0	0	24.8	-2.621875	-111.8666754	103.000008
0	40	0	0	13	44.9765625	0	0	46.2890625	44.0390625	0	0	0	0	0	0	43.9	-2.3890625	-101.9333413	96.0000075
0	40	0	0	14	4.03125	0	0	6.5625	3.09375	0	0	0	0	0	0	3.2	-3.3625	-143.4666779	148.0000116
0	40	0	0	15	4.6875	0	0	7.03125	3.75	0	0	0	0	0	0	4.8	-2.23125	-95.20000744	140.0000109
0	60	0	0	1	41.953125	0	0	43.59375	40.5234375	0	0	0	0	0	0	42	-1.59375	-68.00000531	131.0000102
0	60	0	0	2	55.7578125	0	0	57.375	54.3515625	0	0	0	0	0	0	56	-1.375	-58.66667125	129.0000101
0	60	0	0	3	18.7265625	0	0	20.3203125	17.3203125	0	0	0	0	0	0	17.5	-2.8203125	-120.3333427	128.00001
0	60	0	0	4	32.4375	0	0	34.1484375	31.03125	0	0	0	0	0	0	33	-1.1484375	-49.00000383	133.0000104
0	60	0	0	5	40.171875	0	0	41.71875	38.765625	0	0	0	0	0	0	38.5	-3.21875	-137.3333441	126.0000098
0	60	0	0	6	6.1171875	0	0	7.4765625	4.7109375	0	0	0	0	0	0	6	-1.4765625	-63.00000492	118.0000092
0	60	0	0	7	35.578125	0	0	36.6328125	34.171875	0	0	0	0	0	0	34	-2.6328125	-112.3333421	105.0000082
0	60	0	0	8	51.84375	0	0	52.9921875	50.4375	0	0	0	0	0	0	50.5	-2.4921875	-106.3333416	109.0000085
0	60	0	0	9	14.4140625	0	0	15.8671875	13.0078125	0	0	0	0	0	0	14	-1.8671875	-79.66667289	122.0000095
0	60	0	0	10	41.859375	0	0	43.3125	40.453125	0	0	0	0	0	0	41	-2.3125	-98.66667438	122.0000095
0	60	0	0	11	56.4375	0	0	57.5390625	55.03125	0	0	0	0	0	0	55	-2.5390625	-108.3333418	107.0000084
0	60	0	0	12	33.9140625	0	0	35.1796875	32.5078125	0	0	0	0	0	0	32.5	-2.6796875	-114.3333423	114.0000089
0	60	0	0	13	3.4921875	0	0	4.78125	2.0859375	0	0	0	0	0	0	2.5	-2.28125	-97.33334094	115.000009
0	60	0	0	14	22.03125	0	0	23.4609375	20.625	0	0	0	0	0	0	22	-1.4609375	-62.3333382	121.0000095
0	60	0	0	15	46.03125	0	0	47.390625	44.625	0	0	0	0	0	0	45.5	-1.890625	-80.66667297	118.0000092
0	80	0	0	1	9.703125	0	0	11.671875	7.828125	0	0	0	0	0	0	9	-2.671875	-114.0000089	164.0000128
0	80	0	0	2	18.4921875	0	0	20.0625	16.6171875	0	0	0	0	0	0	19.5	-0.5625	-24.00000188	147.0000115
0	80	0	0	3	35.1328125	0	0	36.4921875	33.2578125	0	0	0	0	0	0	35.5	-0.9921875	-42.33333664	138.0000108
0	80	0	0	4	53.25	0	0	54.65625	51.375	0	0	0	0	0	0	52	-2.65625	-113.3333422	140.0000109
0	80	0	0	5	9.421875	0	0	11.0390625	7.546875	0	0	0	0	0	0	9.5	-1.5390625	-65.6666718	149.0000116
0	80	0	0	6	29.4609375	0	0	31.03125	27.5859375	0	0	0	0	0	0	29.5	-1.53125	-65.33333844	147.0000115
0	80	0	0	7	48.703125	0	0	49.78125	46.828125	0	0	0	0	0	0	46	-3.78125	-161.3333459	126.0000098
0	80	0	0	8	5.71875	0	0	6.984375	3.84375	0	0	0	0	0	0	6	-0.984375	-42.00000328	134.0000105
0	80	0	0	9	33.375	0	0	35.203125	31.5	0	0	0	0	0	0	32.5	-2.703125	-115.3333423	158.0000123
0	80	0	0	10	6.1171875	0	0	7.6875	4.2421875	0	0	0	0	0	0	4.5	-3.1875	-136.0000106	147.0000115
0	80	0	0	11	42.0703125	0	0	43.8046875	40.1953125	0	0	0	0	0	0	42	-1.8046875	-77.00000602	154.000012
0	80	0	0	12	16.875	0	0	18.3984375	15	0	0	0	0	0	0	15.5	-2.8984375	-123.6666763	145.0000113
0	80	0	0	13	38.6015625	0	0	39.75	36.7265625	0	0	0	0	0	0	37	-2.75	-117.3333425	129.0000101
0	80	0	0	14	55.078125	0	0	56.3671875	53.203125	0	0	0	0	0	0	54.5	-1.8671875	-79.66667289	135.0000105
0	80	0	0	15	11.5546875	0	0	12.703125	9.6796875	0	0	0	0	0	0	10	-2.703125	-115.3333423	129.0000101
0	100	0	0	1	52.6171875	0	0	54.7734375	50.2734375	0	0	0	0	0	0	55.5	0.7265625	31.00000242	192.000015
0	100	0	0	2	46.1953125	0	0	49.0078125	43.8515625	0	0	0	0	0	0	52.5	3.4921875	149.0000116	220.0000172
0	100	0	0	3	8.6484375	0	0	10.4296875	6.3046875	0	0	0	0	0	0	11.5	1.0703125	45.66667023	176.0000138
0	100	0	0	4	17.6015625	0	0	19.4296875	15.234375	0	0	0	0	0	0	18.5	-0.9296875	-39.66666977	179.000014
0	100	0	0	5	37.40625	0	0	39.328125	35.0625	0	0	0	0	0	0	39	-0.328125	-14.00000109	182.0000142
0	100	0	0	6	43.40625	0	0	45.234375	41.0625	0	0	0	0	0	0	44.5	-0.734375	-31.33333578	178.0000139
0	100	0	0	7	1.78125	0	0	3.5625	59.4375	0	0	0	0	0	0	4	0.4375	18.66666813	176.0000138
0	100	0	0	8	9.890625	0	0	11.71875	7.546875	0	0	0	0	0	0	10.5	-1.21875	-52.00000406	178.0000139
0	100	0	0	9	21.609375	0	0	23.6484375	19.265625	0	0	0	0	0	0	23.5	-0.1484375	-6.333333828	187.0000146
0	100	0	0	10	45.328125	0	0	46.546875	42.984375	0	0	0	0	0	0	43	-3.546875	-151.3333452	152.0000119
0	100	0	0	11	23.2265625	0	0	24.6328125	20.8828125	0	0	0	0	0	0	23	-1.6328125	-69.66667211	160.0000125
0	100	0	0	12	47.7421875	0	0	49.1484375	45.3984375	0	0	0	0	0	0	47	-2.1484375	-91.66667383	160.0000125
0	100	0	0	13	53.5546875	0	0	55.0546875	51.2109375	0	0	0	0	0	0	54.5	-0.5546875	-23.66666852	164.0000128
0	100	0	0	14	15.09375	0	0	16.8984375	12.75	0	0	0	0	0	0	15.5	-1.3984375	-59.66667133	177.0000138
0	100	0	0	15	25.2421875	0	0	26.34375	22.8984375	0	0	0	0	0	0	25.5	-0.84375	-36.00000281	147.0000115
0	0	1	0	1	46.4296875	54.890625	0	49.03125	46.4296875	0	0	0	0	0	0	47	-2.03125	-86.66667344	111.0000087
0	0	1	0	2	26.9765625	34.734375	0	28.875	26.9765625	0	0	0	0	0	0	27.5	-1.375	-58.66667125	81.00000633
0	0	1	0	3	53.4609375	1.0078125	0	55.1484375	53.4609375	0	0	0	0	0	0	54	-1.1484375	-49.00000383	72.00000563
0	0	1	0	4	5.7421875	13.7578125	0	7.8984375	5.7421875	0	0	0	0	0	0	8.5	0.6015625	25.66666867	92.00000719
0	0	1	0	5	31.9453125	40.1015625	0	34.2421875	31.9453125	0	0	0	0	0	0	33	-1.2421875	-53.00000414	98.00000766
0	0	1	0	6	3.28125	11.0625	0	5.203125	3.28125	0	0	0	0	0	0	3	-2.203125	-94.00000734	82.00000641
0	0	1	0	7	11.671875	18.9140625	0	13.0546875	11.671875	0	0	0	0	0	0	12	-1.0546875	-45.00000352	59.00000461
0	0	1	0	8	38.15625	45.28125	0	39.421875	38.15625	0	0	0	0	0	0	39.5	0.078125	3.333333594	54.00000422
0	0	1	0	9	49.7578125	58.640625	0	52.78125	49.734375	0	0	0	0	0	0	51.5	-1.28125	-54.66667094	130.0000102
0	0	1	0	10	25.4765625	34.8515625	0	28.9921875	25.453125	0	0	0	0	0	0	26	-2.9921875	-127.6666766	151.0000118
0	0	1	0	11	39.1875	47.1328125	0	41.2734375	39.1875	0	0	0	0	0	0	38.5	-2.7734375	-118.3333426	89.00000695
0	0	1	0	12	54.46875	3.140625	0	57.28125	54.4453125	0	0	0	0	0	0	55	-2.28125	-97.33334094	121.0000095
0	0	1	0	13	29.4375	39.5625	0	33.703125	29.4375	0	0	0	0	0	0	29	-4.703125	-200.6666823	182.0000142
0	0	1	0	14	7.5	16.1015625	0	10.2421875	7.5	0	0	0	0	0	0	8	-2.2421875	-95.66667414	117.0000091
0	0	1	0	15	25.6171875	35.6015625	0	29.71875	25.6171875	0	0	0	0	0	0	26.5	-3.21875	-137.3333441	175.0000137
0	20	1	0	1	43.2890625	51.9140625	0	46.0546875	42.796875	0	0	0	0	0	0	43.5	-2.5546875	-109.0000085	139.0000109
0	20	1	0	2	4.359375	12.5390625	0	6.6796875	3.890625	0	0	0	0	0	0	4.5	-2.1796875	-93.00000727	119.0000093
0	20	1	0	3	48.1640625	56.8125	0	50.953125	47.671875	0	0	0	0	0	0	47	-3.953125	-168.6666798	140.0000109
0	20	1	0	4	9.375	17.765625	0	11.90625	8.90625	0	0	0	0	0	0	8.5	-3.40625	-145.3333447	128.00001
0	20	1	0	5	34.359375	43.0546875	0	37.171875	33.8671875	0	0	0	0	0	0	35.5	-1.671875	-71.33333891	141.000011
0	20	1	0	6	6.1875	14.4609375	0	8.6015625	5.71875	0	0	0	0	0	0	7	-1.6015625	-68.33333867	123.0000096
0	20	1	0	7	39.2578125	47.0625	0	41.203125	38.7890625	0	0	0	0	0	0	39.5	-1.703125	-72.66667234	103.000008
0	20	1	0	8	7.3125	15.2109375	0	9.3515625	6.84375	0	0	0	0	0	0	6	-3.3515625	-143.0000112	107.0000084
0	20	1	0	9	17.4609375	25.2890625	0	19.4296875	16.9921875	0	0	0	0	0	0	18	-1.4296875	-61.00000477	104.0000081
0	20	1	0	10	39.890625	47.9765625	0	42.1171875	39.421875	0	0	0	0	0	0	39.5	-2.6171875	-111.6666754	115.000009
0	20	1	0	11	54.0703125	2.5546875	0	56.6953125	53.6015625	0	0	0	0	0	0	54.5	-2.1953125	-93.66667398	132.0000103
0	20	1	0	12	46.4765625	54.609375	0	48.75	46.0078125	0	0	0	0	0	0	45.5	-3.25	-138.6666775	117.0000091
0	20	1	0	13	5.9296875	14.109375	0	8.25	5.4375	0	0	0	0	0	0	5.5	-2.75	-117.3333425	120.0000094
0	20	1	0	14	20.296875	28.6171875	0	22.7578125	19.828125	0	0	0	0	0	0	19.5	-3.2578125	-139.0000109	125.0000098
0	20	1	0	15	44.578125	52.0078125	0	46.1484375	44.109375	0	0	0	0	0	0	44.5	-1.6484375	-70.33333883	87.0000068
0	40	1	0	1	6.46875	14.1796875	0	8.3203125	5.53125	0	0	0	0	0	0	6.5	-1.8203125	-77.66667273	119.0000093
0	40	1	0	2	38.3671875	45.9375	0	40.078125	37.4296875	0	0	0	0	0	0	37.5	-2.578125	-110.0000086	113.0000088
0	40	1	0	3	27.984375	35.4609375	0	29.6015625	27.046875	0	0	0	0	0	0	27	-2.6015625	-111.0000087	109.0000085
0	40	1	0	4	49.7578125	56.90625	0	51.046875	48.8203125	0	0	0	0	0	0	48.2	-2.846875	-121.4666762	95.00000742
0	40	1	0	5	31.171875	38.765625	0	32.90625	30.234375	0	0	0	0	0	0	31	-1.90625	-81.33333969	114.0000089
0	40	1	0	6	47.34375	54.703125	0	48.84375	46.40625	0	0	0	0	0	0	45.5	-3.34375	-142.6666778	104.0000081
0	40	1	0	7	59.4140625	6.75	0	0.890625	58.4765625	0	0	0	0	0	0	58	-2.890625	-123.333343	103.000008
0	40	1	0	8	37.03125	44.2265625	0	38.3671875	36.09375	0	0	0	0	0	0	36.3	-2.0671875	-88.20000689	97.00000758
0	40	1	0	9	54.1640625	1.4765625	0	55.6171875	53.2265625	0	0	0	0	0	0	53	-2.6171875	-111.6666754	102.000008
0	40	1	0	10	9.9609375	17.34375	0	11.484375	9.0234375	0	0	0	0	0	0	8	-3.484375	-148.6666783	105.0000082
0	40	1	0	11	26.484375	33.84375	0	27.984375	25.546875	0	0	0	0	0	0	24	-3.984375	-170.0000133	104.0000081
0	40	1	0	12	42.3046875	49.6640625	0	43.8046875	41.3671875	0	0	0	0	0	0	41	-2.8046875	-119.666676	104.0000081
0	40	1	0	13	13.0546875	20.15625	0	14.296875	12.1171875	0	0	0	0	0	0	12.3	-1.996875	-85.20000666	93.00000727
0	40	1	0	14	27.7265625	34.7109375	0	28.8515625	26.7890625	0	0	0	0	0	0	27	-1.8515625	-79.00000617	88.00000688
0	40	1	0	15	47.0625	54.3515625	0	48.4921875	46.125	0	0	0	0	0	0	46	-2.4921875	-106.3333416	101.0000079
0	60	1	0	1	12.5859375	20.671875	0	14.8125	11.1796875	0	0	0	0	0	0	14	-0.8125	-34.66666938	155.0000121
0	60	1	0	2	4.546875	12.75	0	6.890625	3.140625	0	0	0	0	0	0	7	0.109375	4.666667031	160.0000125
0	60	1	0	3	33.4921875	41.4609375	0	35.6015625	32.0859375	0	0	0	0	0	0	33.5	-2.1015625	-89.66667367	150.0000117
0	60	1	0	4	55.828125	3.2578125	0	57.3984375	54.421875	0	0	0	0	0	0	55	-2.3984375	-102.3333413	127.0000099
0	60	1	0	5	3.4453125	11.53125	0	5.671875	2.0390625	0	0	0	0	0	0	4	-1.671875	-71.33333891	155.0000121
0	60	1	0	6	45.28125	52.8515625	0	46.9921875	43.875	0	0	0	0	0	0	45	-1.9921875	-85.00000664	133.0000104
0	60	1	0	7	4.6171875	12.1640625	0	6.28125	3.2109375	0	0	0	0	0	0	4	-2.28125	-97.33334094	131.0000102
0	60	1	0	8	45.890625	53.3671875	0	47.5078125	44.484375	0	0	0	0	0	0	46	-1.5078125	-64.33333836	129.0000101
0	60	1	0	9	5.484375	13.125	0	7.265625	4.078125	0	0	0	0	0	0	4.5	-2.765625	-118.0000092	136.0000106
0	60	1	0	10	30.234375	37.7109375	0	31.8515625	28.828125	0	0	0	0	0	0	30	-1.8515625	-79.00000617	129.0000101
0	60	1	0	11	45.046875	52.078125	0	46.21875	43.640625	0	0	0	0	0	0	44.5	-1.71875	-73.33333906	110.0000086
0	60	1	0	12	5.953125	13.265625	0	7.40625	4.5234375	0	0	0	0	0	0	5	-2.40625	-102.6666747	123.0000096
0	60	1	0	13	35.1796875	42.8203125	0	36.9609375	33.75	0	0	0	0	0	0	33	-3.9609375	-169.0000132	137.0000107
0	60	1	0	14	7.96875	15.65625	0	9.796875	6.5625	0	0	0	0	0	0	6.5	-3.296875	-140.6666777	138.0000108
0	60	1	0	15	29.4609375	37.0078125	0	31.1484375	28.0546875	0	0	0	0	0	0	30.5	-0.6484375	-27.66666883	132.0000103
0	80	1	0	1	12.4921875	20.953125	0	15.09375	10.6171875	0	0	0	0	0	0	15.5	0.40625	17.33333469	191.0000149
0	80	1	0	2	48.2109375	56.15625	0	50.296875	46.3359375	0	0	0	0	0	0	50.3	0.003125	0.133333344	169.0000132
0	80	1	0	3	45.2578125	52.4296875	0	46.5703125	43.3828125	0	0	0	0	0	0	46	-0.5703125	-24.33333523	136.0000106
0	80	1	0	4	18.5859375	26.2734375	0	20.4140625	16.6875	0	0	0	0	0	0	20.5	0.0859375	3.666666953	159.0000124
0	80	1	0	5	51.140625	58.5703125	0	52.7109375	49.265625	0	0	0	0	0	0	52	-0.7109375	-30.3333357	147.0000115
0	80	1	0	6	31.2421875	39	0	33.140625	29.3671875	0	0	0	0	0	0	34	0.859375	36.66666953	161.0000126
0	80	1	0	7	8.8828125	16.359375	0	10.5	6.984375	0	0	0	0	0	0	8.5	-2	-85.33334	150.0000117
0	80	1	0	8	24.4453125	31.9453125	0	26.0859375	22.5703125	0	0	0	0	0	0	26.5	0.4140625	17.66666805	150.0000117
0	80	1	0	9	7.78125	15.0234375	0	9.1640625	5.8828125	0	0	0	0	0	0	8.5	-0.6640625	-28.33333555	140.0000109
0	80	1	0	10	47.4375	55.03125	0	49.171875	45.5625	0	0	0	0	0	0	47	-2.171875	-92.66667391	154.000012
0	80	1	0	11	15.09375	22.1484375	0	16.2890625	13.1953125	0	0	0	0	0	0	16	-0.2890625	-12.3333343	132.0000103
0	80	1	0	12	51.75	58.9453125	0	53.0859375	49.875	0	0	0	0	0	0	53.5	0.4140625	17.66666805	137.0000107
0	80	1	0	13	44.765625	52.03125	0	46.171875	42.890625	0	0	0	0	0	0	45.3	-0.871875	-37.20000291	140.0000109
0	80	1	0	14	24.28125	31.4765625	0	25.6171875	22.40625	0	0	0	0	0	0	25	-0.6171875	-26.33333539	137.0000107
0	80	1	0	15	14.4609375	22.1484375	0	16.2890625	12.5859375	0	0	0	0	0	0	14.5	-1.7890625	-76.3333393	158.0000123
0	100	1	0	1	41.9296875	49.6171875	0	43.7578125	39.5859375	0	0	0	0	0	0	42	-1.7578125	-75.00000586	178.0000139
0	100	1	0	2	53.203125	1.1015625	0	55.2421875	50.859375	0	0	0	0	0	0	54.5	-0.7421875	-31.66666914	187.0000146
0	100	1	0	3	1.8984375	9.3984375	0	3.5390625	59.5546875	0	0	0	0	0	0	4.5	0.9609375	41.0000032	170.0000133
0	100	1	0	4	9.7734375	17.15625	0	11.296875	7.4296875	0	0	0	0	0	0	9.5	-1.796875	-76.66667266	165.0000129
0	100	1	0	5	52.125	59.71875	0	53.859375	49.78125	0	0	0	0	0	0	51.5	-2.359375	-100.6666745	174.0000136
0	100	1	0	6	14.0625	21.234375	0	15.375	11.6953125	0	0	0	0	0	0	13.5	-1.875	-80.00000625	157.0000123
0	100	1	0	7	37.40625	44.5546875	0	38.6953125	35.0625	0	0	0	0	0	0	37	-1.6953125	-72.33333898	155.0000121
0	100	1	0	8	53.1796875	0.2578125	0	54.3984375	50.8359375	0	0	0	0	0	0	54	-0.3984375	-17.00000133	152.0000119
0	100	1	0	9	14.25	21.609375	0	15.75	11.90625	0	0	0	0	0	0	16	0.25	10.6666675	164.0000128
0	100	1	0	10	4.5703125	12.140625	0	6.28125	2.2265625	0	0	0	0	0	0	6	-0.28125	-12.00000094	173.0000135
0	100	1	0	11	15.234375	22.3125	0	16.453125	12.890625	0	0	0	0	0	0	15	-1.453125	-62.00000484	152.0000119
0	100	1	0	12	47.8359375	54.703125	0	48.84375	45.4921875	0	0	0	0	0	0	48	-0.84375	-36.00000281	143.0000112
0	100	1	0	13	3.5625	11.015625	0	5.15625	1.1953125	0	0	0	0	0	0	4	-1.15625	-49.33333719	169.0000132
0	100	1	0	14	31.0546875	38.1328125	0	32.2734375	28.7109375	0	0	0	0	0	0	31	-1.2734375	-54.33333758	152.0000119
0	100	1	0	15	50.90625	57.9375	0	52.078125	48.5625	0	0	0	0	0	0	50	-2.078125	-88.66667359	150.0000117
0	0	1	1	1	15.7734375	23.4140625	0	17.5546875	15.7734375	0	0	0	0	0	0	19	-4.4140625	-188.333348	76.00000594
0	0	1	1	2	8.4140625	21.890625	0	16.03125	8.4140625	0	0	0	0	0	0	15	-6.890625	-294.000023	325.0000254
0	0	1	1	3	34.6640625	46.828125	0	40.96875	34.6640625	0	0	0	0	0	0	41	-5.828125	-248.6666861	269.000021
0	0	1	1	4	6.328125	15.4453125	0	9.5859375	6.328125	0	0	0	0	0	0	7.5	-7.9453125	-339.0000265	139.0000109
0	0	1	1	5	34.03125	47.4375	0	41.578125	34.03125	0	0	0	0	0	0	39.5	-7.9375	-338.6666931	322.0000252
0	0	1	1	6	12.6796875	24.1640625	0	18.28125	12.6796875	0	0	0	0	0	0	19	-5.1640625	-220.3333505	239.0000187
0	0	1	1	7	35.4375	43.96875	0	38.109375	35.4140625	0	0	0	0	0	0	37.5	-6.46875	-276.0000216	115.000009
0	0	1	1	8	5.7421875	15.84375	0	9.984375	5.7421875	0	0	0	0	0	0	13.5	-2.34375	-100.0000078	181.0000141
0	0	1	1	9	3.046875	13.1015625	0	7.2421875	3.046875	0	0	0	0	0	0	5	-8.1015625	-345.6666937	179.000014
0	0	1	1	10	37.875	47.6015625	0	41.7421875	37.875	0	0	0	0	0	0	42	-5.6015625	-239.0000187	165.0000129
0	0	1	1	11	9.375	21.84375	0	15.984375	9.375	0	0	0	0	0	0	14	-7.84375	-334.6666928	282.000022
0	0	1	1	12	48.4453125	58.1953125	0	52.3359375	48.4453125	0	0	0	0	0	0	51.5	-6.6953125	-285.666689	166.000013
0	0	1	1	13	27.5390625	40.1015625	0	34.2421875	27.5390625	0	0	0	0	0	0	33	-7.1015625	-303.0000237	286.0000223
0	0	1	1	14	5.625	15.28125	0	9.421875	5.625	0	0	0	0	0	0	8.5	-6.78125	-289.3333559	162.0000127
0	0	1	1	15	49.5703125	59.953125	0	54.09375	49.5703125	0	0	0	0	0	0	53	-6.953125	-296.6666898	193.0000151
0	20	1	1	1	8.109375	20.671875	0	14.8125	7.640625	0	0	0	0	0	0	17	-3.671875	-156.6666789	306.0000239
0	20	1	1	2	34.21875	48.421875	0	42.5625	33.75	0	0	0	0	0	0	45.5	-2.921875	-124.6666764	376.0000294
0	20	1	1	3	53.3203125	1.5703125	0	55.7109375	52.828125	0	0	0	0	0	0	1	-0.5703125	-24.33333523	123.0000096
0	20	1	1	4	16.828125	25.1484375	0	25.4765625	21.46875	19.2890625	16.359375	0	0	0	0	24	-1.1484375	-49.00000383	125.0000098
0	20	1	1	5	43.078125	53.2265625	0	47.3671875	42.609375	0	0	0	0	0	0	50.5	-2.7265625	-116.3333424	203.0000159
0	20	1	1	6	32.6953125	40.921875	0	35.0625	32.203125	0	0	0	0	0	0	39.5	-1.421875	-60.66667141	122.0000095
0	20	1	1	7	11.9296875	20.0390625	0	14.15625	11.4609375	0	0	0	0	0	0	15.5	-4.5390625	-193.6666818	115.000009
0	20	1	1	8	47.203125	56.4609375	0	50.6015625	46.734375	0	0	0	0	0	0	54.5	-1.9609375	-83.6666732	165.0000129
0	20	1	1	9	34.1953125	45.5859375	0	39.7265625	33.7265625	0	0	0	0	0	0	40.5	-5.0859375	-217.000017	256.00002
0	20	1	1	10	16.40625	24.5859375	0	18.7265625	15.9375	0	0	0	0	0	0	22	-2.5859375	-110.333342	119.0000093
0	20	1	1	11	38.34375	46.640625	0	40.78125	37.875	0	0	0	0	0	0	44	-2.640625	-112.6666755	124.0000097
0	20	1	1	12	30.4453125	38.7421875	0	32.8828125	29.9765625	0	0	0	0	0	0	36	-2.7421875	-117.0000091	124.0000097
0	20	1	1	13	21.3046875	31.6640625	0	25.8046875	20.8359375	0	0	0	0	0	0	28.5	-3.1640625	-135.0000105	212.0000166
0	20	1	1	14	0	51.0703125	0	45.1875	39.234375	0	0	0	0	0	0	46.5	-4.5703125	-195.0000152	254.0000198
0	20	1	1	15	50.8828125	0.328125	0	54.46875	50.4140625	0	0	0	0	0	0	56.5	-3.828125	-163.3333461	173.0000135
0	40	1	1	1	12	21.9609375	0	16.1015625	11.0625	0	0	0	0	0	0	18	-3.9609375	-169.0000132	215.0000168
0	40	1	1	2	56.1328125	5.90625	0	0.046875	55.1953125	0	0	0	0	0	0	2	-3.90625	-166.6666797	207.0000162
0	40	1	1	3	26.1796875	34.828125	0	28.96875	25.2421875	0	0	0	0	0	0	29	-5.828125	-248.6666861	159.0000124
0	40	1	1	4	43.078125	53.71875	0	47.859375	42.140625	0	0	0	0	0	0	51	-2.71875	-116.0000091	244.0000191
0	40	1	1	5	9.328125	17.7421875	0	11.8828125	8.390625	0	0	0	0	0	0	14	-3.7421875	-159.6666791	149.0000116
0	40	1	1	6	39.703125	48.2109375	0	42.3515625	38.765625	0	0	0	0	0	0	44	-4.2109375	-179.6666807	153.000012
0	40	1	1	7	6.375	18.0234375	0	12.140625	5.4375	0	0	0	0	0	0	15	-3.0234375	-129.0000101	286.0000223
0	40	1	1	8	46.640625	59.1328125	0	53.2734375	45.6796875	0	0	0	0	0	0	56	-3.1328125	-133.6666771	324.0000253
0	40	1	1	9	11.3671875	20.71875	0	14.859375	10.4296875	0	0	0	0	0	0	14	-6.71875	-286.6666891	189.0000148
0	40	1	1	10	36.0234375	45.1640625	0	39.3046875	35.0859375	0	0	0	0	0	0	39.5	-5.6640625	-241.6666855	180.0000141
0	40	1	1	11	7.453125	16.3359375	0	10.4765625	6.515625	0	0	0	0	0	0	9.5	-6.8359375	-291.6666895	169.0000132
0	40	1	1	12	19.125	27.09375	0	21.234375	18.1875	0	0	0	0	0	0	22	-5.09375	-217.3333503	130.0000102
0	40	1	1	13	45.3984375	54.09375	0	48.234375	44.4609375	0	0	0	0	0	0	48.5	-5.59375	-238.6666853	161.0000126
0	40	1	1	14	12.3515625	21.140625	0	15.28125	11.4140625	0	0	0	0	0	0	16.5	-4.640625	-198.0000155	165.0000129
0	40	1	1	15	28.59375	37.453125	0	31.59375	27.65625	0	0	0	0	0	0	32.5	-4.953125	-211.3333498	168.0000131
0	60	1	1	1	50.1328125	58.5703125	55.3828125	52.7109375	48.7265625	0	0	0	0	0	0	55	-3.5703125	-152.3333452	170.0000133
0	60	1	1	2	48.84375	56.8359375	0	50.9765625	47.4140625	0	0	0	0	0	0	57	0.1640625	7.000000547	152.0000119
0	60	1	1	3	30.65625	38.3203125	0	32.4609375	29.25	0	0	0	0	0	0	33	-5.3203125	-227.0000177	137.0000107
0	60	1	1	4	17.2734375	25.125	0	19.265625	15.84375	0	0	0	0	0	0	22	-3.125	-133.3333438	146.0000114
0	60	1	1	5	54.1171875	2.109375	0	10.40625	59.1328125	56.25	52.7109375	0	0	0	0	56	-6.109375	-260.666687	151.0000118
0	60	1	1	6	9.75	17.296875	0	11.4375	8.34375	0	0	0	0	0	0	16	-1.296875	-55.33333766	132.0000103
0	60	1	1	7	35.8125	43.1484375	0	37.2890625	34.40625	0	0	0	0	0	0	41	-2.1484375	-91.66667383	123.0000096
0	60	1	1	8	2.6015625	10.1015625	0	4.2421875	1.1953125	0	0	0	0	0	0	8.5	-1.6015625	-68.33333867	130.0000102
0	60	1	1	9	6.3515625	13.640625	0	7.78125	4.921875	0	0	0	0	0	0	8	-5.640625	-240.6666855	122.0000095
0	60	1	1	10	57	4.5703125	0	58.7109375	55.59375	0	0	0	0	0	0	59	-5.5703125	-237.6666852	133.0000104
0	60	1	1	11	26.203125	33.5390625	0	27.6796875	24.796875	0	0	0	0	0	0	29	-4.5390625	-193.6666818	123.0000096
0	60	1	1	12	47.3671875	54.6796875	0	48.8203125	45.9375	0	0	0	0	0	0	51	-3.6796875	-157.0000123	123.0000096
0	60	1	1	13	36.65625	43.828125	0	37.96875	35.25	0	0	0	0	0	0	40.5	-3.328125	-142.0000111	116.0000091
0	60	1	1	14	11.8828125	19.21875	0	13.359375	10.4765625	0	0	0	0	0	0	15	-4.21875	-180.0000141	123.0000096
0	60	1	1	15	38.15625	45.890625	0	40.03125	36.7265625	0	0	0	0	0	0	42	-3.890625	-166.000013	141.000011
0	80	1	1	1	25.171875	33.515625	0	27.65625	23.296875	0	0	0	0	0	0	26.5	-7.015625	-299.3333567	186.0000145
0	80	1	1	2	15.1640625	22.96875	0	17.109375	13.2890625	0	0	0	0	0	0	14	-8.96875	-382.6666966	163.0000127
0	80	1	1	3	51.796875	59.671875	0	53.8125	49.921875	0	0	0	0	0	0	50	-9.671875	-412.6666989	166.000013
0	80	1	1	4	9	16.875	0	11.015625	7.125	0	0	0	0	0	0	8.5	-8.375	-357.3333613	166.000013
0	80	1	1	5	31.7578125	39.2578125	0	33.3984375	29.8828125	0	0	0	0	0	0	31	-8.2578125	-352.3333609	150.0000117
0	80	1	1	6	44.953125	52.921875	0	47.0390625	43.078125	0	0	0	0	0	0	44.5	-8.421875	-359.3333614	169.0000132
0	80	1	1	7	55.6640625	3.609375	0	57.75	53.765625	0	0	0	0	0	0	56.5	-7.109375	-303.333357	170.0000133
0	80	1	1	8	9.84375	17.765625	0	11.90625	7.96875	0	0	0	0	0	0	12	-5.765625	-246.0000192	168.0000131
0	80	1	1	9	14.203125	22.21875	0	16.3359375	12.328125	0	0	0	0	0	0	17.5	-4.71875	-201.3333491	171.0000134
0	80	1	1	10	42.984375	50.90625	0	45.046875	41.109375	0	0	0	0	0	0	42	-8.90625	-380.0000297	168.0000131
0	80	1	1	11	5.0625	12.9609375	0	7.1015625	3.1875	0	0	0	0	0	0	4	-8.9609375	-382.3333632	167.000013
0	80	1	1	12	29.4375	37.546875	0	31.6875	27.5625	0	0	0	0	0	0	29	-8.546875	-364.6666952	176.0000138
0	80	1	1	13	16.125	23.9296875	0	18.0703125	14.25	0	0	0	0	0	0	14	-9.9296875	-423.6666998	163.0000127
0	80	1	1	14	30.9375	38.7421875	0	32.8828125	29.0390625	0	0	0	0	0	0	35	-3.7421875	-159.6666791	164.0000128
0	80	1	1	15	5.53125	13.7578125	0	7.8984375	3.65625	0	0	0	0	0	0	9	-4.7578125	-203.0000159	181.0000141
0	100	1	1	1	11.5078125	18.7734375	0	12.9140625	9.1640625	0	0	0	0	0	0	14	-4.7734375	-203.6666826	160.0000125
0	100	1	1	2	48.5859375	56.15625	0	50.296875	46.2421875	0	0	0	0	0	0	50.5	-5.65625	-241.3333522	173.0000135
0	100	1	1	3	46.5	54.28125	0	48.3984375	44.15625	0	0	0	0	0	0	53.5	-0.78125	-33.33333594	181.0000141
0	100	1	1	4	11.015625	18.1171875	0	12.2578125	8.671875	0	0	0	0	0	0	14.5	-3.6171875	-154.3333454	153.000012
0	100	1	1	5	43.453125	51.2578125	0	45.3984375	41.109375	0	0	0	0	0	0	47	-4.2578125	-181.6666809	183.0000143
0	100	1	1	6	8.6953125	16.3125	0	10.453125	6.3515625	0	0	0	0	0	0	12.5	-3.8125	-162.6666794	175.0000137
0	100	1	1	7	43.359375	50.9296875	0	45.0703125	41.015625	0	0	0	0	0	0	48	-2.9296875	-125.0000098	173.0000135
0	100	1	1	8	7.0078125	14.671875	0	8.8125	4.6640625	0	0	0	0	0	0	10.5	-4.171875	-178.0000139	177.0000138
0	100	1	1	9	40.640625	48.2578125	0	42.3984375	38.296875	0	0	0	0	0	0	40.5	-7.7578125	-331.0000259	175.0000137
0	100	1	1	10	10.8984375	18.328125	0	12.46875	8.5546875	0	0	0	0	0	0	12.8	-5.528125	-235.8666851	167.000013
0	100	1	1	11	48.9375	56.90625	0	51.046875	46.59375	0	0	0	0	0	0	50.5	-6.40625	-273.3333547	190.0000148
0	100	1	1	12	42.5625	50.34375	0	44.484375	40.21875	0	0	0	0	0	0	45	-5.34375	-228.0000178	182.0000142
0	100	1	1	13	8.15625	15.6796875	0	9.8203125	5.8125	0	0	0	0	0	0	12.5	-3.1796875	-135.6666773	171.0000134
0	100	1	1	14	0.234375	7.734375	0	1.875	57.890625	0	0	0	0	0	0	5	-2.734375	-116.6666758	170.0000133
0	100	1	1	15	45.3515625	52.40625	0	46.5234375	42.984375	0	0	0	0	0	0	46.5	-5.90625	-252.0000197	151.0000118
1	-	0	0	1	6.7265625	0	0	11.90625	6.234375	0	0	0	0	0	0	9	-2.90625	-124.0000097	242.0000189
1	-	0	0	2	50.8359375	0	0	54.8671875	49.8984375	0	0	0	0	0	0	52	-2.8671875	-122.3333429	212.0000166
1	-	0	0	3	37.828125	0	0	40.1015625	35.9296875	0	0	0	0	0	0	38	-2.1015625	-89.66667367	178.0000139
1	-	0	0	4	4.875	0	0	7.4296875	3.9375	0	0	0	0	0	0	6	-1.4296875	-61.00000477	149.0000116
1	-	0	0	5	11.765625	0	0	15.6796875	11.296875	0	0	0	0	0	0	14	-1.6796875	-71.66667227	187.0000146
1	-	0	0	6	25.0078125	0	0	26.484375	22.6640625	0	0	0	0	0	0	24	-2.484375	-106.0000083	163.0000127
1	-	0	0	7	55.734375	0	0	56.8125	53.859375	0	0	0	0	0	0	55.5	-1.3125	-56.00000438	126.0000098
1	-	0	0	8	16.78125	0	0	18.609375	15.375	0	0	0	0	0	0	18	-0.609375	-26.00000203	138.0000108
1	-	0	0	9	45.328125	0	0	46.6171875	43.453125	0	0	0	0	0	0	45	-1.6171875	-69.00000539	135.0000105
1	-	0	0	10	7.734375	0	0	10.03125	7.265625	0	0	0	0	0	0	7	-3.03125	-129.3333434	118.0000092
1	-	0	0	11	47.015625	0	0	48.515625	44.671875	0	0	0	0	0	0	46	-2.515625	-107.3333417	164.0000128
1	-	0	0	12	20.2734375	0	0	21.0703125	17.9296875	0	0	0	0	0	0	18.5	-2.5703125	-109.6666752	134.0000105
1	-	0	0	13	56.7890625	0	0	58.078125	55.3828125	0	0	0	0	0	0	57	-1.078125	-46.00000359	115.000009
1	-	0	0	14	29.8828125	0	0	32.4375	28.9453125	0	0	0	0	0	0	30.5	-1.9375	-82.66667313	149.0000116
1	-	0	0	15	51.8671875	0	0	53.625	50.4609375	0	0	0	0	0	0	50.5	-3.125	-133.3333438	135.0000105
1	-	1	0	1	12.2109375	20.8125	0	14.953125	9.8671875	0	0	0	0	0	0	17	2.046875	87.33334016	217.000017
1	-	1	0	2	22.828125	31.734375	0	25.875	20.953125	0	0	0	0	0	0	24	-1.875	-80.00000625	210.0000164
1	-	1	0	3	34.359375	43.6171875	0	37.734375	33.421875	0	0	0	0	0	0	39	1.265625	54.00000422	184.0000144
1	-	1	0	4	53.109375	1.734375	0	55.875	52.171875	0	0	0	0	0	0	55	-0.875	-37.33333625	158.0000123
1	-	1	0	5	4.0078125	12.5859375	0	6.7265625	3.5390625	0	0	0	0	0	0	5	-1.7265625	-73.66667242	136.0000106
1	-	1	0	6	37.828125	44.765625	0	38.90625	35.484375	0	0	0	0	0	0	37.5	-1.40625	-60.00000469	146.0000114
1	-	1	0	7	50.1796875	57.5625	0	51.703125	48.3046875	0	0	0	0	0	0	50	-1.703125	-72.66667234	145.0000113
1	-	1	0	8	5.4609375	13.4296875	0	7.5703125	4.0546875	0	0	0	0	0	0	5	-2.5703125	-109.6666752	150.0000117
1	-	1	0	9	19.3125	26.671875	0	20.8125	17.90625	0	0	0	0	0	0	19.5	-1.3125	-56.00000438	124.0000097
1	-	1	0	10	39.234375	45.515625	0	39.65625	36.890625	0	0	0	0	0	0	39	-0.65625	-28.00000219	118.0000092
1	-	1	0	11	3.9609375	11.6484375	0	5.7890625	2.5546875	0	0	0	0	0	0	4.5	-1.2890625	-55.0000043	138.0000108
1	-	1	0	12	24.3046875	32.6484375	0	26.7890625	23.8125	0	0	0	0	0	0	25.5	-1.2890625	-55.0000043	127.0000099
1	-	1	0	13	45.046875	53.4609375	0	47.6015625	44.109375	0	0	0	0	0	0	46	-1.6015625	-68.33333867	149.0000116
1	-	1	0	14	56.7421875	3.375	0	57.515625	54.8671875	0	0	0	0	0	0	57	-0.515625	-22.00000172	113.0000088
1	-	1	0	15	6.5859375	14.7890625	0	8.9296875	6.1171875	0	0	0	0	0	0	7	-1.9296875	-82.33333977	120.0000094
1	-	1	1	1	59.6015625	10.6171875	0	4.7578125	57.7265625	0	0	0	0	0	0	11	0.3828125	16.33333461	300.0000234
1	-	1	1	2	52.1015625	6.421875	0	0.5625	51.6328125	0	0	0	0	0	0	5	-1.421875	-60.66667141	381.0000298
1	-	1	1	3	30.140625	42.6328125	0	36.7734375	29.6484375	0	0	0	0	0	0	41	-1.6328125	-69.66667211	304.0000238
1	-	1	1	4	55.734375	5.9765625	0	0.1171875	53.859375	0	0	0	0	0	0	3.5	-2.4765625	-105.6666749	267.0000209
1	-	1	1	5	12.234375	22.921875	0	17.0625	11.296875	0	0	0	0	0	0	20	-2.921875	-124.6666764	246.0000192
1	-	1	1	6	30.375	38.8125	0	32.953125	28.03125	0	0	0	0	0	0	37	-1.8125	-77.33333938	210.0000164
1	-	1	1	7	0.0234375	10.9921875	0	5.1328125	59.0859375	0	0	0	0	0	0	7	-3.9921875	-170.3333466	258.0000202
1	-	1	1	8	57.5625	8.7421875	0	2.8828125	57.09375	0	0	0	0	0	0	4	-4.7421875	-202.3333491	247.0000193
1	-	1	1	9	34.8515625	45.1875	0	39.328125	33.4453125	0	0	0	0	0	0	43	-2.1875	-93.33334063	251.0000196
1	-	1	1	10	54.890625	3.609375	0	57.75	53.015625	0	0	0	0	0	0	1	-2.609375	-111.333342	202.0000158
1	-	1	1	11	15.1640625	24.65625	0	18.796875	12.8203125	0	0	0	0	0	0	22.5	-2.15625	-92.00000719	255.0000199
1	-	1	1	12	4.5703125	14.7421875	0	8.8828125	3.1640625	0	0	0	0	0	0	13	-1.7421875	-74.33333914	244.0000191
1	-	1	1	13	47.6015625	58.2421875	0	52.359375	46.1953125	0	0	0	0	0	0	54	-4.2421875	-181.0000141	263.0000205
1	-	1	1	14	39.0234375	50.71875	0	44.859375	38.0859375	0	0	0	0	0	0	48	-2.71875	-116.0000091	289.0000226
1	-	1	1	15	32.0859375	41.1796875	0	35.3203125	29.7421875	0	0	0	0	0	0	35.5	-5.6796875	-242.3333523	238.0000186
2	-	0	0	1	21.0703125	0	29.671875	21.8203125	0	0	0	0	0	0	0	24	2.1796875	93.00000727	0
2	-	0	0	2	31.078125	0	40.3828125	31.921875	0	0	0	0	0	0	0	33	1.078125	46.00000359	0
2	-	0	0	3	59.5078125	0	0	0.328125	0	0	0	0	0	0	0	0.5	0.171875	7.333333906	0
2	-	0	0	4	42.1171875	0	55.1484375	42.8671875	0	0	0	0	0	0	0	45.5	2.6328125	112.3333421	0
2	-	0	0	5	56.578125	0	4.3125	57.421875	0	0	0	0	0	0	0	57	-0.421875	-18.00000141	0
2	-	0	0	6	55.2890625	0	3.0703125	56.109375	0	0	0	0	0	0	0	56.5	0.390625	16.66666797	0
2	-	0	0	7	38.390625	0	47.3203125	39.1640625	0	0	0	0	0	0	0	39.5	0.3359375	14.33333445	0
2	-	0	0	8	19.03125	0	27.3984375	19.59375	0	0	0	0	0	0	0	21	1.40625	60.00000469	0
2	-	0	0	9	15.0703125	0	23.6953125	15.7734375	0	0	0	0	0	0	0	15	-0.7734375	-33.00000258	0
2	-	0	0	10	12	0	0	12.8671875	0	0	0	0	0	0	0	13	0.1328125	5.666667109	0
2	-	0	0	11	48.8671875	0	0	49.6640625	0	0	0	0	0	0	0	49	-0.6640625	-28.33333555	0
2	-	0	0	12	28.640625	0	0	29.390625	0	0	0	0	0	0	0	31	1.609375	68.66667203	0
2	-	0	0	13	8.296875	0	16.734375	8.953125	0	0	0	0	0	0	0	8.5	-0.453125	-19.33333484	0
2	-	0	0	14	11.6953125	0	0	12.3515625	0	0	0	0	0	0	0	11	-1.3515625	-57.66667117	0
2	-	0	0	15	25.2421875	0	0	26.015625	0	0	0	0	0	0	0	25.5	-0.515625	-22.00000172	0
2	-	1	0	1	13.6640625	20.2734375	20.8125	14.4140625	0	0	0	0	0	0	0	18	3.5859375	153.000012	0
2	-	1	0	2	9.046875	15.609375	16.0546875	9.7265625	0	0	0	0	0	0	0	10.5	0.7734375	33.00000258	0
2	-	1	0	3	54.3046875	0.9375	1.171875	55.078125	0	0	0	0	0	0	0	56	0.921875	39.33333641	0
2	-	1	0	4	48.3515625	54.984375	55.78125	49.1015625	0	0	0	0	0	0	0	49	-0.1015625	-4.333333672	0
2	-	1	0	5	16.40625	23.0625	23.5078125	17.203125	0	0	0	0	0	0	0	17	-0.203125	-8.666667344	0
2	-	1	0	6	2.0859375	8.71875	9.5390625	2.859375	0	0	0	0	0	0	0	2.5	-0.359375	-15.33333453	0
2	-	1	0	7	10.3359375	16.96875	20.1328125	11.0859375	0	0	0	0	0	0	0	11	-0.0859375	-3.666666953	0
2	-	1	0	8	24.5390625	31.1484375	33.1640625	25.2890625	0	0	0	0	0	0	0	25.3	0.0109375	0.466666703	0
2	-	1	0	9	12.9375	19.5234375	20.6953125	13.6640625	0	0	0	0	0	0	0	15	1.3359375	57.00000445	0
2	-	1	0	10	54.84375	1.5	6.328125	55.6171875	0	0	0	0	0	0	0	55	-0.6171875	-26.33333539	0
2	-	1	0	11	24.140625	30.75	0	24.890625	0	0	0	0	0	0	0	24.5	-0.390625	-16.66666797	0
2	-	1	0	12	26.5546875	33.140625	34.8515625	27.28125	0	0	0	0	0	0	0	25.5	-1.78125	-76.00000594	0
2	-	1	0	13	41.7421875	48.375	0	36.09375	50.2265625	42.515625	0	0	0	0	0	40.5	-2.015625	-86.00000672	0
2	-	1	0	14	36.0234375	42.6328125	0	36.7734375	0	0	0	0	0	0	0	36.5	-0.2734375	-11.66666758	0
2	-	1	0	15	40.640625	47.25	0	41.390625	0	0	0	0	0	0	0	40.5	-0.890625	-38.00000297	0
2	-	1	1	1	8.296875	14.953125	0	9.09375	0	0	0	0	0	0	0	11	-3.953125	-168.6666798	0
2	-	1	1	2	37.4765625	44.0625	50.203125	38.203125	0	0	0	0	0	0	0	37	-7.0625	-301.3333569	0
2	-	1	1	3	25.734375	32.390625	35.1796875	26.53125	0	0	0	0	0	0	0	25.5	-6.890625	-294.000023	0
2	-	1	1	4	44.3671875	50.2265625	0	38.484375	0	0	0	0	0	0	0	44.5	-5.7265625	-244.3333524	0
2	-	1	1	5	38.2734375	44.90625	0	39.0234375	0	0	0	0	0	0	0	39	-5.90625	-252.0000197	0
2	-	1	1	6	47.2265625	53.8359375	0	47.9765625	0	0	0	0	0	0	0	48.5	-5.3359375	-227.6666845	0
2	-	1	1	7	15.9375	22.5703125	0	16.7109375	0	0	0	0	0	0	0	22	-0.5703125	-24.33333523	0
2	-	1	1	8	39.984375	46.59375	0	40.734375	0	0	0	0	0	0	0	43.5	-3.09375	-132.0000103	0
2	-	1	1	9	21.8203125	28.40625	0	22.546875	0	0	0	0	0	0	0	26	-2.40625	-102.6666747	0
2	-	1	1	10	37.875	44.5078125	46.2890625	38.6484375	42.5390625	32.71875	0	0	0	0	0	40	-4.5078125	-192.3333484	0
2	-	1	1	11	22.3125	28.875	31.171875	23.015625	0	0	0	0	0	0	0	25.5	-3.375	-144.0000113	0
2	-	1	1	12	13.875	20.2734375	0	14.4140625	0	0	0	0	0	0	0	18.5	-1.7734375	-75.66667258	0
2	-	1	1	13	19.1015625	25.6875	0	19.828125	0	0	0	0	0	0	0	23	-2.6875	-114.6666756	0
2	-	1	1	14	29.578125	36.09375	0	30.2109375	0	0	0	0	0	0	0	31	-5.09375	-217.3333503	0
2	-	1	1	15	3.3515625	9.8203125	14.7421875	3.9609375	46.0546875	59.9296875	0	0	0	0	0	14	4.1796875	178.3333473	0
3	-	0	1	1	0	59.1328125	0	0	0	0	0	0	0	0	0	59	-0.1328125	-5.666667109	0
3	-	0	1	2	0	23.9765625	0	0	0	0	0	0	0	0	0	24.5	0.5234375	22.33333508	0
3	-	0	1	3	0	22.0078125	0	0	0	0	0	0	0	0	0	20.5	-1.5078125	-64.33333836	0
3	-	0	1	4	0	32.7890625	0	0	0	0	0	0	0	0	0	31.5	-1.2890625	-55.0000043	0
3	-	0	1	5	0	20.4375	0	0	0	0	0	0	0	0	0	19.5	-0.9375	-40.00000313	0
3	-	0	1	6	0	20.71875	0	0	0	0	0	0	0	0	0	19	-1.71875	-73.33333906	0
3	-	0	1	7	0	15.796875	0	0	0	0	0	0	0	0	0	13.5	-2.296875	-98.00000766	0
3	-	0	1	8	0	49.21875	0	0	0	0	0	0	0	0	0	47.5	-1.71875	-73.33333906	0
3	-	0	1	9	0	56.484375	0	0	0	0	0	0	0	0	0	56	-0.484375	-20.66666828	0
3	-	0	1	10	0	43.40625	0	0	0	0	0	0	0	0	0	43	-0.40625	-17.33333469	0
3	-	0	1	11	0	32.109375	0	0	0	0	0	0	0	0	0	32	-0.109375	-4.666667031	0
3	-	0	1	12	0	53.109375	0	0	0	0	0	0	0	0	0	53	-0.109375	-4.666667031	0
3	-	0	1	13	0	24.140625	0	0	0	0	0	0	0	0	0	23	-1.140625	-48.66667047	0
3	-	0	1	14	0	46.6875	0	0	0	0	0	0	0	0	0	45.5	-1.1875	-50.66667063	0
3	-	0	1	15	0	33.890625	0	0	0	0	0	0	0	0	0	32	-1.890625	-80.66667297	0
