# Supplementary material for: The effect of electrical muscle stimulation on intentional binding and explicit sense of agency
Source: PeerJ. 2024 Sep 19;12:e17977. doi: 10.7717/peerj.17977 (PMC11416759; doi:10.7717/peerj.17977)
Supplement: Supplemental Information 1 [file peerj-12-17977-s001.zip › RawData/Experiment2/Participant62.csv]

Action type (0=Voluntary+EMS, 1=Voluntary+Sham EMS, 2=Involuntary, 3=Tone)	EMS application time[ms]	Condition (0=Baseline, 1=Operant)	Judgment event (0=Action, 1=Tone)	Trial	Stimulation	Tone	Switch release	Switch push	Switch release	Switch push	Switch release	Switch push	Switch release	Switch push	Switch release	Answer of participant	Judgement error on clock	Judgement error[ms]	SW1 Release to Push[ms]
0	0	0	0	1	52.6171875	0	0.3984375	55.0078125	52.59375	0	0	0	0	0	0	57	1.9921875	85.00000664	103.000008
0	0	0	0	2	3.703125	0	11.1328125	6.4453125	3.6796875	0	0	0	0	0	0	4	-2.4453125	-104.3333415	118.0000092
0	0	0	0	3	56.71875	0	5.0625	58.265625	56.71875	0	0	0	0	0	0	59	0.734375	31.33333578	66.00000516
0	0	0	0	4	41.625	0	53.3671875	47.1328125	41.625	0	0	0	0	0	0	46	-1.1328125	-48.33333711	235.0000184
0	0	0	0	5	4.1015625	0	11.4140625	8.9765625	4.078125	0	0	0	0	0	0	6	-2.9765625	-127.0000099	209.0000163
0	0	0	0	6	10.265625	0	18.9140625	13.5234375	10.2421875	0	0	0	0	0	0	14	0.4765625	20.33333492	140.0000109
0	0	0	0	7	49.8515625	0	56.71875	52.9453125	49.8515625	0	0	0	0	0	0	56	3.0546875	130.3333435	132.0000103
0	0	0	0	8	5.3203125	0	12.5625	8.296875	5.3203125	0	0	0	0	0	0	8	-0.296875	-12.66666766	127.0000099
0	0	0	0	9	15.375	0	21.28125	18.5625	15.375	0	0	0	0	0	0	17.5	-1.0625	-45.33333688	136.0000106
0	0	0	0	10	6.046875	0	11.9765625	9.2578125	6.046875	0	0	0	0	0	0	9	-0.2578125	-11.00000086	137.0000107
0	0	0	0	11	11.0859375	0	20.7890625	15.046875	11.0859375	0	0	0	0	0	0	14	-1.046875	-44.66667016	169.0000132
0	0	0	0	12	3.84375	0	12.046875	7.1484375	3.84375	0	0	0	0	0	0	6	-1.1484375	-49.00000383	141.000011
0	0	0	0	13	41.203125	0	48.609375	42.0703125	41.203125	0	0	0	0	0	0	54	11.9296875	509.0000398	37.00000289
0	0	0	0	14	30.46875	0	36.984375	33.8671875	30.46875	0	0	0	0	0	0	35	1.1328125	48.33333711	145.0000113
0	0	0	0	15	53.0625	0	59.1328125	55.875	53.0625	0	0	0	0	0	0	57	1.125	48.00000375	120.0000094
0	20	0	0	1	27.28125	0	32.4609375	29.9765625	26.8125	0	0	0	0	0	0	31	1.0234375	43.66667008	135.0000105
0	20	0	0	2	35.0390625	0	40.0546875	36.84375	34.5703125	0	0	0	0	0	0	37.5	0.65625	28.00000219	97.00000758
0	20	0	0	3	16.8515625	0	25.2421875	19.125	16.3828125	0	0	0	0	0	0	17.8	-1.325	-56.53333775	117.0000091
0	20	0	0	4	4.5234375	0	10.3359375	7.265625	4.0546875	0	0	0	0	0	0	6.5	-0.765625	-32.66666922	137.0000107
0	20	0	0	5	20.015625	0	26.0859375	22.40625	19.546875	0	0	0	0	0	0	25.5	3.09375	132.0000103	122.0000095
0	20	0	0	6	46.078125	0	50.53125	48.4453125	45.609375	0	0	0	0	0	0	50.2	1.7546875	74.86667252	121.0000095
0	20	0	0	7	8.4609375	0	13.875	10.6640625	7.9921875	0	0	0	0	0	0	12	1.3359375	57.00000445	114.0000089
0	20	0	0	8	30.1171875	0	34.875	32.0390625	29.6484375	0	0	0	0	0	0	31	-1.0390625	-44.3333368	102.000008
0	20	0	0	9	56.5546875	0	1.0546875	58.4296875	56.0859375	0	0	0	0	0	0	58.5	0.0703125	3.000000234	100.0000078
0	20	0	0	10	0.4921875	0	5.5078125	2.2734375	0.0234375	0	0	0	0	0	0	4	1.7265625	73.66667242	96.0000075
0	20	0	0	11	9.3984375	0	13.2890625	11.5078125	8.9296875	0	0	0	0	0	0	12	0.4921875	21.00000164	110.0000086
0	20	0	0	12	44.5546875	0	49.265625	46.546875	44.0859375	0	0	0	0	0	0	48	1.453125	62.00000484	105.0000082
0	20	0	0	13	16.0078125	0	21.5390625	18.1171875	15.515625	0	0	0	0	0	0	16	-2.1171875	-90.33334039	111.0000087
0	20	0	0	14	44.7890625	0	49.8984375	47.0859375	44.296875	0	0	0	0	0	0	49	1.9140625	81.66667305	119.0000093
0	20	0	0	15	5.8828125	0	10.0546875	7.8046875	5.4140625	0	0	0	0	0	0	8	0.1953125	8.333333984	102.000008
0	40	0	0	1	24.328125	0	31.5234375	25.1015625	23.390625	0	0	0	0	0	0	29	3.8984375	166.3333463	73.0000057
0	40	0	0	2	47.7421875	0	54.1171875	49.21875	46.8046875	0	0	0	0	0	0	51	1.78125	76.00000594	103.000008
0	40	0	0	3	40.6875	0	49.6640625	42.46875	39.75	0	0	0	0	0	0	44	1.53125	65.33333844	116.0000091
0	40	0	0	4	59.71875	0	6.75	1.6171875	58.78125	0	0	0	0	0	0	61	-0.6171875	-26.33333539	121.0000095
0	40	0	0	5	1.7578125	0	6.8203125	3.0234375	0.8203125	0	0	0	0	0	0	61	-2.0234375	-86.33334008	94.00000734
0	40	0	0	6	56.671875	0	3.796875	57.75	55.7109375	0	0	0	0	0	0	59	1.25	53.3333375	87.0000068
0	40	0	0	7	53.3671875	0	59.8125	54.421875	52.4296875	0	0	0	0	0	0	51	-3.421875	-146.0000114	85.00000664
0	40	0	0	8	9.75	0	16.59375	11.203125	8.8125	0	0	0	0	0	0	11	-0.203125	-8.666667344	102.000008
0	40	0	0	9	52.453125	0	59.8828125	53.90625	51.515625	0	0	0	0	0	0	56	2.09375	89.33334031	102.000008
0	40	0	0	10	37.921875	0	43.6640625	40.0078125	36.984375	0	0	0	0	0	0	41	0.9921875	42.33333664	129.0000101
0	40	0	0	11	56.0390625	0	8.578125	58.4296875	55.1015625	0	0	0	0	0	0	59	0.5703125	24.33333523	142.0000111
0	40	0	0	12	9.796875	0	21.0234375	11.1796875	8.859375	0	0	0	0	0	0	11	-0.1796875	-7.666667266	99.00000773
0	40	0	0	13	31.2421875	0	40.3828125	32.3671875	30.3046875	0	0	0	0	0	0	31	-1.3671875	-58.33333789	88.00000688
0	40	0	0	14	41.6953125	0	50.9296875	43.9921875	40.7578125	0	0	0	0	0	0	42.5	-1.4921875	-63.66667164	138.0000108
0	40	0	0	15	55.2421875	0	3.4921875	56.390625	54.28125	0	0	0	0	0	0	57	0.609375	26.00000203	90.00000703
0	60	0	0	1	5.71875	0	9.5625	4.8515625	4.3125	0	0	0	0	0	0	4.9	0.0484375	2.066666828	23.0000018
0	60	0	0	2	1.5703125	0	6.8203125	0.8203125	0.1640625	0	0	0	0	0	0	59.6	-1.2203125	-52.06667073	28.00000219
0	60	0	0	3	58.125	0	4.40625	58.4296875	56.71875	0	0	0	0	0	0	56.6	-1.8296875	-78.06667277	73.0000057
0	60	0	0	4	7.40625	0	13.6875	8.1796875	6	0	0	0	0	0	0	6.8	-1.3796875	-58.86667127	93.00000727
0	60	0	0	5	32.5546875	0	38.9765625	32.6953125	31.1484375	0	0	0	0	0	0	31.5	-1.1953125	-51.00000398	66.00000516
0	60	0	0	6	48.1875	0	55.3359375	48.7734375	46.78125	0	0	0	0	0	0	45	-3.7734375	-161.0000126	85.00000664
0	60	0	0	7	21.5390625	0	28.265625	21.796875	20.1328125	0	0	0	0	0	0	22	0.203125	8.666667344	71.00000555
0	60	0	0	8	29.6015625	0	35.953125	29.6015625	28.1953125	0	0	0	0	0	0	26.8	-2.8015625	-119.5333427	60.00000469
0	60	0	0	9	39.8203125	0	45.7734375	39.9140625	38.4140625	0	0	0	0	0	0	39	-0.9140625	-39.00000305	64.000005
0	60	0	0	10	55.9921875	0	1.2890625	56.2265625	54.5859375	0	0	0	0	0	0	54	-2.2265625	-95.00000742	70.00000547
0	60	0	0	11	32.5546875	0	38.625	32.3671875	31.125	0	0	0	0	0	0	30.2	-2.1671875	-92.46667389	53.00000414
0	60	0	0	12	39.703125	0	44.484375	39.609375	38.296875	0	0	0	0	0	0	36.9	-2.709375	-115.600009	56.00000438
0	60	0	0	13	44.8125	0	50.5078125	44.90625	43.40625	0	0	0	0	0	0	43.9	-1.00625	-42.93333669	64.000005
0	60	0	0	14	46.4296875	0	52.5703125	47.109375	45	0	0	0	0	0	0	49.6	2.490625	106.266675	90.00000703
0	60	0	0	15	16.9921875	0	22.0078125	17.15625	15.5859375	0	0	0	0	0	0	15.8	-1.35625	-57.86667119	67.00000523
0	80	0	0	1	0.4921875	0	7.7109375	1.40625	58.6171875	0	0	0	0	0	0	62	0.59375	25.33333531	119.0000093
0	80	0	0	2	39.140625	0	46.59375	39.75	37.265625	0	0	0	0	0	0	39	-0.75	-32.0000025	106.0000083
0	80	0	0	3	55.21875	0	2.5546875	55.5703125	53.34375	0	0	0	0	0	0	58	2.4296875	103.6666748	95.00000742
0	80	0	0	4	12.46875	0	18.8203125	13.2421875	10.5703125	0	0	0	0	0	0	14	0.7578125	32.33333586	114.0000089
0	80	0	0	5	9.6328125	0	14.4140625	10.078125	7.7578125	0	0	0	0	0	0	9	-1.078125	-46.00000359	99.00000773
0	80	0	0	6	43.0078125	0	48.890625	43.5	41.1328125	0	0	0	0	0	0	48	4.5	192.000015	101.0000079
0	80	0	0	7	40.828125	0	0	41.0859375	38.953125	0	0	0	0	0	0	42	0.9140625	39.00000305	91.00000711
0	80	0	0	8	30.1875	0	38.90625	31.171875	28.3125	0	0	0	0	0	0	31.8	0.628125	26.80000209	122.0000095
0	80	0	0	9	50.3671875	0	57.0703125	51.0234375	48.4921875	0	0	0	0	0	0	52	0.9765625	41.66666992	108.0000084
0	80	0	0	10	45.6796875	0	51.65625	46.7578125	43.8046875	0	0	0	0	0	0	47	0.2421875	10.33333414	126.0000098
0	80	0	0	11	12.65625	0	0	1.4765625	18.5625	13.359375	10.78125	0	0	0	0	13	-0.359375	-15.33333453	110.0000086
0	80	0	0	12	42.0234375	0	47.5546875	42.8671875	40.1484375	0	0	0	0	0	0	45	2.1328125	91.00000711	116.0000091
0	80	0	0	13	39.328125	0	45.3046875	40.2890625	37.453125	0	0	0	0	0	0	42	1.7109375	73.0000057	121.0000095
0	80	0	0	14	49.7578125	0	53.859375	50.390625	47.859375	0	0	0	0	0	0	51	0.609375	26.00000203	108.0000084
0	80	0	0	15	59.53125	0	3.4921875	0.140625	57.65625	0	0	0	0	0	0	61.5	1.359375	58.00000453	106.0000083
0	100	0	0	1	8.3671875	0	13.7109375	8.0625	6.0234375	0	0	0	0	0	0	9	0.9375	40.00000313	87.0000068
0	100	0	0	2	31.7578125	0	37.5703125	31.8984375	29.390625	0	0	0	0	0	0	32	0.1015625	4.333333672	107.0000084
0	100	0	0	3	42.328125	0	46.125	41.859375	39.984375	0	0	0	0	0	0	41	-0.859375	-36.66666953	80.00000625
0	100	0	0	4	46.9453125	0	54.6796875	47.0625	44.6015625	0	0	0	0	0	0	51	3.9375	168.0000131	105.0000082
0	100	0	0	5	3.046875	0	8.296875	2.71875	0.703125	0	0	0	0	0	0	5	2.28125	97.33334094	86.00000672
0	100	0	0	6	29.9765625	0	36.328125	30.0234375	27.6328125	0	0	0	0	0	0	31	0.9765625	41.66666992	102.000008
0	100	0	0	7	50.296875	0	55.921875	49.4765625	47.953125	0	0	0	0	0	0	51	1.5234375	65.00000508	65.00000508
0	100	0	0	8	41.8359375	0	48.3984375	41.203125	39.4921875	0	0	0	0	0	0	45	3.796875	162.0000127	73.0000057
0	100	0	0	9	4.125	0	11.15625	3.234375	1.78125	0	0	0	0	0	0	5.5	2.265625	96.66667422	62.00000484
0	100	0	0	10	38.0390625	0	44.15625	37.96875	35.671875	0	0	0	0	0	0	38	0.03125	1.333333438	98.00000766
0	100	0	0	11	7.9921875	0	0	44.203125	13.96875	7.59375	5.6484375	0	0	0	0	10	2.40625	102.6666747	83.00000648
0	100	0	0	12	57.234375	0	0.5625	56.6484375	54.890625	0	0	0	0	0	0	58	1.3515625	57.66667117	75.00000586
0	100	0	0	13	43.546875	0	50.0859375	42.6796875	41.203125	0	0	0	0	0	0	42	-0.6796875	-29.00000227	63.00000492
0	100	0	0	14	36.6328125	0	41.71875	36.4453125	34.2890625	0	0	0	0	0	0	37	0.5546875	23.66666852	92.00000719
0	100	0	0	15	0.9609375	0	6.796875	1.6171875	58.6171875	0	0	0	0	0	0	2	0.3828125	16.33333461	128.00001
0	0	1	0	1	29.7890625	36.9609375	37.4296875	31.1015625	29.7890625	0	0	0	0	0	0	30	-1.1015625	-47.00000367	56.00000438
0	0	1	0	2	55.828125	2.953125	3.234375	57.09375	55.8046875	0	0	0	0	0	0	60.1	3.00625	128.2666767	55.0000043
0	0	1	0	3	28.078125	35.859375	35.7890625	30	28.0546875	0	0	0	0	0	0	31.9	1.9	81.066673	83.00000648
0	0	1	0	4	47.0859375	53.765625	54.2578125	47.8828125	47.0625	0	0	0	0	0	0	48	0.1171875	5.000000391	35.00000273
0	0	1	0	5	53.0390625	0.890625	1.2421875	55.03125	53.0390625	0	0	0	0	0	0	55	-0.03125	-1.333333438	85.00000664
0	0	1	0	6	2.3203125	9.28125	9.0234375	3.421875	2.296875	0	0	0	0	0	0	4	0.578125	24.66666859	48.00000375
0	0	1	0	7	12.1171875	19.4296875	18.3515625	13.5703125	12.09375	0	0	0	0	0	0	13.9	0.3296875	14.06666777	63.00000492
0	0	1	0	8	41.6015625	49.6171875	48.9140625	43.7578125	41.6015625	0	0	0	0	0	0	43	-0.7578125	-32.33333586	92.00000719
0	0	1	0	9	51.6328125	58.875	58.6640625	53.015625	51.6328125	0	0	0	0	0	0	51.5	-1.515625	-64.66667172	59.00000461
0	0	1	0	10	48.09375	55.5703125	53.859375	49.7109375	48.0703125	0	0	0	0	0	0	43	-6.7109375	-286.3333557	70.00000547
0	0	1	0	11	5.6015625	12.7734375	11.1328125	6.9140625	5.578125	0	0	0	0	0	0	3.8	-3.1140625	-132.866677	57.00000445
0	0	1	0	12	30.2578125	38.0625	39.796875	32.203125	30.2578125	0	0	0	0	0	0	31.8	-0.403125	-17.20000134	83.00000648
0	0	1	0	13	0.3515625	8.0390625	8.6484375	2.1796875	0.328125	0	0	0	0	0	0	1.2	-0.9796875	-41.80000327	79.00000617
0	0	1	0	14	19.4296875	26.8125	26.71875	20.953125	19.4296875	0	0	0	0	0	0	19	-1.953125	-83.33333984	65.00000508
0	0	1	0	15	37.3359375	45.234375	43.8984375	39.375	37.3359375	0	0	0	0	0	0	38.1	-1.275	-54.40000425	87.0000068
0	20	1	0	1	44.6953125	52.125	53.9296875	46.265625	44.2265625	0	0	0	0	0	0	45.9	-0.365625	-15.60000122	87.0000068
0	20	1	0	2	58.265625	5.4140625	4.8046875	59.5546875	57.796875	0	0	0	0	0	0	60.1	0.5453125	23.26666848	75.00000586
0	20	1	0	3	10.40625	18.2578125	17.5078125	12.3984375	9.9375	0	0	0	0	0	0	13	0.6015625	25.66666867	105.0000082
0	20	1	0	4	23.25	30.4453125	28.875	24.5859375	22.78125	0	0	0	0	0	0	26	1.4140625	60.33333805	77.00000602
0	20	1	0	5	52.359375	59.390625	58.6171875	53.53125	51.8671875	0	0	0	0	0	0	55.5	1.96875	84.00000656	71.00000555
0	20	1	0	6	2.4140625	9.3046875	8.015625	3.4453125	1.9453125	0	0	0	0	0	0	4	0.5546875	23.66666852	64.000005
0	20	1	0	7	34.2421875	41.8828125	40.40625	36	33.7734375	0	0	0	0	0	0	37	1	42.66667	95.00000742
0	20	1	0	8	54.140625	1.40625	0.1171875	55.546875	53.6484375	0	0	0	0	0	0	56.2	0.653125	27.86666884	81.00000633
0	20	1	0	9	21.515625	28.6640625	28.171875	22.78125	21.046875	0	0	0	0	0	0	23	0.21875	9.333334063	74.00000578
0	20	1	0	10	5.6953125	12.5390625	12.2109375	6.6796875	5.203125	0	0	0	0	0	0	7	0.3203125	13.66666773	63.00000492
0	20	1	0	11	1.2890625	8.5078125	10.5234375	2.6484375	0.8203125	0	0	0	0	0	0	2	-0.6484375	-27.66666883	78.00000609
0	20	1	0	12	51.28125	58.0078125	57.4921875	52.125	50.8125	0	0	0	0	0	0	53.5	1.375	58.66667125	56.00000438
0	20	1	0	13	22.03125	29.8359375	29.8828125	23.9765625	21.5625	0	0	0	0	0	0	28	4.0234375	171.6666801	103.000008
0	20	1	0	14	50.9296875	57.8671875	57.5625	52.0078125	50.4609375	0	0	0	0	0	0	54	1.9921875	85.00000664	66.00000516
0	20	1	0	15	35.390625	42.6328125	42.1640625	36.7734375	34.921875	0	0	0	0	0	0	38.1	1.3265625	56.60000442	79.00000617
0	40	1	0	1	33.8203125	41.953125	39.65625	36.09375	32.8828125	0	0	0	0	0	0	39	2.90625	124.0000097	137.0000107
0	40	1	0	2	43.8515625	51.984375	51.2578125	46.125	42.9140625	0	0	0	0	0	0	47	0.875	37.33333625	137.0000107
0	40	1	0	3	58.40625	6.046875	3.703125	0.1875	57.46875	0	0	0	0	0	0	3	2.8125	120.0000094	116.0000091
0	40	1	0	4	4.1015625	12.0234375	8.90625	6.1640625	3.1640625	0	0	0	0	0	0	7	0.8359375	35.66666945	128.00001
0	40	1	0	5	54.1171875	2.3203125	0.65625	56.4609375	53.1796875	0	0	0	0	0	0	58	1.5390625	65.6666718	140.0000109
0	40	1	0	6	48.1875	56.4375	54.609375	50.578125	47.25	0	0	0	0	0	0	51	0.421875	18.00000141	142.0000111
0	40	1	0	7	15.9609375	23.2734375	21.84375	17.4140625	15.0234375	0	0	0	0	0	0	18	0.5859375	25.00000195	102.000008
0	40	1	0	8	21.046875	29.109375	26.1328125	23.25	20.109375	0	0	0	0	0	0	25.5	2.25	96.0000075	134.0000105
0	40	1	0	9	33.9375	42.1875	39.65625	36.3046875	33	0	0	0	0	0	0	38	1.6953125	72.33333898	141.000011
0	40	1	0	10	50.6484375	58.3359375	55.3125	52.453125	49.7109375	0	0	0	0	0	0	53.8	1.346875	57.46667116	117.0000091
0	40	1	0	11	4.21875	12.796875	9.046875	6.9375	3.28125	0	0	0	0	0	0	8.8	1.8625	79.46667288	156.0000122
0	40	1	0	12	47.3671875	54.75	52.78125	48.890625	46.4296875	0	0	0	0	0	0	51	2.109375	90.00000703	105.0000082
0	40	1	0	13	57.796875	5.5078125	1.6640625	59.6484375	56.8359375	0	0	0	0	0	0	62.5	2.8515625	121.6666762	120.0000094
0	40	1	0	14	17.953125	25.875	22.8984375	20.015625	17.015625	0	0	0	0	0	0	21.2	1.184375	50.53333728	128.00001
0	40	1	0	15	39.8203125	48.046875	44.5078125	42.1875	38.8828125	0	0	0	0	0	0	44	1.8125	77.33333938	141.000011
0	60	1	0	1	51.515625	58.359375	59.0859375	52.5	50.0859375	0	0	0	0	0	0	54.9	2.4	102.400008	103.000008
0	60	1	0	2	27.796875	34.359375	33.3046875	28.5	26.390625	0	0	0	0	0	0	32	3.5	149.333345	90.00000703
0	60	1	0	3	13.0078125	19.21875	18.9375	13.359375	11.6015625	0	0	0	0	0	0	22	8.640625	368.6666955	75.00000586
0	60	1	0	4	37.3359375	43.734375	41.109375	37.875	35.9296875	0	0	0	0	0	0	43	5.125	218.6666838	83.00000648
0	60	1	0	5	46.453125	52.8515625	51.140625	46.96875	45.046875	0	0	0	0	0	0	52	5.03125	214.6666834	82.00000641
0	60	1	0	6	36.046875	42.984375	15.2578125	1.4296875	44.15625	37.125	34.640625	0	0	0	0	41	3.875	165.3333463	106.0000083
0	60	1	0	7	58.5234375	4.828125	3.9140625	58.96875	57.1171875	0	0	0	0	0	0	1.8	2.83125	120.8000094	79.00000617
0	60	1	0	8	4.359375	10.5234375	11.3671875	4.6640625	2.9296875	0	0	0	0	0	0	7	2.3359375	99.66667445	74.00000578
0	60	1	0	9	16.734375	22.359375	22.2890625	16.5	15.328125	0	0	0	0	0	0	21.5	5	213.33335	50.00000391
0	60	1	0	10	16.96875	23.625	23.2734375	17.765625	15.5625	0	0	0	0	0	0	21.5	3.734375	159.3333458	94.00000734
0	60	1	0	11	27.65625	34.4765625	34.3828125	28.6171875	26.25	0	0	0	0	0	0	32	3.3828125	144.3333446	101.0000079
0	60	1	0	12	55.78125	2.15625	1.3828125	56.296875	54.375	0	0	0	0	0	0	58.9	2.603125	111.0666753	82.00000641
0	60	1	0	13	15.890625	22.125	24.65625	16.265625	14.484375	0	0	0	0	0	0	20	3.734375	159.3333458	76.00000594
0	60	1	0	14	1.078125	7.265625	7.125	1.40625	59.671875	0	0	0	0	0	0	3	1.59375	68.00000531	74.00000578
0	60	1	0	15	11.8125	17.90625	18.6796875	12.046875	10.40625	0	0	0	0	0	0	16	3.953125	168.6666798	70.00000547
0	80	1	0	1	54.046875	0.890625	59.71875	55.03125	52.171875	0	0	0	0	0	0	56	0.96875	41.33333656	122.0000095
0	80	1	0	2	1.5703125	8.2734375	7.03125	2.4140625	59.6953125	0	0	0	0	0	0	5.1	2.6859375	114.600009	116.0000091
0	80	1	0	3	14.90625	21.515625	19.171875	15.65625	13.03125	0	0	0	0	0	0	16.1	0.44375	18.93333481	112.0000088
0	80	1	0	4	41.390625	48.1640625	47.7890625	42.3046875	39.515625	0	0	0	0	0	0	46	3.6953125	157.666679	119.0000093
0	80	1	0	5	25.875	32.8125	30.9375	26.953125	24	0	0	0	0	0	0	30.1	3.146875	134.2666772	126.0000098
0	80	1	0	6	51.46875	57.328125	56.3671875	51.46875	49.5703125	0	0	0	0	0	0	52.2	0.73125	31.20000244	81.00000633
0	80	1	0	7	2.8828125	10.1015625	7.1484375	4.2421875	1.0078125	0	0	0	0	0	0	6	1.7578125	75.00000586	138.0000108
0	80	1	0	8	13.3359375	20.390625	17.6484375	14.53125	11.4609375	0	0	0	0	0	0	15.2	0.66875	28.53333556	131.0000102
0	80	1	0	9	28.5	34.5703125	32.3203125	28.7109375	26.6015625	0	0	0	0	0	0	31	2.2890625	97.6666743	90.00000703
0	80	1	0	10	42.1640625	48.46875	46.3828125	42.609375	40.2890625	0	0	0	0	0	0	45	2.390625	102.000008	99.00000773
0	80	1	0	11	16.21875	22.2421875	19.5	16.3828125	14.34375	0	0	0	0	0	0	17	0.6171875	26.33333539	87.0000068
0	80	1	0	12	57.1171875	3.6328125	0.234375	57.7734375	55.2421875	0	0	0	0	0	0	59	1.2265625	52.33333742	108.0000084
0	80	1	0	13	39.0234375	46.2421875	44.2734375	40.3828125	37.1484375	0	0	0	0	0	0	44	3.6171875	154.3333454	138.0000108
0	80	1	0	14	1.1484375	7.6640625	4.921875	1.8046875	59.2734375	0	0	0	0	0	0	3	1.1953125	51.00000398	108.0000084
0	80	1	0	15	46.7109375	53.625	51.46875	47.765625	44.8125	0	0	0	0	0	0	50.1	2.334375	99.60000778	126.0000098
0	100	1	0	1	1.1015625	6.375	7.5	0.515625	58.7578125	0	0	0	0	0	0	3.8	3.284375	140.1333443	75.00000586
0	100	1	0	2	8.71875	15.234375	15.0234375	9.375	6.375	0	0	0	0	0	0	11	1.625	69.33333875	128.00001
0	100	1	0	3	24.140625	30.609375	30.28125	24.75	21.796875	0	0	0	0	0	0	27	2.25	96.0000075	126.0000098
0	100	1	0	4	49.59375	55.5234375	55.453125	49.6640625	47.25	0	0	0	0	0	0	51.5	1.8359375	78.33333945	103.000008
0	100	1	0	5	29.2265625	34.96875	37.265625	29.109375	26.8828125	0	0	0	0	0	0	30.5	1.390625	59.33333797	95.00000742
0	100	1	0	6	38.625	45.0703125	46.2890625	39.2109375	36.28125	0	0	0	0	0	0	39.2	-0.0109375	-0.466666703	125.0000098
0	100	1	0	7	41.578125	47.34375	48.46875	41.484375	39.234375	0	0	0	0	0	0	43.5	2.015625	86.00000672	96.0000075
0	100	1	0	8	0.2109375	6.140625	7.0546875	0.28125	57.8671875	0	0	0	0	0	0	2	1.71875	73.33333906	103.000008
0	100	1	0	9	48.609375	54.328125	56.6953125	48.46875	46.265625	0	0	0	0	0	0	51	2.53125	108.0000084	94.00000734
0	100	1	0	10	30.9609375	36	37.03125	30.140625	28.6171875	0	0	0	0	0	0	29	-1.140625	-48.66667047	65.00000508
0	100	1	0	11	53.9765625	59.90625	57.8203125	54.046875	51.6328125	0	0	0	0	0	0	55.9	1.853125	79.06667284	103.000008
0	100	1	0	12	5.4609375	10.21875	11.671875	4.359375	3.09375	0	0	0	0	0	0	5	0.640625	27.33333547	54.00000422
0	100	1	0	13	30.328125	36.46875	35.015625	30.609375	27.984375	0	0	0	0	0	0	30	-0.609375	-26.00000203	112.0000088
0	100	1	0	14	46.4765625	52.125	56.859375	46.265625	44.1328125	0	0	0	0	0	0	50	3.734375	159.3333458	91.00000711
0	100	1	0	15	8.0390625	13.3125	12.984375	7.453125	5.6953125	0	0	0	0	0	0	9.8	2.346875	100.1333412	75.00000586
0	0	1	1	1	36.375	45.46875	41.71875	39.609375	36.375	0	0	0	0	0	0	43	-2.46875	-105.3333416	138.0000108
0	0	1	1	2	58.453125	6.984375	4.7109375	1.125	58.453125	0	0	0	0	0	0	6	-0.984375	-42.00000328	114.0000089
0	0	1	1	3	57.234375	5.484375	3.7265625	59.625	57.234375	0	0	0	0	0	0	62	-3.484375	-148.6666783	102.000008
0	0	1	1	4	5.578125	14.25	12.234375	8.390625	5.578125	0	0	0	0	0	0	11	-3.25	-138.6666775	120.0000094
0	0	1	1	5	26.015625	34.40625	31.96875	28.546875	25.9921875	0	0	0	0	0	0	32.5	-1.90625	-81.33333969	109.0000085
0	0	1	1	6	54.796875	3.3515625	0.140625	57.4921875	54.796875	0	0	0	0	0	0	61	-2.3515625	-100.3333412	115.000009
0	0	1	1	7	10.3828125	18.1640625	15.6796875	12.3046875	10.3828125	0	0	0	0	0	0	16	-2.1640625	-92.33334055	82.00000641
0	0	1	1	8	37.640625	45.84375	43.40625	39.984375	37.6171875	0	0	0	0	0	0	41	-4.84375	-206.6666828	101.0000079
0	0	1	1	9	49.453125	1.1484375	58.0078125	55.2890625	49.4296875	0	0	0	0	0	0	56	-5.1484375	-219.6666838	250.0000195
0	0	1	1	10	1.1015625	9.515625	7.3359375	3.65625	1.1015625	0	0	0	0	0	0	6.2	-3.315625	-141.4666777	109.0000085
0	0	1	1	11	0.3515625	7.9453125	6.09375	2.0859375	0.3515625	0	0	0	0	0	0	3.9	-4.0453125	-172.6000135	74.00000578
0	0	1	1	12	26.34375	34.875	33.9609375	29.015625	26.34375	0	0	0	0	0	0	31	-3.875	-165.3333463	114.0000089
0	0	1	1	13	51.5625	59.8359375	57.328125	53.9765625	51.5625	0	0	0	0	0	0	57	-2.8359375	-121.0000095	103.000008
0	0	1	1	14	4.640625	13.125	10.265625	7.265625	4.640625	0	0	0	0	0	0	10	-3.125	-133.3333438	112.0000088
0	0	1	1	15	47.0390625	55.59375	12.2578125	49.734375	47.0390625	0	0	0	0	0	0	55	-0.59375	-25.33333531	115.000009
0	20	1	1	1	32.4140625	38.390625	37.9921875	32.53125	31.9453125	0	0	0	0	0	0	37	-1.390625	-59.33333797	25.00000195
0	20	1	1	2	51.421875	58.4296875	57.3984375	52.5703125	50.953125	0	0	0	0	0	0	55	-3.4296875	-146.3333448	69.00000539
0	20	1	1	3	9.1875	16.3828125	15.28125	10.5	8.6953125	0	0	0	0	0	0	12.5	-3.8828125	-165.6666796	77.00000602
0	20	1	1	4	44.8125	51.984375	51.328125	46.125	44.3203125	0	0	0	0	0	0	51	-0.984375	-42.00000328	77.00000602
0	20	1	1	5	40.7109375	47.4609375	48.3046875	41.6015625	40.2421875	0	0	0	0	0	0	45	-2.4609375	-105.0000082	58.00000453
0	20	1	1	6	32.0625	38.6953125	41.859375	32.8359375	31.5703125	0	0	0	0	0	0	35.2	-3.4953125	-149.133345	54.00000422
0	20	1	1	7	36.65625	44.0625	44.2265625	38.203125	36.1875	0	0	0	0	0	0	42.2	-1.8625	-79.46667287	86.00000672
0	20	1	1	8	44.2734375	51.46875	50.4140625	45.609375	43.78125	0	0	0	0	0	0	47	-4.46875	-190.6666816	78.00000609
0	20	1	1	9	26.2734375	33.5390625	33.0703125	27.6796875	25.78125	0	0	0	0	0	0	32	-1.5390625	-65.6666718	81.00000633
0	20	1	1	10	0.4921875	7.828125	7.265625	1.96875	0.0234375	0	0	0	0	0	0	5.5	-2.328125	-99.33334109	83.00000648
0	20	1	1	11	39.7265625	48.09375	48.4921875	42.234375	39.2578125	0	0	0	0	0	0	47	-1.09375	-46.66667031	127.0000099
0	20	1	1	12	49.078125	57.3046875	58.1953125	51.4453125	48.609375	0	0	0	0	0	0	55.9	-1.4046875	-59.93333802	121.0000095
0	20	1	1	13	41.4140625	48.0234375	47.53125	42.1640625	40.9453125	0	0	0	0	0	0	45	-3.0234375	-129.0000101	52.00000406
0	20	1	1	14	28.4296875	35.765625	35.7890625	29.90625	27.9609375	0	0	0	0	0	0	33.5	-2.265625	-96.66667422	83.00000648
0	20	1	1	15	2.0625	9.4453125	8.765625	3.5859375	1.59375	0	0	0	0	0	0	6	-3.4453125	-147.0000115	85.00000664
0	40	1	1	1	29.3671875	37.078125	34.2890625	31.21875	28.4296875	0	0	0	0	0	0	36	-1.078125	-46.00000359	119.0000093
0	40	1	1	2	3.9375	11.109375	8.4609375	5.25	3	0	0	0	0	0	0	10	-1.109375	-47.33333703	96.0000075
0	40	1	1	3	14.6953125	22.2890625	19.828125	16.4296875	13.734375	0	0	0	0	0	0	21	-1.2890625	-55.0000043	115.000009
0	40	1	1	4	31.7109375	39.1875	36.3984375	33.3046875	30.7734375	0	0	0	0	0	0	37	-2.1875	-93.33334063	108.0000084
0	40	1	1	5	17.390625	24.65625	21.9609375	18.7734375	16.453125	0	0	0	0	0	0	24	-0.65625	-28.00000219	99.00000773
0	40	1	1	6	27.9375	35.2734375	33.75	29.4140625	27	0	0	0	0	0	0	36	0.7265625	31.00000242	103.000008
0	40	1	1	7	59.25	6.0234375	5.296875	0.1640625	58.3125	0	0	0	0	0	0	3	-3.0234375	-129.0000101	79.00000617
0	40	1	1	8	11.765625	18.8203125	16.4296875	12.9609375	10.828125	0	0	0	0	0	0	16	-2.8203125	-120.3333427	91.00000711
0	40	1	1	9	38.9765625	46.3828125	43.546875	40.5234375	38.0390625	0	0	0	0	0	0	45	-1.3828125	-59.00000461	106.0000083
0	40	1	1	10	19.0546875	26.6015625	24.2578125	20.71875	18.1171875	0	0	0	0	0	0	27	0.3984375	17.00000133	111.0000087
0	40	1	1	11	48.5859375	55.921875	52.96875	50.0625	47.6484375	0	0	0	0	0	0	52	-3.921875	-167.3333464	103.000008
0	40	1	1	12	25.7109375	33.0234375	32.5078125	27.1640625	24.75	0	0	0	0	0	0	32.5	-0.5234375	-22.33333508	103.000008
0	40	1	1	13	48.1640625	54.65625	54.421875	48.796875	47.2265625	0	0	0	0	0	0	52	-2.65625	-113.3333422	67.00000523
0	40	1	1	14	2.953125	10.265625	8.25	4.40625	2.015625	0	0	0	0	0	0	7	-3.265625	-139.3333442	102.000008
0	40	1	1	15	15.234375	22.21875	22.875	16.3359375	14.296875	0	0	0	0	0	0	21	-1.21875	-52.00000406	87.0000068
0	60	1	1	1	37.5234375	43.4296875	42.2109375	37.5703125	36.1171875	0	0	0	0	0	0	37	-6.4296875	-274.3333548	62.00000484
0	60	1	1	2	7.4765625	13.640625	14.5546875	7.7578125	6.0703125	0	0	0	0	0	0	6.8	-6.840625	-291.8666895	72.00000563
0	60	1	1	3	15.4921875	21.2578125	20.2734375	15.3984375	14.0859375	0	0	0	0	0	0	16	-5.2578125	-224.3333509	56.00000438
0	60	1	1	4	4.5	11.6015625	13.265625	5.7421875	3.09375	0	0	0	0	0	0	8	-3.6015625	-153.6666787	113.0000088
0	60	1	1	5	56.15625	2.765625	2.109375	56.90625	54.75	0	0	0	0	0	0	56.5	-6.265625	-267.3333542	92.00000719
0	60	1	1	6	59.015625	5.53125	6.515625	59.671875	57.609375	0	0	0	0	0	0	61	-4.53125	-193.3333484	88.00000688
0	60	1	1	7	18.703125	25.0078125	24.703125	19.1484375	17.296875	0	0	0	0	0	0	20	-5.0078125	-213.6666834	79.00000617
0	60	1	1	8	11.203125	17.859375	17.3203125	12	9.7734375	0	0	0	0	0	0	8.6	-9.259375	-395.0666975	95.00000742
0	60	1	1	9	25.9921875	32.9765625	34.8046875	27.1171875	24.5859375	0	0	0	0	0	0	30.9	-2.0765625	-88.60000692	108.0000084
0	60	1	1	10	0.1640625	6.7734375	7.3125	0.9140625	58.734375	0	0	0	0	0	0	3.7	-3.0734375	-131.1333436	93.00000727
0	60	1	1	11	21.609375	28.7578125	29.765625	22.875	20.203125	0	0	0	0	0	0	24	-4.7578125	-203.0000159	114.0000089
0	60	1	1	12	32.8828125	39.890625	39.3046875	34.03125	31.4765625	0	0	0	0	0	0	34	-5.890625	-251.333353	109.0000085
0	60	1	1	13	57.9609375	4.359375	4.9921875	58.5	56.5546875	0	0	0	0	0	0	59.9	-4.459375	-190.2666815	83.00000648
0	60	1	1	14	20.3671875	26.6015625	26.0625	20.7421875	18.9609375	0	0	0	0	0	0	22	-4.6015625	-196.3333487	76.00000594
0	80	1	1	1	56.8125	2.7421875	1.59375	56.8828125	54.9140625	0	0	0	0	0	0	58	-4.7421875	-202.3333491	84.00000656
0	80	1	1	2	28.21875	34.5234375	34.078125	28.6640625	26.34375	0	0	0	0	0	0	30	-4.5234375	-193.0000151	99.00000773
0	80	1	1	3	18.609375	24.7265625	24.6328125	18.8671875	16.7109375	0	0	0	0	0	0	25	0.2734375	11.66666758	92.00000719
0	80	1	1	4	33.4453125	39.9375	46.875	34.078125	31.5703125	0	0	0	0	0	0	38.8	-1.1375	-48.53333713	107.0000084
0	80	1	1	5	18.984375	24.9609375	23.9765625	19.078125	17.109375	0	0	0	0	0	0	25	0.0390625	1.666666797	84.00000656
0	80	1	1	6	9.65625	15.1640625	15.65625	9.3046875	7.78125	0	0	0	0	0	0	15	-0.1640625	-7.000000547	65.00000508
0	80	1	1	7	55.453125	1.8984375	0.1640625	56.0390625	53.578125	0	0	0	0	0	0	60	-1.8984375	-81.00000633	105.0000082
0	80	1	1	8	28.21875	35.2265625	37.8515625	29.34375	26.34375	0	0	0	0	0	0	35	-0.2265625	-9.666667422	128.00001
0	80	1	1	9	4.2421875	10.0546875	10.078125	4.1953125	2.3671875	0	0	0	0	0	0	5	-5.0546875	-215.6666835	78.00000609
0	80	1	1	10	26.015625	32.5078125	33.0234375	26.6484375	24.1171875	0	0	0	0	0	0	30.8	-1.7078125	-72.86667236	108.0000084
0	80	1	1	11	8.71875	14.53125	19.5234375	8.671875	6.8203125	0	0	0	0	0	0	11	-3.53125	-150.6666784	79.00000617
0	80	1	1	12	35.9296875	42.421875	43.3828125	36.5625	34.0546875	0	0	0	0	0	0	40.1	-2.321875	-99.06667441	107.0000084
0	80	1	1	13	0.1875	7.1484375	17.765625	1.2890625	58.3125	0	0	0	0	0	0	6	-1.1484375	-49.00000383	127.0000099
0	80	1	1	14	44.25	50.6015625	54.3515625	44.7421875	42.375	0	0	0	0	0	0	48	-2.6015625	-111.0000087	101.0000079
0	80	1	1	15	57.5390625	4.03125	4.1953125	58.171875	55.6640625	0	0	0	0	0	0	61	-3.03125	-129.3333434	107.0000084
0	100	1	1	1	56.578125	1.921875	2.1328125	56.0625	54.234375	0	0	0	0	0	0	60	-1.921875	-82.00000641	78.00000609
0	100	1	1	2	0.9609375	7.4765625	6.5859375	1.6171875	58.6171875	0	0	0	0	0	0	4.9	-2.5765625	-109.9333419	128.00001
0	100	1	1	3	8.953125	15.5859375	13.8046875	9.7265625	6.609375	0	0	0	0	0	0	13	-2.5859375	-110.333342	133.0000104
0	100	1	1	4	25.1484375	31.5	30.5390625	25.640625	22.8046875	0	0	0	0	0	0	30	-1.5	-64.000005	121.0000095
0	100	1	1	5	49.921875	55.921875	57.0703125	50.0625	47.578125	0	0	0	0	0	0	55.2	-0.721875	-30.80000241	106.0000083
0	100	1	1	6	48.8671875	54.1640625	54.5625	48.3046875	46.5234375	0	0	0	0	0	0	53	-1.1640625	-49.66667055	76.00000594
0	100	1	1	7	2.7421875	8.5546875	7.4765625	2.671875	0.3984375	0	0	0	0	0	0	5.8	-2.7546875	-117.5333425	97.00000758
0	100	1	1	8	8.8828125	14.25	13.546875	8.390625	6.5390625	0	0	0	0	0	0	11	-3.25	-138.6666775	79.00000617
0	100	1	1	9	25.0546875	29.8828125	30.84375	24	22.7109375	0	0	0	0	0	0	25	-4.8828125	-208.3333496	55.0000043
0	100	1	1	10	13.9453125	19.921875	18.5390625	14.0625	11.6015625	0	0	0	0	0	0	16	-3.921875	-167.3333464	105.0000082
0	100	1	1	11	50.2265625	56.296875	59.0625	50.4375	47.8828125	0	0	0	0	0	0	55	-1.296875	-55.33333766	109.0000085
0	100	1	1	12	6.5859375	11.625	11.3203125	5.765625	4.2421875	0	0	0	0	0	0	7	-4.625	-197.3333488	65.00000508
0	100	1	1	13	50.7421875	57.5390625	55.5703125	51.6796875	48.3984375	0	0	0	0	0	0	21	23.4609375	1001.000078	140.0000109
0	100	1	1	14	59.7890625	6.1640625	5.203125	0.3046875	57.421875	0	0	0	0	0	0	4	-2.1640625	-92.33334055	123.0000096
1	-	0	0	1	31.7578125	0	36.2109375	31.453125	30.3515625	0	0	0	0	0	0	31	-0.453125	-19.33333484	47.00000367
1	-	0	0	2	3.4453125	0	7.5234375	2.484375	1.1015625	0	0	0	0	0	0	4.5	2.015625	86.00000672	59.00000461
1	-	0	0	3	11.9765625	0	16.875	12.09375	10.078125	0	0	0	0	0	0	11	-1.09375	-46.66667031	86.00000672
1	-	0	0	4	30.7734375	0	35.296875	31.2421875	28.875	0	0	0	0	0	0	29	-2.2421875	-95.66667414	101.0000079
1	-	0	0	5	41.484375	0	46.03125	41.8125	40.546875	0	0	0	0	0	0	39.1	-2.7125	-115.7333424	54.00000422
1	-	0	0	6	24.84375	0	30.609375	25.3125	23.4140625	0	0	0	0	0	0	23.7	-1.6125	-68.80000538	81.00000633
1	-	0	0	7	47.859375	0	51.9140625	47.7421875	45.515625	0	0	0	0	0	0	46	-1.7421875	-74.33333914	95.00000742
1	-	0	0	8	29.9765625	0	35.2734375	30.75	29.5078125	0	0	0	0	0	0	31.2	0.45	19.2000015	53.00000414
1	-	0	0	9	9.4921875	0	15.890625	10.0078125	8.0859375	0	0	0	0	0	0	8.9	-1.1078125	-47.26667036	82.00000641
1	-	0	0	10	13.171875	0	22.2421875	14.390625	12.703125	0	0	0	0	0	0	14	-0.390625	-16.66666797	72.00000563
1	-	0	0	11	47.203125	0	56.7421875	47.71875	46.265625	0	0	0	0	0	0	47.5	-0.21875	-9.333334063	62.00000484
1	-	0	0	12	39.2109375	0	44.9765625	38.6015625	37.3359375	0	0	0	0	0	0	36.8	-1.8015625	-76.86667267	54.00000422
1	-	0	0	13	1.4765625	0	15.9609375	3.890625	1.0078125	0	0	0	0	0	0	7	3.109375	132.666677	123.0000096
1	-	0	0	14	23.34375	0	29.6953125	23.9296875	22.40625	0	0	0	0	0	0	22	-1.9296875	-82.33333977	65.00000508
1	-	0	0	15	37.3359375	0	42.3984375	36.0703125	34.9921875	0	0	0	0	0	0	32.5	-3.5703125	-152.3333452	46.00000359
1	-	1	0	1	58.03125	4.9921875	6.1640625	59.1328125	56.6015625	0	0	0	0	0	0	60	0.8671875	37.00000289	108.0000084
1	-	1	0	2	56.25	1.3125	1.21875	55.453125	54.3515625	0	0	0	0	0	0	55	-0.453125	-19.33333484	47.00000367
1	-	1	0	3	16.921875	23.1796875	22.4765625	17.3203125	15.515625	0	0	0	0	0	0	18	0.6796875	29.00000227	77.00000602
1	-	1	0	4	46.6875	54.09375	54.984375	48.234375	45.7265625	0	0	0	0	0	0	48.9	0.665625	28.40000222	107.0000084
1	-	1	0	5	47.9296875	55.1953125	56.0625	49.3359375	47.4375	0	0	0	0	0	0	52	2.6640625	113.6666755	81.00000633
1	-	1	0	6	55.6875	3.46875	3.5390625	57.609375	55.21875	0	0	0	0	0	0	58	0.390625	16.66666797	102.000008
1	-	1	0	7	49.453125	55.7109375	59.0390625	49.8515625	48.4921875	0	0	0	0	0	0	50	0.1484375	6.333333828	58.00000453
1	-	1	0	8	41.0625	48.2578125	51.421875	42.3984375	40.125	0	0	0	0	0	0	45	2.6015625	111.0000087	97.00000758
1	-	1	0	9	59.1796875	4.78125	5.671875	58.921875	57.3046875	0	0	0	0	0	0	2	3.078125	131.3333436	69.00000539
1	-	1	0	10	12.5390625	17.953125	15.8203125	12.09375	10.1953125	0	0	0	0	0	0	12.5	0.40625	17.33333469	81.00000633
1	-	1	0	11	20.8125	27.0234375	27.2109375	21.1640625	18.46875	0	0	0	0	0	0	23	1.8359375	78.33333945	115.000009
1	-	1	0	12	52.9453125	59.578125	1.21875	53.71875	51.5390625	0	0	0	0	0	0	56	2.28125	97.33334094	93.00000727
1	-	1	0	13	11.9765625	17.953125	16.8984375	12.09375	10.1015625	0	0	0	0	0	0	13	0.90625	38.66666969	85.00000664
1	-	1	0	14	36.9375	44.8359375	43.59375	38.9765625	36.46875	0	0	0	0	0	0	41	2.0234375	86.33334008	107.0000084
1	-	1	0	15	3.515625	9.609375	10.546875	3.75	1.171875	0	0	0	0	0	0	3.8	0.05	2.1333335	110.0000086
1	-	1	1	1	53.2265625	59.3203125	59.484375	53.4609375	51.796875	0	0	0	0	0	0	54	-5.3203125	-227.0000177	71.00000555
1	-	1	1	2	5.90625	12.796875	12.3046875	6.9375	4.96875	0	0	0	0	0	0	10	-2.796875	-119.3333427	84.00000656
1	-	1	1	3	41.8828125	48.7265625	48.7734375	42.84375	40.9453125	0	0	0	0	0	0	45.5	-3.2265625	-137.6666774	81.00000633
1	-	1	1	4	40.546875	46.921875	49.2890625	41.0625	39.140625	0	0	0	0	0	0	45.8	-1.121875	-47.86667041	82.00000641
1	-	1	1	5	56.2265625	4.640625	4.453125	58.78125	55.7578125	0	0	0	0	0	0	3	-1.640625	-70.00000547	129.0000101
1	-	1	1	6	7.5	13.0078125	13.6171875	7.1484375	5.625	0	0	0	0	0	0	10	-3.0078125	-128.3333434	65.00000508
1	-	1	1	7	22.5703125	28.21875	32.4140625	22.359375	20.2265625	0	0	0	0	0	0	26.6	-1.61875	-69.06667206	91.00000711
1	-	1	1	8	34.640625	41.2265625	45.5390625	35.3671875	34.171875	0	0	0	0	0	0	37	-4.2265625	-180.3333474	51.00000398
1	-	1	1	9	50.2265625	56.4375	55.734375	50.5546875	48.3515625	0	0	0	0	0	0	56	-0.4375	-18.66666813	94.00000734
1	-	1	1	10	56.203125	1.78125	7.7578125	55.921875	54.796875	0	0	0	0	0	0	56	-5.78125	-246.6666859	48.00000375
1	-	1	1	11	12.1640625	20.109375	19.359375	14.25	11.6953125	0	0	0	0	0	0	14	-6.109375	-260.666687	109.0000085
1	-	1	1	12	49.6171875	55.40625	55.1484375	49.546875	47.25	0	0	0	0	0	0	49	-6.40625	-273.3333547	98.00000766
1	-	1	1	13	58.7109375	4.7578125	5.15625	58.8984375	56.3671875	0	0	0	0	0	0	1.8	-2.9578125	-126.2000099	108.0000084
1	-	1	1	14	57.421875	4.3125	3.09375	58.453125	55.5234375	0	0	0	0	0	0	60	-4.3125	-184.0000144	125.0000098
1	-	1	1	15	31.1953125	39.0234375	37.828125	33.1640625	30.2578125	0	0	0	0	0	0	34.9	-4.1234375	-175.9333471	124.0000097
2	-	0	0	1	38.0859375	0	46.03125	40.2421875	0	0	0	0	0	0	0	40	-0.2421875	-10.33333414	0
2	-	0	0	2	45.6796875	0	54.140625	46.7109375	0	0	0	0	0	0	0	43	-3.7109375	-158.3333457	0
2	-	0	0	3	37.921875	0	45.609375	38.90625	0	0	0	0	0	0	0	40.9	1.99375	85.06667331	0
2	-	0	0	4	3.5625	0	11.2734375	4.5703125	0	0	0	0	0	0	0	7.1	2.5296875	107.9333418	0
2	-	0	0	5	58.1015625	0	5.0625	59.109375	0	0	0	0	0	0	0	60	0.890625	38.00000297	0
2	-	0	0	6	37.5703125	0	44.4375	38.53125	0	0	0	0	0	0	0	40.5	1.96875	84.00000656	0
2	-	0	0	7	28.4765625	0	35.6015625	29.5078125	0	0	0	0	0	0	0	31	1.4921875	63.66667164	0
2	-	0	0	8	4.1015625	0	10.96875	5.1328125	0	0	0	0	0	0	0	7	1.8671875	79.66667289	0
2	-	0	0	9	40.21875	0	46.546875	41.2734375	0	0	0	0	0	0	0	42.3	1.0265625	43.80000342	0
2	-	0	0	10	5.4140625	0	12.515625	6.4921875	0	0	0	0	0	0	0	7.1	0.6078125	25.93333536	0
2	-	0	0	11	11.578125	0	18.6328125	12.703125	0	0	0	0	0	0	0	14	1.296875	55.33333766	0
2	-	0	0	12	0.7734375	0	7.8984375	1.8515625	0	0	0	0	0	0	0	3.1	1.2484375	53.26667083	0
2	-	0	0	13	5.8828125	0	13.0078125	6.9375	0	0	0	0	0	0	0	7.8	0.8625	36.80000288	0
2	-	0	0	14	38.484375	0	44.8828125	39.5625	0	0	0	0	0	0	0	41.9	2.3375	99.73334113	0
2	-	0	0	15	36.5390625	0	44.0390625	37.59375	0	0	0	0	0	0	0	39	1.40625	60.00000469	0
2	-	1	0	1	39.8671875	46.8046875	46.7109375	40.9453125	0	0	0	0	0	0	0	42	1.0546875	45.00000352	0
2	-	1	0	2	54.375	1.359375	0.9609375	55.4765625	0	0	0	0	0	0	0	57	1.5234375	65.00000508	0
2	-	1	0	3	55.8515625	2.859375	2.625	57	0	0	0	0	0	0	0	57	0	0	0
2	-	1	0	4	28.59375	35.671875	35.484375	29.8125	0	0	0	0	0	0	0	33	3.1875	136.0000106	0
2	-	1	0	5	30.2109375	37.1953125	36.515625	31.3359375	0	0	0	0	0	0	0	31.2	-0.1359375	-5.800000453	0
2	-	1	0	6	16.734375	23.625	23.765625	17.765625	0	0	0	0	0	0	0	19	1.234375	52.66667078	0
2	-	1	0	7	14.53125	21.4921875	21.046875	15.609375	0	0	0	0	0	0	0	16.9	1.290625	55.06667097	0
2	-	1	0	8	57.2578125	4.2421875	3.46875	58.3828125	0	0	0	0	0	0	0	60.3	1.9171875	81.80000639	0
2	-	1	0	9	40.2890625	47.25	47.1328125	41.390625	0	0	0	0	0	0	0	44.9	3.509375	149.733345	0
2	-	1	0	10	12.5859375	19.546875	19.546875	13.6875	0	0	0	0	0	0	0	16.8	3.1125	132.8000104	0
2	-	1	0	11	25.59375	32.6015625	32.0625	26.7421875	0	0	0	0	0	0	0	29	2.2578125	96.33334086	0
2	-	1	0	12	21.796875	28.734375	29.25	22.875	0	0	0	0	0	0	0	24	1.125	48.00000375	0
2	-	1	0	13	33.7265625	41.015625	41.7421875	35.15625	0	0	0	0	0	0	0	35	-0.15625	-6.666667188	0
2	-	1	0	14	13.7578125	20.953125	20.4140625	15.09375	0	0	0	0	0	0	0	16.8	1.70625	72.80000569	0
2	-	1	0	15	19.03125	25.96875	26.0859375	20.109375	0	0	0	0	0	0	0	22.5	2.390625	102.000008	0
2	-	1	1	1	16.03125	23.3203125	21.4921875	17.4609375	0	0	0	0	0	0	0	24	0.6796875	29.00000227	0
2	-	1	1	2	30.9609375	37.9921875	36.6328125	32.1328125	0	0	0	0	0	0	0	36	-1.9921875	-85.00000664	0
2	-	1	1	3	32.15625	39.1875	38.015625	33.328125	0	0	0	0	0	0	0	37.8	-1.3875	-59.20000463	0
2	-	1	1	4	4.828125	11.8828125	11.1328125	6.0234375	0	0	0	0	0	0	0	11	-0.8828125	-37.66666961	0
2	-	1	1	5	6.5390625	13.4296875	13.921875	7.5703125	0	0	0	0	0	0	0	13.5	0.0703125	3.000000234	0
2	-	1	1	6	53.0625	0	59.765625	54.140625	0	0	0	0	0	0	0	60	0	0	0
2	-	1	1	7	50.859375	57.8203125	57.65625	51.9609375	0	0	0	0	0	0	0	60	2.1796875	93.00000727	0
2	-	1	1	8	33.5625	40.5	40.2890625	34.640625	0	0	0	0	0	0	0	40	-0.5	-21.333335	0
2	-	1	1	9	16.59375	23.578125	23.3671875	17.71875	0	0	0	0	0	0	0	22.5	-1.078125	-46.00000359	0
2	-	1	1	10	22.1953125	29.203125	28.6171875	23.34375	0	0	0	0	0	0	0	27	-2.203125	-94.00000734	0
2	-	1	1	11	41.8828125	48.9375	48.1171875	43.078125	0	0	0	0	0	0	0	47	-1.9375	-82.66667313	0
2	-	1	1	12	51.3984375	58.4765625	57.9375	52.6171875	0	0	0	0	0	0	0	58	-0.4765625	-20.33333492	0
2	-	1	1	13	32.71875	39.75	39.28125	33.890625	0	0	0	0	0	0	0	40	0.25	10.6666675	0
2	-	1	1	14	8.7890625	15.9375	15.5390625	10.078125	0	0	0	0	0	0	0	13	-2.9375	-125.3333431	0
2	-	1	1	15	15.796875	22.96875	22.359375	17.109375	0	0	0	0	0	0	0	22	-0.96875	-41.33333656	0
3	-	0	1	1	0	55.21875	0	0	0	0	0	0	0	0	0	56	0.78125	33.33333594	0
3	-	0	1	2	0	34.8046875	0	0	0	0	0	0	0	0	0	37	2.1953125	93.66667398	0
3	-	0	1	3	0	18.796875	0	0	0	0	0	0	0	0	0	21	2.203125	94.00000734	0
3	-	0	1	4	0	19.8984375	0	0	0	0	0	0	0	0	0	23.7	3.8015625	162.2000127	0
3	-	0	1	5	0	29.390625	0	0	0	0	0	0	0	0	0	33	3.609375	154.000012	0
3	-	0	1	6	0	52.171875	0	0	0	0	0	0	0	0	0	55	2.828125	120.6666761	0
3	-	0	1	7	0	33.421875	0	0	0	0	0	0	0	0	0	35	1.578125	67.33333859	0
3	-	0	1	8	0	23.34375	0	0	0	0	0	0	0	0	0	25	1.65625	70.66667219	0
3	-	0	1	9	0	36.7734375	0	0	0	0	0	0	0	0	0	37	0.2265625	9.666667422	0
3	-	0	1	10	0	24.84375	0	0	0	0	0	0	0	0	0	26	1.15625	49.33333719	0
3	-	0	1	11	0	18.9375	0	0	0	0	0	0	0	0	0	20	1.0625	45.33333688	0
3	-	0	1	12	0	2.8359375	0	0	0	0	0	0	0	0	0	25.5	22.6640625	967.0000755	0
3	-	0	1	13	0	4.125	0	0	0	0	0	0	0	0	0	25.5	21.375	912.0000713	0
3	-	0	1	14	0	2.625	0	0	0	0	0	0	0	0	0	3	0.375	16.00000125	0
3	-	0	1	15	0	50.484375	0	0	0	0	0	0	0	0	0	54	3.515625	150.0000117	0
