# Supplementary material for: The effect of electrical muscle stimulation on intentional binding and explicit sense of agency
Source: PeerJ. 2024 Sep 19;12:e17977. doi: 10.7717/peerj.17977 (PMC11416759; doi:10.7717/peerj.17977)
Supplement: Supplemental Information 1 [file peerj-12-17977-s001.zip › RawData/Experiment2/Participant63.csv]

Action type (0=Voluntary+EMS, 1=Voluntary+Sham EMS, 2=Involuntary, 3=Tone)	EMS application time[ms]	Condition (0=Baseline, 1=Operant)	Judgment event (0=Action, 1=Tone)	Trial	Stimulation	Tone	Switch release	Switch push	Switch release	Switch push	Switch release	Switch push	Switch release	Switch push	Switch release	Answer of participant	Judgement error on clock	Judgement error[ms]	SW1 Release to Push[ms]
0	0	0	0	1	6.1875	0	32.15625	8.390625	6.1875	0	0	0	0	0	0	7.3	-1.090625	-46.53333697	94.00000734
0	0	0	0	2	30.796875	0	50.625	31.921875	30.796875	0	0	0	0	0	0	32.5	0.578125	24.66666859	48.00000375
0	0	0	0	3	19.4296875	0	22.4765625	20.6015625	19.4296875	0	0	0	0	0	0	23.5	2.8984375	123.6666763	50.00000391
0	0	0	0	4	48.9140625	0	43.5703125	49.828125	48.9140625	0	0	0	0	0	0	53.1	3.271875	139.6000109	39.00000305
0	0	0	0	5	0.84375	0	14.578125	2.296875	0.84375	0	0	0	0	0	0	2.9	0.603125	25.73333534	62.00000484
0	0	0	0	6	7.8515625	0	21.1640625	9.0234375	7.8515625	0	0	0	0	0	0	12.3	3.2765625	139.8000109	50.00000391
0	0	0	0	7	20.484375	0	39.609375	21.703125	20.484375	0	0	0	0	0	0	22.6	0.896875	38.26666966	52.00000406
0	0	0	0	8	41.2265625	0	3.9140625	42.375	41.2265625	0	0	0	0	0	0	42.6	0.225	9.60000075	49.00000383
0	0	0	0	9	49.78125	0	5.8828125	51.046875	49.78125	0	0	0	0	0	0	52.1	1.053125	44.93333684	54.00000422
0	0	0	0	10	1.171875	0	20.6015625	2.953125	1.171875	0	0	0	0	0	0	3.4	0.446875	19.06666816	76.00000594
0	0	0	0	11	40.4765625	0	58.265625	41.5078125	40.4765625	0	0	0	0	0	0	42.6	1.0921875	46.60000364	44.00000344
0	0	0	0	12	53.1328125	0	17.5078125	56.9765625	53.1328125	0	0	0	0	0	0	57.3	0.3234375	13.80000108	164.0000128
0	0	0	0	13	57.65625	0	8.3671875	59.25	57.65625	0	0	0	0	0	0	2.7	3.45	147.2000115	68.00000531
0	0	0	0	14	10.2421875	0	26.390625	11.578125	10.2421875	0	0	0	0	0	0	13.4	1.821875	77.73333941	57.00000445
0	0	0	0	15	41.203125	0	54.3515625	42.8203125	41.203125	0	0	0	0	0	0	42.3	-0.5203125	-22.20000173	69.00000539
0	20	0	0	1	31.921875	0	8.34375	32.8828125	31.453125	0	0	0	0	0	0	31.2	-1.6828125	-71.80000561	61.00000477
0	20	0	0	2	6.28125	0	19.4296875	7.4296875	5.8125	0	0	0	0	0	0	6.8	-0.6296875	-26.86666877	69.00000539
0	20	0	0	3	21.796875	0	35.3203125	22.8515625	21.328125	0	0	0	0	0	0	23.5	0.6484375	27.66666883	65.00000508
0	20	0	0	4	49.078125	0	3.3984375	50.34375	48.609375	0	0	0	0	0	0	52.3	1.95625	83.46667319	74.00000578
0	20	0	0	5	16.6171875	0	30.796875	17.671875	16.1484375	0	0	0	0	0	0	16.8	-0.871875	-37.20000291	65.00000508
0	20	0	0	6	39.2578125	0	49.8984375	40.2421875	38.765625	0	0	0	0	0	0	42.3	2.0578125	87.80000686	63.00000492
0	20	0	0	7	34.6171875	0	46.171875	35.8828125	34.1484375	0	0	0	0	0	0	33.6	-2.2828125	-97.40000761	74.00000578
0	20	0	0	8	59.7890625	0	12.890625	0.7265625	59.296875	0	0	0	0	0	0	2.7	1.9734375	84.20000658	61.00000477
0	20	0	0	9	10.359375	0	22.9453125	11.4375	9.890625	0	0	0	0	0	0	12.3	0.8625	36.80000288	66.00000516
0	20	0	0	10	53.0625	0	5.109375	54.2109375	52.59375	0	0	0	0	0	0	53.7	-0.5109375	-21.8000017	69.00000539
0	20	0	0	11	32.3203125	0	48.046875	33.5390625	31.8515625	0	0	0	0	0	0	33.7	0.1609375	6.866667203	72.00000563
0	20	0	0	12	42.890625	0	56.8828125	43.9921875	42.3984375	0	0	0	0	0	0	43.8	-0.1921875	-8.200000641	68.00000531
0	20	0	0	13	45.046875	0	59.109375	46.4296875	44.578125	0	0	0	0	0	0	47.8	1.3703125	58.46667123	79.00000617
0	20	0	0	14	23.0625	0	36.5390625	23.8828125	22.59375	0	0	0	0	0	0	24.8	0.9171875	39.13333639	55.0000043
0	20	0	0	15	1.359375	0	12.84375	2.5078125	0.890625	0	0	0	0	0	0	3.6	1.0921875	46.60000364	69.00000539
0	40	0	0	1	23.953125	0	53.8125	49.5234375	43.0078125	24.984375	23.015625	0	0	0	0	26.3	1.315625	56.13333772	84.00000656
0	40	0	0	2	2.1328125	0	24.046875	3.046875	1.171875	0	0	0	0	0	0	3.2	0.153125	6.533333844	80.00000625
0	40	0	0	3	10.7578125	0	34.0078125	11.671875	9.8203125	0	0	0	0	0	0	12.1	0.428125	18.26666809	79.00000617
0	40	0	0	4	32.390625	0	50.0625	33.234375	31.453125	0	0	0	0	0	0	32.1	-1.134375	-48.40000378	76.00000594
0	40	0	0	5	0.9375	0	19.78125	1.9921875	0	0	0	0	0	0	0	3.9	1.9078125	81.40000636	85.00000664
0	40	0	0	6	42.6796875	0	2.1328125	43.5234375	41.7421875	0	0	0	0	0	0	42.3	-1.2234375	-52.20000408	76.00000594
0	40	0	0	7	0.796875	0	32.015625	1.546875	59.859375	0	0	0	0	0	0	4	2.453125	104.6666748	72.00000563
0	40	0	0	8	33.7265625	0	42.609375	34.4296875	32.7890625	0	0	0	0	0	0	33.6	-0.8296875	-35.40000277	70.00000547
0	40	0	0	9	9.28125	0	37.7109375	9.984375	8.34375	0	0	0	0	0	0	11.2	1.215625	51.86667072	70.00000547
0	40	0	0	10	36.1875	0	56.9765625	37.21875	35.25	0	0	0	0	0	0	32.2	-5.01875	-214.1333501	84.00000656
0	40	0	0	11	28.1953125	0	45.7734375	28.875	27.2578125	0	0	0	0	0	0	31	2.125	90.66667375	69.00000539
0	40	0	0	12	0.421875	0	17.6953125	1.21875	59.484375	0	0	0	0	0	0	4.1	2.88125	122.9333429	74.00000578
0	40	0	0	13	27.2109375	0	43.1953125	28.0546875	26.2734375	0	0	0	0	0	0	27.1	-0.9546875	-40.73333652	76.00000594
0	40	0	0	14	3.9375	0	24.515625	4.78125	3	0	0	0	0	0	0	7.3	2.51875	107.4666751	76.00000594
0	40	0	0	15	33.609375	0	57.84375	34.4296875	32.671875	0	0	0	0	0	0	32.5	-1.9296875	-82.33333977	75.00000586
0	60	0	0	1	32.8359375	0	13.1015625	32.7421875	31.4296875	0	0	0	0	0	0	32.5	-0.2421875	-10.33333414	56.00000438
0	60	0	0	2	46.2421875	0	14.0859375	46.3828125	44.8359375	0	0	0	0	0	0	44.7	-1.6828125	-71.80000561	66.00000516
0	60	0	0	3	7.9921875	0	35.765625	7.59375	6.5859375	0	0	0	0	0	0	7.6	0.00625	0.266666687	43.00000336
0	60	0	0	4	47.4609375	0	34.3125	46.828125	46.0546875	0	0	0	0	0	0	46	-0.828125	-35.33333609	33.00000258
0	60	0	0	5	42.46875	0	14.0859375	43.1015625	41.0625	0	0	0	0	0	0	40.5	-2.6015625	-111.0000087	87.0000068
0	60	0	0	6	42.6796875	0	11.9296875	43.2890625	41.2734375	0	0	0	0	0	0	41	-2.2890625	-97.6666743	86.00000672
0	60	0	0	7	12.75	0	32.9765625	13.2890625	11.34375	0	0	0	0	0	0	11.4	-1.8890625	-80.6000063	83.00000648
0	60	0	0	8	30.2578125	0	53.15625	31.0078125	28.8515625	0	0	0	0	0	0	31.6	0.5921875	25.26666864	92.00000719
0	60	0	0	9	7.96875	0	32.3671875	8.6484375	6.5625	0	0	0	0	0	0	7	-1.6484375	-70.33333883	89.00000695
0	60	0	0	10	47.0390625	0	5.25	47.7890625	45.6328125	0	0	0	0	0	0	46	-1.7890625	-76.3333393	92.00000719
0	60	0	0	11	32.6953125	0	57.890625	33.5390625	31.2890625	0	0	0	0	0	0	32.1	-1.4390625	-61.4000048	96.0000075
0	60	0	0	12	2.8125	0	21.1640625	3.609375	1.40625	0	0	0	0	0	0	3.1	-0.509375	-21.73333503	94.00000734
0	60	0	0	13	12.7265625	0	32.296875	13.546875	11.3203125	0	0	0	0	0	0	11.4	-2.146875	-91.60000716	95.00000742
0	60	0	0	14	23.4140625	0	41.765625	23.71875	22.0078125	0	0	0	0	0	0	21.7	-2.01875	-86.13334006	73.0000057
0	60	0	0	15	48.046875	0	8.9765625	48.5859375	46.640625	0	0	0	0	0	0	47	-1.5859375	-67.66667195	83.00000648
0	80	0	0	1	53.8359375	0	24.3046875	54.7734375	51.9609375	0	0	0	0	0	0	56.1	1.3265625	56.60000442	120.0000094
0	80	0	0	2	32.9765625	0	49.5	33.515625	31.1015625	0	0	0	0	0	0	33.8	0.284375	12.13333428	103.000008
0	80	0	0	3	0.890625	0	20.6484375	1.7578125	59.015625	0	0	0	0	0	0	3.1	1.3421875	57.26667114	117.0000091
0	80	0	0	4	42.609375	0	2.296875	43.1953125	40.734375	0	0	0	0	0	0	43.1	-0.0953125	-4.066666984	105.0000082
0	80	0	0	5	19.359375	0	33.7265625	20.203125	17.484375	0	0	0	0	0	0	22.1	1.896875	80.93333966	116.0000091
0	80	0	0	6	59.203125	0	13.828125	0.2109375	57.328125	0	0	0	0	0	0	2.6	2.3890625	101.9333413	123.0000096
0	80	0	0	7	59.015625	0	12.8203125	59.8359375	57.1171875	0	0	0	0	0	0	1.9	2.0640625	88.06667355	116.0000091
0	80	0	0	8	52.59375	0	7.4765625	53.4375	50.71875	0	0	0	0	0	0	51.2	-2.2375	-95.46667412	116.0000091
0	80	0	0	9	42.28125	0	55.78125	42.9375	40.40625	0	0	0	0	0	0	42.1	-0.8375	-35.73333612	108.0000084
0	80	0	0	10	30.4453125	0	43.8046875	31.265625	28.5703125	0	0	0	0	0	0	32.1	0.834375	35.60000278	115.000009
0	80	0	0	11	54.890625	0	3.9140625	56.25	53.015625	0	0	0	0	0	0	58.3	2.05	87.4666735	138.0000108
0	80	0	0	12	41.765625	0	54.609375	42.5859375	39.8671875	0	0	0	0	0	0	41.3	-1.2859375	-54.86667095	116.0000091
0	80	0	0	13	54.46875	0	9.75	54.84375	52.5703125	0	0	0	0	0	0	52.6	-2.24375	-95.73334081	97.00000758
0	80	0	0	14	2.9296875	0	18.65625	3.46875	1.0546875	0	0	0	0	0	0	2.6	-0.86875	-37.06666956	103.000008
0	80	0	0	15	41.9765625	0	56.7421875	42.75	40.1015625	0	0	0	0	0	0	42.6	-0.15	-6.4000005	113.0000088
0	100	0	0	1	43.3359375	0	2.25	44.109375	40.96875	0	0	0	0	0	0	42.3	-1.809375	-77.20000603	134.0000105
0	100	0	0	2	51.5625	0	7.359375	52.453125	49.21875	0	0	0	0	0	0	53.1	0.646875	27.60000216	138.0000108
0	100	0	0	3	8.2265625	0	25.546875	9.1875	5.859375	0	0	0	0	0	0	12.3	3.1125	132.8000104	142.0000111
0	100	0	0	4	43.59375	0	3.984375	44.34375	41.25	0	0	0	0	0	0	42.6	-1.74375	-74.40000581	132.0000103
0	100	0	0	5	36.234375	0	49.125	36.75	33.890625	0	0	0	0	0	0	36.8	0.05	2.1333335	122.0000095
0	100	0	0	6	54.375	0	24.46875	55.1015625	52.03125	0	0	0	0	0	0	53.6	-1.5015625	-64.06667167	131.0000102
0	100	0	0	7	3.140625	0	16.59375	3.421875	0.796875	0	0	0	0	0	0	4.1	0.678125	28.93333559	112.0000088
0	100	0	0	8	39.7265625	0	54.9609375	40.21875	37.359375	0	0	0	0	0	0	42.3	2.08125	88.80000694	122.0000095
0	100	0	0	9	35.8125	0	51.5859375	36.3046875	33.46875	0	0	0	0	0	0	35.6	-0.7046875	-30.06666902	121.0000095
0	100	0	0	10	40.6875	0	57.234375	41.203125	38.34375	0	0	0	0	0	0	42.6	1.396875	59.60000466	122.0000095
0	100	0	0	11	52.640625	0	8.34375	53.390625	50.296875	0	0	0	0	0	0	52.7	-0.690625	-29.46666897	132.0000103
0	100	0	0	12	43.546875	0	0.1171875	44.0390625	41.203125	0	0	0	0	0	0	42.3	-1.7390625	-74.2000058	121.0000095
0	100	0	0	13	13.078125	0	27.984375	13.8515625	10.734375	0	0	0	0	0	0	16.8	2.9484375	125.8000098	133.0000104
0	100	0	0	14	23.1328125	0	39.5625	23.953125	20.7890625	0	0	0	0	0	0	21.3	-2.653125	-113.2000088	135.0000105
0	100	0	0	15	4.3125	0	20.53125	5.1328125	1.9453125	0	0	0	0	0	0	7	1.8671875	79.66667289	136.0000106
0	0	1	0	1	51.1640625	58.1015625	24.3046875	52.2421875	51.1640625	0	0	0	0	0	0	51.2	-1.0421875	-44.46667014	46.00000359
0	0	1	0	2	32.4609375	39.2109375	5.53125	33.3515625	32.4609375	0	0	0	0	0	0	34.1	0.7484375	31.93333583	38.00000297
0	0	1	0	3	22.2421875	28.8515625	49.7109375	22.9921875	22.2421875	0	0	0	0	0	0	21.3	-1.6921875	-72.20000564	32.0000025
0	0	1	0	4	0.4453125	7.171875	30.421875	1.3125	0.4453125	0	0	0	0	0	0	2.5	1.1875	50.66667063	37.00000289
0	0	1	0	5	46.3125	53.6015625	24.0703125	47.71875	46.3125	0	0	0	0	0	0	46.3	-1.41875	-60.53333806	60.00000469
0	0	1	0	6	24.515625	31.078125	47.109375	25.21875	24.515625	0	0	0	0	0	0	24.3	-0.91875	-39.20000306	30.00000234
0	0	1	0	7	10.1953125	16.8515625	39.1640625	10.9921875	10.1953125	0	0	0	0	0	0	8.9	-2.0921875	-89.26667364	34.00000266
0	0	1	0	8	24.3515625	31.078125	26.6015625	25.1953125	24.3515625	0	0	0	0	0	0	22.6	-2.5953125	-110.733342	36.00000281
0	0	1	0	9	49.8984375	56.671875	18.890625	50.8125	49.8984375	0	0	0	0	0	0	52.1	1.2875	54.93333763	39.00000305
0	0	1	0	10	30.8203125	37.5234375	59.578125	31.6640625	30.8203125	0	0	0	0	0	0	32.1	0.4359375	18.60000145	36.00000281
0	0	1	0	11	59.0625	6.3046875	23.484375	0.4453125	59.0625	0	0	0	0	0	0	3.1	2.6546875	113.2666755	59.00000461
0	0	1	0	12	13.7109375	20.5546875	29.6484375	14.6953125	13.7109375	0	0	0	0	0	0	13.2	-1.4953125	-63.80000498	42.00000328
0	0	1	0	13	33.4453125	41.015625	54.09375	35.15625	33.4453125	0	0	0	0	0	0	33.2	-1.95625	-83.46667319	73.0000057
0	0	1	0	14	1.59375	8.859375	22.875	3	1.59375	0	0	0	0	0	0	3.4	0.4	17.066668	60.00000469
0	0	1	0	15	4.6171875	11.765625	16.265625	5.90625	4.6171875	0	0	0	0	0	0	7.5	1.59375	68.00000531	55.0000043
0	20	1	0	1	1.828125	8.7421875	35.6484375	2.8828125	1.359375	0	0	0	0	0	0	4.3	1.4171875	60.46667139	65.00000508
0	20	1	0	2	29.0625	36.1171875	50.578125	30.2578125	28.59375	0	0	0	0	0	0	36.4	6.1421875	262.0666871	71.00000555
0	20	1	0	3	42.328125	49.125	20.2265625	43.265625	41.859375	0	0	0	0	0	0	43.5	0.234375	10.00000078	60.00000469
0	20	1	0	4	50.6015625	57.4453125	17.0859375	51.5859375	50.1328125	0	0	0	0	0	0	52.6	1.0140625	43.26667005	62.00000484
0	20	1	0	5	4.40625	11.15625	26.4609375	5.296875	3.9375	0	0	0	0	0	0	7.4	2.103125	89.73334034	58.00000453
0	20	1	0	6	39.5625	46.453125	5.765625	40.5703125	39.09375	0	0	0	0	0	0	43.1	2.5296875	107.9333418	63.00000492
0	20	1	0	7	46.359375	53.296875	15.7265625	47.4375	45.890625	0	0	0	0	0	0	47.2	-0.2375	-10.13333412	66.00000516
0	20	1	0	8	21.796875	28.6640625	45.421875	22.8046875	21.328125	0	0	0	0	0	0	23.1	0.2953125	12.60000098	63.00000492
0	20	1	0	9	58.078125	5.0859375	20.4140625	59.203125	57.5859375	0	0	0	0	0	0	1.8	2.596875	110.8000087	69.00000539
0	20	1	0	10	41.4140625	48.375	1.3359375	42.515625	40.9453125	0	0	0	0	0	0	42.6	0.084375	3.600000281	67.00000523
0	20	1	0	11	3.9375	10.828125	25.3125	4.96875	3.46875	0	0	0	0	0	0	7.5	2.53125	108.0000084	64.000005
0	20	1	0	12	34.5234375	41.3203125	57.6328125	35.4609375	34.0546875	0	0	0	0	0	0	37.5	2.0390625	87.0000068	60.00000469
0	20	1	0	13	39.9375	46.8046875	5.4140625	40.9453125	39.46875	0	0	0	0	0	0	43.1	2.1546875	91.93334052	63.00000492
0	20	1	0	14	50.0625	56.953125	15.515625	51.09375	49.59375	0	0	0	0	0	0	52.4	1.30625	55.73333769	64.000005
0	20	1	0	15	41.578125	48.5625	0.421875	42.703125	41.0859375	0	0	0	0	0	0	43.4	0.696875	29.73333566	69.00000539
0	40	1	0	1	28.21875	35.15625	48.75	29.296875	27.28125	0	0	0	0	0	0	32.1	2.803125	119.6000093	86.00000672
0	40	1	0	2	35.15625	42	53.34375	36.140625	34.21875	0	0	0	0	0	0	36.9	0.759375	32.40000253	82.00000641
0	40	1	0	3	46.6171875	53.578125	1.21875	47.71875	45.6796875	0	0	0	0	0	0	47.6	-0.11875	-5.066667062	87.0000068
0	40	1	0	4	48.4453125	55.40625	7.2421875	49.546875	47.484375	0	0	0	0	0	0	52.6	3.053125	130.2666768	88.00000688
0	40	1	0	5	0.1875	7.125	17.1796875	1.265625	59.2265625	0	0	0	0	0	0	3.1	1.834375	78.26667278	87.0000068
0	40	1	0	6	33	39.9140625	49.3359375	34.03125	32.0625	0	0	0	0	0	0	32.6	-1.43125	-61.06667144	84.00000656
0	40	1	0	7	42.9375	49.875	13.4296875	44.015625	42	0	0	0	0	0	0	43.6	-0.415625	-17.73333472	86.00000672
0	40	1	0	8	10.9921875	17.7890625	31.9921875	11.9296875	10.0546875	0	0	0	0	0	0	12.6	0.6703125	28.60000223	80.00000625
0	40	1	0	9	6.9609375	13.875	19.8984375	8.015625	6.0234375	0	0	0	0	0	0	8.3	0.284375	12.13333428	85.00000664
0	40	1	0	10	17.2265625	24.1171875	31.8515625	18.234375	16.2890625	0	0	0	0	0	0	22.1	3.865625	164.9333462	83.00000648
0	40	1	0	11	6.421875	13.3359375	20.71875	7.4765625	5.484375	0	0	0	0	0	0	6.3	-1.1765625	-50.20000392	85.00000664
0	40	1	0	12	18.0234375	24.9609375	30.6796875	19.1015625	17.0859375	0	0	0	0	0	0	17.3	-1.8015625	-76.86667267	86.00000672
0	40	1	0	13	35.6953125	42.75	44.15625	36.890625	34.7578125	0	0	0	0	0	0	42.3	5.409375	230.800018	91.00000711
0	40	1	0	14	52.1484375	59.015625	4.4296875	53.15625	51.1875	0	0	0	0	0	0	53.1	-0.05625	-2.400000187	84.00000656
0	40	1	0	15	0	7.171875	9.703125	1.2890625	59.0625	0	0	0	0	0	0	2.3	1.0109375	43.1333367	95.00000742
0	60	1	0	1	50.71875	57.3984375	9.1875	51.5390625	49.2890625	0	0	0	0	0	0	53.1	1.5609375	66.6000052	96.0000075
0	60	1	0	2	2.0390625	8.859375	19.6640625	3	0.6328125	0	0	0	0	0	0	2.7	-0.3	-12.800001	101.0000079
0	60	1	0	3	10.5	17.34375	22.9921875	11.484375	9.09375	0	0	0	0	0	0	11.3	-0.184375	-7.866667281	102.000008
0	60	1	0	4	45.9140625	52.6640625	1.21875	46.8046875	44.5078125	0	0	0	0	0	0	47.1	0.2953125	12.60000098	98.00000766
0	60	1	0	5	30.5625	37.4765625	45.5859375	31.6171875	29.1328125	0	0	0	0	0	0	32.6	0.9828125	41.93333661	106.0000083
0	60	1	0	6	43.8984375	50.7890625	2.2265625	44.9296875	42.4921875	0	0	0	0	0	0	43.1	-1.8296875	-78.06667277	104.0000081
0	60	1	0	7	21.65625	28.6640625	35.953125	22.78125	20.25	0	0	0	0	0	0	22.9	0.11875	5.066667062	108.0000084
0	60	1	0	8	14.0625	20.8828125	34.078125	15.0234375	12.65625	0	0	0	0	0	0	16.5	1.4765625	63.00000492	101.0000079
0	60	1	0	9	0.28125	7.0546875	13.921875	1.1953125	58.875	0	0	0	0	0	0	2.5	1.3046875	55.66667102	99.00000773
0	60	1	0	10	42.234375	49.078125	2.90625	43.21875	40.828125	0	0	0	0	0	0	41.3	-1.91875	-81.86667306	102.000008
0	60	1	0	11	31.0546875	37.8984375	47.109375	32.0390625	29.6484375	0	0	0	0	0	0	32.1	0.0609375	2.600000203	102.000008
0	60	1	0	12	9.84375	16.59375	23.5546875	10.734375	8.4375	0	0	0	0	0	0	11	0.265625	11.33333422	98.00000766
0	60	1	0	13	51.2109375	58.171875	12.5390625	52.3125	49.8046875	0	0	0	0	0	0	51.1	-1.2125	-51.73333737	107.0000084
0	60	1	0	14	30.5859375	37.3359375	44.3203125	31.4765625	29.1796875	0	0	0	0	0	0	31.2	-0.2765625	-11.80000092	98.00000766
0	60	1	0	15	20.296875	28.9921875	27.7265625	23.1328125	18.890625	0	0	0	0	0	0	23.1	-0.0328125	-1.400000109	181.0000141
0	80	1	0	1	53.0390625	59.9296875	8.0625	54.0703125	51.1640625	0	0	0	0	0	0	52.3	-1.7703125	-75.53333923	124.0000097
0	80	1	0	2	2.5078125	8.4375	39.7265625	2.578125	0.6328125	0	0	0	0	0	0	4.1	1.521875	64.93333841	83.00000648
0	80	1	0	3	24.890625	31.8515625	39.6796875	25.9921875	22.9921875	0	0	0	0	0	0	23.5	-2.4921875	-106.3333416	128.00001
0	80	1	0	4	51.28125	58.3359375	12.3984375	52.4765625	49.40625	0	0	0	0	0	0	52.3	-0.1765625	-7.533333922	131.0000102
0	80	1	0	5	34.3359375	41.2265625	50.296875	35.3671875	32.4609375	0	0	0	0	0	0	34.3	-1.0671875	-45.53333689	124.0000097
0	80	1	0	6	1.5	8.109375	12.09375	2.25	59.625	0	0	0	0	0	0	3.4	1.15	49.0666705	112.0000088
0	80	1	0	7	43.640625	50.3203125	56.765625	44.4609375	41.765625	0	0	0	0	0	0	43.1	-1.3609375	-58.0666712	115.000009
0	80	1	0	8	54.28125	0.703125	9.9609375	54.84375	52.40625	0	0	0	0	0	0	53.1	-1.74375	-74.40000581	104.0000081
0	80	1	0	9	43.125	49.8984375	58.2421875	44.015625	41.25	0	0	0	0	0	0	43.1	-0.915625	-39.06666972	118.0000092
0	80	1	0	10	51.0703125	57.46875	6.0234375	51.609375	49.1953125	0	0	0	0	0	0	53	1.390625	59.33333797	103.000008
0	80	1	0	11	1.03125	7.59375	15.609375	1.734375	59.15625	0	0	0	0	0	0	3.2	1.465625	62.53333822	110.0000086
0	80	1	0	12	24.7265625	31.3125	43.546875	25.453125	22.8515625	0	0	0	0	0	0	23.1	-2.353125	-100.4000078	111.0000087
0	80	1	0	13	8.7890625	15.46875	26.015625	9.609375	6.9140625	0	0	0	0	0	0	12.1	2.490625	106.266675	115.000009
0	80	1	0	14	50.1796875	56.859375	7.5703125	51	48.3046875	0	0	0	0	0	0	52.1	1.1	46.933337	115.000009
0	80	1	0	15	50.0390625	56.578125	8.5546875	50.71875	48.1640625	0	0	0	0	0	0	52.1	1.38125	58.93333794	109.0000085
0	100	1	0	1	41.9765625	48.75	14.5546875	42.8671875	39.6328125	0	0	0	0	0	0	43.6	0.7328125	31.26666911	138.0000108
0	100	1	0	2	43.1015625	49.828125	17.90625	43.96875	40.7578125	0	0	0	0	0	0	42.5	-1.46875	-62.66667156	137.0000107
0	100	1	0	3	4.3359375	11.0625	24.140625	5.203125	1.9921875	0	0	0	0	0	0	6.9	1.696875	72.40000566	137.0000107
0	100	1	0	4	14.71875	21.609375	30.65625	15.75	12.375	0	0	0	0	0	0	16.3	0.55	23.4666685	144.0000113
0	100	1	0	5	0.1875	6.984375	10.875	1.125	57.84375	0	0	0	0	0	0	3.5	2.375	101.3333413	140.0000109
0	100	1	0	6	42.3515625	49.1015625	53.0859375	43.2421875	40.0078125	0	0	0	0	0	0	44.6	1.3578125	57.93333786	138.0000108
0	100	1	0	7	46.5703125	53.296875	57	47.4375	44.2265625	0	0	0	0	0	0	51	3.5625	152.0000119	137.0000107
0	100	1	0	8	35.0625	41.7421875	53.2265625	35.8828125	32.71875	0	0	0	0	0	0	36.3	0.4171875	17.80000139	135.0000105
0	100	1	0	9	3.234375	9.984375	14.4609375	4.125	0.890625	0	0	0	0	0	0	6.3	2.175	92.80000725	138.0000108
0	100	1	0	10	44.2265625	50.7421875	53.2734375	44.8828125	41.8828125	0	0	0	0	0	0	46.3	1.4171875	60.46667139	128.00001
0	100	1	0	11	43.5	50.1328125	0.515625	44.2734375	41.15625	0	0	0	0	0	0	44.3	0.0265625	1.133333422	133.0000104
0	100	1	0	12	53.953125	0.515625	23.8359375	54.65625	51.609375	0	0	0	0	0	0	56.1	1.44375	61.60000481	130.0000102
0	100	1	0	13	58.4765625	4.96875	13.4765625	59.109375	56.1328125	0	0	0	0	0	0	58.9	-0.209375	-8.933334031	127.0000099
0	100	1	0	14	19.5	26.015625	36.375	20.15625	17.15625	0	0	0	0	0	0	17.5	-2.65625	-113.3333422	128.00001
0	100	1	0	15	24.5625	31.3359375	39.4921875	25.453125	22.1953125	0	0	0	0	0	0	23.5	-1.953125	-83.33333984	139.0000109
0	0	1	1	1	54.890625	5.953125	7.078125	0.09375	54.890625	0	0	0	0	0	0	7.1	1.146875	48.93333716	222.0000173
0	0	1	1	2	39.09375	49.4765625	50.4375	43.6171875	39.09375	0	0	0	0	0	0	42.3	-7.1765625	-306.2000239	193.0000151
0	0	1	1	3	10.1953125	17.2734375	22.21875	11.4140625	10.1953125	0	0	0	0	0	0	13.2	-4.0734375	-173.8000136	52.00000406
0	0	1	1	4	31.0078125	38.15625	43.921875	32.296875	31.0078125	0	0	0	0	0	0	34.1	-4.05625	-173.0666802	55.0000043
0	0	1	1	5	0.0703125	7.0546875	13.078125	1.1953125	0.0703125	0	0	0	0	0	0	4.6	-2.4546875	-104.7333415	48.00000375
0	0	1	1	6	50.9296875	57.890625	8.53125	52.03125	50.9296875	0	0	0	0	0	0	53.1	-4.790625	-204.400016	47.00000367
0	0	1	1	7	42.3046875	49.6171875	51.8203125	43.7578125	42.28125	0	0	0	0	0	0	43.6	-6.0171875	-256.7333534	63.00000492
0	0	1	1	8	49.2421875	56.7890625	0	50.9296875	49.2421875	0	0	0	0	0	0	53.1	-3.6890625	-157.4000123	72.00000563
0	0	1	1	9	59.90625	6.9609375	11.015625	1.078125	59.90625	0	0	0	0	0	0	3.5	-3.4609375	-147.6666782	50.00000391
0	0	1	1	10	10.8515625	18.1171875	24.9375	12.2578125	10.8515625	0	0	0	0	0	0	14.1	-4.0171875	-171.4000134	60.00000469
0	0	1	1	11	39.046875	46.7578125	51.6328125	40.875	39.046875	0	0	0	0	0	0	43.1	-3.6578125	-156.0666789	78.00000609
0	0	1	1	12	32.6484375	39.8671875	45.515625	34.0078125	32.6484375	0	0	0	0	0	0	33.1	-6.7671875	-288.7333559	58.00000453
0	0	1	1	13	20.8125	28.265625	47.1328125	22.40625	20.8125	0	0	0	0	0	0	22.3	-5.965625	-254.5333532	68.00000531
0	0	1	1	14	12.7734375	19.78125	28.78125	13.921875	12.75	0	0	0	0	0	0	13.5	-6.28125	-268.0000209	50.00000391
0	0	1	1	15	10.5703125	18.1875	31.1015625	12.328125	10.5703125	0	0	0	0	0	0	13.2	-4.9875	-212.8000166	75.00000586
0	20	1	1	1	59.1796875	6.046875	17.859375	0.1875	58.6875	0	0	0	0	0	0	6.9	0.853125	36.40000284	64.000005
0	20	1	1	2	51.0703125	57.890625	8.4375	52.03125	50.6015625	0	0	0	0	0	0	53.9	-3.990625	-170.26668	61.00000477
0	20	1	1	3	29.0859375	35.8828125	43.40625	30.0234375	28.6171875	0	0	0	0	0	0	35.1	-0.7828125	-33.40000261	60.00000469
0	20	1	1	4	9.515625	16.5	24.140625	10.640625	9.046875	0	0	0	0	0	0	16.3	-0.2	-8.533334	68.00000531
0	20	1	1	5	48.5390625	56.1796875	4.265625	50.3203125	48.046875	0	0	0	0	0	0	52.3	-3.8796875	-165.5333463	97.00000758
0	20	1	1	6	15.75	22.59375	32.0625	16.734375	15.2578125	0	0	0	0	0	0	17.2	-5.39375	-230.1333513	63.00000492
0	20	1	1	7	30.28125	37.03125	46.78125	31.171875	29.7890625	0	0	0	0	0	0	34.2	-2.83125	-120.8000094	59.00000461
0	20	1	1	8	5.90625	12.703125	23.4609375	6.84375	5.4375	0	0	0	0	0	0	12.3	-0.403125	-17.20000134	60.00000469
0	20	1	1	9	23.8828125	30.5625	41.53125	24.703125	23.4140625	0	0	0	0	0	0	24.3	-6.2625	-267.2000209	55.0000043
0	20	1	1	10	41.484375	48.234375	59.6953125	42.375	41.015625	0	0	0	0	0	0	43.1	-5.134375	-219.0666838	58.00000453
0	20	1	1	11	44.484375	51.2578125	55.453125	45.3984375	44.015625	0	0	0	0	0	0	48.3	-2.9578125	-126.2000099	59.00000461
0	20	1	1	12	31.8046875	38.71875	44.90625	32.859375	31.3359375	0	0	0	0	0	0	38.1	-0.61875	-26.40000206	65.00000508
0	20	1	1	13	10.546875	17.25	26.90625	11.390625	10.078125	0	0	0	0	0	0	16.2	-1.05	-44.8000035	56.00000438
0	20	1	1	14	22.6171875	29.53125	43.546875	23.671875	22.1484375	0	0	0	0	0	0	27.9	-1.63125	-69.60000544	65.00000508
0	20	1	1	15	53.765625	0.5859375	5.0625	54.7265625	53.296875	0	0	0	0	0	0	59.1	-1.4859375	-63.40000495	61.00000477
0	40	1	1	1	30.890625	37.5703125	51.9140625	31.7109375	29.9296875	0	0	0	0	0	0	32.6	-4.9703125	-212.0666832	76.00000594
0	40	1	1	2	9.3984375	16.2890625	24.1640625	10.4296875	8.4609375	0	0	0	0	0	0	14.1	-2.1890625	-93.4000073	84.00000656
0	40	1	1	3	49.7578125	56.6015625	4.8515625	50.7421875	48.796875	0	0	0	0	0	0	53.6	-3.0015625	-128.0666767	83.00000648
0	40	1	1	4	8.53125	15.4921875	25.7578125	9.6328125	7.59375	0	0	0	0	0	0	13.6	-1.8921875	-80.73333964	87.0000068
0	40	1	1	5	31.9453125	38.7421875	49.6640625	32.8828125	31.0078125	0	0	0	0	0	0	33.9	-4.8421875	-206.6000161	80.00000625
0	40	1	1	6	0.890625	7.59375	18.046875	1.734375	59.9296875	0	0	0	0	0	0	6.8	-0.79375	-33.86666931	77.00000602
0	40	1	1	7	53.6484375	0.5859375	8.296875	54.7265625	52.7109375	0	0	0	0	0	0	58.6	-1.9859375	-84.73333995	86.00000672
0	40	1	1	8	43.1953125	50.15625	57.46875	44.2734375	42.2578125	0	0	0	0	0	0	47.6	-2.55625	-109.0666752	86.00000672
0	40	1	1	9	40.078125	48.28125	53.3203125	42.421875	39.140625	0	0	0	0	0	0	42.5	-5.78125	-246.6666859	140.0000109
0	40	1	1	10	50.953125	57.84375	7.2421875	51.984375	50.015625	0	0	0	0	0	0	53.1	-4.74375	-202.4000158	84.00000656
0	40	1	1	11	58.78125	5.6484375	17.4140625	59.7890625	57.8203125	0	0	0	0	0	0	4.6	-1.0484375	-44.73333683	84.00000656
0	40	1	1	12	12.796875	19.6875	28.359375	13.828125	11.8359375	0	0	0	0	0	0	18.1	-1.5875	-67.73333862	85.00000664
0	40	1	1	13	29.5546875	36.46875	45.234375	30.609375	28.6171875	0	0	0	0	0	0	32.6	-3.86875	-165.0666796	85.00000664
0	40	1	1	14	49.6875	56.7421875	4.828125	50.8828125	48.75	0	0	0	0	0	0	55.9	-0.8421875	-35.93333614	91.00000711
0	40	1	1	15	3.234375	10.125	16.1484375	4.265625	2.296875	0	0	0	0	0	0	7.9	-2.225	-94.93334075	84.00000656
0	60	1	1	1	0.2578125	6.984375	10.2890625	1.125	58.8515625	0	0	0	0	0	0	4.3	-2.684375	-114.5333423	97.00000758
0	60	1	1	2	10.5	17.4140625	20.3203125	11.5546875	9.09375	0	0	0	0	0	0	16.5	-0.9140625	-39.00000305	105.0000082
0	60	1	1	3	31.265625	38.15625	38.390625	32.296875	29.859375	0	0	0	0	0	0	36.3	-1.85625	-79.20000619	104.0000081
0	60	1	1	4	27.9375	34.6640625	37.4765625	28.8046875	26.53125	0	0	0	0	0	0	33.6	-1.0640625	-45.40000355	97.00000758
0	60	1	1	5	9.1171875	15.6328125	20.9765625	9.7734375	7.7109375	0	0	0	0	0	0	13.6	-2.0328125	-86.73334011	88.00000688
0	60	1	1	6	40.359375	47.0625	49.0078125	41.1796875	38.9296875	0	0	0	0	0	0	45.1	-1.9625	-83.73333987	96.0000075
0	60	1	1	7	40.359375	47.1328125	49.03125	41.2734375	38.9296875	0	0	0	0	0	0	44.3	-2.8328125	-120.8666761	100.0000078
0	60	1	1	8	57.9375	4.7578125	10.1015625	58.8984375	56.53125	0	0	0	0	0	0	4.6	-0.1578125	-6.733333859	101.0000079
0	60	1	1	9	5.1796875	12.0234375	15.890625	6.1640625	3.7734375	0	0	0	0	0	0	13.1	1.0765625	45.93333692	102.000008
0	60	1	1	10	38.296875	45.1875	47.8828125	39.328125	36.890625	0	0	0	0	0	0	45	-0.1875	-8.000000625	104.0000081
0	60	1	1	11	51.984375	58.78125	1.453125	52.921875	50.5546875	0	0	0	0	0	0	57.3	-1.48125	-63.20000494	101.0000079
0	60	1	1	12	23.203125	30.140625	34.875	24.28125	21.796875	0	0	0	0	0	0	27.1	-3.040625	-129.7333435	106.0000083
0	60	1	1	13	0.8203125	7.7109375	13.359375	1.8515625	59.4140625	0	0	0	0	0	0	3.3	-4.4109375	-188.2000147	104.0000081
0	60	1	1	14	11.4609375	18.2109375	20.7890625	12.3515625	10.0546875	0	0	0	0	0	0	13.1	-5.1109375	-218.0666837	98.00000766
0	60	1	1	15	57.7734375	4.5703125	5.953125	58.7109375	56.3671875	0	0	0	0	0	0	2.3	-2.2703125	-96.86667423	100.0000078
0	80	1	1	1	29.5078125	36.234375	45.28125	30.375	27.6328125	0	0	0	0	0	0	32.1	-4.134375	-176.4000138	117.0000091
0	80	1	1	2	42.9140625	49.59375	57.140625	43.734375	41.0390625	0	0	0	0	0	0	43.9	-5.69375	-242.9333523	115.000009
0	80	1	1	3	1.359375	7.7578125	10.0078125	1.8984375	59.484375	0	0	0	0	0	0	6.1	-1.6578125	-70.73333886	103.000008
0	80	1	1	4	18.28125	24.9140625	28.6171875	19.0546875	16.40625	0	0	0	0	0	0	25.1	0.1859375	7.933333953	113.0000088
0	80	1	1	5	40.640625	47.3671875	49.2890625	41.5078125	38.7421875	0	0	0	0	0	0	46.2	-1.1671875	-49.80000389	118.0000092
0	80	1	1	6	29.15625	35.5078125	45.8671875	29.6484375	27.28125	0	0	0	0	0	0	34.8	-0.7078125	-30.20000236	101.0000079
0	80	1	1	7	22.4765625	28.828125	38.5078125	22.96875	20.6015625	0	0	0	0	0	0	28	-0.828125	-35.33333609	101.0000079
0	80	1	1	8	51.65625	58.2890625	10.5	52.4296875	49.78125	0	0	0	0	0	0	57.3	-0.9890625	-42.2000033	113.0000088
0	80	1	1	9	30.328125	36.6796875	51.3515625	30.8203125	28.453125	0	0	0	0	0	0	37.3	0.6203125	26.46666873	101.0000079
0	80	1	1	10	51.984375	58.5234375	17.0390625	52.6640625	50.109375	0	0	0	0	0	0	58.3	-0.2234375	-9.533334078	109.0000085
0	80	1	1	11	32.484375	39.140625	43.734375	33.28125	30.609375	0	0	0	0	0	0	38.6	-0.540625	-23.06666847	114.0000089
0	80	1	1	12	58.7109375	5.390625	13.265625	59.53125	56.8359375	0	0	0	0	0	0	7.1	1.709375	72.93333903	115.000009
0	80	1	1	13	41.5546875	48.375	1.875	42.515625	39.6796875	0	0	0	0	0	0	47.3	-1.075	-45.86667025	121.0000095
0	80	1	1	14	21.84375	28.7109375	33.7734375	22.8515625	19.96875	0	0	0	0	0	0	25.3	-3.4109375	-145.5333447	123.0000096
0	80	1	1	15	3.7734375	10.40625	21.8671875	4.546875	1.8984375	0	0	0	0	0	0	9.1	-1.30625	-55.73333769	113.0000088
0	100	1	1	1	55.3125	1.078125	26.0390625	55.21875	52.9453125	0	0	0	0	0	0	56.2	-4.878125	-208.1333496	97.00000758
0	100	1	1	2	0.046875	5.8359375	7.40625	59.9765625	57.703125	0	0	0	0	0	0	6.3	0.4640625	19.80000155	97.00000758
0	100	1	1	3	12.890625	18.84375	36.0234375	12.984375	10.546875	0	0	0	0	0	0	16.8	-2.04375	-87.20000681	104.0000081
0	100	1	1	4	22.078125	28.453125	38.578125	22.59375	19.734375	0	0	0	0	0	0	27.5	-0.953125	-40.66666984	122.0000095
0	100	1	1	5	13.359375	19.453125	30.0234375	13.59375	10.9921875	0	0	0	0	0	0	18.5	-0.953125	-40.66666984	111.0000087
0	100	1	1	6	31.8046875	38.3203125	1.21875	32.4609375	29.4609375	0	0	0	0	0	0	39.8	1.4796875	63.13333827	128.00001
0	100	1	1	7	38.0390625	44.109375	57.9140625	38.25	35.6953125	0	0	0	0	0	0	44.5	0.390625	16.66666797	109.0000085
0	100	1	1	8	50.15625	55.6171875	11.9765625	49.7578125	47.8125	0	0	0	0	0	0	53.8	-1.8171875	-77.53333939	83.00000648
0	100	1	1	9	0.28125	5.9765625	18.9609375	0.1171875	57.9140625	0	0	0	0	0	0	7.1	1.1234375	47.93333708	94.00000734
0	100	1	1	10	39.3515625	45.0703125	1.5234375	39.2109375	37.0078125	0	0	0	0	0	0	45.3	0.2296875	9.800000766	94.00000734
0	100	1	1	11	44.484375	50.34375	7.2421875	44.4609375	42.140625	0	0	0	0	0	0	47.1	-3.24375	-138.4000108	99.00000773
0	100	1	1	12	58.5	4.453125	23.6484375	58.59375	56.1328125	0	0	0	0	0	0	59.7	-4.753125	-202.8000158	105.0000082
0	100	1	1	13	10.6640625	17.25	30.1640625	11.390625	8.3203125	0	0	0	0	0	0	17.1	-0.15	-6.4000005	131.0000102
0	100	1	1	14	35.390625	41.0859375	59.34375	35.2265625	33.0234375	0	0	0	0	0	0	41.2	0.1140625	4.866667047	94.00000734
0	100	1	1	15	46.0078125	52.171875	14.5546875	46.3125	43.6640625	0	0	0	0	0	0	54.2	2.028125	86.53334009	113.0000088
1	-	0	0	1	54.046875	0	31.6875	54.421875	52.171875	0	0	0	0	0	0	56.9	2.478125	105.7333416	96.0000075
1	-	0	0	2	59.765625	0	27.46875	1.3828125	59.296875	0	0	0	0	0	0	2.3	0.9171875	39.13333639	89.00000695
1	-	0	0	3	58.40625	0	12.9609375	59.015625	56.53125	0	0	0	0	0	0	57.3	-1.715625	-73.20000572	106.0000083
1	-	0	0	4	11.15625	0	30.6328125	12.7734375	10.6875	0	0	0	0	0	0	12.3	-0.4734375	-20.20000158	89.00000695
1	-	0	0	5	4.0546875	0	15.375	4.9921875	2.1796875	0	0	0	0	0	0	7.3	2.3078125	98.46667436	120.0000094
1	-	0	0	6	54.28125	0	6.421875	55.078125	51.9375	0	0	0	0	0	0	55	-0.078125	-3.333333594	134.0000105
1	-	0	0	7	28.828125	0	43.8984375	28.7109375	27.421875	0	0	0	0	0	0	27.3	-1.4109375	-60.2000047	55.0000043
1	-	0	0	8	38.9296875	0	53.71875	39.9609375	37.5234375	0	0	0	0	0	0	36.6	-3.3609375	-143.4000112	104.0000081
1	-	0	0	9	40.0078125	0	57.65625	39.6328125	37.6640625	0	0	0	0	0	0	38.1	-1.5328125	-65.40000511	84.00000656
1	-	0	0	10	56.484375	0	0.6328125	58.453125	56.015625	0	0	0	0	0	0	45.3	-13.153125	-561.2000438	104.0000081
1	-	0	0	11	18.5625	0	34.4296875	18.1640625	16.21875	0	0	0	0	0	0	17.1	-1.0640625	-45.40000355	83.00000648
1	-	0	0	12	47.4375	0	2.3203125	47.9765625	46.4765625	0	0	0	0	0	0	47.6	-0.3765625	-16.06666792	64.000005
1	-	0	0	13	22.8515625	0	38.8125	24	21.9140625	0	0	0	0	0	0	22.3	-1.7	-72.533339	89.00000695
1	-	0	0	14	2.203125	0	18.7734375	3.1640625	0.796875	0	0	0	0	0	0	1.3	-1.8640625	-79.53333955	101.0000079
1	-	0	0	15	13.7578125	0	31.0546875	14.8359375	12.8203125	0	0	0	0	0	0	13.9	-0.9359375	-39.93333645	86.00000672
1	-	1	0	1	9.4921875	15.4453125	36.3046875	9.5859375	7.1484375	0	0	0	0	0	0	11.5	1.9140625	81.66667305	104.0000081
1	-	1	0	2	31.5234375	37.96875	52.9453125	32.109375	30.1171875	0	0	0	0	0	0	31.4	-0.709375	-30.26666903	85.00000664
1	-	1	0	3	58.2890625	5.53125	23.6953125	59.671875	57.3515625	0	0	0	0	0	0	2.4	2.728125	116.4000091	99.00000773
1	-	1	0	4	6.9140625	12.9140625	28.828125	7.0546875	4.5703125	0	0	0	0	0	0	6.8	-0.2546875	-10.86666752	106.0000083
1	-	1	0	5	43.1484375	49.0546875	57.796875	43.1953125	41.7421875	0	0	0	0	0	0	41.2	-1.9953125	-85.13333998	62.00000484
1	-	1	0	6	57.8671875	5.203125	20.8828125	59.34375	57.375	0	0	0	0	0	0	1.8	2.45625	104.8000082	84.00000656
1	-	1	0	7	33.8671875	39.4921875	51.8203125	33.6328125	31.9921875	0	0	0	0	0	0	32.4	-1.2328125	-52.60000411	70.00000547
1	-	1	0	8	17.484375	23.5546875	37.3359375	17.6953125	15.5859375	0	0	0	0	0	0	15.7	-1.9953125	-85.13333998	90.00000703
1	-	1	0	9	23.203125	29.8359375	47.859375	23.9765625	22.265625	0	0	0	0	0	0	24.8	0.8234375	35.13333608	73.0000057
1	-	1	0	10	31.96875	37.640625	52.7109375	31.78125	29.625	0	0	0	0	0	0	32.1	0.31875	13.60000106	92.00000719
1	-	1	0	11	4.7578125	11.6484375	24.1640625	5.765625	2.8828125	0	0	0	0	0	0	3.6	-2.165625	-92.40000722	123.0000096
1	-	1	0	12	54.4921875	1.8984375	16.8515625	56.0390625	54.0234375	0	0	0	0	0	0	56.7	0.6609375	28.2000022	86.00000672
1	-	1	0	13	24.984375	31.9921875	44.7421875	26.1328125	24.515625	0	0	0	0	0	0	26.8	0.6671875	28.46666889	69.00000539
1	-	1	0	14	42.09375	49.0078125	3.9375	43.1484375	41.15625	0	0	0	0	0	0	42.6	-0.5484375	-23.40000183	85.00000664
1	-	1	0	15	58.4296875	4.5	13.875	58.640625	57.0234375	0	0	0	0	0	0	58.6	-0.040625	-1.733333469	69.00000539
1	-	1	1	1	0.609375	7.3125	5.109375	1.453125	59.671875	0	0	0	0	0	0	4.9	-2.4125	-102.9333414	76.00000594
1	-	1	1	2	11.8125	17.15625	16.875	11.296875	9.46875	0	0	0	0	0	0	14.5	-2.65625	-113.3333422	78.00000609
1	-	1	1	3	59.6015625	6.5390625	4.734375	0.6796875	59.1328125	0	0	0	0	0	0	5.6	-0.9390625	-40.0666698	66.00000516
1	-	1	1	4	21.890625	27.6328125	25.171875	21.7734375	20.015625	0	0	0	0	0	0	25.2	-2.4328125	-103.8000081	75.00000586
1	-	1	1	5	31.640625	36.75	55.5	30.890625	29.296875	0	0	0	0	0	0	36.7	-0.05	-2.1333335	68.00000531
1	-	1	1	6	0.2578125	5.0859375	4.03125	59.2265625	57.9140625	0	0	0	0	0	0	6.5	1.4140625	60.33333805	56.00000438
1	-	1	1	7	13.0546875	18.609375	41.9296875	12.75	11.1796875	0	0	0	0	0	0	15.5	-3.109375	-132.666677	67.00000523
1	-	1	1	8	10.1484375	17.015625	43.3359375	11.15625	9.2109375	0	0	0	0	0	0	15.5	-1.515625	-64.66667172	83.00000648
1	-	1	1	9	40.6171875	46.2421875	55.3125	46.8984375	45.234375	40.359375	39.2109375	0	0	0	0	43.2	-3.0421875	-129.8000101	49.00000383
1	-	1	1	10	33.0703125	40.1953125	59.3671875	34.3359375	32.6015625	0	0	0	0	0	0	35.5	-4.6953125	-200.333349	74.00000578
1	-	1	1	11	50.765625	57.1875	13.453125	51.328125	49.359375	0	0	0	0	0	0	54.7	-2.4875	-106.1333416	84.00000656
1	-	1	1	12	39.5625	46.546875	25.9453125	40.6875	38.6015625	0	0	0	0	0	0	44.6	-1.946875	-83.06667316	89.00000695
1	-	1	1	13	37.078125	42.5859375	3.3046875	36.7265625	35.671875	0	0	0	0	0	0	40.5	-2.0859375	-89.00000695	45.00000352
1	-	1	1	14	32.578125	38.625	0.2578125	32.765625	30.6796875	0	0	0	0	0	0	34.7	-3.925	-167.4666798	89.00000695
1	-	1	1	15	30.1640625	37.3828125	53.390625	31.5234375	29.6953125	0	0	0	0	0	0	35.5	-1.8828125	-80.33333961	78.00000609
2	-	0	0	1	29.6953125	0	42.8203125	31.03125	0	0	0	0	0	0	0	32.4	1.36875	58.40000456	0
2	-	0	0	2	8.578125	0	12.375	9.5390625	0	0	0	0	0	0	0	12.3	2.7609375	117.8000092	0
2	-	0	0	3	45.234375	0	2.15625	46.078125	0	0	0	0	0	0	0	52.3	6.221875	265.4666874	0
2	-	0	0	4	36.6328125	0	50.109375	37.5703125	0	0	0	0	0	0	0	37.6	0.0296875	1.266666766	0
2	-	0	0	5	26.9765625	0	36.328125	27.890625	0	0	0	0	0	0	0	27.3	-0.590625	-25.20000197	0
2	-	0	0	6	49.40625	0	57.84375	51.890625	0	0	0	0	0	0	0	46.8	-5.090625	-217.200017	0
2	-	0	0	7	20.6015625	0	33.046875	21.5390625	0	0	0	0	0	0	0	23.1	1.5609375	66.6000052	0
2	-	0	0	8	12.703125	0	23.34375	13.6640625	0	0	0	0	0	0	0	16.3	2.6359375	112.4666755	0
2	-	0	0	9	4.3828125	0	12.1640625	5.8125	0	0	0	0	0	0	0	6.5	0.6875	29.33333563	0
2	-	0	0	10	33.0234375	0	43.640625	33.9140625	0	0	0	0	0	0	0	37.1	3.1859375	135.933344	0
2	-	0	0	11	27.6328125	0	38.6484375	28.78125	0	0	0	0	0	0	0	31.2	2.41875	103.2000081	0
2	-	0	0	12	30.4453125	0	38.9296875	31.453125	0	0	0	0	0	0	0	30.1	-1.353125	-57.73333784	0
2	-	0	0	13	55.171875	0	8.9765625	56.4140625	0	0	0	0	0	0	0	54.3	-2.1140625	-90.20000705	0
2	-	0	0	14	22.921875	0	35.6015625	23.8828125	0	0	0	0	0	0	0	26.8	2.9171875	124.4666764	0
2	-	0	0	15	38.109375	0	47.296875	39.1875	0	0	0	0	0	0	0	41.2	2.0125	85.86667338	0
2	-	1	0	1	14.3671875	21.2109375	20.9765625	15.3515625	0	0	0	0	0	0	0	19.5	4.1484375	177.0000138	0
2	-	1	0	2	3	9.890625	9.6796875	4.0078125	0	0	0	0	0	0	0	6.5	2.4921875	106.3333416	0
2	-	1	0	3	8.765625	15.7265625	14.953125	9.84375	0	0	0	0	0	0	0	9.1	-0.74375	-31.73333581	0
2	-	1	0	4	22.921875	29.8359375	29.4375	23.9765625	0	0	0	0	0	0	0	26.5	2.5234375	107.6666751	0
2	-	1	0	5	48.609375	55.5	55.1015625	49.640625	0	0	0	0	0	0	0	48.5	-1.140625	-48.66667047	0
2	-	1	0	6	58.9921875	6.046875	5.34375	0.1875	0	0	0	0	0	0	0	2.9	2.7125	115.7333424	0
2	-	1	0	7	44.953125	52.03125	50.625	46.171875	0	0	0	0	0	0	0	47.5	1.328125	56.66667109	0
2	-	1	0	8	39.75	46.6640625	46.59375	40.8046875	0	0	0	0	0	0	0	41.2	0.3953125	16.86666798	0
2	-	1	0	9	57.84375	4.6875	5.8359375	58.828125	0	0	0	0	0	0	0	57.6	-1.228125	-52.40000409	0
2	-	1	0	10	50.2265625	57.0703125	58.0078125	51.2109375	0	0	0	0	0	0	0	52.1	0.8890625	37.9333363	0
2	-	1	0	11	49.125	55.9453125	57.0234375	50.0859375	0	0	0	0	0	0	0	52.5	2.4140625	103.000008	0
2	-	1	0	12	37.5234375	44.390625	45.5859375	38.53125	0	0	0	0	0	0	0	38	-0.53125	-22.66666844	0
2	-	1	0	13	43.359375	50.1796875	47.296875	44.296875	0	0	0	0	0	0	0	43.1	-1.196875	-51.06667066	0
2	-	1	0	14	46.546875	53.34375	55.6171875	47.484375	0	0	0	0	0	0	0	45.8	-1.684375	-71.86667228	0
2	-	1	0	15	38.7890625	45.609375	47.5078125	39.75	0	0	0	0	0	0	0	39.5	-0.25	-10.6666675	0
2	-	1	1	1	58.171875	4.9921875	7.453125	59.1328125	0	0	0	0	0	0	0	8.4	3.4078125	145.4000114	0
2	-	1	1	2	12.9609375	19.875	21.28125	14.015625	0	0	0	0	0	0	0	17.8	-2.075	-88.53334025	0
2	-	1	1	3	52.6875	59.859375	0.609375	54	0	0	0	0	0	0	0	2.1	2.240625	95.60000747	0
2	-	1	1	4	24.1875	31.171875	32.671875	25.3125	0	0	0	0	0	0	0	32.4	1.228125	52.40000409	0
2	-	1	1	5	9.8671875	16.96875	17.3671875	11.109375	0	0	0	0	0	0	0	18.5	1.53125	65.33333844	0
2	-	1	1	6	40.265625	47.25	47.296875	41.390625	0	0	0	0	0	0	0	48.9	1.65	70.4000055	0
2	-	1	1	7	21.3046875	28.3125	28.3828125	22.453125	0	0	0	0	0	0	0	31.4	3.0875	131.7333436	0
2	-	1	1	8	33.046875	39.984375	40.125	34.125	0	0	0	0	0	0	0	41.5	1.515625	64.66667172	0
2	-	1	1	9	59.4375	6.65625	6.421875	0.796875	0	0	0	0	0	0	0	12.3	5.64375	240.8000188	0
2	-	1	1	10	36.8203125	44.109375	43.4296875	38.2265625	0	0	0	0	0	0	0	47.5	3.390625	144.666678	0
2	-	1	1	11	10.1015625	17.4375	16.5	11.578125	0	0	0	0	0	0	0	18.9	1.4625	62.40000487	0
2	-	1	1	12	26.0390625	33.3046875	32.6015625	27.4453125	0	0	0	0	0	0	0	36.1	2.7953125	119.266676	0
2	-	1	1	13	48.2578125	56.109375	55.1484375	50.25	0	0	0	0	0	0	0	58.2	2.090625	89.20000697	0
2	-	1	1	14	53.484375	1.359375	0	55.5	0	0	0	0	0	0	0	3.5	2.140625	91.33334047	0
2	-	1	1	15	15.796875	23.484375	22.546875	17.625	0	0	0	0	0	0	0	23.5	0.015625	0.666666719	0
3	-	0	1	1	0	34.59375	0	0	0	0	0	0	0	0	0	43.2	8.60625	367.2000287	0
3	-	0	1	2	0	45.890625	0	0	0	0	0	0	0	0	0	44.3	-1.590625	-67.86667197	0
3	-	0	1	3	0	11.9765625	0	0	0	0	0	0	0	0	0	13.5	1.5234375	65.00000508	0
3	-	0	1	4	0	38.3671875	0	0	0	0	0	0	0	0	0	41.2	2.8328125	120.8666761	0
3	-	0	1	5	0	41.484375	0	0	0	0	0	0	0	0	0	39.5	-1.984375	-84.66667328	0
3	-	0	1	6	0	13.0546875	0	0	0	0	0	0	0	0	0	13.5	0.4453125	19.00000148	0
3	-	0	1	7	0	23.9296875	0	0	0	0	0	0	0	0	0	23.9	-0.0296875	-1.266666766	0
3	-	0	1	8	0	1.5	0	0	0	0	0	0	0	0	0	4	2.5	106.666675	0
3	-	0	1	9	0	38.53125	0	0	0	0	0	0	0	0	0	38.9	0.36875	15.73333456	0
3	-	0	1	10	0	0	0	0	0	0	0	0	0	0	0	2.9	2.9	123.733343	0
3	-	0	1	11	0	42.46875	0	0	0	0	0	0	0	0	0	42.3	-0.16875	-7.200000563	0
3	-	0	1	12	0	14.8828125	0	0	0	0	0	0	0	0	0	13.6	-1.2828125	-54.73333761	0
3	-	0	1	13	0	19.2421875	0	0	0	0	0	0	0	0	0	16.9	-2.3421875	-99.93334114	0
3	-	0	1	14	0	53.390625	0	0	0	0	0	0	0	0	0	56.1	2.709375	115.600009	0
3	-	0	1	15	0	14.390625	0	0	0	0	0	0	0	0	0	13.6	-0.790625	-33.73333597	0
