# Supplementary material for: The effect of electrical muscle stimulation on intentional binding and explicit sense of agency
Source: PeerJ. 2024 Sep 19;12:e17977. doi: 10.7717/peerj.17977 (PMC11416759; doi:10.7717/peerj.17977)
Supplement: Supplemental Information 1 [file peerj-12-17977-s001.zip › RawData/Experiment2/Participant64.csv]

Action type (0=Voluntary+EMS, 1=Voluntary+Sham EMS, 2=Involuntary, 3=Tone)	EMS application time[ms]	Condition (0=Baseline, 1=Operant)	Judgment event (0=Action, 1=Tone)	Trial	Stimulation	Tone	Switch release	Switch push	Switch release	Switch push	Switch release	Switch push	Switch release	Switch push	Switch release	Answer of participant	Judgement error on clock	Judgement error[ms]	SW1 Release to Push[ms]
0	0	0	0	1	50.5546875	0	3.4453125	51.328125	50.5546875	0	0	0	0	0	0	52.2	0.871875	37.20000291	33.00000258
0	0	0	0	2	9.8671875	0	31.03125	10.828125	9.84375	0	0	0	0	0	0	8.5	-2.328125	-99.33334109	42.00000328
0	0	0	0	3	26.8125	0	51.28125	34.2421875	30.8203125	27.796875	26.8125	0	0	0	0	27.8	0.003125	0.133333344	42.00000328
0	0	0	0	4	32.2734375	0	54.2578125	39.8671875	32.2734375	0	0	0	0	0	0	33.5	-6.3671875	-271.6666879	324.0000253
0	0	0	0	5	0.421875	0	12.9609375	8.0390625	4.3359375	1.3359375	0.3984375	0	0	0	0	24.6	23.2640625	992.6000775	40.00000313
0	0	0	0	6	14.6015625	0	33.1171875	22.921875	18.328125	15.7734375	14.6015625	0	0	0	0	14.9	-0.8734375	-37.26666958	50.00000391
0	0	0	0	7	43.546875	0	56.6015625	50.25	43.546875	0	0	0	0	0	0	43.2	-7.05	-300.8000235	286.0000223
0	0	0	0	8	43.03125	0	56.71875	50.34375	46.828125	44.0859375	43.03125	0	0	0	0	44.9	0.8140625	34.73333605	45.00000352
0	0	0	0	9	6	0	17.6953125	13.546875	10.0546875	7.40625	6	0	0	0	0	6.1	-1.30625	-55.73333769	60.00000469
0	0	0	0	10	53.34375	0	6.4921875	0.65625	53.34375	0	0	0	0	0	0	52.2	-8.45625	-360.8000282	312.0000244
0	0	0	0	11	21.984375	0	29.1328125	23.015625	21.984375	0	0	0	0	0	0	18.5	-4.515625	-192.6666817	44.00000344
0	0	0	0	12	38.765625	0	54.3515625	45.703125	38.7421875	0	0	0	0	0	0	37.2	-8.503125	-362.8000283	297.0000232
0	0	0	0	13	41.8125	0	54.8671875	48.84375	46.078125	42.8203125	41.8125	0	0	0	0	41	-1.8203125	-77.66667273	43.00000336
0	0	0	0	14	48.890625	0	58.21875	54.2578125	48.890625	0	0	0	0	0	0	47.9	-6.3578125	-271.2666879	229.0000179
0	0	0	0	15	23.8125	0	33.6328125	29.953125	23.7890625	0	0	0	0	0	0	23.1	-6.853125	-292.4000228	263.0000205
0	20	0	0	1	29.484375	0	51.984375	30.703125	29.015625	0	0	0	0	0	0	29.5	-1.203125	-51.33333734	72.00000563
0	20	0	0	2	34.78125	0	50.25	35.859375	34.3125	0	0	0	0	0	0	34.7	-1.159375	-49.46667053	66.00000516
0	20	0	0	3	34.4296875	0	47.9296875	35.3203125	33.9609375	0	0	0	0	0	0	33.7	-1.6203125	-69.13333873	58.00000453
0	20	0	0	4	45.984375	0	58.7578125	47.1328125	45.4921875	0	0	0	0	0	0	46.2	-0.9328125	-39.80000311	70.00000547
0	20	0	0	5	40.6171875	0	52.078125	41.4375	40.1484375	0	0	0	0	0	0	39.4	-2.0375	-86.93334013	55.0000043
0	20	0	0	6	48.09375	0	58.640625	48.9140625	47.625	0	0	0	0	0	0	47.3	-1.6140625	-68.86667205	55.0000043
0	20	0	0	7	51.1640625	0	1.6640625	52.078125	50.6953125	0	0	0	0	0	0	50.7	-1.378125	-58.80000459	59.00000461
0	20	0	0	8	51.5390625	0	58.1015625	52.4765625	51.046875	0	0	0	0	0	0	49.2	-3.2765625	-139.8000109	61.00000477
0	20	0	0	9	45.2578125	0	51.328125	46.125	44.7890625	0	0	0	0	0	0	43.8	-2.325	-99.20000775	57.00000445
0	20	0	0	10	41.203125	0	49.171875	42.0234375	40.734375	0	0	0	0	0	0	38.6	-3.4234375	-146.0666781	55.0000043
0	20	0	0	11	40.7109375	0	46.1015625	41.6015625	40.2421875	0	0	0	0	0	0	37	-4.6015625	-196.3333487	58.00000453
0	20	0	0	12	33.0234375	0	43.1484375	33.8671875	32.5546875	0	0	0	0	0	0	32	-1.8671875	-79.66667289	56.00000438
0	20	0	0	13	41.5546875	0	49.1015625	42.328125	41.0859375	0	0	0	0	0	0	38.2	-4.128125	-176.1333471	53.00000414
0	20	0	0	14	50.859375	0	0	18.8203125	57.6328125	51.6328125	50.390625	0	0	0	0	47.6	-4.0328125	-172.0666801	53.00000414
0	20	0	0	15	19.8984375	0	27.2578125	20.671875	19.40625	0	0	0	0	0	0	18.9	-1.771875	-75.60000591	54.00000422
0	40	0	0	1	53.4375	0	18.46875	54.5625	52.5	0	0	0	0	0	0	52.2	-2.3625	-100.8000079	88.00000688
0	40	0	0	2	58.921875	0	13.7109375	0.0703125	57.984375	0	0	0	0	0	0	3.6	3.5296875	150.6000118	89.00000695
0	40	0	0	3	59.3671875	0	13.5234375	0.890625	58.4296875	0	0	0	0	0	0	2.8	1.909375	81.46667303	105.0000082
0	40	0	0	4	46.59375	0	1.734375	48.234375	45.65625	0	0	0	0	0	0	52.2	3.965625	169.2000132	110.0000086
0	40	0	0	5	53.0390625	0	7.40625	55.1953125	52.078125	0	0	0	0	0	0	53.1	-2.0953125	-89.40000698	133.0000104
0	40	0	0	6	8.015625	0	20.578125	9.2578125	7.078125	0	0	0	0	0	0	7.5	-1.7578125	-75.00000586	93.00000727
0	40	0	0	7	21.4921875	0	34.78125	22.734375	20.53125	0	0	0	0	0	0	22.1	-0.634375	-27.06666878	94.00000734
0	40	0	0	8	26.8359375	0	41.53125	30.5390625	25.8984375	0	0	0	0	0	0	28.9	-1.6390625	-69.9333388	198.0000155
0	40	0	0	9	30.8203125	0	41.484375	32.1796875	29.8828125	0	0	0	0	0	0	30.1	-2.0796875	-88.73334027	98.00000766
0	40	0	0	10	29.8359375	0	41.9296875	31.265625	28.8984375	0	0	0	0	0	0	32.8	1.534375	65.46667178	101.0000079
0	40	0	0	11	43.0546875	0	58.640625	44.203125	42.1171875	0	0	0	0	0	0	41.1	-3.103125	-132.4000103	89.00000695
0	40	0	0	12	12.046875	0	25.734375	13.4765625	11.109375	0	0	0	0	0	0	12.5	-0.9765625	-41.66666992	101.0000079
0	40	0	0	13	38.109375	0	54.2578125	39.28125	37.171875	0	0	0	0	0	0	42.3	3.01875	128.8000101	90.00000703
0	40	0	0	14	53.390625	0	5.0625	55.2890625	52.453125	0	0	0	0	0	0	52.8	-2.4890625	-106.2000083	121.0000095
0	40	0	0	15	9.9140625	0	19.2421875	12.3046875	8.9765625	0	0	0	0	0	0	11.7	-0.6046875	-25.80000202	142.0000111
0	60	0	0	1	13.1484375	0	29.53125	15.0703125	11.7421875	0	0	0	0	0	0	17.4	2.3296875	99.40000777	142.0000111
0	60	0	0	2	11.484375	0	18.3046875	12.703125	10.078125	0	0	0	0	0	0	13.4	0.696875	29.73333566	112.0000088
0	60	0	0	3	20.1328125	0	32.625	21.796875	18.7265625	0	0	0	0	0	0	22.1	0.303125	12.93333434	131.0000102
0	60	0	0	4	9.328125	0	18.046875	10.9921875	7.921875	0	0	0	0	0	0	10.7	-0.2921875	-12.46666764	131.0000102
0	60	0	0	5	2.578125	0	11.1328125	3.9609375	1.1484375	0	0	0	0	0	0	2.7	-1.2609375	-53.8000042	120.0000094
0	60	0	0	6	52.265625	0	0.9140625	53.6015625	50.859375	0	0	0	0	0	0	52.1	-1.5015625	-64.06667167	117.0000091
0	60	0	0	7	51.609375	0	0.75	53.4609375	50.1796875	0	0	0	0	0	0	49.4	-4.0609375	-173.2666802	140.0000109
0	60	0	0	8	55.125	0	5.296875	56.71875	53.71875	0	0	0	0	0	0	52.5	-4.21875	-180.0000141	128.00001
0	60	0	0	9	50.765625	0	59.3203125	52.7578125	49.359375	0	0	0	0	0	0	53.3	0.5421875	23.13333514	145.0000113
0	60	0	0	10	50.71875	0	59.0625	52.4296875	49.3125	0	0	0	0	0	0	48.1	-4.3296875	-184.7333478	133.0000104
0	60	0	0	11	57.5859375	0	5.8828125	59.1796875	56.1796875	0	0	0	0	0	0	55.6	-3.5796875	-152.7333453	128.00001
0	60	0	0	12	8.6015625	0	16.3359375	9.8671875	7.1953125	0	0	0	0	0	0	8.4	-1.4671875	-62.60000489	114.0000089
0	60	0	0	13	19.9453125	0	28.6171875	21.140625	18.5390625	0	0	0	0	0	0	18.4	-2.740625	-116.9333425	111.0000087
0	60	0	0	14	41.0625	0	54.2578125	42.3046875	39.65625	0	0	0	0	0	0	38.9	-3.4046875	-145.266678	113.0000088
0	60	0	0	15	59.3203125	0	7.5234375	0.3984375	57.890625	0	0	0	0	0	0	57.8	-2.5984375	-110.8666753	107.0000084
0	80	0	0	1	3.234375	0	15.5625	4.171875	1.359375	0	0	0	0	0	0	6.8	2.628125	112.1333421	120.0000094
0	80	0	0	2	54.9609375	0	2.390625	55.8515625	53.0859375	0	0	0	0	0	0	53.2	-2.6515625	-113.1333422	118.0000092
0	80	0	0	3	53.15625	0	2.671875	54.0703125	51.28125	0	0	0	0	0	0	51.6	-2.4703125	-105.4000082	119.0000093
0	80	0	0	4	1.3125	0	21.6796875	2.2734375	59.4375	0	0	0	0	0	0	1.4	-0.8734375	-37.26666958	121.0000095
0	80	0	0	5	51.4453125	0	59.625	52.359375	49.5703125	0	0	0	0	0	0	48.7	-3.659375	-156.1333455	119.0000093
0	80	0	0	6	54.2109375	0	4.265625	55.0078125	52.3359375	0	0	0	0	0	0	50.1	-4.9078125	-209.4000164	114.0000089
0	80	0	0	7	52.0078125	0	56.34375	52.921875	50.1328125	0	0	0	0	0	0	53.2	0.278125	11.86666759	119.0000093
0	80	0	0	8	36.28125	0	44.1328125	37.21875	34.40625	0	0	0	0	0	0	35.2	-2.01875	-86.13334006	120.0000094
0	80	0	0	9	25.078125	0	32.4140625	26.015625	23.203125	0	0	0	0	0	0	24.9	-1.115625	-47.60000372	120.0000094
0	80	0	0	10	31.640625	0	39.2578125	32.5546875	29.765625	0	0	0	0	0	0	31.8	-0.7546875	-32.20000252	119.0000093
0	80	0	0	11	22.7578125	0	30.375	23.6953125	20.8828125	0	0	0	0	0	0	23.6	-0.0953125	-4.066666984	120.0000094
0	80	0	0	12	16.3359375	0	24.609375	17.203125	14.4609375	0	0	0	0	0	0	16.8	-0.403125	-17.20000134	117.0000091
0	80	0	0	13	25.359375	0	32.9765625	26.1328125	23.484375	0	0	0	0	0	0	23.8	-2.3328125	-99.53334111	113.0000088
0	80	0	0	14	48.3046875	0	57.3046875	49.3359375	46.4296875	0	0	0	0	0	0	47.3	-2.0359375	-86.86667345	124.0000097
0	80	0	0	15	55.0078125	0	2.6015625	55.96875	53.1328125	0	0	0	0	0	0	52.9	-3.06875	-130.9333436	121.0000095
0	100	0	0	1	0.328125	0	8.2734375	1.125	57.984375	0	0	0	0	0	0	0.4	-0.725	-30.93333575	134.0000105
0	100	0	0	2	9.515625	0	20.2265625	10.21875	7.171875	0	0	0	0	0	0	8.1	-2.11875	-90.40000706	130.0000102
0	100	0	0	3	8.4609375	0	16.359375	8.578125	6.1171875	0	0	0	0	0	0	7.4	-1.178125	-50.26667059	105.0000082
0	100	0	0	4	22.828125	0	31.125	23.53125	20.484375	0	0	0	0	0	0	22	-1.53125	-65.33333844	130.0000102
0	100	0	0	5	44.484375	0	54.3046875	45.140625	42.140625	0	0	0	0	0	0	42.8	-2.340625	-99.86667447	128.00001
0	100	0	0	6	54.0234375	0	1.59375	54.84375	51.6796875	0	0	0	0	0	0	52.9	-1.94375	-82.93333981	135.0000105
0	100	0	0	7	1.2890625	0	14.2265625	2.0390625	58.9453125	0	0	0	0	0	0	1.3	-0.7390625	-31.5333358	132.0000103
0	100	0	0	8	25.5	0	36.28125	26.1796875	23.15625	0	0	0	0	0	0	23.7	-2.4796875	-105.8000083	129.0000101
0	100	0	0	9	43.734375	0	57.5859375	44.53125	41.390625	0	0	0	0	0	0	43.6	-0.93125	-39.73333644	134.0000105
0	100	0	0	10	42.8203125	0	55.078125	43.7109375	40.4765625	0	0	0	0	0	0	38.9	-4.8109375	-205.2666827	138.0000108
0	100	0	0	11	37.2421875	0	44.1328125	38.0859375	34.8984375	0	0	0	0	0	0	35.8	-2.2859375	-97.53334095	136.0000106
0	100	0	0	12	35.9765625	0	47.765625	36.8203125	33.6328125	0	0	0	0	0	0	32.9	-3.9203125	-167.2666797	136.0000106
0	100	0	0	13	38.4375	0	47.0625	39.328125	36.09375	0	0	0	0	0	0	35.1	-4.228125	-180.4000141	138.0000108
0	100	0	0	14	33.9609375	0	47.9296875	34.7109375	31.6171875	0	0	0	0	0	0	32.8	-1.9109375	-81.5333397	132.0000103
0	100	0	0	15	59.7421875	0	12.375	0.75	57.3984375	0	0	0	0	0	0	2.8	2.05	87.4666735	143.0000112
0	0	1	0	1	56.0390625	3	12.65625	3.1171875	59.4140625	57.140625	56.0390625	0	0	0	0	56.6	-0.540625	-23.06666847	47.00000367
0	0	1	0	2	59.34375	6.3515625	10.3828125	6.234375	2.8125	0.4921875	59.34375	0	0	0	0	0.4	-0.0921875	-3.933333641	49.00000383
0	0	1	0	3	11.6953125	18.5390625	23.578125	19.1015625	15.65625	12.6796875	11.6953125	0	0	0	0	8.7	-3.9796875	-169.8000133	42.00000328
0	0	1	0	4	33.796875	40.640625	43.96875	40.5	37.5	34.78125	33.796875	0	0	0	0	32.2	-2.58125	-110.1333419	42.00000328
0	0	1	0	5	6.8671875	19.5703125	17.5078125	13.7109375	6.84375	0	0	0	0	0	0	7.7	-6.0109375	-256.4666867	293.0000229
0	0	1	0	6	47.5546875	54.4921875	58.359375	55.03125	51.7734375	48.6328125	47.53125	0	0	0	0	42.2	-6.4328125	-274.4666881	47.00000367
0	0	1	0	7	5.2265625	17.859375	15.8671875	12	5.203125	0	0	0	0	0	0	4.8	-7.2	-307.200024	290.0000227
0	0	1	0	8	23.15625	30.09375	33.1171875	29.2734375	27.1640625	24.234375	23.15625	0	0	0	0	22.2	-2.034375	-86.80000678	46.00000359
0	0	1	0	9	42.9609375	54.65625	53.5078125	48.796875	42.9375	0	0	0	0	0	0	43.1	-5.696875	-243.0666857	250.0000195
0	0	1	0	10	56.1796875	5.53125	4.78125	59.671875	56.1796875	0	0	0	0	0	0	55.1	-4.571875	-195.0666819	149.0000116
0	0	1	0	11	12	18.9140625	20.4140625	13.0546875	11.9765625	0	0	0	0	0	0	12.2	-0.8546875	-36.46666952	46.00000359
0	0	1	0	12	18.3515625	25.9453125	26.53125	20.0859375	18.3515625	0	0	0	0	0	0	16.8	-3.2859375	-140.200011	74.00000578
0	0	1	0	13	31.1015625	38.578125	38.34375	32.71875	31.1015625	0	0	0	0	0	0	27.9	-4.81875	-205.6000161	69.00000539
0	0	1	0	14	59.765625	6.6328125	8.4609375	0.7734375	59.765625	0	0	0	0	0	0	59.7	-1.0734375	-45.80000358	43.00000336
0	0	1	0	15	44.953125	51.46875	55.9453125	51.7265625	50.0859375	45.609375	44.953125	0	0	0	0	42.2	-3.409375	-145.466678	28.00000219
0	20	1	0	1	11.671875	18.7734375	22.1484375	12.9140625	11.203125	0	0	0	0	0	0	11.8	-1.1140625	-47.53333705	73.0000057
0	20	1	0	2	5.0625	12.65625	13.1953125	6.796875	4.59375	0	0	0	0	0	0	7.6	0.803125	34.26666934	94.00000734
0	20	1	0	3	20.1796875	26.9296875	28.6875	21.0703125	19.7109375	0	0	0	0	0	0	17.9	-3.1703125	-135.2666772	58.00000453
0	20	1	0	4	30.7265625	37.8515625	39.09375	31.9921875	30.2578125	0	0	0	0	0	0	30.8	-1.1921875	-50.86667064	74.00000578
0	20	1	0	5	30.46875	37.3359375	41.3671875	31.4765625	30	0	0	0	0	0	0	28.8	-2.6765625	-114.2000089	63.00000492
0	20	1	0	6	48.65625	55.2890625	55.078125	49.4296875	48.1640625	0	0	0	0	0	0	47.1	-2.3296875	-99.40000777	54.00000422
0	20	1	0	7	49.1484375	55.8515625	57.4921875	49.9921875	48.6796875	0	0	0	0	0	0	47.8	-2.1921875	-93.53334064	56.00000438
0	20	1	0	8	6.46875	13.171875	14.0625	7.3125	5.9765625	0	0	0	0	0	0	5.9	-1.4125	-60.26667138	57.00000445
0	20	1	0	9	18.328125	25.171875	25.2421875	19.3125	17.8359375	0	0	0	0	0	0	16.8	-2.5125	-107.2000084	63.00000492
0	20	1	0	10	30.4453125	37.1953125	37.96875	31.3359375	29.953125	0	0	0	0	0	0	28.7	-2.6359375	-112.4666755	59.00000461
0	20	1	0	11	46.125	52.8046875	52.3359375	46.9453125	45.65625	0	0	0	0	0	0	44.7	-2.2453125	-95.80000748	55.0000043
0	20	1	0	12	23.53125	30.46875	29.7421875	24.5859375	23.0625	0	0	0	0	0	0	22.8	-1.7859375	-76.20000595	65.00000508
0	20	1	0	13	42.140625	49.03125	48.9375	43.171875	41.671875	0	0	0	0	0	0	40.7	-2.471875	-105.4666749	64.000005
0	20	1	0	14	44.578125	51.3515625	50.71875	45.4921875	44.109375	0	0	0	0	0	0	41.9	-3.5921875	-153.2666786	59.00000461
0	20	1	0	15	56.578125	3.2578125	2.5078125	57.3984375	56.109375	0	0	0	0	0	0	51.6	-5.7984375	-247.4000193	55.0000043
0	40	1	0	1	32.6484375	40.078125	44.90625	34.21875	31.7109375	0	0	0	0	0	0	31.1	-3.11875	-133.0666771	107.0000084
0	40	1	0	2	56.7421875	3.703125	6.375	57.84375	55.8046875	0	0	0	0	0	0	55.9	-1.94375	-82.93333981	87.0000068
0	40	1	0	3	6.328125	13.5703125	15.1640625	7.7109375	5.390625	0	0	0	0	0	0	4.9	-2.8109375	-119.9333427	99.00000773
0	40	1	0	4	36.890625	43.5234375	49.4296875	44.4609375	41.0859375	37.6640625	35.9296875	0	0	0	0	36.9	-0.7640625	-32.60000255	74.00000578
0	40	1	0	5	50.8828125	57.9609375	3.3046875	52.1015625	49.9453125	0	0	0	0	0	0	52.2	0.0984375	4.200000328	92.00000719
0	40	1	0	6	1.21875	8.25	12.7265625	2.390625	0.28125	0	0	0	0	0	0	59.7	-2.690625	-114.800009	90.00000703
0	40	1	0	7	12.2109375	18.984375	23.0625	13.125	11.2734375	0	0	0	0	0	0	7.8	-5.325	-227.2000178	79.00000617
0	40	1	0	8	26.7421875	35.203125	43.6875	29.3203125	25.8046875	0	0	0	0	0	0	23	-6.3203125	-269.6666877	150.0000117
0	40	1	0	9	31.40625	38.1796875	0	32.3203125	30.46875	0	0	0	0	0	0	28.7	-3.6203125	-154.4666787	79.00000617
0	40	1	0	10	44.4609375	51.5390625	0	45.6796875	43.5234375	0	0	0	0	0	0	42.5	-3.1796875	-135.6666773	92.00000719
0	40	1	0	11	15.7734375	22.640625	0	16.78125	14.8359375	0	0	0	0	0	0	14.8	-1.98125	-84.53333994	83.00000648
0	40	1	0	12	39	46.1484375	44.578125	40.2890625	38.0625	0	0	0	0	0	0	36.7	-3.5890625	-153.1333453	95.00000742
0	40	1	0	13	4.6640625	11.25	10.0078125	5.390625	3.7265625	0	0	0	0	0	0	3.2	-2.190625	-93.46667397	71.00000555
0	40	1	0	14	40.8515625	47.7421875	50.6484375	41.8828125	39.9140625	0	0	0	0	0	0	39.4	-2.4828125	-105.9333416	84.00000656
0	40	1	0	15	25.21875	32.0390625	30.890625	26.1796875	24.28125	0	0	0	0	0	0	24.8	-1.3796875	-58.86667127	81.00000633
0	60	1	0	1	11.25	18.28125	40.6640625	12.421875	9.84375	0	0	0	0	0	0	13.2	0.778125	33.20000259	110.0000086
0	60	1	0	2	13.0078125	19.9921875	0	14.1328125	11.6015625	0	0	0	0	0	0	15.6	1.4671875	62.60000489	108.0000084
0	60	1	0	3	24.46875	32.0390625	0	26.1796875	23.0625	0	0	0	0	0	0	23.8	-2.3796875	-101.5333413	133.0000104
0	60	1	0	4	45.09375	51.890625	0	46.03125	43.6875	0	0	0	0	0	0	44.1	-1.93125	-82.40000644	100.0000078
0	60	1	0	5	10.21875	16.921875	0	11.0390625	8.7890625	0	0	0	0	0	0	12.1	1.0609375	45.2666702	96.0000075
0	60	1	0	6	31.265625	38.015625	0	32.15625	29.859375	0	0	0	0	0	0	31.1	-1.05625	-45.06667019	98.00000766
0	60	1	0	7	2.4609375	9.328125	0	3.46875	1.0546875	0	0	0	0	0	0	2.8	-0.66875	-28.53333556	103.000008
0	60	1	0	8	25.8515625	32.671875	0	26.8125	24.421875	0	0	0	0	0	0	25.6	-1.2125	-51.73333737	102.000008
0	60	1	0	9	58.0078125	4.921875	11.390625	59.0625	56.6015625	0	0	0	0	0	0	57.7	-1.3625	-58.13333787	105.0000082
0	60	1	0	10	21.7734375	28.7109375	0	22.8515625	20.3671875	0	0	0	0	0	0	21.5	-1.3515625	-57.66667117	106.0000083
0	60	1	0	11	38.9765625	45.609375	41.8828125	39.75	37.546875	0	0	0	0	0	0	37.4	-2.35	-100.2666745	94.00000734
0	60	1	0	12	44.109375	50.7890625	58.9453125	44.9296875	42.703125	0	0	0	0	0	0	43.7	-1.2296875	-52.46667077	95.00000742
0	60	1	0	13	43.734375	50.5546875	50.8125	44.6953125	42.328125	0	0	0	0	0	0	42.8	-1.8953125	-80.86667298	101.0000079
0	60	1	0	14	58.6875	5.4609375	5.8125	59.6015625	57.28125	0	0	0	0	0	0	57.7	-1.9015625	-81.13333967	99.00000773
0	60	1	0	15	12.5625	19.40625	23.6484375	13.546875	11.15625	0	0	0	0	0	0	12.8	-0.746875	-31.86666916	102.000008
0	80	1	0	1	33.5859375	40.6640625	56.859375	34.8046875	31.7109375	0	0	0	0	0	0	31.2	-3.6046875	-153.800012	132.0000103
0	80	1	0	2	30.5625	38.015625	43.359375	37.8984375	34.78125	32.15625	28.6875	0	0	0	0	27.9	-4.25625	-181.6000142	148.0000116
0	80	1	0	3	46.1015625	53.25	7.3125	47.390625	44.2265625	0	0	0	0	0	0	44.6	-2.790625	-119.066676	135.0000105
0	80	1	0	4	41.765625	49.078125	58.125	43.21875	39.890625	0	0	0	0	0	0	39.8	-3.41875	-145.8666781	142.0000111
0	80	1	0	5	50.296875	58.78125	4.265625	52.921875	48.421875	0	0	0	0	0	0	48.9	-4.021875	-171.6000134	192.000015
0	80	1	0	6	2.0390625	10.875	17.484375	5.015625	0.1640625	0	0	0	0	0	0	3.7	-1.315625	-56.13333772	207.0000162
0	80	1	0	7	13.96875	27.609375	27.3984375	21.7265625	12.0703125	0	0	0	0	0	0	12.6	-9.1265625	-389.4000304	412.0000322
0	80	1	0	8	31.4765625	38.5546875	35.8828125	32.6953125	29.578125	0	0	0	0	0	0	27.1	-5.5953125	-238.733352	133.0000104
0	80	1	0	9	44.7890625	53.2734375	59.0390625	47.4140625	42.9140625	0	0	0	0	0	0	43.7	-3.7140625	-158.466679	192.000015
0	80	1	0	10	55.3828125	2.3671875	9.515625	56.484375	53.5078125	0	0	0	0	0	0	54.4	-2.084375	-88.93334028	127.0000099
0	80	1	0	11	12.2109375	19.4765625	25.2421875	13.6171875	10.3359375	0	0	0	0	0	0	11.2	-2.4171875	-103.1333414	140.0000109
0	80	1	0	12	58.921875	6	11.015625	0.140625	57.046875	0	0	0	0	0	0	53.3	-6.840625	-291.8666895	132.0000103
0	80	1	0	13	11.953125	19.59375	22.8984375	13.734375	10.078125	0	0	0	0	0	0	9.5	-4.234375	-180.6666808	156.0000122
0	80	1	0	14	23.5078125	30.8203125	35.6953125	24.9609375	21.6328125	0	0	0	0	0	0	23.2	-1.7609375	-75.1333392	142.0000111
0	80	1	0	15	51.7265625	2.765625	7.7109375	56.90625	49.828125	0	0	0	0	0	0	52.8	-4.10625	-175.2000137	302.0000236
0	100	1	0	1	23.578125	30.6328125	33.890625	24.7734375	21.2109375	0	0	0	0	0	0	26.2	1.4265625	60.86667142	152.0000119
0	100	1	0	2	32.8828125	39.7734375	42.2109375	33.9140625	30.5390625	0	0	0	0	0	0	33.5	-0.4140625	-17.66666805	144.0000113
0	100	1	0	3	47.859375	54.8203125	54.984375	48.9609375	45.515625	0	0	0	0	0	0	47.5	-1.4609375	-62.3333382	147.0000115
0	100	1	0	4	3.4453125	10.265625	11.34375	4.40625	1.1015625	0	0	0	0	0	0	7.5	3.09375	132.0000103	141.000011
0	100	1	0	5	34.6171875	41.5078125	45.796875	35.6484375	32.2734375	0	0	0	0	0	0	34.3	-1.3484375	-57.53333783	144.0000113
0	100	1	0	6	1.0078125	7.640625	0	12.8671875	7.921875	1.78125	58.6640625	0	0	0	0	4.8	3.01875	128.8000101	133.0000104
0	100	1	0	7	0.046875	6.84375	8.015625	0.984375	57.703125	0	0	0	0	0	0	3.9	2.915625	124.4000097	140.0000109
0	100	1	0	8	29.203125	36.09375	40.2890625	30.234375	26.859375	0	0	0	0	0	0	27.2	-3.034375	-129.4666768	144.0000113
0	100	1	0	9	0.703125	7.5703125	4.4296875	1.7109375	58.359375	0	0	0	0	0	0	1	-0.7109375	-30.3333357	143.0000112
0	100	1	0	10	3.0703125	9.6796875	9.609375	3.8203125	0.7265625	0	0	0	0	0	0	4.8	0.9796875	41.80000327	132.0000103
0	100	1	0	11	22.6171875	29.5546875	29.9296875	23.6953125	20.2734375	0	0	0	0	0	0	22.5	-1.1953125	-51.00000398	146.0000114
0	100	1	0	12	42.375	49.7578125	51.046875	43.8984375	40.03125	0	0	0	0	0	0	42.8	-1.0984375	-46.86667033	165.0000129
0	100	1	0	13	0.1171875	7.078125	0	1.21875	57.7734375	0	0	0	0	0	0	2.7	1.48125	63.20000494	147.0000115
0	100	1	0	14	11.6015625	18.46875	14.8828125	12.609375	9.2578125	0	0	0	0	0	0	12.2	-0.409375	-17.46666803	143.0000112
0	100	1	0	15	35.390625	42.234375	41.2734375	36.375	33.046875	0	0	0	0	0	0	36.4	0.025	1.06666675	142.0000111
0	0	1	1	1	28.8515625	35.859375	33.4453125	30	28.8515625	0	0	0	0	0	0	32.2	-3.659375	-156.1333455	49.00000383
0	0	1	1	2	11.1328125	18.65625	19.78125	12.796875	11.1328125	0	0	0	0	0	0	17.7	-0.95625	-40.80000319	71.00000555
0	0	1	1	3	30.3046875	42.9609375	41.671875	37.1015625	30.3046875	0	0	0	0	0	0	37.8	-5.1609375	-220.2000172	290.0000227
0	0	1	1	4	58.21875	5.2265625	9.140625	4.03125	3.140625	59.34375	58.21875	0	0	0	0	4.2	-1.0265625	-43.80000342	48.00000375
0	0	1	1	5	6.515625	14.1328125	15.4921875	8.2734375	6.4921875	0	0	0	0	0	0	12.2	-1.9328125	-82.46667311	76.00000594
0	0	1	1	6	34.2890625	44.765625	44.015625	38.90625	34.265625	0	0	0	0	0	0	44.5	-0.265625	-11.33333422	198.0000155
0	0	1	1	7	50.5546875	57.6328125	0.1875	51.7734375	50.5546875	0	0	0	0	0	0	54.6	-3.0328125	-129.4000101	52.00000406
0	0	1	1	8	12.46875	19.1953125	23.953125	18.5859375	17.71875	13.3359375	12.4453125	0	0	0	0	16.5	-2.6953125	-115.000009	38.00000297
0	0	1	1	9	41.4140625	48.28125	56.109375	49.1953125	45.5390625	42.421875	41.4140625	0	0	0	0	46.6	-1.68125	-71.73333894	43.00000336
0	0	1	1	10	18.421875	25.1953125	30.234375	25.03125	23.25	19.3359375	18.421875	0	0	0	0	22.5	-2.6953125	-115.000009	39.00000305
0	0	1	1	11	51.7265625	58.546875	3.65625	59.6015625	55.8984375	52.6640625	51.7265625	0	0	0	0	57.1	-1.446875	-61.73333816	40.00000313
0	0	1	1	12	2.2265625	10.0078125	14.859375	9.8203125	6.1640625	4.1484375	2.2265625	0	0	0	0	7.6	-2.4078125	-102.7333414	82.00000641
0	0	1	1	13	47.203125	53.9296875	51.3046875	48.0703125	47.203125	0	0	0	0	0	0	51.8	-2.1296875	-90.86667377	37.00000289
0	0	1	1	14	12.9140625	19.4765625	24.1171875	20.671875	16.3828125	13.6171875	12.9140625	0	0	0	0	15.7	-3.7765625	-161.1333459	30.00000234
0	0	1	1	15	47.7890625	54.515625	52.640625	48.65625	47.7890625	0	0	0	0	0	0	49.7	-4.815625	-205.4666827	37.00000289
0	20	1	1	1	3.890625	12.984375	20.7421875	7.125	3.421875	0	0	0	0	0	0	12.2	-0.784375	-33.46666928	158.0000123
0	20	1	1	2	21.1171875	27.9609375	32.8125	27.5390625	25.8984375	22.1015625	20.6484375	0	0	0	0	26.4	-1.5609375	-66.6000052	62.00000484
0	20	1	1	3	55.171875	2.0390625	0	56.1796875	54.703125	0	0	0	0	0	0	2.4	0.3609375	15.4000012	63.00000492
0	20	1	1	4	24.328125	31.5703125	53.71875	25.7109375	23.859375	0	0	0	0	0	0	27.8	-3.7703125	-160.8666792	79.00000617
0	20	1	1	5	48.3984375	55.21875	18.28125	49.359375	47.90625	0	0	0	0	0	0	56.4	1.18125	50.40000394	62.00000484
0	20	1	1	6	6.375	13.1953125	14.53125	7.3359375	5.90625	0	0	0	0	0	0	11.6	-1.5953125	-68.06667198	61.00000477
0	20	1	1	7	25.921875	32.9765625	30.4453125	27.1171875	25.453125	0	0	0	0	0	0	27.5	-5.4765625	-233.6666849	71.00000555
0	20	1	1	8	36.28125	43.1953125	40.921875	37.3359375	35.7890625	0	0	0	0	0	0	41.7	-1.4953125	-63.80000498	66.00000516
0	20	1	1	9	37.5703125	44.4375	42.5859375	38.5546875	37.1015625	0	0	0	0	0	0	44.5	0.0625	2.666666875	62.00000484
0	20	1	1	10	48.609375	55.59375	52.3828125	49.734375	48.1171875	0	0	0	0	0	0	50.2	-5.39375	-230.1333513	69.00000539
0	20	1	1	11	58.78125	5.7890625	2.8359375	59.9296875	58.3125	0	0	0	0	0	0	4.7	-1.0890625	-46.4666703	69.00000539
0	20	1	1	12	58.4765625	5.5078125	2.34375	59.6484375	57.984375	0	0	0	0	0	0	3.8	-1.7078125	-72.86667236	71.00000555
0	20	1	1	13	53.578125	0.6328125	57.984375	54.7734375	53.109375	0	0	0	0	0	0	58.1	-2.5328125	-108.0666751	71.00000555
0	20	1	1	14	57.2109375	4.1015625	1.359375	58.2421875	56.7421875	0	0	0	0	0	0	1.2	-2.9015625	-123.8000097	64.000005
0	20	1	1	15	10.265625	17.203125	14.390625	11.34375	9.796875	0	0	0	0	0	0	13.4	-3.803125	-162.2666793	66.00000516
0	40	1	1	1	38.203125	44.9296875	9.0703125	39.0703125	37.265625	0	0	0	0	0	0	42.5	-2.4296875	-103.6666748	77.00000602
0	40	1	1	2	36.2109375	43.1484375	1.8046875	37.2890625	35.25	0	0	0	0	0	0	38.9	-4.2484375	-181.2666808	87.0000068
0	40	1	1	3	28.2890625	35.2734375	35.71875	29.4140625	27.3515625	0	0	0	0	0	0	34.7	-0.5734375	-24.46666858	88.00000688
0	40	1	1	4	41.8359375	48.65625	49.78125	42.796875	40.8984375	0	0	0	0	0	0	43.6	-5.05625	-215.7333502	81.00000633
0	40	1	1	5	38.6015625	45.4453125	59.765625	39.5859375	37.6640625	0	0	0	0	0	0	37.7	-7.7453125	-330.4666925	82.00000641
0	40	1	1	6	49.0546875	55.734375	0.421875	49.875	48.1171875	0	0	0	0	0	0	52.8	-2.934375	-125.2000098	75.00000586
0	40	1	1	7	56.859375	3.984375	6.609375	58.125	55.8984375	0	0	0	0	0	0	58.1	-5.884375	-251.0666863	95.00000742
0	40	1	1	8	4.4296875	11.2734375	59.15625	5.4140625	3.4921875	0	0	0	0	0	0	6.7	-4.5734375	-195.1333486	82.00000641
0	40	1	1	9	24.421875	31.5	32.484375	25.640625	23.4609375	0	0	0	0	0	0	27.5	-4	-170.66668	93.00000727
0	40	1	1	10	42.9140625	49.875	50.25	44.015625	41.9765625	0	0	0	0	0	0	45.1	-4.775	-203.7333493	87.0000068
0	40	1	1	11	3.796875	10.6171875	11.3203125	4.7578125	2.859375	0	0	0	0	0	0	2.9	-7.7171875	-329.2666924	81.00000633
0	40	1	1	12	24.421875	31.171875	35.6015625	25.3125	23.4609375	0	0	0	0	0	0	26.9	-4.271875	-182.2666809	79.00000617
0	40	1	1	13	44.578125	51.3046875	18.8203125	45.4453125	43.640625	0	0	0	0	0	0	48	-3.3046875	-141.000011	77.00000602
0	40	1	1	14	4.7578125	11.3203125	28.3125	5.4609375	3.8203125	0	0	0	0	0	0	6.2	-5.1203125	-218.4666837	70.00000547
0	40	1	1	15	26.3671875	33.0703125	57.421875	27.2109375	25.4296875	0	0	0	0	0	0	27.1	-5.9703125	-254.7333532	76.00000594
0	60	1	1	1	14.6953125	21.703125	29.0625	15.84375	13.265625	0	0	0	0	0	0	17.8	-3.903125	-166.5333463	110.0000086
0	60	1	1	2	30.84375	37.7109375	52.640625	31.8515625	29.4140625	0	0	0	0	0	0	35.8	-1.9109375	-81.5333397	104.0000081
0	60	1	1	3	45.7265625	52.6640625	57.7734375	46.8046875	44.3203125	0	0	0	0	0	0	52.6	-0.0640625	-2.733333547	106.0000083
0	60	1	1	4	1.546875	8.578125	10.59375	2.71875	0.140625	0	0	0	0	0	0	7.2	-1.378125	-58.80000459	110.0000086
0	60	1	1	5	14.578125	21.65625	27.3046875	15.796875	13.171875	0	0	0	0	0	0	17.3	-4.35625	-185.8666812	112.0000088
0	60	1	1	6	14.8125	21.609375	23.2734375	15.75	13.40625	0	0	0	0	0	0	17	-4.609375	-196.666682	100.0000078
0	60	1	1	7	20.90625	27.7265625	31.6875	21.8671875	19.5	0	0	0	0	0	0	23.8	-3.9265625	-167.5333464	101.0000079
0	60	1	1	8	32.6953125	39.5859375	39.7734375	33.7265625	31.2890625	0	0	0	0	0	0	35.1	-4.4859375	-191.400015	104.0000081
0	60	1	1	9	48.9609375	56.203125	18.3515625	50.34375	47.5546875	0	0	0	0	0	0	53.3	-2.903125	-123.8666763	119.0000093
0	60	1	1	10	12.6328125	19.546875	24.6328125	13.6875	11.2265625	0	0	0	0	0	0	15.8	-3.746875	-159.8666792	105.0000082
0	60	1	1	11	39.703125	46.5703125	5.765625	40.7109375	38.296875	0	0	0	0	0	0	43.8	-2.7703125	-118.2000092	103.000008
0	60	1	1	12	55.9921875	2.9296875	5.109375	57.0703125	54.5625	0	0	0	0	0	0	0.4	-2.5296875	-107.9333418	107.0000084
0	60	1	1	13	51.9375	58.7578125	58.03125	52.8984375	50.53125	0	0	0	0	0	0	56.8	-1.9578125	-83.53333986	101.0000079
0	60	1	1	14	57.8203125	4.828125	8.765625	58.96875	56.4140625	0	0	0	0	0	0	3.8	-1.028125	-43.86667009	109.0000085
0	60	1	1	15	6.9375	14.0625	16.7109375	8.203125	5.53125	0	0	0	0	0	0	12.1	-1.9625	-83.73333988	114.0000089
0	80	1	1	1	32.15625	40.0078125	42.9609375	34.1484375	30.2578125	0	0	0	0	0	0	35.5	-4.5078125	-192.3333484	166.000013
0	80	1	1	2	46.5703125	53.8359375	54.703125	47.9765625	44.6953125	0	0	0	0	0	0	51.3	-2.5359375	-108.2000085	140.0000109
0	80	1	1	3	11.765625	18.8671875	18.984375	13.0078125	9.8671875	0	0	0	0	0	0	17.1	-1.7671875	-75.40000589	134.0000105
0	80	1	1	4	37.96875	45.234375	45.0703125	39.375	36.09375	0	0	0	0	0	0	43.8	-1.434375	-61.20000478	140.0000109
0	80	1	1	5	55.5	2.7421875	2.578125	56.8828125	53.625	0	0	0	0	0	0	1.1	-1.6421875	-70.06667214	139.0000109
0	80	1	1	6	3.3984375	10.4296875	10.4765625	4.5703125	1.5234375	0	0	0	0	0	0	8.9	-1.5296875	-65.26667177	130.0000102
0	80	1	1	7	53.5078125	0.3984375	3.609375	54.5390625	51.6328125	0	0	0	0	0	0	58.8	-1.5984375	-68.20000533	124.0000097
0	80	1	1	8	55.7109375	2.578125	2.0390625	56.71875	53.8359375	0	0	0	0	0	0	57.4	-5.178125	-220.9333506	123.0000096
0	80	1	1	9	10.8046875	17.9765625	22.1484375	12.1171875	8.9296875	0	0	0	0	0	0	17.4	-0.5765625	-24.60000192	136.0000106
0	80	1	1	10	29.1796875	36.28125	35.4140625	30.421875	27.3046875	0	0	0	0	0	0	35.6	-0.68125	-29.06666894	133.0000104
0	80	1	1	11	33.4453125	40.3828125	39.0703125	34.5234375	31.5703125	0	0	0	0	0	0	37.8	-2.5828125	-110.2000086	126.0000098
0	80	1	1	12	42.703125	49.8515625	49.7109375	43.9921875	40.828125	0	0	0	0	0	0	49.1	-0.7515625	-32.06666917	135.0000105
0	80	1	1	13	59.296875	6.515625	6.0703125	0.65625	57.421875	0	0	0	0	0	0	4.5	-2.015625	-86.00000672	138.0000108
0	80	1	1	14	9.4453125	16.9453125	16.640625	11.0859375	7.5703125	0	0	0	0	0	0	15.3	-1.6453125	-70.20000548	150.0000117
0	80	1	1	15	47.15625	54.421875	55.6171875	48.5625	45.28125	0	0	0	0	0	0	53.7	-0.721875	-30.80000241	140.0000109
0	100	1	1	1	8.7421875	16.1953125	19.875	10.3359375	6.3984375	0	0	0	0	0	0	17.5	1.3046875	55.66667102	168.0000131
0	100	1	1	2	30.5625	37.9921875	39.9140625	32.1328125	28.1953125	0	0	0	0	0	0	38.6	0.6078125	25.93333536	168.0000131
0	100	1	1	3	45.046875	52.0546875	51.8203125	46.1953125	42.703125	0	0	0	0	0	0	52.2	0.1453125	6.200000484	149.0000116
0	100	1	1	4	44.7421875	51.703125	50.7421875	45.84375	42.3984375	0	0	0	0	0	0	47.1	-4.603125	-196.4000153	147.0000115
0	100	1	1	5	2.1796875	9.2109375	9.6796875	3.3515625	59.8125	0	0	0	0	0	0	7.4	-1.8109375	-77.2666727	151.0000118
0	100	1	1	6	31.3828125	37.8984375	36.890625	32.0390625	29.0390625	0	0	0	0	0	0	34.8	-3.0984375	-132.2000103	128.00001
0	100	1	1	7	8.6484375	15.3515625	14.2265625	9.4921875	6.3046875	0	0	0	0	0	0	15.2	-0.1515625	-6.466667172	136.0000106
0	100	1	1	8	22.59375	29.1796875	28.078125	23.3203125	20.25	0	0	0	0	0	0	26.4	-2.7796875	-118.6000093	131.0000102
0	100	1	1	9	55.2890625	2.0859375	2.0625	56.2265625	52.9453125	0	0	0	0	0	0	0.5	-1.5859375	-67.66667195	140.0000109
0	100	1	1	10	44.109375	51	53.90625	45.140625	41.765625	0	0	0	0	0	0	47.8	-3.2	-136.533344	144.0000113
0	100	1	1	11	7.5703125	14.3671875	16.21875	8.5078125	5.2265625	0	0	0	0	0	0	13.1	-1.2671875	-54.06667089	140.0000109
0	100	1	1	12	24.6328125	31.546875	33.75	25.6875	22.2890625	0	0	0	0	0	0	29.9	-1.646875	-70.26667216	145.0000113
0	100	1	1	13	15.609375	22.6875	28.78125	16.8046875	13.265625	0	0	0	0	0	0	19.8	-2.8875	-123.2000096	151.0000118
0	100	1	1	14	38.8828125	46.1015625	48.9375	40.21875	36.5390625	0	0	0	0	0	0	43.5	-2.6015625	-111.0000087	157.0000123
0	100	1	1	15	2.953125	10.1015625	8.859375	4.2421875	0.609375	0	0	0	0	0	0	7.1	-3.0015625	-128.0666767	155.0000121
1	-	0	0	1	2.8125	0	41.8828125	38.9765625	24.2578125	7.6640625	0.9375	0	0	0	0	12.7	5.0359375	214.8666835	287.0000224
1	-	0	0	2	3.5390625	0	12.0234375	6.140625	3.0703125	0	0	0	0	0	0	5.2	-0.940625	-40.13333647	131.0000102
1	-	0	0	3	35.7421875	0	43.8046875	37.4765625	34.3359375	0	0	0	0	0	0	30.3	-7.1765625	-306.2000239	134.0000105
1	-	0	0	4	16.78125	0	33.75	20.203125	14.4375	0	0	0	0	0	0	25.4	5.196875	221.7333507	246.0000192
1	-	0	0	5	55.5	0	9.9375	59.671875	53.625	0	0	0	0	0	0	54.2	-5.471875	-233.4666849	258.0000202
1	-	0	0	6	46.6875	0	1.8046875	51	45.28125	0	0	0	0	0	0	51.3	0.3	12.800001	244.0000191
1	-	0	0	7	9.3515625	0	23.5078125	13.78125	8.4140625	0	0	0	0	0	0	11.4	-2.38125	-101.6000079	229.0000179
1	-	0	0	8	58.1015625	0	14.15625	2.6953125	57.6328125	0	0	0	0	0	0	12.1	9.4046875	401.266698	216.0000169
1	-	0	0	9	4.96875	0	17.578125	9.4453125	3.5625	0	0	0	0	0	0	6.5	-2.9453125	-125.6666765	251.0000196
1	-	0	0	10	21.9375	0	39.8203125	27.5625	21	0	0	0	0	0	0	22.5	-5.0625	-216.0000169	280.0000219
1	-	0	0	11	19.4296875	0	34.0078125	22.8984375	17.5546875	0	0	0	0	0	0	26	3.1015625	132.3333437	228.0000178
1	-	0	0	12	44.015625	0	54.8671875	46.40625	41.671875	0	0	0	0	0	0	43.1	-3.30625	-141.0666777	202.0000158
1	-	0	0	13	19.3828125	0	27.8203125	20.625	17.0390625	0	0	0	0	0	0	18.9	-1.725	-73.60000575	153.000012
1	-	0	0	14	3.2578125	0	16.1015625	7.7578125	2.7890625	0	0	0	0	0	0	21.6	13.8421875	590.6000461	212.0000166
1	-	0	0	15	17.578125	0	30.796875	22.359375	16.640625	0	0	0	0	0	0	32.2	9.840625	419.8666995	244.0000191
1	-	1	0	1	6.515625	16.7578125	17.765625	10.8984375	5.109375	0	0	0	0	0	0	13.5	2.6015625	111.0000087	247.0000193
1	-	1	0	2	9.9375	19.6171875	18.46875	13.7578125	9.46875	0	0	0	0	0	0	16.4	2.6421875	112.7333421	183.0000143
1	-	1	0	3	27.28125	35.25	34.1953125	29.390625	26.34375	0	0	0	0	0	0	27.4	-1.990625	-84.93333997	130.0000102
1	-	1	0	4	40.1484375	48.3984375	47.484375	42.5390625	39.6796875	0	0	0	0	0	0	42.1	-0.4390625	-18.7333348	122.0000095
1	-	1	0	5	0.234375	7.40625	5.6953125	1.5234375	57.8671875	0	0	0	0	0	0	58.3	-3.2234375	-137.5333441	156.0000122
1	-	1	0	6	15.703125	24.9609375	23.9296875	19.1015625	14.765625	0	0	0	0	0	0	16.4	-2.7015625	-115.2666757	185.0000145
1	-	1	0	7	31.875	38.6015625	37.2890625	32.7421875	29.53125	0	0	0	0	0	0	32.8	0.0578125	2.466666859	137.0000107
1	-	1	0	8	42.890625	48.890625	47.25	43.03125	41.015625	0	0	0	0	0	0	38.2	-4.83125	-206.1333494	86.00000672
1	-	1	0	9	48.9140625	55.734375	54.140625	49.875	47.0390625	0	0	0	0	0	0	46.8	-3.075	-131.2000103	121.0000095
1	-	1	0	10	5.5546875	13.8515625	0	24.5859375	14.0859375	7.9921875	5.0859375	0	0	0	0	9.1	1.1078125	47.26667036	124.0000097
1	-	1	0	11	18.984375	25.1953125	24.890625	19.3125	17.578125	0	0	0	0	0	0	17.6	-1.7125	-73.06667237	74.00000578
1	-	1	0	12	35.6953125	41.1328125	0	48.9609375	40.6640625	35.2734375	33.328125	0	0	0	0	32.8	-2.4734375	-105.5333416	83.00000648
1	-	1	0	13	40.125	48.1171875	48.09375	42.2578125	39.1875	0	0	0	0	0	0	37.8	-4.4578125	-190.2000149	131.0000102
1	-	1	0	14	42.3515625	49.0546875	47.34375	43.1953125	40.9453125	0	0	0	0	0	0	39.4	-3.7953125	-161.933346	96.0000075
1	-	1	0	15	45.5859375	51.890625	51.3046875	46.03125	43.7109375	0	0	0	0	0	0	42.5	-3.53125	-150.6666784	99.00000773
1	-	1	1	1	6.421875	16.5	16.9453125	10.6171875	5.484375	0	0	0	0	0	0	14.7	-1.8	-76.800006	219.0000171
1	-	1	1	2	55.1484375	5.15625	4.734375	59.2734375	54.6796875	0	0	0	0	0	0	5.8	0.64375	27.46666881	196.0000153
1	-	1	1	3	22.96875	31.1484375	29.203125	25.2890625	20.625	0	0	0	0	0	0	29.7	-1.4484375	-61.80000483	199.0000155
1	-	1	1	4	32.2734375	43.5	44.53125	37.640625	31.8046875	0	0	0	0	0	0	38.6	-4.9	-209.066683	249.0000195
1	-	1	1	5	51.1875	0.703125	59.390625	54.84375	50.25	0	0	0	0	0	0	57.8	-2.903125	-123.8666763	196.0000153
1	-	1	1	6	4.8515625	13.9453125	12.8203125	8.0859375	4.3828125	0	0	0	0	0	0	12.3	-1.6453125	-70.20000548	158.0000123
1	-	1	1	7	19.359375	27.7734375	27	21.9140625	17.953125	0	0	0	0	0	0	23.5	-4.2734375	-182.3333476	169.0000132
1	-	1	1	8	27.609375	35.15625	33.609375	29.296875	25.265625	0	0	0	0	0	0	32.5	-2.65625	-113.3333422	172.0000134
1	-	1	1	9	45.9375	54.28125	53.1796875	48.421875	44.0625	0	0	0	0	0	0	53.8	-0.48125	-20.53333494	186.0000145
1	-	1	1	10	9.46875	18.1640625	16.7109375	12.3046875	8.0625	0	0	0	0	0	0	17.6	-0.5640625	-24.06666855	181.0000141
1	-	1	1	11	57.140625	5.9296875	5.671875	0.0703125	56.203125	0	0	0	0	0	0	4.3	-1.6296875	-69.53333877	165.0000129
1	-	1	1	12	25.6171875	33.140625	31.453125	27.28125	23.2734375	0	0	0	0	0	0	30.8	-2.340625	-99.86667447	171.0000134
1	-	1	1	13	41.625	49.546875	49.6640625	43.6875	39.7265625	0	0	0	0	0	0	48.8	-0.746875	-31.86666916	169.0000132
1	-	1	1	14	5.765625	14.625	13.265625	8.765625	4.359375	0	0	0	0	0	0	13.2	-1.425	-60.80000475	188.0000147
1	-	1	1	15	28.7109375	36.7265625	35.8359375	30.84375	26.8359375	0	0	0	0	0	0	34.8	-1.9265625	-82.20000642	171.0000134
2	-	0	0	1	8.5546875	0	11.4375	9.375	0	0	0	0	0	0	0	8.4	-0.975	-41.60000325	0
2	-	0	0	2	2.8125	0	5.953125	3.6796875	0	0	0	0	0	0	0	2.8	-0.8796875	-37.53333627	0
2	-	0	0	3	40.6171875	0	51.421875	41.4375	0	0	0	0	0	0	0	37.4	-4.0375	-172.2666801	0
2	-	0	0	4	12.234375	0	26.3203125	12.984375	0	0	0	0	0	0	0	12.3	-0.684375	-29.20000228	0
2	-	0	0	5	45.046875	0	54.09375	45.890625	0	0	0	0	0	0	0	44	-1.890625	-80.66667297	0
2	-	0	0	6	20.4140625	0	33.5859375	21.234375	0	0	0	0	0	0	0	21.4	0.165625	7.066667219	0
2	-	0	0	7	6.28125	0	16.40625	7.1953125	0	0	0	0	0	0	0	7.8	0.6046875	25.80000202	0
2	-	0	0	8	33.6796875	0	56.0390625	34.453125	0	0	0	0	0	0	0	32.5	-1.953125	-83.33333984	0
2	-	0	0	9	24.9609375	0	41.109375	25.7578125	0	0	0	0	0	0	0	25.2	-0.5578125	-23.80000186	0
2	-	0	0	10	13.265625	0	24.7734375	13.9921875	0	0	0	0	0	0	0	11.8	-2.1921875	-93.53334064	0
2	-	0	0	11	39.8203125	0	48.375	40.6875	0	0	0	0	0	0	0	37.8	-2.8875	-123.2000096	0
2	-	0	0	12	38.9296875	0	57.28125	39.796875	0	0	0	0	0	0	0	36.6	-3.196875	-136.4000107	0
2	-	0	0	13	56.0390625	0	6.6328125	56.859375	0	0	0	0	0	0	0	57.3	0.440625	18.80000147	0
2	-	0	0	14	29.859375	0	38.9765625	30.6796875	0	0	0	0	0	0	0	29.9	-0.7796875	-33.26666927	0
2	-	0	0	15	10.4296875	0	18.5625	11.296875	0	0	0	0	0	0	0	9.8	-1.496875	-63.86667166	0
2	-	1	0	1	49.125	55.828125	25.9453125	49.96875	0	0	0	0	0	0	0	48.9	-1.06875	-45.60000356	0
2	-	1	0	2	35.296875	41.9765625	44.390625	36.1171875	0	0	0	0	0	0	0	31.8	-4.3171875	-184.2000144	0
2	-	1	0	3	32.953125	39.8671875	35.671875	34.0078125	0	0	0	0	0	0	0	33.7	-0.3078125	-13.13333436	0
2	-	1	0	4	15.75	22.4296875	26.578125	16.5703125	0	0	0	0	0	0	0	16.8	0.2296875	9.800000766	0
2	-	1	0	5	58.734375	5.4375	13.8515625	59.578125	0	0	0	0	0	0	0	59.7	0.121875	5.200000406	0
2	-	1	0	6	30.515625	37.171875	41.8125	31.3125	0	0	0	0	0	0	0	28.1	-3.2125	-137.0666774	0
2	-	1	0	7	43.2890625	49.96875	53.8828125	44.109375	0	0	0	0	0	0	0	44.8	0.690625	29.46666897	0
2	-	1	0	8	39.4453125	46.125	54.515625	40.265625	0	0	0	0	0	0	0	37.8	-2.465625	-105.2000082	0
2	-	1	0	9	48.984375	55.640625	3.140625	49.78125	0	0	0	0	0	0	0	49.2	-0.58125	-24.80000194	0
2	-	1	0	10	28.2421875	34.96875	40.640625	29.109375	0	0	0	0	0	0	0	27.6	-1.509375	-64.40000503	0
2	-	1	0	11	33.046875	39.7265625	46.5234375	33.8671875	0	0	0	0	0	0	0	32.8	-1.0671875	-45.53333689	0
2	-	1	0	12	19.1953125	25.8984375	34.6875	20.0390625	0	0	0	0	0	0	0	19.2	-0.8390625	-35.8000028	0
2	-	1	0	13	2.859375	9.3984375	16.828125	3.5390625	0	0	0	0	0	0	0	2.9	-0.6390625	-27.2666688	0
2	-	1	0	14	51.09375	57.703125	14.8125	51.84375	0	0	0	0	0	0	0	52.3	0.45625	19.46666819	0
2	-	1	0	15	56.4609375	3.1171875	14.296875	57.2578125	0	0	0	0	0	0	0	56.8	-0.4578125	-19.53333486	0
2	-	1	1	1	31.40625	37.9453125	0	32.0859375	0	0	0	0	0	0	0	36.6	-1.3453125	-57.40000448	0
2	-	1	1	2	40.828125	47.5078125	53.625	41.6484375	0	0	0	0	0	0	0	45.9	-1.6078125	-68.60000536	0
2	-	1	1	3	12.1171875	18.84375	16.1015625	12.984375	0	0	0	0	0	0	0	17.8	-1.04375	-44.53333681	0
2	-	1	1	4	46.640625	53.3671875	50.1796875	47.5078125	0	0	0	0	0	0	0	51.8	-1.5671875	-66.86667189	0
2	-	1	1	5	8.53125	15.2578125	21.1875	9.3984375	0	0	0	0	0	0	0	12.8	-2.4578125	-104.8666749	0
2	-	1	1	6	41.6484375	48.375	52.03125	42.515625	0	0	0	0	0	0	0	47.3	-1.075	-45.86667025	0
2	-	1	1	7	23.2265625	29.90625	37.4296875	24.046875	0	0	0	0	0	0	0	26.8	-3.10625	-132.5333437	0
2	-	1	1	8	14.0625	20.71875	28.125	14.859375	0	0	0	0	0	0	0	18.7	-2.01875	-86.13334006	0
2	-	1	1	9	42.1875	48.890625	52.4765625	43.03125	0	0	0	0	0	0	0	44.7	-4.190625	-178.800014	0
2	-	1	1	10	14.0625	20.7421875	28.96875	14.8828125	0	0	0	0	0	0	0	18.2	-2.5421875	-108.4666751	0
2	-	1	1	11	50.1328125	56.8125	3.75	50.953125	0	0	0	0	0	0	0	54.8	-2.0125	-85.86667338	0
2	-	1	1	12	18.2109375	24.8671875	27.5390625	19.0078125	0	0	0	0	0	0	0	23.8	-1.0671875	-45.53333689	0
2	-	1	1	13	15.84375	22.5234375	26.859375	16.6640625	0	0	0	0	0	0	0	21	-1.5234375	-65.00000508	0
2	-	1	1	14	18.5859375	25.1484375	0	19.2890625	0	0	0	0	0	0	0	22.6	-2.5484375	-108.7333418	0
2	-	1	1	15	22.125	28.8046875	37.359375	22.9453125	0	0	0	0	0	0	0	26.3	-2.5046875	-106.866675	0
3	-	0	1	1	0	49.8984375	5.4375	0.4921875	0	0	0	0	0	0	0	52.3	2.4015625	102.4666747	0
3	-	0	1	2	0	59.8359375	0	0	0	0	0	0	0	0	0	1.2	1.3640625	58.20000455	0
3	-	0	1	3	0	56.4375	0	0	0	0	0	0	0	0	0	53.1	-3.3375	-142.4000111	0
3	-	0	1	4	0	24.3046875	0	0	0	0	0	0	0	0	0	24.1	-0.2046875	-8.733334016	0
3	-	0	1	5	0	21.234375	0	0	0	0	0	0	0	0	0	19.8	-1.434375	-61.20000478	0
3	-	0	1	6	0	3.421875	0	0	0	0	0	0	0	0	0	2.9	-0.521875	-22.26666841	0
3	-	0	1	7	0	56.671875	0	0	0	0	0	0	0	0	0	56.5	-0.171875	-7.333333906	0
3	-	0	1	8	0	34.7578125	0	0	0	0	0	0	0	0	0	31.5	-3.2578125	-139.0000109	0
3	-	0	1	9	0	13.4296875	0	0	0	0	0	0	0	0	0	11.9	-1.5296875	-65.26667177	0
3	-	0	1	10	0	40.96875	0	0	0	0	0	0	0	0	0	38.8	-2.16875	-92.53334056	0
3	-	0	1	11	0	47.5078125	0	0	0	0	0	0	0	0	0	48.7	1.1921875	50.86667064	0
3	-	0	1	12	0	39.0703125	0	0	0	0	0	0	0	0	0	36	-3.0703125	-131.0000102	0
3	-	0	1	13	0	46.265625	0	0	0	0	0	0	0	0	0	45.1	-1.165625	-49.73333722	0
3	-	0	1	14	0	21.1171875	0	0	0	0	0	0	0	0	0	21.3	0.1828125	7.800000609	0
3	-	0	1	15	0	21.703125	0	0	0	0	0	0	0	0	0	19.9	-1.803125	-76.93333934	0
