# Supplementary material for: The effect of electrical muscle stimulation on intentional binding and explicit sense of agency
Source: PeerJ. 2024 Sep 19;12:e17977. doi: 10.7717/peerj.17977 (PMC11416759; doi:10.7717/peerj.17977)
Supplement: Supplemental Information 1 [file peerj-12-17977-s001.zip › RawData/Experiment2/Participant65.csv]

Action type (0=Voluntary+EMS, 1=Voluntary+Sham EMS, 2=Involuntary, 3=Tone)	EMS application time[ms]	Condition (0=Baseline, 1=Operant)	Judgment event (0=Action, 1=Tone)	Trial	Stimulation	Tone	Switch release	Switch push	Switch release	Switch push	Switch release	Switch push	Switch release	Switch push	Switch release	Answer of participant	Judgement error on clock	Judgement error[ms]	SW1 Release to Push[ms]
0	0	0	0	1	2.625	0	7.3125	4.171875	2.625	0	0	0	0	0	0	4	-0.171875	-7.333333906	66.00000516
0	0	0	0	2	15.609375	0	19.9453125	17.4375	15.609375	0	0	0	0	0	0	16	-1.4375	-61.33333813	78.00000609
0	0	0	0	3	31.2890625	0	35.203125	32.5546875	31.265625	0	0	0	0	0	0	31	-1.5546875	-66.33333852	55.0000043
0	0	0	0	4	44.859375	0	49.0078125	46.125	44.859375	0	0	0	0	0	0	44	-2.125	-90.66667375	54.00000422
0	0	0	0	5	52.3828125	0	56.765625	54.1171875	52.3828125	0	0	0	0	0	0	53	-1.1171875	-47.66667039	74.00000578
0	0	0	0	6	7.59375	0	12.1875	9.046875	7.59375	0	0	0	0	0	0	7	-2.046875	-87.33334016	62.00000484
0	0	0	0	7	16.5	0	20.8359375	17.9296875	16.5	0	0	0	0	0	0	18	0.0703125	3.000000234	61.00000477
0	0	0	0	8	0.3984375	0	4.3828125	1.8046875	0.3984375	0	0	0	0	0	0	1	-0.8046875	-34.33333602	60.00000469
0	0	0	0	9	5.671875	0	9.515625	7.3125	5.671875	0	0	0	0	0	0	5	-2.3125	-98.66667438	70.00000547
0	0	0	0	10	13.875	0	18.328125	15.3515625	13.8515625	0	0	0	0	0	0	13	-2.3515625	-100.3333412	64.000005
0	0	0	0	11	24.9609375	0	28.96875	26.5546875	24.9375	0	0	0	0	0	0	22	-4.5546875	-194.3333485	69.00000539
0	0	0	0	12	33.421875	0	37.359375	34.5234375	33.421875	0	0	0	0	0	0	31	-3.5234375	-150.3333451	47.00000367
0	0	0	0	13	18.28125	0	22.7109375	19.546875	18.28125	0	0	0	0	0	0	18	-1.546875	-66.00000516	54.00000422
0	0	0	0	14	30.328125	0	34.453125	31.4296875	30.328125	0	0	0	0	0	0	30	-1.4296875	-61.00000477	47.00000367
0	0	0	0	15	53.203125	0	57.4453125	54.375	53.1796875	0	0	0	0	0	0	54	-0.375	-16.00000125	51.00000398
0	20	0	0	1	48.890625	0	53.1328125	50.0390625	48.3984375	0	0	0	0	0	0	43	-7.0390625	-300.3333568	70.00000547
0	20	0	0	2	10.9921875	0	15.5390625	12.0703125	10.5234375	0	0	0	0	0	0	12	-0.0703125	-3.000000234	66.00000516
0	20	0	0	3	19.2890625	0	24.2109375	20.578125	18.8203125	0	0	0	0	0	0	22	1.421875	60.66667141	75.00000586
0	20	0	0	4	26.4375	0	30.984375	27.2578125	25.96875	0	0	0	0	0	0	23	-4.2578125	-181.6666809	55.0000043
0	20	0	0	5	12.703125	0	17.1328125	13.8515625	12.234375	0	0	0	0	0	0	13	-0.8515625	-36.33333617	69.00000539
0	20	0	0	6	29.2734375	0	34.0078125	30.4921875	28.78125	0	0	0	0	0	0	30	-0.4921875	-21.00000164	73.0000057
0	20	0	0	7	20.0625	0	24.5859375	21.1875	19.59375	0	0	0	0	0	0	19	-2.1875	-93.33334063	68.00000531
0	20	0	0	8	13.1484375	0	17.1796875	14.1796875	12.6796875	0	0	0	0	0	0	13	-1.1796875	-50.33333727	64.000005
0	20	0	0	9	10.21875	0	14.6015625	11.2734375	9.75	0	0	0	0	0	0	11	-0.2734375	-11.66666758	65.00000508
0	20	0	0	10	27.328125	0	31.921875	28.8046875	26.8359375	0	0	0	0	0	0	22	-6.8046875	-290.333356	84.00000656
0	20	0	0	11	26.34375	0	30.8203125	27.2578125	25.875	0	0	0	0	0	0	26	-1.2578125	-53.66667086	59.00000461
0	20	0	0	12	16.359375	0	20.71875	17.25	15.890625	0	0	0	0	0	0	16	-1.25	-53.3333375	58.00000453
0	20	0	0	13	31.5	0	35.71875	32.765625	31.03125	0	0	0	0	0	0	31	-1.765625	-75.33333922	74.00000578
0	20	0	0	14	27.421875	0	31.5703125	28.3125	26.953125	0	0	0	0	0	0	23	-5.3125	-226.6666844	58.00000453
0	20	0	0	15	38.8125	0	43.2890625	40.2890625	38.34375	0	0	0	0	0	0	43	2.7109375	115.6666757	83.00000648
0	40	0	0	1	31.5703125	0	36.5390625	32.5546875	30.609375	0	0	0	0	0	0	31	-1.5546875	-66.33333852	83.00000648
0	40	0	0	2	31.640625	0	35.2265625	32.859375	30.703125	0	0	0	0	0	0	32	-0.859375	-36.66666953	92.00000719
0	40	0	0	3	5.0390625	0	8.2265625	6.4453125	4.1015625	0	0	0	0	0	0	4	-2.4453125	-104.3333415	100.0000078
0	40	0	0	4	41.2734375	0	45.1875	42.375	40.3359375	0	0	0	0	0	0	39	-3.375	-144.0000113	87.0000068
0	40	0	0	5	16.7578125	0	20.5546875	17.859375	15.796875	0	0	0	0	0	0	16	-1.859375	-79.33333953	88.00000688
0	40	0	0	6	17.34375	0	20.765625	18.328125	16.40625	0	0	0	0	0	0	17	-1.328125	-56.66667109	82.00000641
0	40	0	0	7	29.8359375	0	33.1640625	31.078125	28.8984375	0	0	0	0	0	0	29	-2.078125	-88.66667359	93.00000727
0	40	0	0	8	36.28125	0	40.546875	37.1015625	35.34375	0	0	0	0	0	0	36	-1.1015625	-47.00000367	75.00000586
0	40	0	0	9	10.1015625	0	13.5	11.0859375	9.1640625	0	0	0	0	0	0	8	-3.0859375	-131.666677	82.00000641
0	40	0	0	10	38.15625	0	41.578125	39.3984375	37.21875	0	0	0	0	0	0	38	-1.3984375	-59.66667133	93.00000727
0	40	0	0	11	47.390625	0	50.671875	48.6328125	46.453125	0	0	0	0	0	0	48	-0.6328125	-27.00000211	93.00000727
0	40	0	0	12	35.859375	0	39.75	37.0546875	34.921875	0	0	0	0	0	0	36	-1.0546875	-45.00000352	91.00000711
0	40	0	0	13	51.140625	0	54.75	52.2890625	50.203125	0	0	0	0	0	0	50	-2.2890625	-97.6666743	89.00000695
0	40	0	0	14	11.4140625	0	14.4609375	12.515625	10.4765625	0	0	0	0	0	0	12	-0.515625	-22.00000172	87.0000068
0	40	0	0	15	33.7734375	0	36.9609375	34.96875	32.8359375	0	0	0	0	0	0	35	0.03125	1.333333438	91.00000711
0	60	0	0	1	24.9140625	0	28.96875	25.5703125	23.5078125	0	0	0	0	0	0	27	1.4296875	61.00000477	88.00000688
0	60	0	0	2	29.5078125	0	33.6328125	30.5859375	28.078125	0	0	0	0	0	0	30	-0.5859375	-25.00000195	107.0000084
0	60	0	0	3	38.90625	0	42.4453125	39.6796875	37.4765625	0	0	0	0	0	0	38	-1.6796875	-71.66667227	94.00000734
0	60	0	0	4	50.1328125	0	53.7421875	50.109375	48.7265625	0	0	0	0	0	0	50	-0.109375	-4.666667031	59.00000461
0	60	0	0	5	48.8203125	0	52.21875	49.59375	47.4140625	0	0	0	0	0	0	50	0.40625	17.33333469	93.00000727
0	60	0	0	6	48.1171875	0	51.7265625	49.03125	46.7109375	0	0	0	0	0	0	48	-1.03125	-44.00000344	99.00000773
0	60	0	0	7	10.59375	0	14.15625	11.109375	9.1640625	0	0	0	0	0	0	12	0.890625	38.00000297	83.00000648
0	60	0	0	8	8.578125	0	12.3046875	9.421875	7.171875	0	0	0	0	0	0	8	-1.421875	-60.66667141	96.0000075
0	60	0	0	9	18.609375	0	22.1484375	19.03125	17.203125	0	0	0	0	0	0	20	0.96875	41.33333656	78.00000609
0	60	0	0	10	53.203125	0	56.8359375	53.765625	51.796875	0	0	0	0	0	0	55	1.234375	52.66667078	84.00000656
0	60	0	0	11	10.1015625	0	13.453125	10.96875	8.6953125	0	0	0	0	0	0	10	-0.96875	-41.33333656	97.00000758
0	60	0	0	12	14.109375	0	17.484375	15	12.703125	0	0	0	0	0	0	15	0	0	98.00000766
0	60	0	0	13	16.3359375	0	19.7578125	17.8828125	14.9296875	0	0	0	0	0	0	20	2.1171875	90.33334039	126.0000098
0	60	0	0	14	18.1640625	0	21.9140625	18.75	16.7578125	0	0	0	0	0	0	19	0.25	10.6666675	85.00000664
0	60	0	0	15	31.3828125	0	34.921875	32.203125	29.953125	0	0	0	0	0	0	32	-0.203125	-8.666667344	96.0000075
0	80	0	0	1	4.4296875	0	8.390625	5.203125	2.5546875	0	0	0	0	0	0	3	-2.203125	-94.00000734	113.0000088
0	80	0	0	2	8.7421875	0	12.4453125	8.578125	6.8671875	0	0	0	0	0	0	7	-1.578125	-67.33333859	73.0000057
0	80	0	0	3	5.34375	0	14.6484375	13.1484375	11.0390625	4.734375	3.46875	0	0	0	0	6	1.265625	54.00000422	54.00000422
0	80	0	0	4	12.703125	0	19.6875	17.8359375	16.453125	13.0546875	10.828125	0	0	0	0	12	-1.0546875	-45.00000352	95.00000742
0	80	0	0	5	11.3671875	0	18.09375	11.2734375	9.4921875	0	0	0	0	0	0	11	-0.2734375	-11.66666758	76.00000594
0	80	0	0	6	11.8359375	0	24.2109375	22.875	16.0546875	12.28125	9.9609375	0	0	0	0	7	-5.28125	-225.3333509	99.00000773
0	80	0	0	7	9.9375	0	13.8515625	10.2890625	8.0390625	0	0	0	0	0	0	6	-4.2890625	-183.0000143	96.0000075
0	80	0	0	8	8.6953125	0	13.3359375	9.65625	6.8203125	0	0	0	0	0	0	10	0.34375	14.66666781	121.0000095
0	80	0	0	9	21.140625	0	28.6875	26.0625	24.984375	21.7734375	19.2421875	0	0	0	0	20	-1.7734375	-75.66667258	108.0000084
0	80	0	0	10	1.9921875	0	9.3515625	2.390625	0.1171875	0	0	0	0	0	0	4	1.609375	68.66667203	97.00000758
0	80	0	0	11	21.1640625	0	32.203125	29.578125	27.3984375	20.296875	19.2890625	0	0	0	0	22	1.703125	72.66667234	43.00000336
0	80	0	0	12	25.5	0	39.84375	36.4921875	32.7421875	25.640625	23.625	0	0	0	0	40	14.359375	612.6667145	86.00000672
0	80	0	0	13	27.375	0	35.0859375	27.7265625	25.4765625	0	0	0	0	0	0	36	8.2734375	353.0000276	96.0000075
0	80	0	0	14	39.328125	0	47.15625	39.28125	37.453125	0	0	0	0	0	0	38	-1.28125	-54.66667094	78.00000609
0	80	0	0	15	15.5390625	0	22.6171875	15.609375	13.6640625	0	0	0	0	0	0	15	-0.609375	-26.00000203	83.00000648
0	100	0	0	1	42.6328125	0	46.4296875	43.4296875	40.2890625	0	0	0	0	0	0	44	0.5703125	24.33333523	134.0000105
0	100	0	0	2	51.375	0	54.9375	52.1953125	49.03125	0	0	0	0	0	0	49	-3.1953125	-136.333344	135.0000105
0	100	0	0	3	45.3046875	0	48.375	45.8671875	42.9609375	0	0	0	0	0	0	49	3.1328125	133.6666771	124.0000097
0	100	0	0	4	49.546875	0	52.359375	49.828125	47.203125	0	0	0	0	0	0	50	0.171875	7.333333906	112.0000088
0	100	0	0	5	50.296875	0	53.4609375	50.2265625	47.9296875	0	0	0	0	0	0	51	0.7734375	33.00000258	98.00000766
0	100	0	0	6	6.6328125	0	9.9609375	6.703125	4.2890625	0	0	0	0	0	0	10	3.296875	140.6666777	103.000008
0	100	0	0	7	19.2890625	0	22.078125	19.78125	16.921875	0	0	0	0	0	0	18	-1.78125	-76.00000594	122.0000095
0	100	0	0	8	1.125	0	4.5	1.5	58.78125	0	0	0	0	0	0	2	0.5	21.333335	116.0000091
0	100	0	0	9	3.515625	0	6.8203125	3.5390625	1.171875	0	0	0	0	0	0	2	-1.5390625	-65.6666718	101.0000079
0	100	0	0	10	9.1640625	0	12.375	9.9609375	6.8203125	0	0	0	0	0	0	10	0.0390625	1.666666797	134.0000105
0	100	0	0	11	18.6796875	0	22.03125	19.640625	16.3359375	0	0	0	0	0	0	21	1.359375	58.00000453	141.000011
0	100	0	0	12	32.7890625	0	35.53125	33.2109375	30.4453125	0	0	0	0	0	0	31	-2.2109375	-94.3333407	118.0000092
0	100	0	0	13	31.640625	0	34.734375	31.640625	29.296875	0	0	0	0	0	0	32	0.359375	15.33333453	100.0000078
0	100	0	0	14	38.0625	0	41.296875	38.2734375	35.71875	0	0	0	0	0	0	37	-1.2734375	-54.33333758	109.0000085
0	100	0	0	15	10.78125	0	14.015625	11.2265625	8.4375	0	0	0	0	0	0	11	-0.2265625	-9.666667422	119.0000093
0	0	1	0	1	29.15625	36.3515625	34.2421875	30.4921875	29.15625	0	0	0	0	0	0	33	2.5078125	107.0000084	57.00000445
0	0	1	0	2	7.1953125	14.0390625	11.71875	8.1796875	7.1953125	0	0	0	0	0	0	12	3.8203125	163.0000127	42.00000328
0	0	1	0	3	41.53125	48.703125	46.2890625	42.84375	41.53125	0	0	0	0	0	0	43	0.15625	6.666667188	56.00000438
0	0	1	0	4	19.3359375	26.578125	23.859375	20.71875	19.3359375	0	0	0	0	0	0	21	0.28125	12.00000094	59.00000461
0	0	1	0	5	13.96875	21.140625	18.609375	15.28125	13.96875	0	0	0	0	0	0	17	1.71875	73.33333906	56.00000438
0	0	1	0	6	1.96875	8.9296875	6.609375	3.0703125	1.96875	0	0	0	0	0	0	3	-0.0703125	-3.000000234	47.00000367
0	0	1	0	7	6.5859375	14.1328125	11.015625	8.2734375	6.5859375	0	0	0	0	0	0	12	3.7265625	159.0000124	72.00000563
0	0	1	0	8	30.8671875	37.8046875	35.4375	31.9453125	30.8671875	0	0	0	0	0	0	33	1.0546875	45.00000352	46.00000359
0	0	1	0	9	25.0078125	32.4375	29.953125	26.578125	25.0078125	0	0	0	0	0	0	27	0.421875	18.00000141	67.00000523
0	0	1	0	10	22.03125	28.9921875	26.765625	23.1328125	22.0078125	0	0	0	0	0	0	23	-0.1328125	-5.666667109	48.00000375
0	0	1	0	11	29.5078125	37.21875	33.984375	31.359375	29.5078125	0	0	0	0	0	0	31	-0.359375	-15.33333453	79.00000617
0	0	1	0	12	33.3984375	40.6875	37.78125	34.828125	33.3984375	0	0	0	0	0	0	33	-1.828125	-78.00000609	61.00000477
0	0	1	0	13	43.40625	50.4375	47.6953125	44.578125	43.40625	0	0	0	0	0	0	42	-2.578125	-110.0000086	50.00000391
0	0	1	0	14	31.3828125	38.4609375	35.390625	32.6015625	31.3828125	0	0	0	0	0	0	31	-1.6015625	-68.33333867	52.00000406
0	0	1	0	15	28.1953125	35.625	32.6953125	29.765625	28.1953125	0	0	0	0	0	0	28	-1.765625	-75.33333922	67.00000523
0	20	1	0	1	20.625	27.75	24.6796875	21.890625	20.15625	0	0	0	0	0	0	23	1.109375	47.33333703	74.00000578
0	20	1	0	2	46.171875	53.109375	49.6640625	47.2265625	45.6796875	0	0	0	0	0	0	48	0.7734375	33.00000258	66.00000516
0	20	1	0	3	5.8359375	12.9609375	9.9609375	7.1015625	5.3671875	0	0	0	0	0	0	8	0.8984375	38.33333633	74.00000578
0	20	1	0	4	22.7578125	29.7890625	26.5078125	23.9296875	22.2890625	0	0	0	0	0	0	25	1.0703125	45.66667023	70.00000547
0	20	1	0	5	13.4296875	20.390625	17.25	14.53125	12.9609375	0	0	0	0	0	0	13	-1.53125	-65.33333844	67.00000523
0	20	1	0	6	22.1484375	29.2734375	25.8984375	23.4140625	21.6796875	0	0	0	0	0	0	18	-5.4140625	-231.000018	74.00000578
0	20	1	0	7	15.6796875	22.921875	19.6640625	17.0625	15.2109375	0	0	0	0	0	0	15	-2.0625	-88.00000688	79.00000617
0	20	1	0	8	26.0390625	33.1875	29.9296875	27.328125	25.546875	0	0	0	0	0	0	25	-2.328125	-99.33334109	76.00000594
0	20	1	0	9	38.4375	45.46875	42.65625	39.609375	37.96875	0	0	0	0	0	0	40	0.390625	16.66666797	70.00000547
0	20	1	0	10	48.3515625	55.3828125	52.21875	49.5234375	47.859375	0	0	0	0	0	0	52	2.4765625	105.6666749	71.00000555
0	20	1	0	11	15.75	22.78125	20.0625	16.8984375	15.28125	0	0	0	0	0	0	16	-0.8984375	-38.33333633	69.00000539
0	20	1	0	12	50.9765625	58.078125	55.0546875	52.21875	50.5078125	0	0	0	0	0	0	52	-0.21875	-9.333334063	73.0000057
0	20	1	0	13	3.65625	10.359375	7.265625	4.5	3.1875	0	0	0	0	0	0	5	0.5	21.333335	56.00000438
0	20	1	0	14	36.3046875	43.3828125	40.4765625	37.5234375	35.8359375	0	0	0	0	0	0	36	-1.5234375	-65.00000508	72.00000563
0	20	1	0	15	44.578125	51.3515625	49.03125	45.4921875	44.109375	0	0	0	0	0	0	45	-0.4921875	-21.00000164	59.00000461
0	40	1	0	1	52.7109375	59.7890625	56.859375	53.9296875	51.7734375	0	0	0	0	0	0	54	0.0703125	3.000000234	92.00000719
0	40	1	0	2	0.7265625	7.8046875	4.875	1.9453125	59.7890625	0	0	0	0	0	0	4	2.0546875	87.66667352	92.00000719
0	40	1	0	3	5.0625	11.90625	9.3515625	6.046875	4.125	0	0	0	0	0	0	6	-0.046875	-2.000000156	82.00000641
0	40	1	0	4	15.5625	22.5703125	20.0390625	16.7109375	14.625	0	0	0	0	0	0	16	-0.7109375	-30.3333357	89.00000695
0	40	1	0	5	42.84375	49.8046875	46.9921875	43.9453125	41.8828125	0	0	0	0	0	0	43	-0.9453125	-40.33333648	88.00000688
0	40	1	0	6	10.359375	17.1328125	14.7421875	11.2734375	9.421875	0	0	0	0	0	0	10	-1.2734375	-54.33333758	79.00000617
0	40	1	0	7	13.6171875	20.5546875	17.765625	14.6953125	12.6796875	0	0	0	0	0	0	8	-6.6953125	-285.666689	86.00000672
0	40	1	0	8	18.0234375	24.9140625	22.453125	19.0546875	17.0859375	0	0	0	0	0	0	18	-1.0546875	-45.00000352	84.00000656
0	40	1	0	9	18.5625	25.265625	22.8046875	19.40625	17.6015625	0	0	0	0	0	0	22	2.59375	110.6666753	77.00000602
0	40	1	0	10	27.4453125	34.5	31.359375	28.6171875	26.484375	0	0	0	0	0	0	28	-0.6171875	-26.33333539	91.00000711
0	40	1	0	11	38.6484375	45.46875	42.8203125	39.609375	37.7109375	0	0	0	0	0	0	40	0.390625	16.66666797	81.00000633
0	40	1	0	12	24.3046875	31.21875	28.40625	25.359375	23.3671875	0	0	0	0	0	0	24	-1.359375	-58.00000453	85.00000664
0	40	1	0	13	37.265625	44.2734375	41.0625	38.390625	36.328125	0	0	0	0	0	0	43	4.609375	196.666682	88.00000688
0	40	1	0	14	50.5078125	57.28125	54.8671875	51.421875	49.5703125	0	0	0	0	0	0	52	0.578125	24.66666859	79.00000617
0	40	1	0	15	58.875	6.2109375	2.90625	0.3515625	57.9375	0	0	0	0	0	0	60	-0.3515625	-15.00000117	103.000008
0	60	1	0	1	28.453125	35.3671875	32.765625	29.5078125	27.0234375	0	0	0	0	0	0	31	1.4921875	63.66667164	106.0000083
0	60	1	0	2	25.5	32.390625	30.234375	26.53125	24.09375	0	0	0	0	0	0	26	-0.53125	-22.66666844	104.0000081
0	60	1	0	3	25.921875	33.1875	30.4453125	27.328125	24.515625	0	0	0	0	0	0	24	-3.328125	-142.0000111	120.0000094
0	60	1	0	4	6.890625	13.5703125	11.3203125	7.7109375	5.484375	0	0	0	0	0	0	7	-0.7109375	-30.3333357	95.00000742
0	60	1	0	5	7.453125	14.25	11.4140625	8.390625	6.046875	0	0	0	0	0	0	7	-1.390625	-59.33333797	100.0000078
0	60	1	0	6	39.609375	46.4296875	43.453125	40.5703125	38.203125	0	0	0	0	0	0	38	-2.5703125	-109.6666752	101.0000079
0	60	1	0	7	42.6796875	49.921875	46.03125	44.0625	41.2734375	0	0	0	0	0	0	42	-2.0625	-88.00000688	119.0000093
0	60	1	0	8	16.1953125	23.3203125	19.546875	17.4609375	14.7890625	0	0	0	0	0	0	14	-3.4609375	-147.6666782	114.0000089
0	60	1	0	9	18.890625	25.875	22.59375	19.9921875	17.484375	0	0	0	0	0	0	18	-1.9921875	-85.00000664	107.0000084
0	60	1	0	10	48.65625	55.7109375	52.1015625	49.8515625	47.25	0	0	0	0	0	0	48	-1.8515625	-79.00000617	111.0000087
0	60	1	0	11	19.3359375	26.1328125	22.78125	20.2734375	17.9296875	0	0	0	0	0	0	18	-2.2734375	-97.00000758	100.0000078
0	60	1	0	12	20.6484375	27.5390625	24.4921875	21.6796875	19.2421875	0	0	0	0	0	0	20	-1.6796875	-71.66667227	104.0000081
0	60	1	0	13	28.8046875	35.6015625	33	29.7421875	27.3984375	0	0	0	0	0	0	29	-0.7421875	-31.66666914	100.0000078
0	60	1	0	14	33.28125	40.125	36.984375	34.2421875	31.875	0	0	0	0	0	0	32	-2.2421875	-95.66667414	101.0000079
0	60	1	0	15	46.875	53.671875	51.09375	47.8125	45.46875	0	0	0	0	0	0	47	-0.8125	-34.66666938	100.0000078
0	80	1	0	1	18.046875	24.6328125	21.84375	18.7734375	16.171875	0	0	0	0	0	0	20	1.2265625	52.33333742	111.0000087
0	80	1	0	2	29.15625	35.9765625	32.53125	30.1171875	27.28125	0	0	0	0	0	0	30	-0.1171875	-5.000000391	121.0000095
0	80	1	0	3	32.34375	39.046875	36	33.1875	30.46875	0	0	0	0	0	0	32	-1.1875	-50.66667063	116.0000091
0	80	1	0	4	40.7109375	47.296875	44.109375	41.4375	38.8125	0	0	0	0	0	0	40	-1.4375	-61.33333813	112.0000088
0	80	1	0	5	3.3984375	9.984375	6.7265625	4.125	1.5234375	0	0	0	0	0	0	5	0.875	37.33333625	111.0000087
0	80	1	0	6	10.3125	16.8984375	13.5234375	11.0390625	8.4375	0	0	0	0	0	0	10	-1.0390625	-44.3333368	111.0000087
0	80	1	0	7	9.28125	14.859375	13.546875	8.9765625	7.3828125	0	0	0	0	0	0	11	2.0234375	86.33334008	68.00000531
0	80	1	0	8	14.953125	21.46875	18.46875	15.609375	13.078125	0	0	0	0	0	0	14	-1.609375	-68.66667203	108.0000084
0	80	1	0	9	29.109375	34.5	32.2734375	28.640625	27.234375	0	0	0	0	0	0	29	0.359375	15.33333453	60.00000469
0	80	1	0	10	39.7734375	46.453125	43.1484375	40.59375	37.8984375	0	0	0	0	0	0	39	-1.59375	-68.00000531	115.000009
0	80	1	0	11	57.7265625	4.546875	1.125	58.6875	55.8515625	0	0	0	0	0	0	58	-0.6875	-29.33333563	121.0000095
0	80	1	0	12	14.4375	21.234375	17.34375	15.375	12.5625	0	0	0	0	0	0	16	0.625	26.66666875	120.0000094
0	80	1	0	13	14.7890625	21.3046875	17.859375	15.4453125	12.9140625	0	0	0	0	0	0	12	-3.4453125	-147.0000115	108.0000084
0	80	1	0	14	17.296875	23.484375	20.0859375	17.625	15.421875	0	0	0	0	0	0	16	-1.625	-69.33333875	94.00000734
0	80	1	0	15	16.59375	22.828125	19.125	16.96875	14.71875	0	0	0	0	0	0	16	-0.96875	-41.33333656	96.0000075
0	100	1	0	1	17.34375	24.046875	21.3515625	18.1875	14.9765625	0	0	0	0	0	0	20	1.8125	77.33333938	137.0000107
0	100	1	0	2	24.75	31.359375	28.5	25.5	22.40625	0	0	0	0	0	0	24	-1.5	-64.000005	132.0000103
0	100	1	0	3	28.453125	34.1953125	32.2734375	28.3359375	26.0859375	0	0	0	0	0	0	29	0.6640625	28.33333555	96.0000075
0	100	1	0	4	34.21875	40.875	38.015625	35.015625	31.8515625	0	0	0	0	0	0	33	-2.015625	-86.00000672	135.0000105
0	100	1	0	5	37.8515625	44.390625	41.578125	38.53125	35.5078125	0	0	0	0	0	0	37	-1.53125	-65.33333844	129.0000101
0	100	1	0	6	38.0390625	44.4140625	41.34375	38.5546875	35.6953125	0	0	0	0	0	0	40	1.4453125	61.66667148	122.0000095
0	100	1	0	7	45.5859375	52.03125	49.21875	46.1484375	43.2421875	0	0	0	0	0	0	43	-3.1484375	-134.3333438	124.0000097
0	100	1	0	8	58.171875	4.5234375	1.8984375	58.6640625	55.828125	0	0	0	0	0	0	57	-1.6640625	-71.00000555	121.0000095
0	100	1	0	9	10.5	17.1796875	14.0390625	11.3203125	8.15625	0	0	0	0	0	0	12	0.6796875	29.00000227	135.0000105
0	100	1	0	10	47.015625	53.7421875	50.578125	47.8828125	44.671875	0	0	0	0	0	0	46	-1.8828125	-80.33333961	137.0000107
0	100	1	0	11	9.6328125	16.078125	12.796875	10.21875	7.2890625	0	0	0	0	0	0	10	-0.21875	-9.333334063	125.0000098
0	100	1	0	12	45.6328125	50.6015625	49.2421875	44.7421875	43.2890625	0	0	0	0	0	0	46	1.2578125	53.66667086	62.00000484
0	100	1	0	13	31.1015625	37.546875	34.5	31.6875	28.7578125	0	0	0	0	0	0	33	1.3125	56.00000438	125.0000098
0	100	1	0	14	17.1796875	23.5546875	20.6015625	17.6953125	14.8125	0	0	0	0	0	0	20	2.3046875	98.33334102	123.0000096
0	100	1	0	15	46.453125	52.734375	49.59375	46.875	44.109375	0	0	0	0	0	0	48	1.125	48.00000375	118.0000092
0	0	1	1	1	48.328125	55.5703125	53.2265625	49.7109375	48.328125	0	0	0	0	0	0	50	-5.5703125	-237.6666852	59.00000461
0	0	1	1	2	59.34375	6.328125	4.03125	0.46875	59.34375	0	0	0	0	0	0	2	-4.328125	-184.6666811	48.00000375
0	0	1	1	3	13.7578125	21	18.09375	15.140625	13.734375	0	0	0	0	0	0	16	-5	-213.33335	60.00000469
0	0	1	1	4	29.578125	36.7734375	33.8671875	30.9140625	29.578125	0	0	0	0	0	0	31	-5.7734375	-246.3333526	57.00000445
0	0	1	1	5	33.1875	40.21875	37.6875	34.359375	33.1875	0	0	0	0	0	0	33	-7.21875	-308.0000241	50.00000391
0	0	1	1	6	48.84375	55.875	52.8046875	50.015625	48.84375	0	0	0	0	0	0	50	-5.875	-250.6666863	50.00000391
0	0	1	1	7	43.59375	51.234375	47.671875	45.375	43.59375	0	0	0	0	0	0	48	-3.234375	-138.0000108	76.00000594
0	0	1	1	8	41.8828125	48.9609375	45.9609375	43.1015625	41.8828125	0	0	0	0	0	0	43	-5.9609375	-254.3333532	52.00000406
0	0	1	1	9	48.3984375	55.6875	52.4296875	49.828125	48.3984375	0	0	0	0	0	0	54	-1.6875	-72.00000563	61.00000477
0	0	1	1	10	11.203125	18.1640625	15.1875	12.3046875	11.203125	0	0	0	0	0	0	15	-3.1640625	-135.0000105	47.00000367
0	0	1	1	11	7.96875	15.046875	11.90625	9.1875	7.96875	0	0	0	0	0	0	15	-0.046875	-2.000000156	52.00000406
0	0	1	1	12	17.6953125	25.171875	21.5859375	19.3125	17.671875	0	0	0	0	0	0	13	-12.171875	-519.3333739	70.00000547
0	0	1	1	13	42.7265625	50.0859375	47.15625	44.2265625	42.7265625	0	0	0	0	0	0	43	-7.0859375	-302.333357	64.000005
0	0	1	1	14	51.984375	59.3203125	56.4140625	53.4375	51.984375	0	0	0	0	0	0	55	-4.3203125	-184.3333477	62.00000484
0	0	1	1	15	1.21875	8.765625	5.296875	2.90625	1.21875	0	0	0	0	0	0	5	-3.765625	-160.6666792	72.00000563
0	20	1	1	1	3.375	10.7578125	7.78125	4.8984375	2.90625	0	0	0	0	0	0	10	-0.7578125	-32.33333586	85.00000664
0	20	1	1	2	7.1015625	14.4140625	11.484375	8.5546875	6.6328125	0	0	0	0	0	0	10	-4.4140625	-188.333348	82.00000641
0	20	1	1	3	33.984375	41.203125	38.4140625	35.34375	33.515625	0	0	0	0	0	0	37	-4.203125	-179.3333473	78.00000609
0	20	1	1	4	3.328125	10.6640625	7.59375	4.8046875	2.859375	0	0	0	0	0	0	7	-3.6640625	-156.3333455	83.00000648
0	20	1	1	5	20.71875	27.75	25.078125	21.890625	20.25	0	0	0	0	0	0	22	-5.75	-245.3333525	70.00000547
0	20	1	1	6	25.078125	32.2734375	29.4375	26.4140625	24.609375	0	0	0	0	0	0	30	-2.2734375	-97.00000758	77.00000602
0	20	1	1	7	3.1640625	10.0546875	7.1015625	4.1953125	2.6953125	0	0	0	0	0	0	5	-5.0546875	-215.6666835	64.000005
0	20	1	1	8	21.4453125	28.6875	25.6171875	22.828125	20.9765625	0	0	0	0	0	0	26	-2.6875	-114.6666756	79.00000617
0	20	1	1	9	23.71875	30.9140625	27.84375	25.03125	23.25	0	0	0	0	0	0	25	-5.9140625	-252.333353	76.00000594
0	20	1	1	10	33.609375	40.6640625	37.734375	34.8046875	33.1171875	0	0	0	0	0	0	35	-5.6640625	-241.6666855	72.00000563
0	20	1	1	11	11.0859375	18.796875	15.6328125	12.9375	10.6171875	0	0	0	0	0	0	17	-1.796875	-76.66667266	99.00000773
0	20	1	1	12	21.140625	28.40625	25.40625	22.5234375	20.671875	0	0	0	0	0	0	25	-3.40625	-145.3333447	79.00000617
0	20	1	1	13	28.6171875	36.0703125	32.4609375	30.2109375	28.1484375	0	0	0	0	0	0	31	-5.0703125	-216.3333502	88.00000688
0	20	1	1	14	35.578125	42.703125	39.984375	36.84375	35.109375	0	0	0	0	0	0	40	-2.703125	-115.3333423	74.00000578
0	20	1	1	15	44.390625	51.65625	48.84375	45.796875	43.8984375	0	0	0	0	0	0	47	-4.65625	-198.6666822	81.00000633
0	40	1	1	1	53.3671875	0.09375	58.0078125	54.234375	52.4296875	0	0	0	0	0	0	56	-4.09375	-174.6666803	77.00000602
0	40	1	1	2	32.7421875	39.375	36.8203125	33.515625	31.8046875	0	0	0	0	0	0	40	0.625	26.66666875	73.0000057
0	40	1	1	3	53.7890625	0.84375	57.9375	54.984375	52.8515625	0	0	0	0	0	0	55	-5.84375	-249.3333528	91.00000711
0	40	1	1	4	12.7734375	19.3125	16.640625	13.453125	11.8125	0	0	0	0	0	0	12	-7.3125	-312.0000244	70.00000547
0	40	1	1	5	31.3125	38.109375	35.3671875	32.2265625	30.375	0	0	0	0	0	0	35	-3.109375	-132.666677	79.00000617
0	40	1	1	6	40.0546875	46.7109375	43.8515625	40.8515625	39.1171875	0	0	0	0	0	0	43	-3.7109375	-158.3333457	74.00000578
0	40	1	1	7	48.515625	54.9375	52.4296875	49.078125	47.578125	0	0	0	0	0	0	50	-4.9375	-210.6666831	64.000005
0	40	1	1	8	1.9453125	8.6484375	5.7421875	2.7890625	0.984375	0	0	0	0	0	0	3	-5.6484375	-241.0000188	77.00000602
0	40	1	1	9	0.9375	7.6875	4.3359375	1.828125	0	0	0	0	0	0	0	3	-4.6875	-200.0000156	78.00000609
0	40	1	1	10	9.84375	16.6875	13.6875	10.828125	8.90625	0	0	0	0	0	0	10	-6.6875	-285.3333556	82.00000641
0	40	1	1	11	24.609375	31.8046875	29.0390625	25.9453125	23.671875	0	0	0	0	0	0	30	-1.8046875	-77.00000602	97.00000758
0	40	1	1	12	36.2578125	43.359375	40.21875	37.4765625	35.3203125	0	0	0	0	0	0	38	-5.359375	-228.6666845	92.00000719
0	40	1	1	13	57.2578125	4.1015625	0.9609375	58.2421875	56.3203125	0	0	0	0	0	0	59	-5.1015625	-217.6666837	82.00000641
0	40	1	1	14	28.828125	35.8125	32.8125	29.953125	27.890625	0	0	0	0	0	0	10	-25.8125	-1101.333419	88.00000688
0	40	1	1	15	15.3046875	22.1953125	19.03125	16.3359375	14.3671875	0	0	0	0	0	0	20	-2.1953125	-93.66667398	84.00000656
0	60	1	1	1	26.7421875	33.4453125	31.3359375	27.5859375	25.3359375	0	0	0	0	0	0	31	-2.4453125	-104.3333415	96.0000075
0	60	1	1	2	42.2109375	47.765625	46.2421875	41.90625	40.8046875	0	0	0	0	0	0	44	-3.765625	-160.6666792	47.00000367
0	60	1	1	3	6.421875	12.8203125	10.6640625	6.9609375	5.015625	0	0	0	0	0	0	8	-4.8203125	-205.6666827	83.00000648
0	60	1	1	4	9.890625	16.6875	13.8984375	10.828125	8.484375	0	0	0	0	0	0	12	-4.6875	-200.0000156	100.0000078
0	60	1	1	5	10.359375	17.0859375	14.578125	11.2265625	8.9296875	0	0	0	0	0	0	13	-4.0859375	-174.333347	98.00000766
0	60	1	1	6	24.46875	31.078125	28.21875	25.21875	23.0625	0	0	0	0	0	0	26	-5.078125	-216.6666836	92.00000719
0	60	1	1	7	49.171875	55.734375	53.8828125	49.875	47.7421875	0	0	0	0	0	0	55	-0.734375	-31.33333578	91.00000711
0	60	1	1	8	48.3515625	55.1484375	52.2890625	49.265625	46.9453125	0	0	0	0	0	0	50	-5.1484375	-219.6666838	99.00000773
0	60	1	1	9	55.8046875	2.1796875	59.8359375	56.3203125	54.3984375	0	0	0	0	0	0	58	-4.1796875	-178.3333473	82.00000641
0	60	1	1	10	2.1328125	7.9921875	5.6484375	2.1328125	0.7265625	0	0	0	0	0	0	5	-2.9921875	-127.6666766	60.00000469
0	60	1	1	11	34.265625	40.6171875	38.15625	34.734375	32.859375	0	0	0	0	0	0	40	-0.6171875	-26.33333539	80.00000625
0	60	1	1	12	44.3671875	50.015625	47.9296875	44.15625	42.9375	0	0	0	0	0	0	49	-1.015625	-43.33333672	52.00000406
0	60	1	1	13	1.59375	8.3203125	5.15625	2.4609375	0.1875	0	0	0	0	0	0	3	-5.3203125	-227.0000177	97.00000758
0	60	1	1	14	9.8203125	16.21875	14.109375	10.359375	8.4140625	0	0	0	0	0	0	12	-4.21875	-180.0000141	83.00000648
0	60	1	1	15	14.5546875	21.09375	18.375	15.234375	13.1484375	0	0	0	0	0	0	15	-6.09375	-260.0000203	89.00000695
0	80	1	1	1	17.015625	23.7421875	20.6015625	17.8828125	15.140625	0	0	0	0	0	0	23	-0.7421875	-31.66666914	117.0000091
0	80	1	1	2	31.4765625	37.921875	35.109375	32.0625	29.6015625	0	0	0	0	0	0	34	-3.921875	-167.3333464	105.0000082
0	80	1	1	3	4.1484375	10.171875	7.21875	4.3125	2.2734375	0	0	0	0	0	0	7	-3.171875	-135.3333439	87.0000068
0	80	1	1	4	12.7734375	19.1953125	16.59375	13.3125	10.8984375	0	0	0	0	0	0	17	-2.1953125	-93.66667398	103.000008
0	80	1	1	5	11.4375	17.2734375	14.859375	11.390625	9.5390625	0	0	0	0	0	0	12	-5.2734375	-225.0000176	79.00000617
0	80	1	1	6	32.9765625	38.953125	36.5625	33.09375	31.1015625	0	0	0	0	0	0	33	-5.953125	-254.0000198	85.00000664
0	80	1	1	7	31.875	37.8984375	35.6953125	32.0390625	30	0	0	0	0	0	0	35	-2.8984375	-123.6666763	87.0000068
0	80	1	1	8	40.359375	46.5703125	44.3203125	40.7109375	38.484375	0	0	0	0	0	0	43	-3.5703125	-152.3333452	95.00000742
0	80	1	1	9	49.734375	56.0859375	53.4375	50.2265625	47.859375	0	0	0	0	0	0	52	-4.0859375	-174.333347	101.0000079
0	80	1	1	10	17.7890625	24.28125	21.5859375	18.421875	15.9140625	0	0	0	0	0	0	21	-3.28125	-140.0000109	107.0000084
0	80	1	1	11	41.1328125	47.109375	44.4375	41.25	39.2578125	0	0	0	0	0	0	42	-5.109375	-218.000017	85.00000664
0	80	1	1	12	43.3359375	49.9453125	47.15625	44.0859375	41.4609375	0	0	0	0	0	0	43	-6.9453125	-296.3333565	112.0000088
0	80	1	1	13	26.859375	33.703125	30.5859375	27.84375	24.984375	0	0	0	0	0	0	30	-3.703125	-158.0000123	122.0000095
0	80	1	1	14	31.0546875	37.8046875	34.7578125	31.921875	29.1796875	0	0	0	0	0	0	32	-5.8046875	-247.666686	117.0000091
0	80	1	1	15	44.9296875	51.609375	48.375	45.75	43.0546875	0	0	0	0	0	0	45	-6.609375	-282.000022	115.000009
0	100	1	1	1	24.984375	36.234375	33.3515625	30.375	22.640625	0	0	0	0	0	0	29	-7.234375	-308.6666908	330.0000258
0	100	1	1	2	24.4453125	30.796875	28.265625	24.9140625	22.1015625	0	0	0	0	0	0	35	4.203125	179.3333473	120.0000094
0	100	1	1	3	21.4921875	27.28125	24.7734375	21.421875	19.1484375	0	0	0	0	0	0	33	5.71875	244.0000191	97.00000758
0	100	1	1	4	42.421875	48	45.6328125	42.140625	40.078125	0	0	0	0	0	0	46	-2	-85.33334	88.00000688
0	100	1	1	5	4.8515625	12.515625	8.0390625	6.65625	2.5078125	0	0	0	0	0	0	8	-4.515625	-192.6666817	177.0000138
0	100	1	1	6	14.3671875	21.1171875	17.7890625	15.2578125	12.0234375	0	0	0	0	0	0	25	3.8828125	165.6666796	138.0000108
0	100	1	1	7	36.6796875	42.3984375	40.2421875	36.5390625	34.3359375	0	0	0	0	0	0	44	1.6015625	68.33333867	94.00000734
0	100	1	1	8	29.7421875	36.046875	32.9296875	30.1875	27.3984375	0	0	0	0	0	0	36	-0.046875	-2.000000156	119.0000093
0	100	1	1	9	9.984375	16.1484375	13.0546875	10.2890625	7.6171875	0	0	0	0	0	0	20	3.8515625	164.3333462	114.0000089
0	100	1	1	10	29.671875	35.15625	32.9296875	29.296875	27.328125	0	0	0	0	0	0	38	2.84375	121.3333428	84.00000656
0	100	1	1	11	30.796875	36.984375	33.796875	31.125	28.453125	0	0	0	0	0	0	36	-0.984375	-42.00000328	114.0000089
0	100	1	1	12	26.9765625	32.2265625	30.2109375	26.3671875	24.6328125	0	0	0	0	0	0	33	0.7734375	33.00000258	74.00000578
0	100	1	1	13	48.84375	53.671875	53.1328125	47.8125	46.5	0	0	0	0	0	0	52	-1.671875	-71.33333891	56.00000438
0	100	1	1	14	56.25	1.4296875	59.5546875	55.5703125	53.90625	0	0	0	0	0	0	58	-3.4296875	-146.3333448	71.00000555
0	100	1	1	15	55.3359375	0.3515625	58.3359375	54.4921875	52.9921875	0	0	0	0	0	0	58	-2.3515625	-100.3333412	64.000005
1	-	0	0	1	49.4296875	0	53.9765625	51.140625	48.9609375	0	0	0	0	0	0	50	-1.140625	-48.66667047	93.00000727
1	-	0	0	2	13.59375	0	18.5625	13.5234375	11.2265625	0	0	0	0	0	0	14	0.4765625	20.33333492	98.00000766
1	-	0	0	3	30.6328125	0	36.7734375	34.3828125	33.140625	30.46875	28.7578125	0	0	0	0	35	4.53125	193.3333484	73.0000057
1	-	0	0	4	46.875	0	53.203125	51.8203125	49.96875	47.6015625	45	0	0	0	0	52	4.3984375	187.6666813	111.0000087
1	-	0	0	5	23.671875	0	30.234375	28.7109375	26.90625	24.75	22.265625	0	0	0	0	33	8.25	352.0000275	106.0000083
1	-	0	0	6	4.2890625	0	9.6796875	4.1484375	1.921875	0	0	0	0	0	0	7	2.8515625	121.6666762	95.00000742
1	-	0	0	7	12.515625	0	20.1328125	17.90625	16.8515625	13.40625	11.578125	0	0	0	0	25	11.59375	494.6667053	78.00000609
1	-	0	0	8	40.3125	0	45.3515625	39.7734375	37.96875	0	0	0	0	0	0	43	3.2265625	137.6666774	77.00000602
1	-	0	0	9	36.75	0	43.8515625	41.4375	40.5234375	37.5234375	35.8125	0	0	0	0	43	5.4765625	233.6666849	73.0000057
1	-	0	0	10	52.8984375	0	59.8125	57.28125	56.4375	53.34375	51.9609375	0	0	0	0	58	4.65625	198.6666822	59.00000461
1	-	0	0	11	1.4765625	0	8.296875	2.0859375	0.0703125	0	0	0	0	0	0	4	1.9140625	81.66667305	86.00000672
1	-	0	0	12	39.1640625	0	43.6171875	39.6796875	37.7578125	0	0	0	0	0	0	20	-19.6796875	-839.6667323	82.00000641
1	-	0	0	13	31.171875	0	39.703125	36.4921875	35.6015625	32.4375	30.703125	0	0	0	0	38	5.5625	237.3333519	74.00000578
1	-	0	0	14	36.2109375	0	42.28125	40.03125	38.25	36.2578125	34.3125	0	0	0	0	40	3.7421875	159.6666791	83.00000648
1	-	0	0	15	26.8359375	0	34.3828125	33.1640625	31.40625	28.78125	26.3671875	0	0	0	0	33	4.21875	180.0000141	103.000008
1	-	1	0	1	7.2890625	13.7109375	14.203125	12.2109375	10.3828125	7.8515625	5.4140625	0	0	0	0	10	2.1484375	91.66667383	104.0000081
1	-	1	0	2	34.0546875	42.28125	43.1953125	40.734375	39	36.421875	33.1171875	0	0	0	0	38	1.578125	67.33333859	141.000011
1	-	1	0	3	37.640625	43.078125	43.9453125	41.2734375	40.1015625	37.21875	35.296875	0	0	0	0	42	4.78125	204.0000159	82.00000641
1	-	1	0	4	10.9453125	16.7578125	18.421875	14.90625	14.0859375	10.8984375	8.578125	0	0	0	0	12	1.1015625	47.00000367	99.00000773
1	-	1	0	5	38.4609375	46.03125	47.1796875	44.578125	43.40625	40.171875	37.9921875	0	0	0	0	45	4.828125	206.0000161	93.00000727
1	-	1	0	6	6.140625	12.9609375	14.578125	10.8515625	9.9609375	7.1015625	4.734375	0	0	0	0	10	2.8984375	123.6666763	101.0000079
1	-	1	0	7	22.9921875	29.765625	30.4453125	27.65625	26.390625	23.90625	21.5625	0	0	0	0	30	6.09375	260.0000203	100.0000078
1	-	1	0	8	32.0859375	39.0234375	39.8203125	36.703125	36.1171875	33.1640625	31.1484375	0	0	0	0	40	6.8359375	291.6666895	86.00000672
1	-	1	0	9	42.0703125	48	48.84375	45.9140625	44.9296875	42.140625	40.171875	0	0	0	0	16	-26.140625	-1115.33342	84.00000656
1	-	1	0	10	18	23.0625	24.65625	21.1640625	20.0859375	17.203125	15.65625	0	0	0	0	24	6.796875	290.0000227	66.00000516
1	-	1	0	11	35.296875	42.09375	42.5859375	40.1953125	39.328125	36.234375	34.8046875	0	0	0	0	41	4.765625	203.3333492	61.00000477
1	-	1	0	12	56.53125	2.4375	58.875	57.890625	3.3046875	0.9609375	59.25	56.578125	54.6328125	0	0	30	-26.578125	-1134.000089	83.00000648
1	-	1	0	13	10.875	19.078125	15.84375	13.21875	10.40625	0	0	0	0	0	0	20	6.78125	289.3333559	120.0000094
1	-	1	0	14	54.9140625	1.453125	57.5625	55.59375	53.5078125	0	0	0	0	0	0	13	17.40625	742.6667247	89.00000695
1	-	1	0	15	40.4765625	47.7421875	44.1796875	41.8828125	39.5390625	0	0	0	0	0	0	43	1.1171875	47.66667039	100.0000078
1	-	1	1	1	9.5625	17.8359375	13.6640625	11.9765625	9.09375	0	0	0	0	0	0	18	0.1640625	7.000000547	123.0000096
1	-	1	1	2	11.2734375	17.4609375	18.75	15.609375	14.4140625	11.6015625	9.8671875	0	0	0	0	18	0.5390625	23.0000018	74.00000578
1	-	1	1	3	22.9453125	29.5078125	29.6953125	27.140625	25.9453125	23.6484375	21.0703125	0	0	0	0	30	0.4921875	21.00000164	110.0000086
1	-	1	1	4	39.1171875	46.1953125	47.0859375	43.8984375	42.7734375	40.3359375	38.1796875	0	0	0	0	45	-1.1953125	-51.00000398	92.00000719
1	-	1	1	5	51.84375	58.1015625	59.3203125	56.1796875	54.9140625	52.2421875	49.96875	27.9140625	0	0	0	55	-3.1015625	-132.3333437	1191.000093
1	-	1	1	6	2.7421875	10.5234375	6.9609375	4.6640625	2.25	0	0	0	0	0	0	12	1.4765625	63.00000492	103.000008
1	-	1	1	7	0.4921875	7.078125	4.2421875	1.21875	58.1484375	0	0	0	0	0	0	30	22.921875	978.0000764	131.0000102
1	-	1	1	8	2.2265625	8.203125	5.4375	2.34375	59.8828125	0	0	0	0	0	0	7	-1.203125	-51.33333734	105.0000082
1	-	1	1	9	20.5078125	25.8984375	22.6875	20.0390625	18.1640625	0	0	0	0	0	0	40	14.1015625	601.6667137	80.00000625
1	-	1	1	10	9.890625	16.6875	13.3359375	10.828125	8.484375	0	0	0	0	0	0	16	-0.6875	-29.33333563	100.0000078
1	-	1	1	11	29.671875	36.421875	33.046875	30.5625	28.7109375	0	0	0	0	0	0	40	3.578125	152.6666786	79.00000617
1	-	1	1	12	7.171875	14.9296875	11.7421875	9.0703125	6.703125	0	0	0	0	0	0	13	-1.9296875	-82.33333977	101.0000079
1	-	1	1	13	41.71875	47.671875	44.5546875	41.8125	39.84375	0	0	0	0	0	0	43	-4.671875	-199.3333489	84.00000656
1	-	1	1	14	18.9609375	26.3203125	22.828125	20.4609375	18.0234375	0	0	0	0	0	0	25	-1.3203125	-56.33333773	104.0000081
1	-	1	1	15	13.2421875	19.6640625	16.875	13.8046875	11.8359375	0	0	0	0	0	0	17	-2.6640625	-113.6666755	84.00000656
2	-	0	0	1	15.0234375	0	19.6875	16.1015625	0	0	0	0	0	0	0	15	-1.1015625	-47.00000367	0
2	-	0	0	2	46.3125	0	53.671875	47.2734375	0	0	0	0	0	0	0	47	-0.2734375	-11.66666758	0
2	-	0	0	3	51.234375	0	58.40625	52.265625	0	0	0	0	0	0	0	50	-2.265625	-96.66667422	0
2	-	0	0	4	35.9296875	0	41.90625	36.9609375	0	0	0	0	0	0	0	37	0.0390625	1.666666797	0
2	-	0	0	5	31.265625	0	35.9765625	32.2265625	0	0	0	0	0	0	0	32	-0.2265625	-9.666667422	0
2	-	0	0	6	31.3359375	0	37.453125	32.3671875	0	0	0	0	0	0	0	32	-0.3671875	-15.66666789	0
2	-	0	0	7	29.3203125	0	36.9375	30.3046875	0	0	0	0	0	0	0	30	-0.3046875	-13.00000102	0
2	-	0	0	8	18	0	23.578125	19.03125	0	0	0	0	0	0	0	18	-1.03125	-44.00000344	0
2	-	0	0	9	9.984375	0	15.6796875	11.0625	0	0	0	0	0	0	0	12	0.9375	40.00000313	0
2	-	0	0	10	1.828125	0	7.3125	2.90625	0	0	0	0	0	0	0	2	-0.90625	-38.66666969	0
2	-	0	0	11	34.5703125	0	39.7734375	35.625	0	0	0	0	0	0	0	34	-1.625	-69.33333875	0
2	-	0	0	12	10.265625	0	15.09375	11.3671875	0	0	0	0	0	0	0	12	0.6328125	27.00000211	0
2	-	0	0	13	56.0859375	0	0.515625	57.234375	0	0	0	0	0	0	0	54	-3.234375	-138.0000108	0
2	-	0	0	14	23.4140625	0	28.171875	24.6328125	0	0	0	0	0	0	0	24	-0.6328125	-27.00000211	0
2	-	0	0	15	14.6484375	0	18.9609375	15.7265625	0	0	0	0	0	0	0	14	-1.7265625	-73.66667242	0
2	-	1	0	1	58.1015625	4.96875	3.609375	59.109375	0	0	0	0	0	0	0	59	-0.109375	-4.666667031	0
2	-	1	0	2	12.515625	19.3828125	18.421875	13.5234375	0	0	0	0	0	0	0	13	-0.5234375	-22.33333508	0
2	-	1	0	3	13.7109375	20.671875	19.828125	14.8125	0	0	0	0	0	0	0	13	-1.8125	-77.33333938	0
2	-	1	0	4	46.3359375	53.296875	51.421875	47.4375	0	0	0	0	0	0	0	47	-0.4375	-18.66666813	0
2	-	1	0	5	47.7421875	54.703125	52.921875	48.84375	0	0	0	0	0	0	0	48	-0.84375	-36.00000281	0
2	-	1	0	6	32.2265625	39.1875	37.359375	33.328125	0	0	0	0	0	0	0	33	-0.328125	-14.00000109	0
2	-	1	0	7	30.2109375	37.21875	34.875	31.359375	0	0	0	0	0	0	0	32	0.640625	27.33333547	0
2	-	1	0	8	13.2421875	20.2734375	17.9296875	14.4140625	0	0	0	0	0	0	0	16	1.5859375	67.66667195	0
2	-	1	0	9	50.0625	57.09375	55.125	51.234375	0	0	0	0	0	0	0	49	-2.234375	-95.33334078	0
2	-	1	0	10	22.1953125	29.296875	26.8359375	23.4375	0	0	0	0	0	0	0	22	-1.4375	-61.33333813	0
2	-	1	0	11	35.15625	42.140625	40.2421875	36.28125	0	0	0	0	0	0	0	35	-1.28125	-54.66667094	0
2	-	1	0	12	31.3125	38.3671875	36.4921875	32.5078125	0	0	0	0	0	0	0	31	-1.5078125	-64.33333836	0
2	-	1	0	13	43.3359375	50.4140625	47.8359375	44.5546875	0	0	0	0	0	0	0	42	-2.5546875	-109.0000085	0
2	-	1	0	14	22.8984375	29.90625	27.8671875	24.046875	0	0	0	0	0	0	0	23	-1.046875	-44.66667016	0
2	-	1	0	15	28.1484375	35.203125	33.3984375	29.34375	0	0	0	0	0	0	0	28	-1.34375	-57.33333781	0
2	-	1	1	1	2.8359375	9.703125	8.5546875	3.84375	0	0	0	0	0	0	0	4	-5.703125	-243.3333523	0
2	-	1	1	2	28.828125	35.765625	34.5	29.90625	0	0	0	0	0	0	0	35	-0.765625	-32.66666922	0
2	-	1	1	3	12.1171875	19.0546875	18.2578125	13.1953125	0	0	0	0	0	0	0	15	-4.0546875	-173.0000135	0
2	-	1	1	4	49.03125	55.96875	54.515625	50.109375	0	0	0	0	0	0	0	51	-4.96875	-212.0000166	0
2	-	1	1	5	57.8203125	4.734375	3.4453125	58.875	0	0	0	0	0	0	0	60	-4.734375	-202.0000158	0
2	-	1	1	6	36.3046875	43.21875	41.5546875	37.3359375	0	0	0	0	0	0	0	38	-5.21875	-222.6666841	0
2	-	1	1	7	2.0390625	8.953125	7.6640625	3.09375	0	0	0	0	0	0	0	3	-5.953125	-254.0000198	0
2	-	1	1	8	53.296875	0.2109375	59.2265625	54.3515625	0	0	0	0	0	0	0	58	-2.2109375	-94.3333407	0
2	-	1	1	9	38.9296875	45.84375	44.390625	39.984375	0	0	0	0	0	0	0	40	-5.84375	-249.3333528	0
2	-	1	1	10	55.453125	2.34375	1.5703125	56.484375	0	0	0	0	0	0	0	58	-4.34375	-185.3333478	0
2	-	1	1	11	2.0859375	8.9765625	7.734375	3.1171875	0	0	0	0	0	0	0	2	-6.9765625	-297.6666899	0
2	-	1	1	12	32.8359375	39.7265625	38.4609375	33.8671875	0	0	0	0	0	0	0	35	-4.7265625	-201.6666824	0
2	-	1	1	13	28.125	34.9921875	33.5625	29.1328125	0	0	0	0	0	0	0	30	-4.9921875	-213.0000166	0
2	-	1	1	14	13.828125	20.7421875	19.265625	14.8828125	0	0	0	0	0	0	0	15	-5.7421875	-245.0000191	0
2	-	1	1	15	57.1875	4.078125	3.1875	58.21875	0	0	0	0	0	0	0	60	-4.078125	-174.0000136	0
3	-	0	1	1	0	23.015625	0	0	0	0	0	0	0	0	0	23	-0.015625	-0.666666719	0
3	-	0	1	2	0	47.953125	0	0	0	0	0	0	0	0	0	46	-1.953125	-83.33333984	0
3	-	0	1	3	0	46.0078125	0	0	0	0	0	0	0	0	0	43	-3.0078125	-128.3333434	0
3	-	0	1	4	0	56.7421875	0	0	0	0	0	0	0	0	0	58	1.2578125	53.66667086	0
3	-	0	1	5	0	46.5703125	0	0	0	0	0	0	0	0	0	46	-0.5703125	-24.33333523	0
3	-	0	1	6	0	46.8515625	0	0	0	0	0	0	0	0	0	46	-0.8515625	-36.33333617	0
3	-	0	1	7	0	35.1796875	0	0	0	0	0	0	0	0	0	35	-0.1796875	-7.666667266	0
3	-	0	1	8	0	4.40625	0	0	0	0	0	0	0	0	0	3	-1.40625	-60.00000469	0
3	-	0	1	9	0	11.71875	0	0	0	0	0	0	0	0	0	12	0.28125	12.00000094	0
3	-	0	1	10	0	58.734375	0	0	0	0	0	0	0	0	0	58	-0.734375	-31.33333578	0
3	-	0	1	11	0	47.4375	0	0	0	0	0	0	0	0	0	48	0.5625	24.00000188	0
3	-	0	1	12	0	8.6484375	0	0	0	0	0	0	0	0	0	8	-0.6484375	-27.66666883	0
3	-	0	1	13	0	35.484375	0	0	0	0	0	0	0	0	0	34	-1.484375	-63.33333828	0
3	-	0	1	14	0	57.8671875	0	0	0	0	0	0	0	0	0	57	-0.8671875	-37.00000289	0
3	-	0	1	15	0	45.234375	0	0	0	0	0	0	0	0	0	43	-2.234375	-95.33334078	0
