# Supplementary material for: The effect of electrical muscle stimulation on intentional binding and explicit sense of agency
Source: PeerJ. 2024 Sep 19;12:e17977. doi: 10.7717/peerj.17977 (PMC11416759; doi:10.7717/peerj.17977)
Supplement: Supplemental Information 1 [file peerj-12-17977-s001.zip › RawData/Experiment3/Participant66.csv]

Condition (0=Proposed EMS, 1=Sham, 2=EMS-Only, 3=Baseline)	Trial	SW2	Visual stimulation	Stimulation	Switch release	Switch push	Switch release	Switch push	Switch release	Switch push	Switch release	Extended reaction time[ms]	Reaction time[ms]	Push completion time[ms]	Self-reported sense of agency
0	1	6143	11584	11812	16112	11865	11792	0	0	0	0	281	208	73	5
0	2	4360	7820	8080	10507	8112	8060	0	0	0	0	292	240	52	6
0	3	2009	6429	6668	9363	6715	6648	0	0	0	0	286	219	67	6
0	4	1791	6612	6841	9800	6872	6821	0	0	0	0	260	209	51	3
0	5	2580	9741	10081	12575	10129	10061	0	0	0	0	388	320	68	6
0	6	1698	8398	8635	11041	8682	8615	0	0	0	0	284	217	67	5
0	7	2883	6083	6331	0	6396	6311	0	0	0	0	313	228	85	3
0	8	2865	6645	6851	9943	6900	6831	0	0	0	0	255	186	69	5
0	9	21746	24266	24514	26532	24566	24493	0	0	0	0	300	227	73	5
0	10	1888	4428	4661	7926	4710	4641	0	0	0	0	282	213	69	3
0	11	2196	9576	9795	12068	9846	9775	0	0	0	0	270	199	71	5
0	12	1486	8146	8378	11700	8409	8358	0	0	0	0	263	212	51	5
0	13	1599	9180	9383	0	9422	9363	0	0	0	0	242	183	59	5
0	14	1577	9057	9296	11562	9337	9276	0	0	0	0	280	219	61	5
0	15	1439	6819	7041	8796	7074	7020	0	0	0	0	255	201	54	5
0	16	2238	5398	5661	6998	5695	5641	0	0	0	0	297	243	54	6
0	17	1380	4701	4954	7048	4983	4934	0	0	0	0	282	233	49	5
0	18	1438	5178	5543	8185	5629	5523	0	0	0	0	451	345	106	3
0	19	1612	9112	9354	10957	9384	9334	0	0	0	0	272	222	50	5
0	20	1626	8806	9037	11394	9208	9017	0	0	0	0	402	211	191	3
1	1	3140	7161	7423	0	7477	7403	0	0	0	0	316	242	74	6
1	2	3093	9433	9647	0	9709	9627	0	0	0	0	276	194	82	6
1	3	3163	8243	8465	0	8500	8444	0	0	0	0	257	201	56	6
1	4	2982	5762	6056	0	6125	6036	0	0	0	0	363	274	89	3
1	5	1912	4992	5230	0	5277	5210	0	0	0	0	285	218	67	5
1	6	3007	8787	9044	0	9076	9024	0	0	0	0	289	237	52	7
1	7	3009	6949	7213	0	7291	7193	0	0	0	0	342	244	98	7
1	8	2082	7482	7753	0	7809	7733	0	0	0	0	327	251	76	7
1	9	1891	8311	8518	0	8569	8498	0	0	0	0	258	187	71	5
1	10	1921	5301	5541	0	5642	5521	0	0	0	0	341	220	121	6
1	11	2119	8159	8377	0	8451	8357	0	0	0	0	292	198	94	5
1	12	2529	7009	7237	0	7274	7217	0	0	0	0	265	208	57	3
1	13	2341	7701	7925	0	7951	7905	0	0	0	0	250	204	46	7
1	14	2296	9436	9668	0	9727	9648	0	0	0	0	291	212	79	6
1	15	1656	7377	7598	0	7643	7578	0	0	0	0	266	201	65	6
1	16	1687	4488	4713	6807	4752	4693	0	0	0	0	264	205	59	6
1	17	2353	5474	5723	7863	5735	5703	0	0	0	0	261	229	32	4
1	18	2187	5947	6163	8194	6185	6142	0	0	0	0	238	195	43	5
1	19	1612	5772	6018	0	6064	5998	0	0	0	0	292	226	66	6
1	20	1402	7242	7485	0	7547	7465	0	0	0	0	305	223	82	6
2	1	2600	8140	8410	8778	8382	0	0	0	0	0	242	0	0	3
2	2	2450	5090	5360	5823	5337	0	0	0	0	0	247	0	0	3
2	3	2328	6248	6518	7939	6565	0	0	0	0	0	317	0	0	1
2	4	2029	5650	5920	8006	5972	0	0	0	0	0	322	0	0	1
2	5	1943	4763	5033	6985	5079	0	0	0	0	0	316	0	0	2
2	6	1684	6744	7014	7136	7073	0	0	0	0	0	329	0	0	1
2	7	1739	4340	4610	6313	4631	0	0	0	0	0	291	0	0	2
2	8	1622	4342	4612	4728	4653	0	0	0	0	0	311	0	0	1
2	9	1427	5687	5957	6076	6011	0	0	0	0	0	324	0	0	1
2	10	1639	8119	8389	8523	8446	0	0	0	0	0	327	0	0	1
2	11	2658	6378	6649	8180	6717	0	0	0	0	0	339	0	0	2
2	12	1526	6466	6737	8250	6804	0	0	0	0	0	338	0	0	2
2	13	3175	7015	7285	9597	7277	0	0	0	0	0	262	0	0	3
2	14	3320	8360	8630	10354	8706	0	0	0	0	0	346	0	0	2
2	15	1509	9109	9379	9470	9438	0	0	0	0	0	329	0	0	1
2	16	1477	8537	8807	10698	8831	0	0	0	0	0	294	0	0	3
2	17	2018	8518	8788	8898	8850	0	0	0	0	0	332	0	0	1
2	18	1263	3963	4233	7010	4277	0	0	0	0	0	314	0	0	3
2	19	2349	5249	5519	7163	5560	0	0	0	0	0	311	0	0	3
2	20	1162	8562	8832	10315	8919	0	0	0	0	0	357	0	0	2
3	1	4581	8542	8542	9037	8585	0	0	0	0	0	43	0	0	1
3	2	3714	6974	6975	7280	7013	0	0	0	0	0	39	0	0	1
3	3	13150	15711	15711	16027	15763	0	0	0	0	0	52	0	0	1
3	4	2038	5699	5699	8066	5750	0	0	0	0	0	51	0	0	1
3	5	2517	7858	7858	8203	7899	0	0	0	0	0	41	0	0	1
3	6	2283	5344	5344	5468	5394	0	0	0	0	0	50	0	0	1
3	7	1664	6424	6424	6544	6473	0	0	0	0	0	49	0	0	1
3	8	2589	9609	9609	11512	9666	0	0	0	0	0	57	0	0	1
3	9	2236	7456	7456	9364	7498	0	0	0	0	0	42	0	0	1
3	10	1432	4572	4572	4672	4615	0	0	0	0	0	43	0	0	1
3	11	1554	4494	4494	4614	4553	0	0	0	0	0	59	0	0	1
3	12	1480	4580	4580	4689	4642	0	0	0	0	0	62	0	0	1
3	13	2088	7288	7288	7380	7347	0	0	0	0	0	59	0	0	1
3	14	1484	9024	9024	11075	9086	0	0	0	0	0	62	0	0	2
3	15	1774	9114	9114	9247	9157	0	0	0	0	0	43	0	0	1
3	16	1329	5150	5150	5264	5214	0	0	0	0	0	64	0	0	1
3	17	1768	6928	6928	8975	7007	0	0	0	0	0	79	0	0	2
3	18	1639	5719	5720	5820	5784	0	0	0	0	0	65	0	0	1
3	19	2636	8316	8317	10315	8478	0	0	0	0	0	162	0	0	3
3	20	1665	6665	6665	6807	6748	0	0	0	0	0	83	0	0	1
