# Supplementary material for: The effect of electrical muscle stimulation on intentional binding and explicit sense of agency
Source: PeerJ. 2024 Sep 19;12:e17977. doi: 10.7717/peerj.17977 (PMC11416759; doi:10.7717/peerj.17977)
Supplement: Supplemental Information 1 [file peerj-12-17977-s001.zip › RawData/Experiment3/Participant67.csv]

Condition (0=Proposed EMS, 1=Sham, 2=EMS-Only, 3=Baseline)	Trial	SW2	Visual stimulation	Stimulation	Switch release	Switch push	Switch release	Switch push	Switch release	Switch push	Switch release	Extended reaction time[ms]	Reaction time[ms]	Push completion time[ms]	Self-reported sense of agency
0	1	3195	7215	7446	0	7474	7425	0	0	0	0	259	210	49	7
0	2	2408	5868	6103	0	6129	6083	0	0	0	0	261	215	46	6
0	3	2466	6086	6316	0	6361	6296	0	0	0	0	275	210	65	7
0	4	5964	10724	10956	0	10992	10936	0	0	0	0	268	212	56	6
0	5	2585	7805	8097	0	8143	8077	0	0	0	0	338	272	66	7
0	6	1581	5361	5591	0	5629	5571	0	0	0	0	268	210	58	6
0	7	2568	5289	5529	0	5571	5509	0	0	0	0	282	220	62	6
0	8	1714	7074	7371	0	7416	7351	0	0	0	0	342	277	65	6
0	9	2419	8139	8340	0	8378	8320	0	0	0	0	239	181	58	5
0	10	2584	6425	6689	0	6727	6669	0	0	0	0	302	244	58	7
0	11	1843	4963	5202	0	5246	5181	0	0	0	0	283	218	65	7
0	12	1286	5046	5274	0	5322	5254	0	0	0	0	276	208	68	6
0	13	4311	8131	8471	0	8503	8451	0	0	0	0	372	320	52	7
0	14	3931	6831	7161	0	7192	7141	0	0	0	0	361	310	51	7
0	15	2295	8136	8391	0	8429	8371	0	0	0	0	293	235	58	6
0	16	1917	5998	6385	0	6416	6365	0	0	0	0	418	367	51	7
0	17	2647	8328	8574	0	8616	8554	0	0	0	0	288	226	62	0
0	18	1789	5529	5783	0	5828	5762	0	0	0	0	299	233	66	0
0	19	3792	11292	11564	0	11599	11544	0	0	0	0	307	252	55	6
1	1	2852	7272	7509	0	7528	7489	0	0	0	0	256	217	39	7
1	2	2221	8561	8994	0	9020	8974	0	0	0	0	459	413	46	7
1	3	1455	4095	4371	0	4405	4351	0	0	0	0	310	256	54	7
1	4	2169	5829	6085	0	6131	6065	0	0	0	0	302	236	66	7
1	5	2165	6105	6380	0	6418	6360	0	0	0	0	313	255	58	7
1	6	3201	7122	7356	0	7416	7336	0	0	0	0	294	214	80	7
1	7	3211	6271	6490	0	6547	6470	0	0	0	0	276	199	77	7
1	8	2213	5033	5302	0	5343	5282	0	0	0	0	310	249	61	7
1	9	3537	6057	6322	0	6376	6302	0	0	0	0	319	245	74	7
1	10	2118	4658	4895	0	4936	4875	0	0	0	0	278	217	61	7
1	11	2791	5391	5648	0	5672	5628	0	0	0	0	281	237	44	7
1	12	1829	8969	9214	0	9259	9194	0	0	0	0	290	225	65	7
1	13	1916	8576	8791	0	8845	8771	0	0	0	0	269	195	74	7
1	14	1699	6900	7158	0	7204	7138	0	0	0	0	304	238	66	7
1	15	1573	4373	4630	0	4673	4610	0	0	0	0	300	237	63	7
1	16	13298	17458	17949	21717	17997	17929	0	0	0	0	539	471	68	7
1	17	1715	9116	9371	0	9425	9351	0	0	0	0	309	235	74	7
2	1	1545	4625	4895	5091	4927	0	0	0	0	0	302	0	0	1
2	2	1862	9022	9292	9502	9327	0	0	0	0	0	305	0	0	1
2	3	2005	8705	8976	9195	9011	0	0	0	0	0	306	0	0	1
2	4	3353	9133	9403	9615	9437	0	0	0	0	0	304	0	0	1
2	5	3630	6830	7100	7328	7130	0	0	0	0	0	300	0	0	1
2	6	9414	16434	16704	16935	16739	0	0	0	0	0	305	0	0	1
2	7	1471	7891	8161	8352	8191	0	0	0	0	0	300	0	0	1
2	8	1788	4728	4998	5208	5030	0	0	0	0	0	302	0	0	1
2	9	1277	4657	4927	5137	4957	0	0	0	0	0	300	0	0	1
2	10	1928	6189	6459	6695	6493	0	0	0	0	0	304	0	0	1
2	11	18567	23047	23317	23539	23303	0	0	0	0	0	256	0	0	1
2	12	1656	8136	8406	8605	8431	0	0	0	0	0	295	0	0	1
2	13	1378	4478	4748	4937	4777	0	0	0	0	0	299	0	0	1
2	14	2213	7153	7423	7626	7458	0	0	0	0	0	305	0	0	1
2	15	1959	9339	9609	9826	9643	0	0	0	0	0	304	0	0	1
2	16	1587	8087	8357	8572	8385	0	0	0	0	0	298	0	0	1
2	17	2642	8022	8293	8505	8326	0	0	0	0	0	304	0	0	1
2	18	4953	8114	8384	8583	8417	0	0	0	0	0	303	0	0	1
2	19	2135	4835	5105	5309	5140	0	0	0	0	0	305	0	0	1
2	20	1377	8137	8407	8701	8441	0	0	0	0	0	304	0	0	1
3	1	9013	14453	14454	14752	14510	0	0	0	0	0	57	0	0	1
3	2	4632	7892	7893	8134	7938	0	0	0	0	0	46	0	0	1
3	3	2760	8300	8301	8491	8344	0	0	0	0	0	44	0	0	1
3	4	2379	7460	7460	7680	7492	0	0	0	0	0	32	0	0	1
3	5	1424	3985	3985	4197	4018	0	0	0	0	0	33	0	0	1
3	6	1659	4440	4440	4655	4478	0	0	0	0	0	38	0	0	1
3	7	1646	6467	6467	6673	6504	0	0	0	0	0	37	0	0	1
3	8	2328	7728	7729	7970	7760	0	0	0	0	0	32	0	0	1
3	9	2894	8234	8234	8452	8267	0	0	0	0	0	33	0	0	1
3	10	1823	4964	4964	5206	4996	0	0	0	0	0	32	0	0	1
3	11	1605	6665	6665	6912	6696	0	0	0	0	0	31	0	0	1
3	12	2054	8095	8095	8314	8128	0	0	0	0	0	33	0	0	1
3	13	1954	5674	5675	5889	5709	0	0	0	0	0	35	0	0	1
3	14	2918	7959	7959	8166	7992	0	0	0	0	0	33	0	0	1
3	15	3615	8776	8776	8985	8812	0	0	0	0	0	36	0	0	1
3	16	2219	5539	5539	5756	5572	0	0	0	0	0	33	0	0	1
3	17	2214	7214	7215	7494	7246	0	0	0	0	0	32	0	0	1
3	18	1432	8612	8612	8893	8645	0	0	0	0	0	33	0	0	1
3	19	4103	10003	10003	10312	10036	0	0	0	0	0	33	0	0	1
