# Supplementary material for: The effect of electrical muscle stimulation on intentional binding and explicit sense of agency
Source: PeerJ. 2024 Sep 19;12:e17977. doi: 10.7717/peerj.17977 (PMC11416759; doi:10.7717/peerj.17977)
Supplement: Supplemental Information 1 [file peerj-12-17977-s001.zip › RawData/Experiment3/Participant68.csv]

Condition (0=Proposed EMS, 1=Sham, 2=EMS-Only, 3=Baseline)	Trial	SW2	Visual stimulation	Stimulation	Switch release	Switch push	Switch release	Switch push	Switch release	Switch push	Switch release	Extended reaction time[ms]	Reaction time[ms]	Push completion time[ms]	Self-reported sense of agency
0	1	2335	5996	6239	10029	6292	6219	0	0	0	0	296	223	73	5
0	2	1706	8866	9111	20924	9169	9091	0	0	0	0	303	225	78	7
0	3	3461	7401	7679	10309	7726	7658	0	0	0	0	325	257	68	6
0	4	1567	7987	8223	13678	8280	8203	0	0	0	0	293	216	77	7
0	5	1728	5508	5730	9852	5797	5710	0	0	0	0	289	202	87	7
0	6	1934	4454	4721	7464	4782	4701	0	0	0	0	328	247	81	6
0	7	1500	5760	5987	10905	6054	5967	0	0	0	0	294	207	87	7
0	8	1883	9024	9257	11520	9311	9236	0	0	0	0	287	212	75	7
0	9	1509	7229	7481	11516	7522	7461	0	0	0	0	293	232	61	5
0	10	1414	4534	4825	7696	4871	4805	0	0	0	0	337	271	66	7
0	11	1965	5725	5994	9762	6038	5973	0	0	0	0	313	248	65	7
0	12	1406	8986	9233	13565	9291	9213	0	0	0	0	305	227	78	7
0	13	1309	7289	7534	9872	7592	7514	0	0	0	0	303	225	78	7
0	14	1219	8200	8475	11407	8511	8455	0	0	0	0	311	255	56	6
1	1	1345	6166	6406	21706	6495	6386	0	0	0	0	329	220	109	6
1	2	2471	8251	8477	14686	8556	8456	0	0	0	0	305	205	100	5
1	3	1494	4215	4481	8130	4545	4461	0	0	0	0	330	246	84	6
1	4	1418	5259	5533	8006	5587	5512	0	0	0	0	328	253	75	6
1	5	1262	6462	6698	10646	6774	6678	0	0	0	0	312	216	96	6
1	6	4995	12535	12817	15204	12889	12797	0	0	0	0	354	262	92	6
1	7	1341	7181	7408	9635	7468	7388	0	0	0	0	287	207	80	6
1	8	1532	7432	7693	9478	7737	7673	0	0	0	0	305	241	64	6
1	9	1357	5558	5786	7530	5849	5766	0	0	0	0	291	208	83	7
1	10	1260	7180	7421	8791	7485	7401	0	0	0	0	305	221	84	7
1	11	1205	5445	5719	7454	5776	5699	0	0	0	0	331	254	77	7
1	12	1538	7719	7953	9809	8024	7933	0	0	0	0	305	214	91	6
1	13	1535	5355	5620	10631	5664	5600	0	0	0	0	309	245	64	6
2	1	17130	19770	20040	20301	20076	0	0	0	0	0	306	0	0	1
2	2	4575	8035	8319	11510	8429	8298	0	0	0	0	394	0	0	3
2	3	1572	5192	5462	5711	5507	0	0	0	0	0	315	0	0	1
2	4	1360	6120	6390	6606	6440	0	0	0	0	0	320	0	0	1
2	5	1356	6576	6846	7107	6884	0	0	0	0	0	308	0	0	2
2	6	1434	3975	4245	4498	4283	0	0	0	0	0	308	0	0	2
2	7	2970	5911	6181	6384	6222	0	0	0	0	0	311	0	0	2
2	8	1290	7330	7601	7855	7639	0	0	0	0	0	309	0	0	2
2	9	1473	8853	9123	9368	9164	0	0	0	0	0	311	0	0	1
2	10	1431	8091	8362	8596	8404	0	0	0	0	0	313	0	0	2
2	11	1513	4314	4584	4817	4626	0	0	0	0	0	312	0	0	1
2	12	1460	5620	5890	6134	5924	0	0	0	0	0	304	0	0	2
2	13	1104	5185	5455	5678	5493	0	0	0	0	0	308	0	0	2
2	14	1551	7231	7501	7728	7542	0	0	0	0	0	311	0	0	3
2	15	1093	4834	5104	5321	5141	0	0	0	0	0	307	0	0	2
2	16	2092	9592	9862	10082	9901	0	0	0	0	0	309	0	0	2
2	17	1194	8594	8864	9088	8902	0	0	0	0	0	308	0	0	1
2	18	1432	6172	6442	6668	6484	0	0	0	0	0	312	0	0	3
2	19	3207	8367	8638	8870	8675	0	0	0	0	0	308	0	0	2
2	20	1193	3893	4163	4383	4203	0	0	0	0	0	310	0	0	3
3	1	2121	4762	4762	5003	4806	0	0	0	0	0	44	0	0	1
3	2	1956	4736	4736	4949	4779	0	0	0	0	0	43	0	0	1
3	3	2295	5375	5375	5598	5417	0	0	0	0	0	42	0	0	1
3	4	1799	8499	8499	8718	8545	0	0	0	0	0	46	0	0	2
3	5	2203	7603	7603	7828	7646	0	0	0	0	0	43	0	0	2
3	6	1606	4806	4806	5033	4850	0	0	0	0	0	44	0	0	2
3	7	1416	4236	4236	4457	4275	0	0	0	0	0	39	0	0	2
3	8	1499	6559	6559	6798	6599	0	0	0	0	0	40	0	0	1
3	9	1360	4740	4741	4976	4783	0	0	0	0	0	43	0	0	2
3	10	1586	6627	6627	6856	6669	0	0	0	0	0	42	0	0	2
3	11	1139	8739	8740	8963	8783	0	0	0	0	0	44	0	0	2
3	12	3052	10533	10533	10774	10572	0	0	0	0	0	39	0	0	1
3	13	1032	6033	6033	6270	6068	0	0	0	0	0	35	0	0	1
3	14	1204	8384	8384	8653	8415	0	0	0	0	0	31	0	0	1
3	15	1133	7893	7893	8117	7932	0	0	0	0	0	39	0	0	1
3	16	2943	7283	7283	7558	7326	0	0	0	0	0	43	0	0	2
3	17	2138	8498	8498	8727	8537	0	0	0	0	0	39	0	0	2
3	18	4063	10564	10564	10795	10607	0	0	0	0	0	43	0	0	3
3	19	1214	6594	6594	6819	6636	0	0	0	0	0	42	0	0	3
3	20	963	4123	4123	4341	4162	0	0	0	0	0	39	0	0	3
