# Supplementary material for: The effect of electrical muscle stimulation on intentional binding and explicit sense of agency
Source: PeerJ. 2024 Sep 19;12:e17977. doi: 10.7717/peerj.17977 (PMC11416759; doi:10.7717/peerj.17977)
Supplement: Supplemental Information 1 [file peerj-12-17977-s001.zip › RawData/Experiment3/Participant69.csv]

Condition (0=Proposed EMS, 1=Sham, 2=EMS-Only, 3=Baseline)	Trial	SW2	Visual stimulation	Stimulation	Switch release	Switch push	Switch release	Switch push	Switch release	Switch push	Switch release	Extended reaction time[ms]	Reaction time[ms]	Push completion time[ms]	Self-reported sense of agency
0	1	4108	9888	10153	12579	10164	10133	0	0	0	0	276	245	31	6
0	2	1873	4933	5209	0	5242	5189	0	0	0	0	309	256	53	6
0	3	3962	8722	8996	11105	9028	8976	0	0	0	0	306	254	52	6
0	4	3987	7767	8036	10163	8067	8016	0	0	0	0	300	249	51	6
0	5	2393	6654	6960	9005	6998	6940	0	0	0	0	344	286	58	6
0	6	1450	7930	8208	10970	8245	8188	0	0	0	0	315	258	57	6
0	7	4454	9394	12453	14594	14393	12433	0	0	0	0	4999	3039	1960	6
0	8	1829	7550	7839	9805	7881	7819	0	0	0	0	331	269	62	6
0	9	1693	4493	4740	6802	4741	4720	0	0	0	0	248	227	21	6
0	10	1961	9501	9775	12475	9805	9755	0	0	0	0	304	254	50	5
0	11	1502	8982	9247	0	9262	9227	0	0	0	0	280	245	35	6
0	12	2738	10078	10336	14552	10391	10316	0	0	0	0	313	238	75	6
0	13	2428	5329	5585	0	5627	5564	0	0	0	0	298	235	63	6
0	14	2348	8188	8426	11621	8467	8406	0	0	0	0	279	218	61	6
0	15	4895	8976	9312	11478	9356	9292	0	0	0	0	380	316	64	6
0	16	1520	5720	5996	8382	6048	5976	0	0	0	0	328	256	72	6
1	1	5183	9203	9435	11680	9436	9415	0	0	0	0	233	212	21	6
1	2	3458	8539	8838	11424	8856	8818	0	0	0	0	317	279	38	6
1	3	3028	10188	10476	16827	10520	10456	0	0	0	0	332	268	64	6
1	4	3783	6603	6970	0	6979	6949	0	0	0	0	376	346	30	6
1	5	1963	4563	4833	6806	4867	4813	0	0	0	0	304	250	54	6
1	6	1727	4667	4909	7112	4924	4889	0	0	0	0	257	222	35	6
1	7	3419	7139	7500	10284	7527	7480	0	0	0	0	388	341	47	6
1	8	1602	5442	5719	8091	5767	5699	0	0	0	0	325	257	68	6
1	9	1209	6409	6658	0	6711	6637	0	0	0	0	302	228	74	6
1	10	2002	5122	5364	0	5407	5344	0	0	0	0	285	222	63	6
1	11	1715	5475	5708	9425	5749	5688	0	0	0	0	274	213	61	5
1	12	6060	11100	11368	0	11425	11347	0	0	0	0	325	247	78	6
1	13	2240	9841	10072	0	10106	10051	0	0	0	0	265	210	55	6
1	14	1064	4225	4639	7383	4649	4619	0	0	0	0	424	394	30	6
1	15	1958	6118	6388	9677	6431	6368	0	0	0	0	313	250	63	6
1	16	2100	5840	6106	8101	6153	6086	0	0	0	0	313	246	67	6
1	17	3879	11380	11650	13781	11669	11630	0	0	0	0	289	250	39	6
1	18	1715	9115	9468	12157	9524	9447	0	0	0	0	409	332	77	6
1	19	2335	8255	8522	10573	8576	8502	0	0	0	0	321	247	74	6
2	1	4270	9810	10081	11884	10134	0	0	0	0	0	324	0	0	1
2	2	2461	5922	6192	8802	6231	0	0	0	0	0	309	0	0	1
2	3	3330	9670	9940	14508	9975	0	0	0	0	0	305	0	0	1
2	4	2116	4896	5166	7031	5197	0	0	0	0	0	301	0	0	2
2	5	2635	5715	5985	0	6017	0	0	0	0	0	302	0	0	1
2	6	1299	4920	5190	6927	5222	0	0	0	0	0	302	0	0	3
2	7	2414	8834	9104	0	9138	0	0	0	0	0	304	0	0	1
2	8	1580	4721	4991	6922	4977	0	0	0	0	0	256	0	0	3
2	9	2208	4929	5199	0	5248	0	0	0	0	0	319	0	0	1
2	10	1300	4680	4950	6637	4986	0	0	0	0	0	306	0	0	1
2	11	1578	6058	6328	8092	6360	0	0	0	0	0	302	0	0	1
2	12	1394	6755	7025	8946	7056	0	0	0	0	0	301	0	0	4
2	13	2511	9171	9441	11828	9496	0	0	0	0	0	325	0	0	1
2	14	2285	9865	10135	13087	10167	0	0	0	0	0	302	0	0	1
2	15	1722	6882	7153	0	7222	0	0	0	0	0	340	0	0	1
2	16	1572	4273	4543	0	4615	0	0	0	0	0	342	0	0	1
2	17	2008	7008	7278	8934	7342	0	0	0	0	0	334	0	0	1
2	18	2562	9322	9592	11311	9634	0	0	0	0	0	312	0	0	1
2	19	1525	7425	7695	9321	7768	0	0	0	0	0	343	0	0	1
2	20	1176	5416	5686	7309	5754	0	0	0	0	0	338	0	0	2
3	1	2804	7224	7225	10351	7262	0	0	0	0	0	38	0	0	1
3	2	1944	4504	4504	5446	4562	0	0	0	0	0	58	0	0	1
3	3	4298	6938	6938	9256	6984	0	0	0	0	0	46	0	0	1
3	4	1701	5361	5361	0	5393	0	0	0	0	0	32	0	0	1
3	5	1624	6444	6444	8475	6478	0	0	0	0	0	34	0	0	1
3	6	2918	9618	9619	11853	9659	0	0	0	0	0	41	0	0	1
3	7	1754	5694	5694	7910	5729	0	0	0	0	0	35	0	0	1
3	8	1880	8900	8901	10925	8934	0	0	0	0	0	34	0	0	1
3	9	2334	7554	7554	0	7596	0	0	0	0	0	42	0	0	1
3	10	1336	6397	6397	8494	6430	0	0	0	0	0	33	0	0	1
3	11	1511	7551	7551	9546	7592	0	0	0	0	0	41	0	0	1
3	12	2164	5264	5264	7388	5339	0	0	0	0	0	75	0	0	1
3	13	2490	9550	9550	12272	9585	0	0	0	0	0	35	0	0	1
3	14	1413	7913	7913	10328	7951	0	0	0	0	0	38	0	0	1
3	15	3002	8382	8383	10396	8418	0	0	0	0	0	36	0	0	1
3	16	1778	5599	5599	7628	5648	0	0	0	0	0	49	0	0	1
3	17	1398	4718	4718	6057	4795	0	0	0	0	0	77	0	0	1
3	18	1123	6804	6804	9674	6847	0	0	0	0	0	43	0	0	1
3	19	2823	10003	10004	12022	10046	0	0	0	0	0	43	0	0	1
