# Supplementary material for: The effect of electrical muscle stimulation on intentional binding and explicit sense of agency
Source: PeerJ. 2024 Sep 19;12:e17977. doi: 10.7717/peerj.17977 (PMC11416759; doi:10.7717/peerj.17977)
Supplement: Supplemental Information 1 [file peerj-12-17977-s001.zip › RawData/Experiment3/Participant70.csv]

Condition (0=Proposed EMS, 1=Sham, 2=EMS-Only, 3=Baseline)	Trial	SW2	Visual stimulation	Stimulation	Switch release	Switch push	Switch release	Switch push	Switch release	Switch push	Switch release	Extended reaction time[ms]	Reaction time[ms]	Push completion time[ms]	Self-reported sense of agency
0	1	3762	6402	6685	0	6712	6665	0	0	0	0	310	263	47	5
0	2	5002	8923	9212	0	9255	9191	0	0	0	0	332	268	64	6
0	3	2196	5816	6065	0	6131	6045	0	0	0	0	315	229	86	6
0	4	2186	7406	7627	0	7667	7607	0	0	0	0	261	201	60	7
0	5	3518	7298	7559	0	7612	7539	0	0	0	0	314	241	73	6
0	6	10775	17256	17572	0	17620	17551	0	0	0	0	364	295	69	7
0	7	2216	7576	7861	0	7921	7840	0	0	0	0	345	264	81	6
0	8	2324	6044	6247	0	6288	6227	0	0	0	0	244	183	61	7
0	9	2624	7564	7831	0	7892	7811	0	0	0	0	328	247	81	6
0	10	1553	8693	8968	0	9025	8948	0	0	0	0	332	255	77	7
0	11	1589	8250	8501	0	8552	8481	0	0	0	0	302	231	71	7
0	12	2290	8010	8255	0	8318	8234	0	0	0	0	308	224	84	6
0	13	3308	6108	6387	0	6441	6367	0	0	0	0	333	259	74	5
0	14	1719	4839	5137	0	5187	5117	0	0	0	0	348	278	70	6
0	15	1392	5152	5403	0	5454	5382	0	0	0	0	302	230	72	6
0	16	3596	11137	11399	0	11455	11379	0	0	0	0	318	242	76	7
0	17	2685	10165	10419	0	10475	10399	0	0	0	0	310	234	76	6
0	18	2467	6487	6756	0	6805	6735	0	0	0	0	318	248	70	6
0	19	16918	21338	21643	0	21673	21623	0	0	0	0	335	285	50	6
0	20	2539	7620	7889	15750	7942	7868	0	0	0	0	322	248	74	6
1	1	27056	31016	31241	0	31299	31221	0	0	0	0	283	205	78	6
1	2	3217	7237	7475	12554	7549	7455	0	0	0	0	312	218	94	6
1	3	3122	8662	8899	0	8953	8878	0	0	0	0	291	216	75	7
1	4	3964	7424	7656	0	7718	7636	0	0	0	0	294	212	82	7
1	5	3101	9441	9677	0	9722	9657	0	0	0	0	281	216	65	6
1	6	4982	10062	10351	0	10405	10331	0	0	0	0	343	269	74	6
1	7	4417	11117	11344	0	11411	11324	0	0	0	0	294	207	87	6
1	8	1580	7360	7597	0	7664	7577	0	0	0	0	304	217	87	6
1	9	2313	6253	6475	0	6522	6455	0	0	0	0	269	202	67	6
1	10	4117	7317	7549	0	7612	7529	0	0	0	0	295	212	83	7
1	11	2121	5261	5505	0	5568	5485	0	0	0	0	307	224	83	7
1	12	1825	4346	4607	0	4677	4587	0	0	0	0	331	241	90	7
1	13	2248	6508	6747	0	6824	6727	0	0	0	0	316	219	97	7
1	14	1876	9257	9502	0	9579	9482	0	0	0	0	322	225	97	7
1	15	1383	6423	6668	0	6740	6647	0	0	0	0	317	224	93	7
1	16	1562	9162	9416	0	9484	9395	0	0	0	0	322	233	89	7
1	17	3532	10872	11147	0	11217	11127	0	0	0	0	345	255	90	6
1	18	51541	55501	55806	0	55896	55786	0	0	0	0	395	285	110	7
1	19	2061	4701	5062	0	5133	5041	0	0	0	0	432	340	92	7
1	20	1345	4125	4428	0	4502	4408	0	0	0	0	377	283	94	7
2	1	2809	6469	6739	7053	6783	0	0	0	0	0	314	0	0	1
2	2	2122	6942	7212	7469	7253	0	0	0	0	0	311	0	0	1
2	3	1749	8910	9180	9411	9215	0	0	0	0	0	305	0	0	2
2	4	2427	7827	8097	8307	8131	0	0	0	0	0	304	0	0	1
2	5	2287	7628	7898	8147	7931	0	0	0	0	0	303	0	0	1
2	6	1792	4852	5122	5395	5159	0	0	0	0	0	307	0	0	1
2	7	1696	6456	6726	7046	6763	0	0	0	0	0	307	0	0	2
2	8	1722	8143	8413	8663	8447	0	0	0	0	0	304	0	0	1
2	9	3005	5825	6095	6350	6125	0	0	0	0	0	300	0	0	1
2	10	1987	7047	7317	7563	7340	0	0	0	0	0	293	0	0	1
2	11	3466	6007	6277	6515	6308	0	0	0	0	0	301	0	0	1
2	12	1942	4882	5152	5400	5185	0	0	0	0	0	303	0	0	1
2	13	2760	6140	6410	6636	6483	0	0	0	0	0	343	0	0	1
2	14	4235	8075	8345	8594	8381	0	0	0	0	0	306	0	0	1
2	15	2765	9825	10095	10335	10128	0	0	0	0	0	303	0	0	2
2	16	3584	7404	7674	0	0	0	0	0	0	0	-7404	0	0	1
2	17	28863	34023	34293	34563	34328	0	0	0	0	0	305	0	0	1
2	18	3842	9282	9552	9795	9590	0	0	0	0	0	308	0	0	1
2	19	1893	5154	5424	5647	5462	0	0	0	0	0	308	0	0	1
2	20	6854	12394	12664	12884	12700	0	0	0	0	0	306	0	0	1
3	1	7096	12536	12536	12814	12575	0	0	0	0	0	39	0	0	1
3	2	4356	7617	7617	7880	7666	0	0	0	0	0	49	0	0	1
3	3	3932	8352	8352	8596	8390	0	0	0	0	0	38	0	0	1
3	4	3453	6013	6013	6282	6050	0	0	0	0	0	37	0	0	1
3	5	4608	7389	7389	7634	7427	0	0	0	0	0	38	0	0	1
3	6	1821	4901	4902	5154	4938	0	0	0	0	0	37	0	0	1
3	7	3748	10768	10768	11102	10803	0	0	0	0	0	35	0	0	1
3	8	1879	4479	4479	4731	4512	0	0	0	0	0	33	0	0	1
3	9	1244	3965	3965	4213	4002	0	0	0	0	0	37	0	0	1
3	10	2400	8441	8441	8698	8473	0	0	0	0	0	32	0	0	1
3	11	1376	5856	5856	6114	5895	0	0	0	0	0	39	0	0	1
3	12	4023	7123	7123	7459	7164	0	0	0	0	0	41	0	0	1
3	13	1161	6361	6361	6646	6394	0	0	0	0	0	33	0	0	1
3	14	2001	9581	9581	9841	9615	0	0	0	0	0	34	0	0	1
3	15	3359	9859	9860	10222	9895	0	0	0	0	0	36	0	0	1
3	16	1828	7208	7208	0	7240	0	0	0	0	0	32	0	0	1
3	17	14398	17558	17558	17840	17598	0	0	0	0	0	40	0	0	1
3	18	2680	5380	5380	5629	5421	0	0	0	0	0	41	0	0	1
3	19	3242	9582	9582	9843	9626	0	0	0	0	0	44	0	0	1
3	20	7654	10214	10214	10469	10257	0	0	0	0	0	43	0	0	1
