# Supplementary material for: The effect of electrical muscle stimulation on intentional binding and explicit sense of agency
Source: PeerJ. 2024 Sep 19;12:e17977. doi: 10.7717/peerj.17977 (PMC11416759; doi:10.7717/peerj.17977)
Supplement: Supplemental Information 1 [file peerj-12-17977-s001.zip › RawData/Experiment3/Participant71.csv]

Condition (0=Proposed EMS, 1=Sham, 2=EMS-Only, 3=Baseline)	Trial	SW2	Visual stimulation	Stimulation	Switch release	Switch push	Switch release	Switch push	Switch release	Switch push	Switch release	Extended reaction time[ms]	Reaction time[ms]	Push completion time[ms]	Self-reported sense of agency
0	1	14378	18338	18579	25365	18643	18559	0	0	0	0	305	221	84	5
0	2	3265	8706	8953	0	9001	8933	0	0	0	0	295	227	68	6
0	3	2106	4886	5248	9072	5291	5228	0	0	0	0	405	342	63	6
0	4	3070	6730	7005	9942	7048	6985	0	0	0	0	318	255	63	7
0	5	2644	9345	9599	11782	9644	9579	0	0	0	0	299	234	65	7
0	6	13463	17383	17655	19981	17703	17634	0	0	0	0	320	251	69	6
0	7	18733	24073	24337	26443	24374	24317	0	0	0	0	301	244	57	5
0	8	2092	8512	8760	10846	8793	8740	0	0	0	0	281	228	53	5
0	9	4057	9278	9526	12221	9567	9506	0	0	0	0	289	228	61	6
0	10	3482	7262	7558	9722	7593	7538	0	0	0	0	331	276	55	6
0	11	1278	4998	5238	7531	5275	5218	0	0	0	0	277	220	57	6
0	12	1593	6793	7040	9163	7082	7020	0	0	0	0	289	227	62	7
0	13	1628	9209	9457	11334	9499	9437	0	0	0	0	290	228	62	6
0	14	1359	5179	5431	7124	5473	5411	0	0	0	0	294	232	62	6
0	15	1362	4062	4389	6115	4429	4369	0	0	0	0	367	307	60	6
0	16	1599	5759	6048	7821	6092	6028	0	0	0	0	333	269	64	6
0	17	1419	5159	5428	8382	5491	5408	0	0	0	0	332	249	83	6
0	18	13808	20568	20826	22419	20878	20806	0	0	0	0	310	238	72	6
0	19	1658	7558	7811	9626	7865	7791	0	0	0	0	307	233	74	6
0	20	1448	5649	5922	7608	5977	5902	0	0	0	0	328	253	75	7
1	1	2988	6249	6507	10479	6597	6487	0	0	0	0	348	238	110	7
1	2	17766	23306	23558	27361	23633	23538	0	0	0	0	327	232	95	7
1	3	2205	5665	5924	8695	5993	5903	0	0	0	0	328	238	90	7
1	4	7599	13939	14202	16642	14302	14182	0	0	0	0	363	243	120	6
1	5	2298	6238	6521	8521	6594	6501	0	0	0	0	356	263	93	7
1	6	4452	7512	7788	9931	7839	7768	0	0	0	0	327	256	71	7
1	7	5007	12027	12284	14367	12347	12263	0	0	0	0	320	236	84	7
1	8	1295	3815	4078	6344	4127	4058	0	0	0	0	312	243	69	7
1	9	13428	16148	16391	19457	16450	16371	0	0	0	0	302	223	79	6
1	10	2917	5857	6125	8635	6170	6105	0	0	0	0	313	248	65	7
1	11	1859	5239	5490	7301	5557	5470	0	0	0	0	318	231	87	7
1	12	1804	6285	6583	9164	6637	6563	0	0	0	0	352	278	74	5
1	13	2961	6061	6334	8162	6385	6314	0	0	0	0	324	253	71	7
1	14	2746	10286	10560	13301	10617	10540	0	0	0	0	331	254	77	7
1	15	1326	6706	6996	8952	7057	6976	0	0	0	0	351	270	81	7
1	16	1768	6928	7198	9009	7254	7177	0	0	0	0	326	249	77	7
1	17	1791	7632	7924	0	7984	7904	0	0	0	0	352	272	80	5
1	18	1457	7137	7384	9133	7448	7364	0	0	0	0	311	227	84	7
1	19	1693	6693	6970	8699	7046	6950	0	0	0	0	353	257	96	7
1	20	1436	8937	9193	10933	9284	9173	0	0	0	0	347	236	111	7
2	1	9142	13562	13832	14048	13879	0	0	0	0	0	317	0	0	2
2	2	2696	7776	8046	8274	8133	0	0	0	0	0	357	0	0	1
2	3	1876	4437	4707	4936	4759	0	0	0	0	0	322	0	0	1
2	4	1246	7026	7296	7679	7376	0	0	0	0	0	350	0	0	2
2	5	1369	4989	5259	5386	5290	0	0	0	0	0	301	0	0	1
2	6	1888	4709	4979	5072	5008	0	0	0	0	0	299	0	0	2
2	7	1425	4565	4835	4919	4862	0	0	0	0	0	297	0	0	2
2	8	1368	6429	6699	6798	6725	0	0	0	0	0	296	0	0	1
2	9	1863	8343	8613	10219	8642	0	0	0	0	0	299	0	0	3
2	10	2026	7386	7656	7744	7682	0	0	0	0	0	296	0	0	1
2	11	1162	6102	6372	6461	6398	0	0	0	0	0	296	0	0	2
2	12	2394	9774	10044	11906	10076	0	0	0	0	0	302	0	0	2
2	13	1365	8025	8295	8400	8321	0	0	0	0	0	296	0	0	2
2	14	1217	6937	7207	9399	7232	0	0	0	0	0	295	0	0	2
2	15	1591	9072	9342	9447	9369	0	0	0	0	0	297	0	0	2
2	16	1249	8589	8859	10832	8888	0	0	0	0	0	299	0	0	2
2	17	1164	8224	8494	10633	8521	0	0	0	0	0	297	0	0	2
2	18	1299	4459	4729	4855	4756	0	0	0	0	0	297	0	0	2
2	19	1252	4153	4423	5945	4454	0	0	0	0	0	301	0	0	2
2	20	1065	8245	8515	9620	8555	0	0	0	0	0	310	0	0	2
3	1	1610	4250	4250	4441	4306	0	0	0	0	0	56	0	0	1
3	2	1904	4984	4985	5187	5076	0	0	0	0	0	92	0	0	1
3	3	1591	6411	6411	6654	6477	0	0	0	0	0	66	0	0	1
3	4	1401	8562	8562	8792	8612	0	0	0	0	0	50	0	0	1
3	5	3182	8582	8582	8813	8666	0	0	0	0	0	84	0	0	1
3	6	2524	7284	7284	7372	7311	0	0	0	0	0	27	0	0	1
3	7	1167	3707	3707	3792	3735	0	0	0	0	0	28	0	0	1
3	8	1479	5739	5740	5842	5766	0	0	0	0	0	27	0	0	1
3	9	1577	7617	7617	9712	7645	0	0	0	0	0	28	0	0	1
3	10	1436	8576	8577	8688	8605	0	0	0	0	0	29	0	0	1
3	11	1151	4991	4991	5117	5015	0	0	0	0	0	24	0	0	1
3	12	1306	4106	4106	4207	4134	0	0	0	0	0	28	0	0	1
3	13	1162	4282	4283	4374	4310	0	0	0	0	0	28	0	0	1
3	14	1090	4850	4850	4951	4877	0	0	0	0	0	27	0	0	1
3	15	1127	6167	6168	6256	6193	0	0	0	0	0	26	0	0	1
3	16	1339	8939	8939	9051	8965	0	0	0	0	0	26	0	0	2
3	17	1137	7637	7637	7752	7661	0	0	0	0	0	24	0	0	1
3	18	1117	4437	4438	5350	4473	0	0	0	0	0	36	0	0	1
3	19	1772	5853	5853	6123	5895	0	0	0	0	0	42	0	0	1
3	20	1134	8534	8534	8758	8579	0	0	0	0	0	45	0	0	1
