# Supplementary material for: The effect of electrical muscle stimulation on intentional binding and explicit sense of agency
Source: PeerJ. 2024 Sep 19;12:e17977. doi: 10.7717/peerj.17977 (PMC11416759; doi:10.7717/peerj.17977)
Supplement: Supplemental Information 1 [file peerj-12-17977-s001.zip › RawData/Experiment3/Participant72.csv]

Condition (0=Proposed EMS, 1=Sham, 2=EMS-Only, 3=Baseline)	Trial	SW2	Visual stimulation	Stimulation	Switch release	Switch push	Switch release	Switch push	Switch release	Switch push	Switch release	Extended reaction time[ms]	Reaction time[ms]	Push completion time[ms]	Self-reported sense of agency
0	1	1972	5992	6368	6567	6405	6348	0	0	0	0	413	356	57	5
0	2	1457	5397	5789	6010	5824	5769	0	0	0	0	427	372	55	5
0	3	1215	6656	6915	7298	6951	6895	0	0	0	0	295	239	56	4
0	4	1442	4702	4993	5328	5033	4973	0	0	0	0	331	271	60	4
0	5	1919	4999	5279	5521	5325	5259	0	0	0	0	326	260	66	5
0	6	2956	10117	10463	10702	10515	10443	0	0	0	0	398	326	72	6
0	7	1177	6957	7186	7460	7228	7166	0	0	0	0	271	209	62	6
0	8	1228	5148	5499	5815	5552	5479	0	0	0	0	404	331	73	5
0	9	1033	6373	6651	6978	6692	6631	0	0	0	0	319	258	61	6
0	10	1262	4882	5134	5405	5175	5113	0	0	0	0	293	231	62	5
0	11	1261	6481	6817	7194	6855	6797	0	0	0	0	374	316	58	3
0	12	1175	4315	4563	4851	4610	4543	0	0	0	0	295	228	67	6
0	13	1153	4933	5172	5595	5215	5152	0	0	0	0	282	219	63	6
0	14	1262	6322	6891	7853	6916	6871	0	0	0	0	594	549	45	6
0	15	10703	3837	4118	0	0	0	0	0	0	0	-3837	-3837	0	5
0	16	2316	4917	5173	5652	5206	5153	0	0	0	0	289	236	53	4
0	17	1303	4683	4929	5383	4963	4909	0	0	0	0	280	226	54	5
0	18	1501	5981	6258	6956	6306	6238	0	0	0	0	325	257	68	3
0	19	1461	4561	4869	5323	4901	4849	0	0	0	0	340	288	52	6
0	20	1311	6512	6760	7340	6803	6740	0	0	0	0	291	228	63	3
1	1	4677	10117	10523	10865	10565	10503	0	0	0	0	448	386	62	7
1	2	2646	5906	6220	6518	6461	6414	6253	6200	0	0	347	294	53	7
1	3	2513	8053	8337	8541	8371	8317	0	0	0	0	318	264	54	4
1	4	1925	6345	6594	6783	6628	6574	0	0	0	0	283	229	54	5
1	5	1989	4629	4905	5121	4939	4885	0	0	0	0	310	256	54	4
1	6	1274	6095	6313	6589	6345	6293	0	0	0	0	250	198	52	3
1	7	1292	8452	8737	9020	8776	8717	0	0	0	0	324	265	59	3
1	8	44870	48830	49189	49548	49236	49169	0	0	0	0	406	339	67	5
1	9	1126	5146	5457	5704	5509	5437	0	0	0	0	363	291	72	6
1	10	982	5403	5666	5842	5695	5646	0	0	0	0	292	243	49	7
1	11	2845	7605	7848	8220	7893	7827	0	0	0	0	288	222	66	7
1	12	1307	4127	4415	4637	4426	4395	0	0	0	0	299	268	31	6
1	13	1809	4329	4686	4992	4736	4666	0	0	0	0	407	337	70	7
1	14	1056	5316	5565	5978	5605	5545	0	0	0	0	289	229	60	7
1	15	1345	7385	7778	8330	7820	7758	0	0	0	0	435	373	62	5
1	16	18203	23143	23503	23749	23546	23483	0	0	0	0	403	340	63	7
1	17	1302	8682	8950	9274	8997	8930	0	0	0	0	315	248	67	5
1	18	2984	6825	7260	7692	7316	7240	0	0	0	0	491	415	76	7
1	19	1286	4086	4405	4843	4453	4385	0	0	0	0	367	299	68	5
1	20	2095	5216	5504	6029	5543	5483	0	0	0	0	327	267	60	6
2	1	7995	7573	7843	8140	0	0	0	0	0	0	-7573	0	0	3
2	2	1100	6180	6451	6760	6512	0	0	0	0	0	332	0	0	3
2	3	1053	3613	3883	4098	3936	0	0	0	0	0	323	0	0	2
2	4	1059	4719	4989	5330	5048	0	0	0	0	0	329	0	0	2
2	5	1021	7721	7991	8383	8053	0	0	0	0	0	332	0	0	3
2	6	965	6745	7015	7354	7057	0	0	0	0	0	312	0	0	3
2	7	1191	6591	6862	7192	6904	0	0	0	0	0	313	0	0	1
2	8	782	4402	4672	4983	4715	0	0	0	0	0	313	0	0	2
2	9	1153	6693	6963	7383	7001	0	0	0	0	0	308	0	0	3
2	10	971	4431	4701	5050	4740	0	0	0	0	0	309	0	0	3
2	11	931	6011	6281	6614	6318	0	0	0	0	0	307	0	0	3
2	12	1344	6164	6434	6781	6469	0	0	0	0	0	305	0	0	3
2	13	1178	7878	8148	8371	8183	0	0	0	0	0	305	0	0	2
2	14	999	6399	6670	6772	6706	0	0	0	0	0	307	0	0	1
2	15	1160	4220	4491	4625	4520	0	0	0	0	0	300	0	0	2
2	16	1043	3763	4033	5376	4069	0	0	0	0	0	306	0	0	2
2	17	3477	6417	6687	6888	6731	0	0	0	0	0	314	0	0	2
2	18	1391	7871	8141	8241	8177	0	0	0	0	0	306	0	0	1
2	19	962	8102	8372	9722	8411	0	0	0	0	0	309	0	0	3
2	20	1077	6797	7068	7161	7103	0	0	0	0	0	306	0	0	1
3	1	9673	13633	13633	13829	13708	0	0	0	0	0	75	0	0	1
3	2	1749	5209	5209	5319	5263	0	0	0	0	0	54	0	0	1
3	3	1439	4219	4219	4561	4273	0	0	0	0	0	54	0	0	3
3	4	907	3987	3987	5483	4036	0	0	0	0	0	49	0	0	2
3	5	1025	4226	4226	4403	4290	0	0	0	0	0	64	0	0	2
3	6	906	4826	4826	4954	4871	0	0	0	0	0	45	0	0	1
3	7	1016	6357	6357	6467	6412	0	0	0	0	0	55	0	0	1
3	8	1232	3048	3048	3342	3086	0	0	0	0	0	38	0	0	2
3	9	1013	7353	7353	7529	7411	0	0	0	0	0	58	0	0	2
3	10	942	3502	3503	3705	3540	0	0	0	0	0	38	0	0	3
3	11	850	3491	3491	3899	3524	0	0	0	0	0	33	0	0	2
3	12	1201	3981	3981	4272	4020	0	0	0	0	0	39	0	0	1
3	13	1117	4777	4778	5068	4817	0	0	0	0	0	40	0	0	2
3	14	1984	5924	5924	6029	5958	0	0	0	0	0	34	0	0	1
3	15	1019	4219	4219	4316	4253	0	0	0	0	0	34	0	0	1
3	16	908	7929	7929	9753	7960	0	0	0	0	0	31	0	0	3
3	17	1064	7484	7484	8654	7520	0	0	0	0	0	36	0	0	2
3	18	1498	6858	6858	6942	6895	0	0	0	0	0	37	0	0	1
3	19	1481	5201	5202	5306	5236	0	0	0	0	0	35	0	0	2
3	20	1004	7665	7665	8949	7702	0	0	0	0	0	37	0	0	2
