# Supplementary material for: The effect of electrical muscle stimulation on intentional binding and explicit sense of agency
Source: PeerJ. 2024 Sep 19;12:e17977. doi: 10.7717/peerj.17977 (PMC11416759; doi:10.7717/peerj.17977)
Supplement: Supplemental Information 1 [file peerj-12-17977-s001.zip › RawData/Experiment3/Participant73.csv]

Condition (0=Proposed EMS, 1=Sham, 2=EMS-Only, 3=Baseline)	Trial	SW2	Visual stimulation	Stimulation	Switch release	Switch push	Switch release	Switch push	Switch release	Switch push	Switch release	Extended reaction time[ms]	Reaction time[ms]	Push completion time[ms]	Self-reported sense of agency
0	1	4526	11686	11901	0	11953	11881	0	0	0	0	267	195	72	5
0	2	3333	10033	10251	0	10300	10231	0	0	0	0	267	198	69	4
0	3	3519	9299	9515	0	9571	9495	0	0	0	0	272	196	76	3
0	4	3717	6917	7159	0	7204	7139	0	0	0	0	287	222	65	3
0	5	4636	9976	10176	0	10231	10156	0	0	0	0	255	180	75	5
0	6	2557	7317	7538	0	7583	7518	0	0	0	0	266	201	65	6
0	7	3111	9531	9766	0	9815	9745	0	0	0	0	284	214	70	6
0	8	2322	4862	5087	8511	5135	5067	0	0	0	0	273	205	68	6
0	9	3757	6697	6943	0	6996	6923	0	0	0	0	299	226	73	5
0	10	2591	5971	6194	0	6251	6174	0	0	0	0	280	203	77	5
0	11	25331	31371	31576	0	31626	31555	0	0	0	0	255	184	71	4
0	12	2249	5350	5765	0	5810	5745	0	0	0	0	460	395	65	3
0	13	2571	7511	7725	0	7779	7705	0	0	0	0	268	194	74	5
0	14	2958	10339	10555	0	10600	10534	0	0	0	0	261	195	66	4
0	15	1851	8991	9212	0	9270	9192	0	0	0	0	279	201	78	3
0	16	1806	7526	7789	0	7833	7769	0	0	0	0	307	243	64	3
0	17	1950	7150	7371	0	7416	7351	0	0	0	0	266	201	65	5
0	18	1705	8205	8482	0	8529	8462	0	0	0	0	324	257	67	4
0	19	2214	7374	7668	0	7721	7647	0	0	0	0	347	273	74	3
0	20	1758	7438	7704	0	7755	7684	0	0	0	0	317	246	71	5
1	1	45224	49184	49608	0	49701	49588	0	0	0	0	517	404	113	3
1	2	4782	8242	8480	0	8531	8460	0	0	0	0	289	218	71	6
1	3	4085	6645	6958	0	7252	7185	7136	7076	7005	6938	360	293	67	2
1	4	4295	6936	7159	0	7236	7139	0	0	0	0	300	203	97	7
1	5	3873	7534	7742	0	7803	7722	0	0	0	0	269	188	81	6
1	6	4190	8130	8343	0	8405	8323	0	0	0	0	275	193	82	6
1	7	2931	6851	7159	0	7226	7139	0	0	0	0	375	288	87	5
1	8	2970	6591	6873	0	6952	6853	0	0	0	0	361	262	99	7
1	9	2773	6553	6829	0	6925	6808	0	0	0	0	372	255	117	7
1	10	1929	4449	4756	0	4867	4735	0	0	0	0	418	286	132	7
1	11	2837	9318	9619	0	9737	9599	0	0	0	0	419	281	138	6
1	12	2505	6225	6454	0	6596	6434	0	0	0	0	371	209	162	6
1	13	2272	5073	5346	0	5471	5326	0	0	0	0	398	253	145	6
1	14	1670	9270	9503	0	9606	9482	0	0	0	0	336	212	124	7
1	15	1543	9123	9367	0	9440	9347	0	0	0	0	317	224	93	7
1	16	15436	22496	22799	0	22907	22779	0	0	0	0	411	283	128	5
1	17	2093	4993	5285	0	5377	5265	0	0	0	0	384	272	112	6
1	18	1382	7223	7412	0	7510	7391	0	0	0	0	287	168	119	7
1	19	2143	6223	6490	0	6570	6470	0	0	0	0	347	247	100	6
1	20	1829	6829	7156	0	7250	7136	0	0	0	0	421	307	114	6
2	1	3970	9050	9320	9611	9365	0	0	0	0	0	315	0	0	1
2	2	3501	6581	6852	7102	6894	0	0	0	0	0	313	0	0	1
2	3	3664	8484	8754	9024	8792	0	0	0	0	0	308	0	0	1
2	4	5385	12406	12676	12939	12715	0	0	0	0	0	309	0	0	1
2	5	4114	9334	9604	10048	9642	0	0	0	0	0	308	0	0	2
2	6	2877	5698	5968	6219	6007	0	0	0	0	0	309	0	0	1
2	7	2502	5642	5912	6167	5948	0	0	0	0	0	306	0	0	1
2	8	3317	8377	8647	8866	8684	0	0	0	0	0	307	0	0	1
2	9	2166	4886	5156	5365	5164	0	0	0	0	0	278	0	0	2
2	10	4196	8456	8726	8971	8758	0	0	0	0	0	302	0	0	2
2	11	2251	5371	5641	5865	5622	0	0	0	0	0	251	0	0	5
2	12	2087	9627	9897	11831	9863	0	0	0	0	0	236	0	0	5
2	13	1659	9139	9409	9685	9434	0	0	0	0	0	295	0	0	2
2	14	1694	9034	9305	9570	9345	0	0	0	0	0	311	0	0	5
2	15	1705	4865	5135	5412	5169	0	0	0	0	0	304	0	0	5
2	16	1669	4369	4639	4916	4676	0	0	0	0	0	307	0	0	5
2	17	2163	5903	6173	6453	6210	0	0	0	0	0	307	0	0	5
2	18	1481	8981	9251	9482	9216	0	0	0	0	0	235	0	0	4
2	19	2324	9724	9994	10242	10031	0	0	0	0	0	307	0	0	3
2	20	1537	8717	8987	9235	9027	0	0	0	0	0	310	0	0	5
3	1	7067	12508	12508	12770	12552	0	0	0	0	0	44	0	0	1
3	2	3687	6948	6948	7236	7003	0	0	0	0	0	55	0	0	1
3	3	3162	7182	7182	7466	7234	0	0	0	0	0	52	0	0	1
3	4	2924	8465	8465	8756	8515	0	0	0	0	0	50	0	0	1
3	5	3109	7529	7530	7794	7568	0	0	0	0	0	39	0	0	1
3	6	3076	9416	9417	9665	9464	0	0	0	0	0	48	0	0	1
3	7	3396	6176	6176	6448	6215	0	0	0	0	0	39	0	0	2
3	8	3248	8648	8648	8964	8689	0	0	0	0	0	41	0	0	3
3	9	2702	5762	5762	6082	5807	0	0	0	0	0	45	0	0	1
3	10	2676	5276	5276	5566	5315	0	0	0	0	0	39	0	0	2
3	11	2987	7467	7467	7765	7509	0	0	0	0	0	42	0	0	1
3	12	2906	8266	8266	8547	8304	0	0	0	0	0	38	0	0	1
3	13	1960	8620	8620	8907	8656	0	0	0	0	0	36	0	0	1
3	14	1886	5726	5726	5995	5764	0	0	0	0	0	38	0	0	2
3	15	2352	6112	6112	6389	6154	0	0	0	0	0	42	0	0	1
3	16	2435	7475	7476	7753	7522	0	0	0	0	0	47	0	0	1
3	17	1909	7289	7289	7926	7331	0	0	0	0	0	42	0	0	1
3	18	2833	6653	6653	6955	6700	0	0	0	0	0	47	0	0	2
3	19	1485	4805	4805	5120	4845	0	0	0	0	0	40	0	0	1
3	20	1543	5703	5703	5957	5746	0	0	0	0	0	43	0	0	1
