# Supplementary material for: The effect of electrical muscle stimulation on intentional binding and explicit sense of agency
Source: PeerJ. 2024 Sep 19;12:e17977. doi: 10.7717/peerj.17977 (PMC11416759; doi:10.7717/peerj.17977)
Supplement: Supplemental Information 1 [file peerj-12-17977-s001.zip › RawData/Experiment3/Participant74.csv]

Condition (0=Proposed EMS, 1=Sham, 2=EMS-Only, 3=Baseline)	Trial	SW2	Visual stimulation	Stimulation	Switch release	Switch push	Switch release	Switch push	Switch release	Switch push	Switch release	Extended reaction time[ms]	Reaction time[ms]	Push completion time[ms]	Self-reported sense of agency
0	1	2560	8100	8375	8516	8400	8355	0	0	0	0	300	255	45	7
0	2	3423	7843	8094	10144	8126	8074	0	0	0	0	283	231	52	7
0	3	3934	9014	9256	10864	9296	9236	0	0	0	0	282	222	60	7
0	4	24259	28179	28430	29749	28479	28410	0	0	0	0	300	231	69	7
0	5	1976	7316	7567	9095	7611	7547	0	0	0	0	295	231	64	7
0	6	1944	5004	5308	6867	5340	5287	0	0	0	0	336	283	53	7
0	7	1314	4454	4730	6399	4777	4710	0	0	0	0	323	256	67	7
0	8	10245	14725	15221	16606	15257	15201	0	0	0	0	532	476	56	7
0	9	1206	4306	4602	6143	4645	4582	0	0	0	0	339	276	63	7
0	10	1298	6239	6566	9009	6595	6546	0	0	0	0	356	307	49	7
0	11	1367	5208	5525	7433	5565	5505	0	0	0	0	357	297	60	7
0	12	1253	5013	5354	7261	5408	5334	0	0	0	0	395	321	74	7
0	13	1382	8962	9201	11122	9249	9181	0	0	0	0	287	219	68	7
0	14	12005	17386	17680	19772	17724	17659	0	0	0	0	338	273	65	7
0	15	985	4805	5115	7327	5141	5095	0	0	0	0	336	290	46	7
0	16	1520	4840	5678	7797	5728	5658	0	0	0	0	888	818	70	7
0	17	1166	5247	5547	7803	5589	5527	0	0	0	0	342	280	62	7
0	18	1245	4985	5401	7483	5454	5381	0	0	0	0	469	396	73	7
0	19	1342	6342	6599	8445	6638	6579	0	0	0	0	296	237	59	7
0	20	2831	10011	10347	12251	10387	10326	0	0	0	0	376	315	61	7
1	1	4305	8326	8722	11003	8779	8702	0	0	0	0	453	376	77	7
1	2	2727	6187	6477	8986	6526	6457	0	0	0	0	339	270	69	7
1	3	4285	7065	7402	9460	7449	7382	0	0	0	0	384	317	67	7
1	4	2757	5838	6137	8006	6173	6116	0	0	0	0	335	278	57	7
1	5	1359	8519	8865	10587	8902	8845	0	0	0	0	383	326	57	7
1	6	1870	5810	6075	8044	6103	6055	0	0	0	0	293	245	48	7
1	7	1317	4938	5181	7508	5234	5161	0	0	0	0	296	223	73	7
1	8	12513	18933	19239	21121	19292	19219	0	0	0	0	359	286	73	7
1	9	1159	6379	6690	8331	6739	6670	0	0	0	0	360	291	69	7
1	10	1530	4350	4795	6957	4857	4775	0	0	0	0	507	425	82	7
1	11	1375	5155	5426	7506	5469	5406	0	0	0	0	314	251	63	7
1	12	1018	6078	6323	8140	6376	6303	0	0	0	0	298	225	73	7
1	13	1271	3811	4162	6204	4226	4142	0	0	0	0	415	331	84	7
1	14	1236	8376	8631	10255	8680	8611	0	0	0	0	304	235	69	7
1	15	1293	4413	4681	6402	4744	4661	0	0	0	0	331	248	83	7
1	16	1186	8786	9020	10758	9076	9000	0	0	0	0	290	214	76	7
1	17	1249	8309	8532	10322	8581	8512	0	0	0	0	272	203	69	7
1	18	1258	6419	6667	8475	6696	6647	0	0	0	0	277	228	49	7
1	19	1331	7171	7476	10820	7534	7456	0	0	0	0	363	285	78	7
1	20	1098	6998	7285	9328	7320	7265	0	0	0	0	322	267	55	7
2	1	4032	5980	6250	6314	6291	0	0	0	0	0	311	0	0	1
2	2	2127	8467	8737	8829	8782	0	0	0	0	0	315	0	0	1
2	3	1735	4295	4565	4671	4608	0	0	0	0	0	313	0	0	1
2	4	2069	4709	4979	5078	5021	0	0	0	0	0	312	0	0	1
2	5	1281	4941	5211	5309	5252	0	0	0	0	0	311	0	0	1
2	6	2256	7076	7346	9698	7389	0	0	0	0	0	313	0	0	1
2	7	1327	8028	8298	8400	8337	0	0	0	0	0	309	0	0	1
2	8	1107	3707	3977	4110	4030	0	0	0	0	0	323	0	0	1
2	9	1153	3874	4144	4282	4233	0	0	0	0	0	359	0	0	1
2	10	2371	5311	5581	5819	5657	0	0	0	0	0	346	0	0	1
2	11	1051	7532	7802	7916	7848	0	0	0	0	0	316	0	0	1
2	12	989	4709	4979	5096	5047	0	0	0	0	0	338	0	0	1
2	13	1095	8476	8746	9919	8787	0	0	0	0	0	311	0	0	1
2	14	931	7592	7862	7977	7901	0	0	0	0	0	309	0	0	1
2	15	967	6687	6957	7933	6995	0	0	0	0	0	308	0	0	1
2	16	1528	6728	6998	7268	7065	0	0	0	0	0	337	0	0	1
2	17	2030	4831	5101	5231	5144	0	0	0	0	0	313	0	0	1
2	18	1109	8649	8919	9013	8984	0	0	0	0	0	335	0	0	1
2	19	1856	4557	4827	4941	4911	0	0	0	0	0	354	0	0	1
2	20	1125	4026	4296	4393	4376	0	0	0	0	0	350	0	0	1
3	1	56812	62253	62253	62328	62296	0	0	0	0	0	43	0	0	1
3	2	1488	7268	7268	7391	7308	0	0	0	0	0	40	0	0	1
3	3	1049	5809	5809	5913	5849	0	0	0	0	0	40	0	0	1
3	4	781	3301	3301	3408	3389	0	0	0	0	0	88	0	0	1
3	5	22149	26409	26409	26504	26486	0	0	0	0	0	77	0	0	1
3	6	1300	7340	7340	7424	7387	0	0	0	0	0	47	0	0	1
3	7	1486	6846	6846	6954	6890	0	0	0	0	0	44	0	0	1
3	8	1305	6345	6345	6577	6390	0	0	0	0	0	45	0	0	1
3	9	1312	8792	8792	8880	8837	0	0	0	0	0	45	0	0	1
3	10	1645	8986	8986	9072	9029	0	0	0	0	0	43	0	0	1
3	11	1083	7583	7583	7681	7623	0	0	0	0	0	40	0	0	1
3	12	1574	4734	4734	4828	4774	0	0	0	0	0	40	0	0	1
3	13	1641	5801	5801	5889	5841	0	0	0	0	0	40	0	0	1
3	14	1450	7131	7131	7229	7167	0	0	0	0	0	36	0	0	1
3	15	942	8442	8442	8548	8481	0	0	0	0	0	39	0	0	1
3	16	1112	8512	8512	8608	8553	0	0	0	0	0	41	0	0	1
3	17	1119	7879	7879	7986	7914	0	0	0	0	0	35	0	0	1
3	18	911	5111	5111	5239	5190	0	0	0	0	0	79	0	0	1
3	19	1619	7539	7539	7694	7578	0	0	0	0	0	39	0	0	1
3	20	1135	5376	5376	5504	5417	0	0	0	0	0	41	0	0	1
