# Supplementary material for: The effect of electrical muscle stimulation on intentional binding and explicit sense of agency
Source: PeerJ. 2024 Sep 19;12:e17977. doi: 10.7717/peerj.17977 (PMC11416759; doi:10.7717/peerj.17977)
Supplement: Supplemental Information 1 [file peerj-12-17977-s001.zip › RawData/Experiment3/Participant75.csv]

Condition (0=Proposed EMS, 1=Sham, 2=EMS-Only, 3=Baseline)	Trial	SW2	Visual stimulation	Stimulation	Switch release	Switch push	Switch release	Switch push	Switch release	Switch push	Switch release	Extended reaction time[ms]	Reaction time[ms]	Push completion time[ms]	Self-reported sense of agency
0	1	3226	8766	8968	0	9022	8948	0	0	0	0	256	182	74	5
0	2	3784	8204	8414	0	8471	8394	0	0	0	0	267	190	77	5
0	3	4214	9294	9529	0	14714	12535	9570	9508	0	0	276	214	62	2
0	4	1748	4389	4664	0	4711	4644	0	0	0	0	322	255	67	5
0	5	3150	8930	9214	0	9268	9194	0	0	0	0	338	264	74	6
0	6	3835	7775	8070	0	8112	8050	0	0	0	0	337	275	62	5
0	7	3183	6383	6705	0	6755	6685	0	0	0	0	372	302	70	4
0	8	3293	7213	7422	0	7485	7402	0	0	0	0	272	189	83	3
0	9	2091	5711	6121	0	6179	6100	0	0	0	0	468	389	79	5
0	10	2328	7388	7606	0	7668	7585	0	0	0	0	280	197	83	5
0	11	2282	4803	5101	0	5155	5081	0	0	0	0	352	278	74	4
0	12	2471	5011	5253	0	5297	5233	0	0	0	0	286	222	64	5
0	13	2715	6975	7186	0	7242	7166	0	0	0	0	267	191	76	3
0	14	2940	8980	9190	0	9251	9170	0	0	0	0	271	190	81	4
0	15	2020	7380	7619	0	7727	7599	0	0	0	0	347	219	128	5
0	16	3317	10457	10717	0	10822	10697	0	0	0	0	365	240	125	4
0	17	1913	7113	7346	0	7401	7326	0	0	0	0	288	213	75	5
0	18	2441	10021	10270	0	10351	10250	0	0	0	0	330	229	101	6
0	19	3256	10656	10892	0	10986	10872	0	0	0	0	330	216	114	5
0	20	2225	9406	9614	0	9690	9594	0	0	0	0	284	188	96	4
1	1	30437	34397	34594	0	34652	34574	0	0	0	0	255	177	78	3
1	2	5016	8276	8491	0	8571	8471	0	0	0	0	295	195	100	5
1	3	4093	8113	8311	0	8410	8291	0	0	0	0	297	178	119	3
1	4	3000	6660	6875	10255	6947	6854	0	0	0	0	287	194	93	6
1	5	3012	9712	10023	0	10133	10003	0	0	0	0	421	291	130	3
1	6	3457	8857	9101	0	9205	9081	0	0	0	0	348	224	124	3
1	7	2395	8815	9061	0	9164	9041	0	0	0	0	349	226	123	6
1	8	2782	5383	5661	0	5963	5641	0	0	0	0	580	258	322	6
1	9	2865	5585	5834	0	5912	5814	0	0	0	0	327	229	98	6
1	10	2131	5511	5745	9730	5801	5725	0	0	0	0	290	214	76	6
1	11	1970	6450	6733	0	6813	6712	0	0	0	0	363	262	101	5
1	12	2577	5677	5953	0	6015	5933	0	0	0	0	338	256	82	6
1	13	1942	5782	6057	0	6150	6037	0	0	0	0	368	255	113	6
1	14	2470	5590	5848	0	5913	5827	0	0	0	0	323	237	86	5
1	15	2266	6026	6258	0	6353	6238	0	0	0	0	327	212	115	6
1	16	2747	10288	10517	0	10661	10497	0	0	0	0	373	209	164	4
1	17	1696	8756	9027	0	9111	9007	0	0	0	0	355	251	104	5
1	18	2263	8763	8999	0	9061	8979	0	0	0	0	298	216	82	5
1	19	1467	6628	6902	9936	6983	6882	0	0	0	0	355	254	101	5
1	20	1789	4490	4762	0	4853	4742	0	0	0	0	363	252	111	5
2	1	3069	6529	6799	7131	6841	0	0	0	0	0	312	0	0	1
2	2	3325	9665	9935	10228	9987	0	0	0	0	0	322	0	0	1
2	3	2645	5425	5695	5931	5730	0	0	0	0	0	305	0	0	3
2	4	2717	7538	7808	8080	7860	0	0	0	0	0	322	0	0	3
2	5	3035	10195	10465	10720	10516	0	0	0	0	0	321	0	0	2
2	6	2495	7835	8105	8449	8150	0	0	0	0	0	315	0	0	2
2	7	2392	5452	5722	6021	5773	0	0	0	0	0	321	0	0	2
2	8	2243	5063	5333	5613	5378	0	0	0	0	0	315	0	0	2
2	9	2110	8590	8860	9102	2750	0	0	0	0	0	-5840	0	0	5
2	10	1873	6813	7083	7363	7136	0	0	0	0	0	323	0	0	2
2	11	2270	9651	9921	10186	9971	0	0	0	0	0	320	0	0	2
2	12	3087	9747	10017	10210	9998	0	0	0	0	0	251	0	0	5
2	13	3207	8247	8517	8796	8552	0	0	0	0	0	305	0	0	2
2	14	1690	9290	9560	9814	9604	0	0	0	0	0	314	0	0	2
2	15	1713	9193	9463	9701	9498	0	0	0	0	0	305	0	0	5
2	16	1911	9251	9521	9773	9554	0	0	0	0	0	303	0	0	3
2	17	2349	8189	8459	8714	8483	0	0	0	0	0	294	0	0	5
2	18	2582	6663	6933	7211	6976	0	0	0	0	0	313	0	0	4
2	19	3101	8101	8372	8610	8427	0	0	0	0	0	326	0	0	3
2	20	2999	10499	10770	0	15493	11065	10817	0	0	0	318	0	0	3
3	1	4273	9714	9714	10029	9765	0	0	0	0	0	51	0	0	2
3	2	3181	5741	5741	6082	5785	0	0	0	0	0	44	0	0	2
3	3	3678	6758	6758	7038	6808	0	0	0	0	0	50	0	0	1
3	4	1961	6722	6722	7040	6761	0	0	0	0	0	39	0	0	3
3	5	1521	8541	8541	8855	8593	0	0	0	0	0	52	0	0	1
3	6	4456	9676	9676	9986	9726	0	0	0	0	0	50	0	0	2
3	7	3381	6521	6521	6811	6572	0	0	0	0	0	51	0	0	3
3	8	3382	7162	7162	7424	7212	0	0	0	0	0	50	0	0	3
3	9	3065	6005	6005	6284	6048	0	0	0	0	0	43	0	0	3
3	10	1938	5658	5658	6000	5705	0	0	0	0	0	47	0	0	3
3	11	1820	7540	7540	7816	7592	0	0	0	0	0	52	0	0	3
3	12	2564	5365	5365	5646	5406	0	0	0	0	0	41	0	0	2
3	13	2254	7635	7635	7903	7682	0	0	0	0	0	47	0	0	1
3	14	2279	5439	5440	5705	5489	0	0	0	0	0	50	0	0	2
3	15	3080	6901	6901	7161	6957	0	0	0	0	0	56	0	0	2
3	16	4355	7256	7256	7546	7303	0	0	0	0	0	47	0	0	3
3	17	2102	5422	5422	5686	5488	0	0	0	0	0	66	0	0	4
3	18	1771	5932	5932	6181	5996	0	0	0	0	0	64	0	0	3
3	19	3156	8836	8836	9102	8888	0	0	0	0	0	52	0	0	5
3	20	1974	5714	5715	6007	5764	0	0	0	0	0	50	0	0	4
